# Supplementary material for: Architecture of The Human Ape1 Interactome Defines Novel Cancers Signatures
Source: Sci Rep. 2020 Jan 8;10:28. doi: 10.1038/s41598-019-56981-z (PMC6949240; doi:10.1038/s41598-019-56981-z)
Supplement: Supplementary file 1 — Supplementary Table S1. [file 41598_2019_56981_MOESM1_ESM.xlsx]

## Sheet: ProteinIdentification_ALL
Fraction	SAMPLE	Accession	Gene	Description	Exp. q-value	Sum PEP Score	Coverage	# Peptides	# PSMs	# Unique Peptides	# Protein Groups	# AAs	MW [kDa]	calc. pI	Modifications	Score A5 Mascot
Found only in APE
CCE	APE	Q9NUJ1	ABHD10	Mycophenolic acid acyl-glucuronide esterase, mitochondrial OS=Homo sapiens GN=ABHD10 PE=1 SV=1	0	7.804	15.0327	3	3	3	1	306	33.9	8.57	Deamidated [N89]; Oxidation [M88]	100
CCE	APE	B2RB23	ACAA2	cDNA, FLJ95265, highly similar to Homo sapiens acetyl-Coenzyme A acyltransferase 2 (mitochondrial 3-oxoacyl-Coenzyme A thiolase) (ACAA2), nuclear gene encoding mitochondrial protein, mRNA OS=Homo sapiens PE=2 SV=1	0	8.755	9.57179	3	4	3	1	397	42	8.25	Oxidation [M203]	137
CCE	APE	A0A140VJX1	ACAT1	Testicular tissue protein Li 198 OS=Homo sapiens PE=2 SV=1	0	24.208	15.2225	5	10	5	1	427	45.2	8.85	Oxidation [M91]	326
CCE	APE	Q4LE36	ACLYvariantprotein	ACLY variant protein (Fragment) OS=Homo sapiens GN=ACLY variant protein PE=2 SV=1	0	11.071	3.86983	3	3	3	1	1137	124.5	8.03	Oxidation [M510; M678]	144
CCE	APE	O00154	ACOT7	Cytosolic acyl coenzyme A thioester hydrolase OS=Homo sapiens GN=ACOT7 PE=1 SV=3	0	14.967	9.21053	3	6	3	1	380	41.8	8.54	Oxidation [M79; M254]	249
CCE	APE	Q562L9	ACT	Actin-like protein (Fragment) OS=Homo sapiens GN=ACT PE=4 SV=1	0	21.692	53.3981	3	31	1	1	103	11.5	6.52	Oxidation [M70]	419
CCE	APE	Q562M5	ACT	Actin-like protein (Fragment) OS=Homo sapiens GN=ACT PE=4 SV=1	0	18.407	57.2816	3	8	1	1	103	11.6	6.35	Deamidated [N9]; Oxidation [M70]	231
WCE	APE	Q562V5	ACT	Actin-like protein (Fragment) OS=Homo sapiens GN=ACT PE=4 SV=1	0	11.5	46.6019	2	16	1	1	103	11.4	6.35	Oxidation [M70]	205
CCE	APE	Q562Z4	ACT	Actin-like protein (Fragment) OS=Homo sapiens GN=ACT PE=3 SV=1	0	13.8655	25.2427	2	24	1	1	103	11.548	7.58		381.304
CCE	APE	B4DUI8	ACTA2	cDNA FLJ52761, highly similar to Actin, aortic smooth muscle OS=Homo sapiens PE=2 SV=1	0	70.979	28.012	11	71	1	1	332	37.3	5.55	Oxidation [M1; M4; M39; M147; M270; M282]; Deamidated [Q203; N209; Q271]	1750
CCE	APE	B4DW52	ACTB	cDNA FLJ55253, highly similar to Actin, cytoplasmic 1 OS=Homo sapiens PE=2 SV=1	0	189.356	62.8242	20	200	1	1	347	38.6	5.35	Oxidation [M44; M54; M125; M162; M199; M277; M285; M297]; Deamidated [N64; Q218; N224; N268; Q286]; Carbamidomethyl [C189]	5704
CCE	APE	Q562R1	ACTBL2	Beta-actin-like protein 2 OS=Homo sapiens GN=ACTBL2 PE=1 SV=2	0	43.354	19.9468	8	48	2	1	376	42	5.59	Oxidation [M45; M48; M191]; Deamidated [Q247; N253]; Carbamidomethyl [C53]	1186
CCE	APE	P68032	ACTC1	Actin, alpha cardiac muscle 1 OS=Homo sapiens GN=ACTC1 PE=1 SV=1	0	128.233	34.2175	16	107	2	1	377	42	5.39	Oxidation [M46; M49; M84; M192; M315; M327]; Deamidated [Q43; Q51; N94; Q248; N254; Q316]	2790
WCE	APE	A8K3K1	ACTC1	cDNA FLJ78096, highly similar to Homo sapiens actin, alpha, cardiac muscle (ACTC), mRNA OS=Homo sapiens PE=2 SV=1	0	71.2245	28.1167	10	71	1	1	377	42.02	5.39	Oxidation [M46; M49; M84; M192; M327]; Deamidated [N94; Q248; N254]	2220.95
CCE	APE	O96019	ACTL6A	Actin-like protein 6A OS=Homo sapiens GN=ACTL6A PE=1 SV=1	0	24.935	12.3543	4	9	4	1	429	47.4	5.6	Deamidated [N162; N383; N384]; Oxidation [M122]	346
CCE	APE	P61163	ACTR1A	Alpha-centractin OS=Homo sapiens GN=ACTR1A PE=1 SV=1	0	4.33	7.44681	2	3	2	1	376	42.6	6.64	Carbamidomethyl [C222]	56
CCE	APE	P61160	ACTR2	Actin-related protein 2 OS=Homo sapiens GN=ACTR2 PE=1 SV=1	0	24.813	24.1117	7	12	7	1	394	44.7	6.74	Oxidation [M56; M67; M74; M114; M309]; Carbamidomethyl [C11; C221]; Deamidated [N76]	313
CCE	APE	A0A024RAI1	ACTR3	ARP3 actin-related protein 3 homolog (Yeast), isoform CRA_a OS=Homo sapiens GN=ACTR3 PE=3 SV=1	0	29.222	27.0335	8	10	8	1	418	47.3	5.88	Oxidation [M89; M93; M327; M372]; Deamidated [N118]	205
CCE	APE	P30520	ADSS	Adenylosuccinate synthetase isozyme 2 OS=Homo sapiens GN=ADSS PE=1 SV=3	0	9.762	4.82456	2	3	2	1	456	50.1	6.55	Oxidation [M368]	127
CCE	APE	P23526	AHCY	Adenosylhomocysteinase OS=Homo sapiens GN=AHCY PE=1 SV=4	0	25.941	16.8981	7	17	7	1	432	47.7	6.34	Deamidated [N181]; Carbamidomethyl [C195]; Oxidation [M29; M33]	514
CCE	APE	O95433	AHSA1	Activator of 90 kDa heat shock protein ATPase homolog 1 OS=Homo sapiens GN=AHSA1 PE=1 SV=1	0	14.127	13.3136	4	5	4	1	338	38.3	5.53	Oxidation [M148]	166
CCE	APE	Q12904	AIMP1	Aminoacyl tRNA synthase complex-interacting multifunctional protein 1 OS=Homo sapiens GN=AIMP1 PE=1 SV=2	0	8.664	10.2564	2	2	2	1	312	34.3	8.43	Deamidated [N243]	109
CCE	APE	P54819	AK2	Adenylate kinase 2, mitochondrial OS=Homo sapiens GN=AK2 PE=1 SV=2	0	19.324	28.0335	5	7	5	1	239	26.5	7.81	Oxidation [M49]; Carbamidomethyl [C40; C42]; Deamidated [N94]	257
CCE	APE	P15121	AKR1B1	Aldose reductase OS=Homo sapiens GN=AKR1B1 PE=1 SV=3	0	15.874	17.4051	6	8	6	1	316	35.8	6.98	Oxidation [M286]	172
CCE	APE	A0A0A0MT30	AKR1C1	Aldo-keto reductase family 1 member C1 OS=Homo sapiens GN=AKR1C1 PE=1 SV=1	0	9.45295	10.8025	3	4	3	1	324	37.092	7.9		122
CCE	APE	P30837	ALDH1B1	Aldehyde dehydrogenase X, mitochondrial OS=Homo sapiens GN=ALDH1B1 PE=1 SV=3	0	29.141	14.3133	5	7	5	1	517	57.2	6.8		300
CCE	APE	P05091	ALDH2	Aldehyde dehydrogenase, mitochondrial OS=Homo sapiens GN=ALDH2 PE=1 SV=2	0	13.477	10.058	4	5	4	1	517	56.3	7.05	Oxidation [M208]	118
CCE	APE	P51648	ALDH3A2	Fatty aldehyde dehydrogenase OS=Homo sapiens GN=ALDH3A2 PE=1 SV=1	0	14.358	8.65979	4	7	4	1	485	54.8	7.88		192
CCE	APE	E9PB61	ALYREF	THO complex subunit 4 OS=Homo sapiens GN=ALYREF PE=1 SV=1	0	6.395	13.6364	2	2	2	1	264	27.5	11.05	Deamidated [N174]; Oxidation [M183]	43
CCE	APE	Q9BTT0	ANP32E	Acidic leucine-rich nuclear phosphoprotein 32 family member E OS=Homo sapiens GN=ANP32E PE=1 SV=1	0	22.634	20.8955	5	10	5	1	268	30.7	3.85	Oxidation [M49]	355
CCE	APE	Q6LES2	ANXA4	Annexin (Fragment) OS=Homo sapiens GN=ANXA4 PE=2 SV=1	0	8.544	8.09969	2	3	2	1	321	36.1	6.13	Oxidation [M19]	142
CCE	APE	Q9HDC9	APMAP	Adipocyte plasma membrane-associated protein OS=Homo sapiens GN=APMAP PE=1 SV=2	0	9.883	7.21154	3	6	3	1	416	46.5	6.16		128
NCE	APE	A0A024R3E3	APOA1	Apolipoprotein A-I, isoform CRA_a OS=Homo sapiens GN=APOA1 PE=3 SV=1	0	5.754	9.3633	2	5	1	1	267	30.8	5.76		112
CCE	APE	B4DP80	APOA1BP	NAD(P)H-hydrate epimerase OS=Homo sapiens GN=APOA1BP PE=2 SV=1	0	7.218	14.658	3	4	3	1	307	33.6	8.73		74
WCE	APE	B0YIW6	ARCN1	Archain 1, isoform CRA_a OS=Homo sapiens GN=ARCN1 PE=1 SV=1	0	4.154	3.80435	2	2	2	1	552	61.6	5.85		53
CCE	APE	J3QQX2	ARHGDIA	Rho GDP-dissociation inhibitor 1 OS=Homo sapiens GN=ARHGDIA PE=1 SV=1	0	42.622	19.5745	5	12	5	1	235	25.8	7.44	Oxidation [M145]	459
CCE	APE	O15143	ARPC1B	Actin-related protein 2/3 complex subunit 1B OS=Homo sapiens GN=ARPC1B PE=1 SV=3	0	8.846	5.64516	2	3	2	1	372	40.9	8.35		95
CCE	APE	Q53R19	ARPC2	Arp2/3 complex 34 kDa subunit OS=Homo sapiens GN=ARPC2 PE=2 SV=1	0	18.069	14.6667	3	7	3	1	300	34.3	7.36		185
CCE	APE	B2R7P8	ATIC	cDNA, FLJ93545, highly similar to Homo sapiens 5-aminoimidazole-4-carboxamide ribonucleotide formyltransferase/IMP cyclohydrolase (ATIC), mRNA OS=Homo sapiens PE=2 SV=1	0	4.812	3.88514	2	2	2	1	592	64.6	6.8		60
CCE	APE	Q6DD88	ATL3	Atlastin-3 OS=Homo sapiens GN=ATL3 PE=1 SV=1	0	26.477	12.1996	4	6	4	1	541	60.5	5.66	Oxidation [M19; M343]	360
CCE	APE	P05023	ATP1A1	Sodium/potassium-transporting ATPase subunit alpha-1 OS=Homo sapiens GN=ATP1A1 PE=1 SV=1	0	4.881	2.15054	2	2	2	1	1023	112.8	5.49		63
CCE	APE	P54709	ATP1B3	Sodium/potassium-transporting ATPase subunit beta-3 OS=Homo sapiens GN=ATP1B3 PE=1 SV=1	0	7.456	8.96057	2	4	2	1	279	31.5	8.35		124
CCE	APE	P36542	ATP5C1	ATP synthase subunit gamma, mitochondrial OS=Homo sapiens GN=ATP5C1 PE=1 SV=1	0	12.988	10.0671	3	5	3	1	298	33	9.22		134
CCE	APE	Q9UBB4	ATXN10	Ataxin-10 OS=Homo sapiens GN=ATXN10 PE=1 SV=1	0	6.975	6.31579	3	3	3	1	475	53.5	5.25		61
CCE	APE	P51572	BCAP31	B-cell receptor-associated protein 31 OS=Homo sapiens GN=BCAP31 PE=1 SV=3	0	10.611	11.7886	3	4	3	1	246	28	8.44	Oxidation [M212; M241]	133
CCE	APE	Q9P287	BCCIP	BRCA2 and CDKN1A-interacting protein OS=Homo sapiens GN=BCCIP PE=1 SV=1	0	7.275	14.9682	3	3	3	1	314	36	4.61	Deamidated [Q98]	74
CCE	APE	Q53FN7	BZW1	BZW1 protein variant (Fragment) OS=Homo sapiens PE=2 SV=1	0	7.669	9.43396	4	6	4	1	424	48.6	6.11	Oxidation [M221]	78
CCE	APE	Q549M8	C14orf166	CLE7 OS=Homo sapiens GN=C14orf166 PE=2 SV=1	0	15.199	20.9016	4	6	4	1	244	28.1	6.65		204
CCE	APE	A0A024R904	CACYBP	Calcyclin binding protein, isoform CRA_a OS=Homo sapiens GN=CACYBP PE=4 SV=1	0	33.048	41.2281	7	12	7	1	228	26.2	8.25	Oxidation [M127; M192]	307
CCE	APE	B2RDY9	CAP1	Adenylyl cyclase-associated protein OS=Homo sapiens PE=2 SV=1	0	25.67	15.1579	5	8	5	1	475	51.6	8.22	Oxidation [M157; M162]	309
CCE	APE	P16152	CBR1	Carbonyl reductase [NADPH] 1 OS=Homo sapiens GN=CBR1 PE=1 SV=3	0	26.756	34.296	7	9	7	1	277	30.4	8.32	Deamidated [N89]	312
CCE	APE	Q13185	CBX3	Chromobox protein homolog 3 OS=Homo sapiens GN=CBX3 PE=1 SV=4	0	3.134	12.0219	2	2	2	1	183	20.8	5.33	Oxidation [M137; M140]	43
CCE	APE	P78371	CCT2	T-complex protein 1 subunit beta OS=Homo sapiens GN=CCT2 PE=1 SV=4	0	123.501	42.0561	17	33	17	1	535	57.5	6.46	Oxidation [M62; M87; M244; M353; M445; M480]	1766
CCE	APE	Q59H77	CCT3	T-complex protein 1 subunit gamma (Fragment) OS=Homo sapiens PE=2 SV=1	0	8.823	3.98614	2	2	2	1	577	63.5	6.43	Oxidation [M337]	100
CCE	APE	A8K3C3	CCT4	T-complex protein 1 subunit delta OS=Homo sapiens PE=2 SV=1	0	32.896	15.9555	7	12	7	1	539	57.9	7.83	Oxidation [M90; M151]	328
CCE	APE	P50990	CCT8	T-complex protein 1 subunit theta OS=Homo sapiens GN=CCT8 PE=1 SV=4	0	13.619	6.20438	3	3	3	1	548	59.6	5.6	Oxidation [M492]	126
WCE	APE	H7BY55	CD55	Complement decay-accelerating factor OS=Homo sapiens GN=CD55 PE=1 SV=2	0	5.045	3.63636	2	3	2	1	550	58.9	8.78	Carbamidomethyl [C145]	72
CCE	APE	A0A024R7B7	CDC37	CDC37 cell division cycle 37 homolog (S. cerevisiae), isoform CRA_a OS=Homo sapiens GN=CDC37 PE=4 SV=1	0	11.406	10.8466	3	5	3	1	378	44.4	5.25	Oxidation [M316]	182
CCE	APE	K7PML8	CDKN2A	Cyclin-dependent kinase inhibitor 2A OS=Homo sapiens GN=CDKN2A PE=2 SV=1	0	3.50413	18.5897	2	2	2	1	156	16.522	5.81		52
CCE	APE	A0A1U9X8X6	CDSN	CDSN OS=Homo sapiens PE=4 SV=1	0	5.219	5.10397	2	5	2	1	529	51.5	8.35		106
CCE	APE	F8WAR4	CHCHD3	MICOS complex subunit OS=Homo sapiens GN=CHCHD3 PE=1 SV=1	0	7.615	10.7884	2	3	2	1	241	27.7	6.64		92
CCE	APE	A0A024RBH2	CKAP4	Cytoskeleton-associated protein 4, isoform CRA_c OS=Homo sapiens GN=CKAP4 PE=4 SV=1	0	7.128	3.48837	2	2	2	1	602	66	5.92		78
CCE	APE	A0A0S2Z471	CKB	Creatine kinase brain isoform 2 (Fragment) OS=Homo sapiens GN=CKB PE=2 SV=1	0	42.798	20.4938	7	17	7	1	405	44.9	6.11	Oxidation [M376]	720
CCE	APE	O00299	CLIC1	Chloride intracellular channel protein 1 OS=Homo sapiens GN=CLIC1 PE=1 SV=4	0	23.507	31.9502	6	9	6	1	241	26.9	5.17	Carbamidomethyl [C24; C178]	263
CCE	APE	O95833	CLIC3	Chloride intracellular channel protein 3 OS=Homo sapiens GN=CLIC3 PE=1 SV=2	0	8.841	16.1017	3	4	3	1	236	26.6	6.43	Oxidation [M30]	124
CCE	APE	Q6FIC5	CLIC4	Chloride intracellular channel protein OS=Homo sapiens GN=CLIC4 PE=2 SV=1	0	12.891	19.7628	4	5	4	1	253	28.8	5.59	Oxidation [M119]; Carbamidomethyl [C35]	145
CCE	APE	P10909	CLU	Clusterin OS=Homo sapiens GN=CLU PE=1 SV=1	0	8.885	5.12249	2	2	2	1	449	52.5	6.27		98
CCE	APE	B2RD36	CMBL	cDNA, FLJ96437 OS=Homo sapiens PE=2 SV=1	0	6.457	8.97959	3	4	3	1	245	28	6.79	Oxidation [M245]	60
CCE	APE	P09543	CNP	2',3'-cyclic-nucleotide 3'-phosphodiesterase OS=Homo sapiens GN=CNP PE=1 SV=2	0	11.409	10.2138	4	6	4	1	421	47.5	9.07	Oxidation [M236]	146
WCE	APE	P08123	COL1A2	Collagen alpha-2(I) chain OS=Homo sapiens GN=COL1A2 PE=1 SV=7	0	4.95	1.31772	2	4	2	1	1366	129.2	8.95		130
CCE	APE	M0QXB4	COPE	Coatomer protein complex, subunit epsilon, isoform CRA_g OS=Homo sapiens GN=COPE PE=1 SV=1	0	16.054	19.6375	3	6	3	1	331	36.9	5.16	Oxidation [M86; M122; M195]; Deamidated [Q196; Q206]	157
CCE	APE	Q59EL2	COPS2	COP9 constitutive photomorphogenic homolog subunit 2 variant (Fragment) OS=Homo sapiens PE=2 SV=1	0	11.81	8.86918	3	4	3	1	451	52.5	5.54	Oxidation [M346]	99
CCE	APE	D6RFN0	COPS4	COP9 signalosome complex subunit 4 OS=Homo sapiens GN=COPS4 PE=1 SV=1	0	16.726	9.13242	3	6	3	1	438	49.7	5.81	Deamidated [Q125]	252
CCE	APE	Q59EA2	CORO1C	Coronin (Fragment) OS=Homo sapiens PE=2 SV=1	0	22.311	11.5768	4	9	4	1	501	56.3	8.19		327
CCE	APE	P36551	CPOX	Oxygen-dependent coproporphyrinogen-III oxidase, mitochondrial OS=Homo sapiens GN=CPOX PE=1 SV=3	0	3.105	4.84581	2	3	2	1	454	50.1	8.25	Oxidation [M419]	69
CCE	APE	B3KME2	CRTAP	cDNA FLJ10772 fis, clone NT2RP4000243, highly similar to Cartilage-associated protein OS=Homo sapiens PE=2 SV=1	0	9.745	8.22943	3	4	3	1	401	46.5	5.85	Oxidation [M229]	125
CCE	APE	Q08257	CRYZ	Quinone oxidoreductase OS=Homo sapiens GN=CRYZ PE=1 SV=1	0	24.761	27.9635	5	6	5	1	329	35.2	8.44	Deamidated [N192]	191
CCE	APE	O75390	CS	Citrate synthase, mitochondrial OS=Homo sapiens GN=CS PE=1 SV=2	0	30.04	17.5966	7	20	7	1	466	51.7	8.32	Oxidation [M67; M68; M72]	759
CCE	APE	Q5U5J2	CSNK2A1	CSNK2A1 protein OS=Homo sapiens GN=CSNK2A1 PE=1 SV=1	0	8.881	7.0529	3	4	3	1	397	45.9	7.96	Oxidation [M137; M319]	87
CCE	APE	Q05048	CSTF1	Cleavage stimulation factor subunit 1 OS=Homo sapiens GN=CSTF1 PE=1 SV=1	0	6.233	7.65661	2	2	2	1	431	48.3	6.58		79
CCE	APE	Q5U000	CTSZ	Cathepsin Z OS=Homo sapiens PE=2 SV=1	0	10.079	7.26073	2	2	2	1	303	33.8	7.11		104
CCE	APE	P08574	CYC1	Cytochrome c1, heme protein, mitochondrial OS=Homo sapiens GN=CYC1 PE=1 SV=3	0	19.333	19.6923	5	7	5	1	325	35.4	9	Carbamidomethyl [C139; C271]; Oxidation [M292; M294; M295; M296]	139
CCE	APE	P99999	CYCS	Cytochrome c OS=Homo sapiens GN=CYCS PE=1 SV=2	0	4.837	27.619	3	4	3	1	105	11.7	9.57	Oxidation [M81]	49
WCE	APE	P51398	DAP3	28S ribosomal protein S29, mitochondrial OS=Homo sapiens GN=DAP3 PE=1 SV=1	0	7.465	7.28643	2	3	2	1	398	45.5	8.88		107
CCE	APE	A0A140VJW5	DARS	Testicular tissue protein Li 192 OS=Homo sapiens PE=2 SV=1	0	42.415	28.9421	12	15	12	1	501	57.1	6.55	Oxidation [M478]	375
WCE	APE	P11182	DBT	Lipoamide acyltransferase component of branched-chain alpha-keto acid dehydrogenase complex, mitochondrial OS=Homo sapiens GN=DBT PE=1 SV=3	0	12.803	13.4855	5	5	5	1	482	53.5	8.51	Oxidation [M226; M348]	93
CCE	APE	P81605	DCD	Dermcidin OS=Homo sapiens GN=DCD PE=1 SV=2	0	19.358	34.5455	4	34	4	1	110	11.3	6.54		781
CCE	APE	Q53H88	DCTN2	Dynactin 2 variant (Fragment) OS=Homo sapiens PE=2 SV=1	0	12.281	13.5468	5	6	5	1	406	44.8	5.12	Oxidation [M383]	140
CCE	APE	Q16531	DDB1	DNA damage-binding protein 1 OS=Homo sapiens GN=DDB1 PE=1 SV=1	0	7.177	3.50877	3	3	3	1	1140	126.9	5.26	Oxidation [M1105; M1120]	91
CCE	APE	B4DX78	DDX39A	cDNA FLJ55484, highly similar to ATP-dependent RNA helicase DDX39 (EC 3.6.1.-) OS=Homo sapiens PE=2 SV=1	0	32.511	16.5957	7	13	1	1	470	53.7	5.9		373
CCE	APE	Q13838	DDX39B	Spliceosome RNA helicase DDX39B OS=Homo sapiens GN=DDX39B PE=1 SV=1	0	33.211	18.2243	7	14	1	1	428	49	5.67		405
CCE	APE	A0A024R8W0	DDX48	DEAD (Asp-Glu-Ala-Asp) box polypeptide 48, isoform CRA_a OS=Homo sapiens GN=DDX48 PE=3 SV=1	0	51.133	24.3309	10	24	8	1	411	46.8	6.73	Oxidation [M183; M192; M233]	725
CCE	APE	P26196	DDX6	Probable ATP-dependent RNA helicase DDX6 OS=Homo sapiens GN=DDX6 PE=1 SV=2	0	6.458	5.17598	2	4	2	1	483	54.4	8.66	Oxidation [M197]	112
CCE	APE	Q5HYL6	DKFZp686E1899	Putative uncharacterized protein DKFZp686E1899 OS=Homo sapiens GN=DKFZp686E1899 PE=2 SV=1	0	8.749	6.81818	2	4	2	1	352	39.5	5.19	Oxidation [M305]	147
CCE	APE	Q6N093	DKFZp686I04196	Putative uncharacterized protein DKFZp686I04196 (Fragment) OS=Homo sapiens GN=DKFZp686I04196 PE=2 SV=1	0	23.979	20.8633	8	23	5	1	417	46	7.59	Carbamidomethyl [C105; C118; C337]; Oxidation [M222]; Deamidated [N285]	354
CCE	APE	Q5H9N4	DKFZp686L20222	Putative uncharacterized protein DKFZp686L20222 OS=Homo sapiens GN=DKFZp686L20222 PE=3 SV=1	0	10.398	10.8911	3	6	2	1	303	34.8	8.95		126
CCE	APE	Q5HYG7	DKFZp686M24262	Putative uncharacterized protein DKFZp686M24262 OS=Homo sapiens GN=DKFZp686M24262 PE=2 SV=1	0	20.149	11.2335	4	6	4	1	454	50.3	7.8		193
WCE	APE	Q7Z351	DKFZp686N02209	Putative uncharacterized protein DKFZp686N02209 OS=Homo sapiens GN=DKFZp686N02209 PE=2 SV=1	0	9.737	11.8257	4	6	4	1	482	52.8	8.48	Carbamidomethyl [C296; C402]	97
WCE	APE	Q5H9Q6	DKFZp781N0678	Inosine-5'-monophosphate dehydrogenase OS=Homo sapiens GN=DKFZp781N0678 PE=2 SV=1	0	8.045	6.01002	3	4	3	1	599	64.5	8.03		124
CCE	APE	A0A024R713	DLD	Dihydrolipoyl dehydrogenase OS=Homo sapiens GN=DLD PE=3 SV=1	0	22.657	11.002	4	7	4	1	509	54.1	7.85	Oxidation [M361]	272
CCE	APE	P31689	DNAJA1	DnaJ homolog subfamily A member 1 OS=Homo sapiens GN=DNAJA1 PE=1 SV=2	0	19.154	13.0982	4	6	4	1	397	44.8	7.08		198
CCE	APE	Q9UBS4	DNAJB11	DnaJ homolog subfamily B member 11 OS=Homo sapiens GN=DNAJB11 PE=1 SV=1	0	4.26181	7.5419	2	3	2	1	358	40.489	6.18		65
CCE	APE	Q9UHL4	DPP7	Dipeptidyl peptidase 2 OS=Homo sapiens GN=DPP7 PE=1 SV=3	0	13.782	9.14634	4	6	4	1	492	54.3	6.32	Oxidation [M260]	226
CCE	APE	Q9Y295	DRG1	Developmentally-regulated GTP-binding protein 1 OS=Homo sapiens GN=DRG1 PE=1 SV=1	0	6.716	7.62943	2	3	2	1	367	40.5	8.9		110
CCE	APE	A0A024RC29	DSC3	Desmocollin 3, isoform CRA_b OS=Homo sapiens GN=DSC3 PE=4 SV=1	0	10.946	3.57143	2	2	2	1	896	99.9	6.1		78
CCE	APE	P33316	DUT	Deoxyuridine 5'-triphosphate nucleotidohydrolase, mitochondrial OS=Homo sapiens GN=DUT PE=1 SV=4	0.00273025	2.15081	10.3175	2	2	2	1	252	26.547	9.36	Oxidation [M112]	38
CCE	APE	Q14204	DYNC1H1	Cytoplasmic dynein 1 heavy chain 1 OS=Homo sapiens GN=DYNC1H1 PE=1 SV=5	0	9.942	0.624193	3	3	3	1	4646	532.1	6.4		88
CCE	APE	Q13011	ECH1	Delta(3,5)-Delta(2,4)-dienoyl-CoA isomerase, mitochondrial OS=Homo sapiens GN=ECH1 PE=1 SV=2	0	21.713	17.6829	5	10	5	1	328	35.8	8	Oxidation [M232; M233]; Carbamidomethyl [C187]	313
CCE	APE	P30084	ECHS1	Enoyl-CoA hydratase, mitochondrial OS=Homo sapiens GN=ECHS1 PE=1 SV=4	0	19.244	20	4	5	4	1	290	31.4	8.07	Oxidation [M189; M191]; Deamidated [Q162]	236
CCE	APE	Q05639	EEF1A2	Elongation factor 1-alpha 2 OS=Homo sapiens GN=EEF1A2 PE=1 SV=1	0	60.261	18.3585	8	41	1	1	463	50.4	9.03	Deamidated [N9; Q251]	917
NCE	APE	P26641	EEF1G	Elongation factor 1-gamma OS=Homo sapiens GN=EEF1G PE=1 SV=3	0	9.59	7.55149	3	4	3	1	437	50.1	6.67		130
CCE	APE	P05198	EIF2S1	Eukaryotic translation initiation factor 2 subunit 1 OS=Homo sapiens GN=EIF2S1 PE=1 SV=3	0	13.508	10.7937	4	7	4	1	315	36.1	5.08	Oxidation [M237]	217
CCE	APE	P41091	EIF2S3	Eukaryotic translation initiation factor 2 subunit 3 OS=Homo sapiens GN=EIF2S3 PE=1 SV=3	0	27.422	14.4068	5	8	5	1	472	51.1	8.4		226
CCE	APE	P60228	EIF3E	Eukaryotic translation initiation factor 3 subunit E OS=Homo sapiens GN=EIF3E PE=1 SV=1	0	31.618	19.5506	7	12	7	1	445	52.2	6.04	Oxidation [M50; M55; M393; M417; M420]	380
CCE	APE	B3KSH1	EIF3F	Eukaryotic translation initiation factor 3 subunit F OS=Homo sapiens GN=EIF3F PE=2 SV=1	0	45.321	22.8495	7	15	7	1	372	39.1	5.45	Oxidation [M236; M268; M324]; Deamidated [N211; N223; Q285]	730
CCE	APE	A8K5K5	EIF3G	Eukaryotic translation initiation factor 3 subunit G OS=Homo sapiens GN=EIF3G PE=2 SV=1	0	14.31	15.9375	4	6	4	1	320	35.6	6.13		131
CCE	APE	Q53HU7	EIF3I	Eukaryotic translation initiation factor 3 subunit I (Fragment) OS=Homo sapiens PE=2 SV=1	0	26.549	14.4615	4	10	4	1	325	36.5	5.64	Oxidation [M200; M202]; Deamidated [N289]	320
CCE	APE	O75822	EIF3J	Eukaryotic translation initiation factor 3 subunit J OS=Homo sapiens GN=EIF3J PE=1 SV=2	0	7.029	5.03876	2	2	2	1	258	29	4.83		55
CCE	APE	B0QY89	EIF3L	Eukaryotic translation initiation factor 3 subunit L OS=Homo sapiens GN=EIF3L PE=1 SV=1	0	10.9	3.78913	2	2	2	1	607	70.9	6.65		86
CCE	APE	Q7L2H7	EIF3M	Eukaryotic translation initiation factor 3 subunit M OS=Homo sapiens GN=EIF3M PE=1 SV=1	0	8.032	6.14973	2	4	2	1	374	42.5	5.63	Oxidation [M283; M285]; Carbamidomethyl [C175]	137
CCE	APE	A8K7F6	EIF4A1	cDNA FLJ78244, highly similar to Homo sapiens eukaryotic translation initiation factor 4A, isoform 1 (EIF4A1), mRNA OS=Homo sapiens PE=2 SV=1	0	80.796	45.8128	15	45	13	1	406	46.1	5.48	Oxidation [M121; M127; M149; M165; M178; M187; M216; M302; M306; M375]; Carbamidomethyl [C131; C134]	1506
CCE	APE	B4DRM3	EIF4B	cDNA FLJ54492, highly similar to Eukaryotic translation initiation factor 4B OS=Homo sapiens PE=2 SV=1	0	11.8899	6.00649	3	8	3	1	616	69.685	5.67		202
CCE	APE	P55010	EIF5	Eukaryotic translation initiation factor 5 OS=Homo sapiens GN=EIF5 PE=1 SV=2	0	6.976	8.12065	3	4	3	1	431	49.2	5.58	Oxidation [M39; M275]	81
CCE	APE	I3L504	EIF5A	Eukaryotic translation initiation factor 5A-1 OS=Homo sapiens GN=EIF5A PE=1 SV=1	0	5.12	10.2151	2	3	2	1	186	20.5	5.25	Deamidated [N28]	103
CCE	APE	Q15717	ELAVL1	ELAV-like protein 1 OS=Homo sapiens GN=ELAVL1 PE=1 SV=2	0	20.411	7.05521	2	8	2	1	326	36.1	9.17	Deamidated [N82]	338
WCE	APE	Q15717	ELAVL1	ELAV-like protein 1 OS=Homo sapiens GN=ELAVL1 PE=1 SV=2	0	10.704	8.89571	3	6	3	1	326	36.1	9.17		192
CCE	APE	P50402	EMD	Emerin OS=Homo sapiens GN=EMD PE=1 SV=1	0	16.387	18.8976	4	7	4	1	254	29	5.5		129
WCE	APE	P50402	EMD	Emerin OS=Homo sapiens GN=EMD PE=1 SV=1	0	10.486	18.5039	4	5	4	1	254	29	5.5		106
CCE	APE	R4SBI6	EPHX1	Epoxide hydrolase OS=Homo sapiens GN=EPHX1 PE=2 SV=1	0	10.647	7.25275	4	8	4	1	455	52.9	7.25		120
NCE	APE	A0A024R6D4	ERH	Enhancer of rudimentary homolog OS=Homo sapiens GN=ERH PE=3 SV=1	0.0006035	2.67977	16.3462	2	2	2	1	104	12.251	5.92		52
CCE	APE	O94905	ERLIN2	Erlin-2 OS=Homo sapiens GN=ERLIN2 PE=1 SV=1	0	7.716	7.07965	2	3	2	1	339	37.8	5.62		108
CCE	APE	P30040	ERP29	Endoplasmic reticulum resident protein 29 OS=Homo sapiens GN=ERP29 PE=1 SV=4	0	20.047	28.3525	6	7	6	1	261	29	7.31	Oxidation [M154; M221]; Deamidated [Q148]; Carbamidomethyl [C157]	177
CCE	APE	Q9BS26	ERP44	Endoplasmic reticulum resident protein 44 OS=Homo sapiens GN=ERP44 PE=1 SV=1	0	9.145	6.40394	3	3	2	1	406	46.9	5.26		71
CCE	APE	P62495	ETF1	Eukaryotic peptide chain release factor subunit 1 OS=Homo sapiens GN=ETF1 PE=1 SV=3	0	22.71	12.8146	5	9	5	1	437	49	5.71	Oxidation [M241]	364
CCE	APE	P13804	ETFA	Electron transfer flavoprotein subunit alpha, mitochondrial OS=Homo sapiens GN=ETFA PE=1 SV=1	0	33.341	27.3273	6	11	6	1	333	35.1	8.38		482
CCE	APE	P38117	ETFB	Electron transfer flavoprotein subunit beta OS=Homo sapiens GN=ETFB PE=1 SV=3	0	19.471	23.1373	5	9	5	1	255	27.8	8.1	Carbamidomethyl [C66; C71]	266
WCE	APE	Q13868	EXOSC2	Exosome complex component RRP4 OS=Homo sapiens GN=EXOSC2 PE=1 SV=2	0	9.981	9.21502	2	4	2	1	293	32.8	7.5		172
CCE	APE	Q9NPD3	EXOSC4	Exosome complex component RRP41 OS=Homo sapiens GN=EXOSC4 PE=1 SV=3	0	10.35	11.8367	2	2	2	1	245	26.4	6.52	Carbamidomethyl [C74]	122
CCE	APE	Q5RKV6	EXOSC6	Exosome complex component MTR3 OS=Homo sapiens GN=EXOSC6 PE=1 SV=1	0	8.11	9.55882	2	2	2	1	272	28.2	6.28		88
CCE	APE	P49327	FASN	Fatty acid synthase OS=Homo sapiens GN=FASN PE=1 SV=3	0	10.653	0.876145	2	2	2	1	2511	273.3	6.44	Deamidated [Q1714]	107
CCE	APE	Q6FHX6	FEN1	Flap endonuclease 1 OS=Homo sapiens GN=FEN1 PE=2 SV=1	0	6.067	5.78947	2	4	2	1	380	42.6	8.62		99
CCE	APE	P07954	FH	Fumarate hydratase, mitochondrial OS=Homo sapiens GN=FH PE=1 SV=3	0	29.801	15.098	5	10	5	1	510	54.6	8.76	Oxidation [M164]; Deamidated [Q246]	353
CCE	APE	Q02790	FKBP4	Peptidyl-prolyl cis-trans isomerase FKBP4 OS=Homo sapiens GN=FKBP4 PE=1 SV=3	0	39.497	21.1329	7	14	7	1	459	51.8	5.43	Oxidation [M20; M97; M414]	403
NCE	APE	Q8NF17	FLJ00385	FLJ00385 protein (Fragment) OS=Homo sapiens GN=FLJ00385 PE=1 SV=1	0	5.743	3.73281	2	5	1	1	509	56.1	7.59	Carbamidomethyl [C360]	115
NCE	APE	A0A024R321	FLNB	Filamin B, beta (Actin binding protein 278), isoform CRA_a OS=Homo sapiens GN=FLNB PE=4 SV=1	0	5.96523	0.839054	2	2	1	1	2622	280.314	5.94		78
CCE	APE	Q53HQ0	FLOT1	Flotillin 1 variant (Fragment) OS=Homo sapiens PE=2 SV=1	0	15.291	12.4122	4	7	4	1	427	47.3	8.09	Oxidation [M23; M388]	246
CCE	APE	E7EMK3	FLOT2	Flotillin-2 OS=Homo sapiens GN=FLOT2 PE=1 SV=1	0	8.163	6.62526	2	3	2	1	483	53.1	5.24		102
NCE	APE	P02751	FN1	Fibronectin OS=Homo sapiens GN=FN1 PE=1 SV=4	0	24.026	3.35289	6	7	6	1	2386	262.5	5.71	Carbamidomethyl [C401]	249
CCE	APE	B4DT31	FUBP1	cDNA FLJ53425, highly similar to Far upstream element-binding protein 1 OS=Homo sapiens PE=2 SV=1	0	14.285	6.31579	3	3	3	1	665	69.8	7.36		165
CCE	APE	Q13344	FUS	Fus-like protein (Fragment) OS=Homo sapiens PE=2 SV=1	0.00189304	2.56826	6.81818	2	4	2	1	528	53.345	9.42	Oxidation [M324; M467]	93
WCE	APE	K7EJU1	GFAP	Glial fibrillary acidic protein (Fragment) OS=Homo sapiens GN=GFAP PE=1 SV=1	0	11.469	12.9032	3	49	1	1	248	28.4	5.67	Deamidated [N213]	1651
CCE	APE	A8K335	GGH	cDNA FLJ76254, highly similar to Homo sapiens gamma-glutamyl hydrolase (GGH), mRNA OS=Homo sapiens PE=2 SV=1	0	19.672	11.3208	3	6	3	1	318	36	7.42		207
CCE	APE	P63096	GNAI1	Guanine nucleotide-binding protein G(i) subunit alpha-1 OS=Homo sapiens GN=GNAI1 PE=1 SV=2	0	17.489	14.4068	4	7	1	1	354	40.3	5.97	Carbamidomethyl [C325]	210
WCE	APE	P63096	GNAI1	Guanine nucleotide-binding protein G(i) subunit alpha-1 OS=Homo sapiens GN=GNAI1 PE=1 SV=2	0	16.164	16.9492	5	8	1	1	354	40.3	5.97	Carbamidomethyl [C254; C325]	214
WCE	APE	P08754	GNAI3	Guanine nucleotide-binding protein G(k) subunit alpha OS=Homo sapiens GN=GNAI3 PE=1 SV=3	0	16.822	16.9492	5	9	1	1	354	40.5	5.69	Carbamidomethyl [C254; C325]	263
CCE	APE	A0A142CHG9	GNAO1	GO2-q chimeric G-protein OS=Homo sapiens PE=2 SV=1	0	10.329	10.7345	3	5	1	1	354	40.2	6.05		131
CCE	APE	Q5JWF2	GNAS	Guanine nucleotide-binding protein G(s) subunit alpha isoforms XLas OS=Homo sapiens GN=GNAS PE=1 SV=2	0	4.95885	2.31437	2	3	1	1	1037	110.956	5.03		81
CCE	APE	A0A024R056	GNB1	Guanine nucleotide binding protein (G protein), beta polypeptide 1, isoform CRA_a OS=Homo sapiens GN=GNB1 PE=2 SV=1	0	6.165	6.47059	2	3	2	1	340	37.4	6	Oxidation [M61]	130
WCE	APE	P35052	GPC1	Glypican-1 OS=Homo sapiens GN=GPC1 PE=1 SV=2	0	8.547	4.48029	2	3	2	1	558	61.6	7.3	Oxidation [M99]	144
CCE	APE	Q12849	GRSF1	G-rich sequence factor 1 OS=Homo sapiens GN=GRSF1 PE=1 SV=3	0	6.578	5.625	3	4	3	1	480	53.1	6.19		85
WCE	APE	Q12849	GRSF1	G-rich sequence factor 1 OS=Homo sapiens GN=GRSF1 PE=1 SV=3	0	18.08	14.5833	7	10	7	1	480	53.1	6.19	Oxidation [M302; M431]; Deamidated [Q296]	253
CCE	APE	B2RDP6	GRWD1	cDNA, FLJ96709, highly similar to Homo sapiens glutamate rich WD repeat protein GRWD (GRWD), mRNA OS=Homo sapiens PE=2 SV=1	0	14.588	15.9193	4	7	4	1	446	49.4	4.92	Deamidated [Q405; Q406]	153
CCE	APE	Q8IYD1	GSPT2	Eukaryotic peptide chain release factor GTP-binding subunit ERF3B OS=Homo sapiens GN=GSPT2 PE=1 SV=2	0	8.841	5.41401	2	2	2	1	628	68.8	5.43	Oxidation [M298]	75
CCE	APE	X5DR03	GSTM1	Glutathione S-transferase mu 1 isoform B (Fragment) OS=Homo sapiens GN=GSTM1 PE=2 SV=1	0	9.237	12.3853	2	4	2	1	218	25.7	6.7	Oxidation [M3]	131
CCE	APE	B2R983	GSTO1	cDNA, FLJ94267, highly similar to Homo sapiens glutathione S-transferase omega 1 (GSTO1), mRNA OS=Homo sapiens PE=2 SV=1	0	14.445	16.5975	4	6	4	1	241	27.5	6.6	Oxidation [M115]	126
CCE	APE	X5DR09	GTF2I	General transcription factor IIi isoform A (Fragment) OS=Homo sapiens GN=GTF2I PE=2 SV=1	0	5.46841	2.10421	2	2	2	1	998	112.346	6.39	Oxidation [M102]	75
CCE	APE	E9PF18	HADH	Hydroxyacyl-coenzyme A dehydrogenase, mitochondrial OS=Homo sapiens GN=HADH PE=1 SV=2	0	8.574	15.641	3	3	3	1	390	42.1	9.26	Oxidation [M332]	81
CCE	APE	P55084	HADHB	Trifunctional enzyme subunit beta, mitochondrial OS=Homo sapiens GN=HADHB PE=1 SV=3	0	4.03474	4.43038	2	2	2	1	474	51.262	9.41		2
CCE	APE	P12081	HARS	Histidine--tRNA ligase, cytoplasmic OS=Homo sapiens GN=HARS PE=1 SV=2	0	27.963	15.9136	8	11	8	1	509	57.4	5.88		185
CCE	APE	Q92769	HDAC2	Histone deacetylase 2 OS=Homo sapiens GN=HDAC2 PE=1 SV=2	0	7.017	4.91803	2	2	2	1	488	55.3	5.91	Oxidation [M85]	79
WCE	APE	Q92769	HDAC2	Histone deacetylase 2 OS=Homo sapiens GN=HDAC2 PE=1 SV=2	0	10.614	8.81148	3	5	3	1	488	55.3	5.91	Oxidation [M38]	155
CCE	APE	V9HWE1	HEL113	Epididymis luminal protein 113 OS=Homo sapiens GN=HEL113 PE=2 SV=1	0	203.375	67.5966	34	99	30	1	466	53.6	5.12	Oxidation [M14; M154; M183; M193; M347; M372; M376; M391; X391]; Deamidated [Q137; Q204; Q384; N417]	2800
CCE	APE	V9HVZ7	HEL-176	Epididymis luminal protein 176 OS=Homo sapiens GN=HEL-176 PE=2 SV=1	0	134.691	52.4664	13	133	1	1	223	25	5.66	Oxidation [M38; M75; M153; M173]; Deamidated [Q94; N100; N144]; Carbamidomethyl [C65]	4380
CCE	APE	V9HW90	HEL-75	Epididymis luminal protein 75 OS=Homo sapiens GN=HEL-75 PE=2 SV=1	0	7.633	5.74713	3	5	3	1	522	56.2	8.5		104
CCE	APE	V9HWD6	HEL-S-1	Epididymis secretory protein Li 1 OS=Homo sapiens GN=HEL-S-1 PE=2 SV=1	0	41.746	40.2439	9	29	4	1	246	28.1	4.83	Deamidated [N44; Q221]; Oxidation [M162; M220]	588
CCE	APE	A0A0K0K1L8	HEL-S-129m	Epididymis secretory sperm binding protein Li 129m OS=Homo sapiens GN=HEL-S-129m PE=2 SV=1	0	6.094	12.4498	3	3	3	1	249	28.7	6.02		64
CCE	APE	A0A0K0K1I0	HEL-S-265	Epididymis secretory protein Li 265 OS=Homo sapiens GN=HEL-S-265 PE=2 SV=1	0	41.645	19.7183	7	16	3	1	284	32.8	4.77	Oxidation [M141]	419
WCE	APE	A0A0K0K1I0	HEL-S-265	Epididymis secretory protein Li 265 OS=Homo sapiens GN=HEL-S-265 PE=2 SV=1	0	34.889	21.1268	8	14	2	1	284	32.8	4.77	Oxidation [M141]	324
CCE	APE	A0A0K0K1K7	HEL-S-304	6-phosphogluconolactonase, isoform CRA_b OS=Homo sapiens GN=HEL-S-304 PE=2 SV=1	0	6.633	10.4651	2	2	2	1	258	27.5	6.05		66
CCE	APE	V9HWC9	HEL-S-44	Superoxide dismutase [Cu-Zn] OS=Homo sapiens GN=HEL-S-44 PE=2 SV=1	9.67961e-05	3.12447	16.8831	2	3	2	1	154	15.926	6.13		51
CCE	APE	A0A0K0K1H8	HEL-S-71p	Epididymis secretory sperm binding protein Li 71p OS=Homo sapiens GN=HEL-S-71p PE=2 SV=1	0	20.763	10.0287	6	8	6	1	698	77	7.21	Oxidation [M128; M332]; Carbamidomethyl [C58; C246]	228
CCE	APE	V9HW62	HEL-S-74	Lactoylglutathione lyase OS=Homo sapiens GN=HEL-S-74 PE=2 SV=1	0	4.921	9.23913	2	4	2	1	184	20.7	5.47	Oxidation [M36]	98
CCE	APE	V9HW04	HEL-S-80p	Serine/threonine-protein phosphatase OS=Homo sapiens GN=HEL-S-80p PE=2 SV=1	0	25.291	22.0183	5	11	5	1	327	37.2	6.19	Carbamidomethyl [C139]; Oxidation [M29]	332
CCE	APE	V9HW91	HEL-S-8a	Epididymis secretory sperm binding protein Li 8a OS=Homo sapiens GN=HEL-S-8a PE=2 SV=1	0	12.205	9.42029	2	2	2	1	276	30.6	7.21		115
NCE	APE	V9HW88	HEL-S-99n	Calreticulin, isoform CRA_b OS=Homo sapiens GN=HEL-S-99n PE=2 SV=1	0	7.554	6.23501	2	4	2	1	417	48.1	4.44		113
CCE	APE	B4DVA7	HEXA	Beta-hexosaminidase OS=Homo sapiens PE=2 SV=1	0	11.607	5.92593	3	4	3	1	540	62	5.26	Oxidation [M350]	167
WCE	APE	Q08AJ9	HIST1H2AB	Histone H2A OS=Homo sapiens GN=HIST1H2AB PE=2 SV=1	0	8.021	20.7692	3	19	1	1	130	14.1	11.05		197
WCE	APE	A0A0U1RRH7	HIST1H3D	Histone H2A OS=Homo sapiens GN=HIST1H3D PE=3 SV=1	0	7.538	15.8824	3	20	1	1	170	18.5	11.52		214
CCE	APE	A0A024RDR0	HMGB1	High-mobility group box 1, isoform CRA_a OS=Homo sapiens GN=HMGB1 PE=4 SV=1	0	28.439	27.4419	5	9	4	1	215	24.9	5.74	Oxidation [M13; M132]; Carbamidomethyl [C23]	346
CCE	APE	P26583	HMGB2	High mobility group protein B2 OS=Homo sapiens GN=HMGB2 PE=1 SV=2	0	15.285	17.7033	3	4	2	1	209	24	7.81	Oxidation [M13; M132]; Carbamidomethyl [C23]	221
CCE	APE	P51991	HNRNPA3	Heterogeneous nuclear ribonucleoprotein A3 OS=Homo sapiens GN=HNRNPA3 PE=1 SV=2	0	7.362	6.34921	2	4	1	1	378	39.6	9.01		149
CCE	APE	A8K9A4	HNRNPC	cDNA FLJ75154, highly similar to Homo sapiens heterogeneous nuclear ribonucleoprotein C (C1/C2), mRNA OS=Homo sapiens PE=2 SV=1	0	46.029	23.5294	8	20	8	1	306	33.6	5.14	Oxidation [M74]	612
CCE	APE	P55795	HNRNPH2	Heterogeneous nuclear ribonucleoprotein H2 OS=Homo sapiens GN=HNRNPH2 PE=1 SV=1	0	18.631	15.8129	4	7	2	1	449	49.2	6.3	Oxidation [M315; M345]	336
CCE	APE	B4DUQ1	HNRNPK	cDNA FLJ54552, highly similar to Heterogeneous nuclear ribonucleoprotein K OS=Homo sapiens PE=2 SV=1	0	42.424	30.2961	9	20	9	1	439	48.5	5.92	Deamidated [Q417; Q419]; Oxidation [M27]	603
CCE	APE	A0A087X0X3	HNRNPM	Heterogeneous nuclear ribonucleoprotein M OS=Homo sapiens GN=HNRNPM PE=1 SV=1	0	10.05	4.24658	2	2	2	1	730	77.5	8.78	Oxidation [M105; M607; M611]	110
CCE	APE	Q00839	HNRNPU	Heterogeneous nuclear ribonucleoprotein U OS=Homo sapiens GN=HNRNPU PE=1 SV=6	0	8.369	7.63636	4	5	4	1	825	90.5	6	Deamidated [N424; Q426]	108
NCE	APE	A0A024RAZ7	HNRPA1	Heterogeneous nuclear ribonucleoprotein A1, isoform CRA_b OS=Homo sapiens GN=HNRPA1 PE=4 SV=1	0	7.621	6.98925	2	3	2	1	372	38.7	9.13	Oxidation [M137]	134
CCE	APE	A0A024RDF6	HNRPDL	Heterogeneous nuclear ribonucleoprotein D-like, isoform CRA_a OS=Homo sapiens GN=HNRPDL PE=4 SV=1	0	6.22263	6.90476	2	5	1	1	420	46.409	9.57	Carbamidomethyl [C177]; Oxidation [M266]	156
CCE	APE	A0A024R7T3	HNRPF	Heterogeneous nuclear ribonucleoprotein F, isoform CRA_a OS=Homo sapiens GN=HNRPF PE=4 SV=1	0	37.492	20.9639	5	13	4	1	415	45.6	5.58	Oxidation [M345]; Deamidated [N303; N307]	525
WCE	APE	Q5EC54	HNRPK	Heterogeneous nuclear ribonucleoprotein K transcript variant OS=Homo sapiens GN=HNRPK PE=2 SV=1	0	63.317	36.2069	12	52	12	1	464	51	5.33	Oxidation [M27; M42; M321]; Deamidated [Q441; Q443; Q445; N446]	1543
NCE	APE	Q5EC54	HNRPK	Heterogeneous nuclear ribonucleoprotein K transcript variant OS=Homo sapiens GN=HNRPK PE=2 SV=1	0	11.16	9.91379	3	4	3	1	464	51	5.33		146
CCE	APE	H0Y300	HP	Haptoglobin OS=Homo sapiens GN=HP PE=1 SV=4	0	7.413	4.75113	2	4	2	1	442	49.1	6.64		111
CCE	APE	Q96IR7	HPDL	4-hydroxyphenylpyruvate dioxygenase-like protein OS=Homo sapiens GN=HPDL PE=1 SV=1	0	5.131	5.92992	2	2	2	1	371	39.4	7.03		46
CCE	APE	P00492	HPRT1	Hypoxanthine-guanine phosphoribosyltransferase OS=Homo sapiens GN=HPRT1 PE=1 SV=2	0	17.66	27.5229	5	8	5	1	218	24.6	6.68	Oxidation [M43; M143]	216
CCE	APE	A0A0S2Z410	HSD17B10	Hydroxysteroid dehydrogenase 10 isoform 1 (Fragment) OS=Homo sapiens GN=HSD17B10 PE=2 SV=1	0	55.419	62.069	10	18	10	1	261	26.9	7.78	Oxidation [M136; M178; M194]; Carbamidomethyl [C91]	797
CCE	APE	Q9NZL4	HSPBP1	Hsp70-binding protein 1 OS=Homo sapiens GN=HSPBP1 PE=1 SV=1	0	6.083	5.24862	2	3	2	1	362	39.4	5.21	Oxidation [M239]	90
NCE	APE	P10809	HSPD1	60 kDa heat shock protein, mitochondrial OS=Homo sapiens GN=HSPD1 PE=1 SV=2	0.0006035	2.88117	5.41012	2	2	2	1	573	61.016	5.87	Deamidated [Q255]	52
CCE	APE	B2R5M8	IDH1	Isocitrate dehydrogenase [NADP] OS=Homo sapiens PE=2 SV=1	0	13.133	11.8357	4	7	4	1	414	46.6	7.01	Oxidation [M398]	193
CCE	APE	A0A087WZN1	IDH3B	Isocitrate dehydrogenase [NAD] subunit, mitochondrial OS=Homo sapiens GN=IDH3B PE=1 SV=1	0	3.165	4.90956	2	2	2	1	387	42.4	8.46		52
CCE	APE	Q6PIL8	IGK@	IGK@ protein OS=Homo sapiens GN=IGK@ PE=1 SV=1	0	35.851	36.8644	5	22	2	1	236	25.8	6.55	Deamidated [N174; Q177; N180; Q182]; Carbamidomethyl [C156; C216]	512
WCE	APE	Q0KKI6	IGKC	Immunoblobulin light chain (Fragment) OS=Homo sapiens PE=1 SV=1	0	35.318	24.6575	4	67	2	1	219	24	8.06		3393
CCE	APE	P06310	IGKV2-30	Ig kappa chain V-II region RPMI 6410 OS=Homo sapiens PE=4 SV=1	0	30.6829	18.797	3	91	1	1	133	14.697	9.25		5021
CCE	APE	A0A075B6R9	IGKV2D-24	Immunoglobulin kappa variable 2D-24 (non-functional) (Fragment) OS=Homo sapiens GN=IGKV2D-24 PE=4 SV=1	0	8.51	13.3333	3	12	2	1	120	13.1	8.87	Deamidated [N78]	175
CCE	APE	Q6GMX4	IGL@	IGL@ protein OS=Homo sapiens GN=IGL@ PE=1 SV=1	0	7.851	16.1017	3	3	1	1	236	24.8	6.89	Carbamidomethyl [C217]	64
CCE	APE	Q6GMV7	IGLL5	Uncharacterized protein OS=Homo sapiens PE=2 SV=1	0	7.479	16.1017	3	3	1	1	236	24.9	6.89	Carbamidomethyl [C217]	69
CCE	APE	F4ZW62	ILF2	NF45 OS=Homo sapiens PE=1 SV=1	0	17.651	11.5385	4	6	4	1	390	43	5.26		218
CCE	APE	F4ZW66	ILF3	NF110b OS=Homo sapiens PE=2 SV=1	0	8.457	2.56125	2	2	2	1	898	95.7	8.81		62
CCE	APE	P12268	IMPDH2	Inosine-5'-monophosphate dehydrogenase 2 OS=Homo sapiens GN=IMPDH2 PE=1 SV=2	0	46.453	17.3152	8	15	8	1	514	55.8	6.9		619
CCE	APE	A4QPB0	IQGAP1	IQ motif containing GTPase activating protein 1 OS=Homo sapiens GN=IQGAP1 PE=1 SV=1	0	12.217	3.3796	4	5	4	1	1657	189.2	6.48	Oxidation [M913]	102
WCE	APE	Q15046	KARS	Lysine--tRNA ligase OS=Homo sapiens GN=KARS PE=1 SV=3	0	22.804	9.21273	4	6	4	1	597	68	6.35	Oxidation [M306]; Deamidated [Q381]	244
NCE	APE	Q28582	KII-9	Hair type II keratin intermediate filament protein - Ovis aries (Sheep).	0	423.877	74.0157	52	316	19	1	508	55.21	6.25	Deamidated [N84; N92; N131; N143; Q145; N150; N181; Q184; N207; Q235; Q252; N271; N274; Q343; N344; Q353; Q356; Q357; Q377; Q414]; Oxidation [M264; M272; M383; M394]; Carbamidomethyl [C3; C14; C18; C25; C26; C51; C77; C101; C146; C147; C218; C302; C342; C385; C419; C428]	10666
CCE	APE	A8K7D9	KPNA2	Importin subunit alpha OS=Homo sapiens PE=2 SV=1	0	30.678	14.9338	5	11	5	1	529	57.8	5.4	Deamidated [N69; N70; Q71]	506
NCE	APE	Q99456	KRT12	SWISS-PROT:Q99456 Tax_Id=9606 Gene_Symbol=KRT12 Keratin, type I cytoskeletal 12	0	11.676	8.90688	5	36	1	1	494	53.5	4.78	Oxidation [M251; M263]	691
WCE	APE	Q15323	KRT31	SWISS-PROT:Q15323 Keratin, type I cuticular HA1 (Hair keratin, type I HA1)	0	138.995	45.1923	20	110	6	1	416	47.2	4.92	Oxidation [M60]; Carbamidomethyl [C100; C172; C351]; Deamidated [N280]	3088
CCE	APE	P48668	KRT6C	SWISS-PROT:P48668 Tax_Id=9606 Gene_Symbol=KRT6C Keratin, type II cytoskeletal 6C	0	351.761	60.1064	42	638	1	1	564	60	8	Deamidated [Q199; Q201; Q208; N209; Q216; N219; N220; Q224; N251; N258; N265; N280; Q285; N296; Q308; Q310; N327; Q346; Q364]; Carbamidomethyl [C51; C77; C402; C474]; Oxidation [M279; M309; M322; M452]	16516
NCE	APE	B2R853	KRT6C	cDNA, FLJ93744, highly similar to Homo sapiens keratin 6E (KRT6E), mRNA OS=Homo sapiens PE=2 SV=1	0	280.969	57.0922	36	476	1	1	564	60	7.72	Carbamidomethyl [C51; C77; C402; C474]; Deamidated [Q182; Q201; Q208; N209; Q216; N219; N220; N251; N258; N265; Q285; N296; Q308; Q310; N324; N327; Q340; Q364; Q435]; Oxidation [M279; M309; M322]	13003
CCE	APE	Q86Y46	KRT73	Keratin, type II cytoskeletal 73 OS=Homo sapiens GN=KRT73 PE=1 SV=1	0	42.954	15.9259	10	97	2	1	540	58.887	7.23	Carbamidomethyl [C371; C443]; Deamidated [Q156; N227; Q370; N373]	2113
NCE	APE	Q86Y46	KRT73	Keratin, type II cytoskeletal 73 OS=Homo sapiens GN=KRT73 PE=1 SV=1	0	38.2943	19.8148	10	63	2	1	540	58.887	7.23	Carbamidomethyl [C269; C443]; Deamidated [N140; N141]; Oxidation [M291]	1629
CCE	APE	O95678	KRT75	SWISS-PROT:O95678 Tax_Id=9606 Gene_Symbol=KRT75 Keratin, type II cytoskeletal 75	0	111.299	23.412	19	220	3	1	551	59.5	7.74	Deamidated [N266; N313; Q350]; Carbamidomethyl [C460]; Oxidation [M265]	5187
WCE	APE	Q5XKE5	KRT79	SWISS-PROT:Q5XKE5 Tax_Id=9606 Gene_Symbol=KRT79 Keratin, type II cytoskeletal 79	0	60.995	17.3832	13	176	2	1	535	57.8	7.2	Oxidation [M433]; Deamidated [N308]	4307
NCE	APE	P05787	KRT8	SWISS-PROT:P05787 Tax_Id=9606 Gene_Symbol=KRT8 Keratin, type II cytoskeletal 8	0	38.185	15.1139	9	120	3	1	483	53.7	5.59	Deamidated [N177; N184]	3381
WCE	APE	B4DN72	KRT86	cDNA FLJ55910, highly similar to Keratin, type II cuticular Hb6 OS=Homo sapiens PE=2 SV=1	0	130.896	53.2922	25	64	12	1	486	53.5	5.66	Oxidation [M271; M382]; Carbamidomethyl [C25; C26; C51; C217; C273; C366; C384; C418; C427; C437; C441; C470]	2030
CCE	APE	Q52LG2	KRTAP13-2	Keratin-associated protein 13-2 OS=Homo sapiens GN=KRTAP13-2 PE=1 SV=1	0	11.889	20	3	3	3	1	175	18.7	8.29	Carbamidomethyl [C15; C107; C117; C122]	140
CCE	APE	Q3LI77	KRTAP13-4	Keratin-associated protein 13-4 OS=Homo sapiens GN=KRTAP13-4 PE=2 SV=1	0	6.257	16.875	2	2	2	1	160	17.7	8.7	Carbamidomethyl [C101; C102; C120]; Deamidated [N107]	84
CCE	APE	A8K7T0	KYNU	Kynureninase OS=Homo sapiens GN=KYNU PE=2 SV=1	0	32.934	14.6237	6	8	6	1	465	52.3	6.83		297
WCE	APE	P83111	LACTB	Serine beta-lactamase-like protein LACTB, mitochondrial OS=Homo sapiens GN=LACTB PE=1 SV=2	0	10.526	6.94698	3	6	3	1	547	60.7	8.53	Oxidation [M414]	175
CCE	APE	P13473	LAMP2	Lysosome-associated membrane glycoprotein 2 OS=Homo sapiens GN=LAMP2 PE=1 SV=2	0	9.433	4.87805	2	3	2	1	410	44.9	5.63		123
CCE	APE	P28838	LAP3	Cytosol aminopeptidase OS=Homo sapiens GN=LAP3 PE=1 SV=3	0	12.089	8.67052	3	3	3	1	519	56.1	7.93		78
CCE	APE	B2RCM2	LARS	cDNA, FLJ96156, highly similar to Homo sapiens leucyl-tRNA synthetase (LARS), mRNA OS=Homo sapiens PE=2 SV=1	0	6.729	2.46599	2	2	2	1	1176	134.4	7.2	Oxidation [M477]	89
CCE	APE	A0A024R1S8	LASP1	LIM and SH3 protein 1, isoform CRA_b OS=Homo sapiens GN=LASP1 PE=4 SV=1	0	13.632	14.9425	4	7	4	1	261	29.7	7.05	Deamidated [Q60]; Oxidation [M64]	190
CCE	APE	Q59FR8	LGALS3	Galectin (Fragment) OS=Homo sapiens PE=2 SV=1	0	33.237	22.093	5	13	5	1	258	27.1	8.41	Oxidation [M138]	331
WCE	APE	P49916	LIG3	DNA ligase 3 OS=Homo sapiens GN=LIG3 PE=1 SV=2	0	8.645	4.55897	4	6	4	1	1009	112.8	9.01	Oxidation [M645]	142
CCE	APE	A0A024R2A7	LMAN1	Lectin, mannose-binding, 1, isoform CRA_b OS=Homo sapiens GN=LMAN1 PE=4 SV=1	0	12.086	5.09804	4	6	4	1	510	57.5	6.77		149
NCE	APE	B3KRV2	LOC400927-CSNK1E	cDNA FLJ34950 fis, clone NT2RP7017284, highly similar to Casein kinase I isoform epsilon (EC 2.7.11.1) OS=Homo sapiens PE=2 SV=1	0	6.73985	6.25	2	2	2	1	416	47.31	9.7	Oxidation [M112]; Carbamidomethyl [C255]	75
CCE	APE	E5KNY5	LRPPRC	Leucine-rich PPR-motif containing OS=Homo sapiens GN=LRPPRC PE=4 SV=1	0	4.149	1.36298	2	2	2	1	1394	157.8	6.13		65
CCE	APE	B3KWI4	LRRC15	cDNA FLJ43122 fis, clone CTONG3003737, highly similar to Leucine-rich repeat-containing protein 15 OS=Homo sapiens PE=2 SV=1	0	5.71	5.85198	3	3	3	1	581	64.4	6.71	Deamidated [N338]	76
CCE	APE	Q96AG4	LRRC59	Leucine-rich repeat-containing protein 59 OS=Homo sapiens GN=LRRC59 PE=1 SV=1	0	10.568	11.4007	3	5	3	1	307	34.9	9.57		125
CCE	APE	A0A140VK27	LTA4H	Leukotriene A(4) hydrolase OS=Homo sapiens PE=2 SV=1	0	9.653	4.41899	2	2	2	1	611	69.2	6.18	Oxidation [M521]	89
CCE	APE	Q02750	MAP2K1	Dual specificity mitogen-activated protein kinase kinase 1 OS=Homo sapiens GN=MAP2K1 PE=1 SV=2	0	5.091	6.61578	2	3	2	1	393	43.4	6.62	Deamidated [N78]	92
CCE	APE	Q15691	MAPRE1	Microtubule-associated protein RP/EB family member 1 OS=Homo sapiens GN=MAPRE1 PE=1 SV=3	0	5.937	13.806	2	3	2	1	268	30	5.14		103
CCE	APE	P31153	MAT2A	S-adenosylmethionine synthase isoform type-2 OS=Homo sapiens GN=MAT2A PE=1 SV=1	0	20.019	14.9367	5	8	5	1	395	43.6	6.48	Oxidation [M64; M189]	223
CCE	APE	A0A024R7U6	MCM4	DNA helicase OS=Homo sapiens GN=MCM4 PE=3 SV=1	0	7.694	2.3175	2	2	2	1	863	96.5	6.74		87
CCE	APE	A0A0S2Z4A5	MCM7	DNA helicase (Fragment) OS=Homo sapiens GN=MCM7 PE=2 SV=1	0	10.344	4.17246	2	3	2	1	719	81.3	6.46		163
CCE	APE	Q96DV4	MRPL38	39S ribosomal protein L38, mitochondrial OS=Homo sapiens GN=MRPL38 PE=1 SV=2	0	6.625	6.84211	3	4	3	1	380	44.6	7.53		82
CCE	APE	B4DUC8	MTAP	S-methyl-5'-thioadenosine phosphorylase OS=Homo sapiens GN=MTAP PE=1 SV=1	0	17.949	27.3333	5	5	5	1	300	33.2	7.46	Oxidation [M136; M213; M290]; Carbamidomethyl [C148]	188
CCE	APE	Q53G34	MTCH2	Mitochondrial carrier homolog 2 variant (Fragment) OS=Homo sapiens PE=2 SV=1	0	6.437	9.90099	3	4	3	1	303	33.3	7.97		112
CCE	APE	B7Z6Z4	MYL6	Myosin light polypeptide 6 OS=Homo sapiens GN=MYL6 PE=1 SV=1	0	6.551	8.40336	2	3	2	1	238	26.7	5.08	Oxidation [M129]; Carbamidomethyl [C125]	122
CCE	APE	E9PAV3	NACA	Nascent polypeptide-associated complex subunit alpha, muscle-specific form OS=Homo sapiens GN=NACA PE=1 SV=1	0	17.738	1.97305	3	6	3	1	2078	205.3	9.58	Oxidation [M2048]	242
CCE	APE	Q4G0N4	NADK2	NAD kinase 2, mitochondrial OS=Homo sapiens GN=NADK2 PE=1 SV=2	0	12.314	8.1448	3	3	3	1	442	49.4	8.18		141
CCE	APE	A0A024RBB7	NAP1L1	Nucleosome assembly protein 1-like 1, isoform CRA_a OS=Homo sapiens GN=NAP1L1 PE=3 SV=1	0	29.221	14.8338	6	10	5	1	391	45.3	4.46	Oxidation [M184]	334
CCE	APE	B4DS05	NAP1L4	cDNA FLJ59403, highly similar to Nucleosome assembly protein 1-like 4 OS=Homo sapiens PE=2 SV=1	0	13.655	9.32642	3	4	2	1	386	44.1	4.7		151
CCE	APE	P49321	NASP	Nuclear autoantigenic sperm protein OS=Homo sapiens GN=NASP PE=1 SV=2	0	8.894	4.94924	2	2	2	1	788	85.2	4.3	Oxidation [M693]	110
CCE	APE	P19338	NCL	Nucleolin OS=Homo sapiens GN=NCL PE=1 SV=3	0	17.533	6.76056	3	4	3	1	710	76.6	4.7		223
NCE	APE	P19338	NCL	Nucleolin OS=Homo sapiens GN=NCL PE=1 SV=3	0	9.641	5.21127	3	4	3	1	710	76.6	4.7		127
CCE	APE	P49821	NDUFV1	NADH dehydrogenase [ubiquinone] flavoprotein 1, mitochondrial OS=Homo sapiens GN=NDUFV1 PE=1 SV=4	0	5.807	3.87931	2	2	2	1	464	50.8	8.21		77
CCE	APE	Q9GZT8	NIF3L1	NIF3-like protein 1 OS=Homo sapiens GN=NIF3L1 PE=1 SV=2	0	7.848	6.36605	2	3	2	1	377	41.9	6.65	Oxidation [M219]	129
CCE	APE	P15531	NME1	Nucleoside diphosphate kinase A OS=Homo sapiens GN=NME1 PE=1 SV=1	0	36.559	40.7895	5	18	1	1	152	17.1	6.19	Oxidation [M41; M90]; Deamidated [Q17; N95]	544
WCE	APE	A0A024RDJ3	NOLA1	H/ACA ribonucleoprotein complex subunit OS=Homo sapiens GN=NOLA1 PE=3 SV=1	0	5.071	9.67742	3	5	3	1	217	22.3	10.92		82
CCE	APE	A0A0S2Z491	NPM1	Nucleophosmin isoform 2 (Fragment) OS=Homo sapiens GN=NPM1 PE=2 SV=1	0	20.476	17.3469	4	6	4	1	294	32.6	4.78	Oxidation [M81]	226
NCE	APE	A0A0S2Z491	NPM1	Nucleophosmin isoform 2 (Fragment) OS=Homo sapiens GN=NPM1 PE=2 SV=1	0	17.573	11.2245	2	4	2	1	294	32.6	4.78	Oxidation [M65; M278]; Deamidated [Q281]	201
CCE	APE	P15559	NQO1	NAD(P)H dehydrogenase [quinone] 1 OS=Homo sapiens GN=NQO1 PE=1 SV=1	0	7.253	6.56934	2	5	2	1	274	30.8	8.88		120
CCE	APE	Q9Y266	NUDC	Nuclear migration protein nudC OS=Homo sapiens GN=NUDC PE=1 SV=1	0	12.371	12.3867	3	5	3	1	331	38.2	5.38	Oxidation [M50]	172
CCE	APE	A0A024R6W2	NUDT21	Nudix (Nucleoside diphosphate linked moiety X)-type motif 21, isoform CRA_a OS=Homo sapiens GN=NUDT21 PE=4 SV=1	0	15.517	13.2159	2	4	2	1	227	26.2	8.82	Deamidated [N112]	146
CCE	APE	Q8NFH4	NUP37	Nucleoporin Nup37 OS=Homo sapiens GN=NUP37 PE=1 SV=1	0	8.597	14.7239	4	5	4	1	326	36.7	5.92	Carbamidomethyl [C149]	128
CCE	APE	P04181	OAT	Ornithine aminotransferase, mitochondrial OS=Homo sapiens GN=OAT PE=1 SV=1	0	25.316	18.9066	7	12	7	1	439	48.5	7.03		339
WCE	APE	E9PCR7	OGDH	2-oxoglutarate dehydrogenase, mitochondrial OS=Homo sapiens GN=OGDH PE=1 SV=1	0	16.09	6.35838	6	7	6	1	1038	117.6	6.92	Carbamidomethyl [C522]	176
WCE	APE	A0A024RC46	ORFNames:hCG_2020860	HCG2020860, isoform CRA_b OS=Homo sapiens GN=hCG_2020860 PE=4 SV=1	0	38.424	33.125	9	29	1	1	320	34.2	9.17	Deamidated [Q127; N285]; Oxidation [M137]	586
CCE	APE	D6W4Z6	ORFNames:hCG_23833	HCG23833, isoform CRA_b OS=Homo sapiens GN=hCG_23833 PE=4 SV=1	0	4.43855	6.4588	2	2	2	1	449	51.044	6.57		55
CCE	APE	B4DPD5	OTUB1	Ubiquitin thioesterase OS=Homo sapiens PE=2 SV=1	0	15.52	16.2338	4	5	4	1	308	35.2	5.59		202
CCE	APE	P55809	OXCT1	Succinyl-CoA:3-ketoacid coenzyme A transferase 1, mitochondrial OS=Homo sapiens GN=OXCT1 PE=1 SV=1	0	49.202	22.5	7	13	7	1	520	56.1	7.46	Oxidation [M111; M388; M423; M427]	710
CCE	APE	Q05D08	PA2G4	PA2G4 protein (Fragment) OS=Homo sapiens GN=PA2G4 PE=2 SV=1	0	21.784	17.2414	6	11	6	1	406	45.1	8.95	Oxidation [M306; M356; M361]	265
CCE	APE	F5H0C4	PAAF1	Proteasomal ATPase-associated factor 1 OS=Homo sapiens GN=PAAF1 PE=1 SV=1	0	4.975	5.59796	2	3	2	1	393	42.7	6.16		73
NCE	APE	B3KT93	PABPC1	Polyadenylate-binding protein OS=Homo sapiens PE=2 SV=1	0	7.564	5.66038	3	3	3	1	636	70.6	9.52	Carbamidomethyl [C128]	83
CCE	APE	D3DQR0	PACSIN3	Protein kinase C and casein kinase substrate in neurons 3, isoform CRA_b OS=Homo sapiens GN=PACSIN3 PE=4 SV=1	0	13.609	6.35294	2	2	2	1	425	48.5	6.28		135
CCE	APE	P43034	PAFAH1B1	Platelet-activating factor acetylhydrolase IB subunit alpha OS=Homo sapiens GN=PAFAH1B1 PE=1 SV=2	0	8.909	5.36585	2	3	1	1	410	46.6	7.37		118
CCE	APE	A0A024RD93	PAICS	Phosphoribosylaminoimidazole carboxylase, phosphoribosylaminoimidazole succinocarboxamide synthetase, isoform CRA_c OS=Homo sapiens GN=PAICS PE=3 SV=1	0	30.05	16.9412	8	13	8	1	425	47	7.23	Oxidation [M272]; Carbamidomethyl [C281; C288; C295]	371
CCE	APE	Q53SS8	PCBP1	Epididymis secretory protein Li 85 OS=Homo sapiens GN=PCBP1 PE=2 SV=1	0	50.975	39.8876	9	19	7	1	356	37.5	7.09	Carbamidomethyl [C54; C109; C158; C194]; Oxidation [M137; M179; M186; M250; M251]; Deamidated [N66; Q184]	611
CCE	APE	Q15366	PCBP2	Poly(rC)-binding protein 2 OS=Homo sapiens GN=PCBP2 PE=1 SV=1	0	28.545	15.8904	4	12	2	1	365	38.6	6.79	Carbamidomethyl [C54; C109]; Oxidation [M137]; Deamidated [N66]	418
CCE	APE	H7BY58	PCMT1	Protein-L-isoaspartate O-methyltransferase OS=Homo sapiens GN=PCMT1 PE=1 SV=1	0	10.185	9.44056	3	4	3	1	286	30.3	6.73	Oxidation [M90]	118
CCE	APE	P08559	PDHA1	Pyruvate dehydrogenase E1 component subunit alpha, somatic form, mitochondrial OS=Homo sapiens GN=PDHA1 PE=1 SV=3	0	6.787	8.20513	3	4	3	1	390	43.3	8.06	Oxidation [M257]; Carbamidomethyl [C261]	63
CCE	APE	P13667	PDIA4	Protein disulfide-isomerase A4 OS=Homo sapiens GN=PDIA4 PE=1 SV=2	0	12.491	7.13178	4	6	4	1	645	72.9	5.07	Oxidation [M358; M540]	164
CCE	APE	O00764	PDXK	Pyridoxal kinase OS=Homo sapiens GN=PDXK PE=1 SV=1	0	7.684	9.9359	2	3	2	1	312	35.1	6.13		108
CCE	APE	Q9UHV9	PFDN2	Prefoldin subunit 2 OS=Homo sapiens GN=PFDN2 PE=1 SV=1	0	12.318	22.7273	3	6	3	1	154	16.6	6.58	Oxidation [M73]	226
CCE	APE	P35080	PFN2	Profilin-2 OS=Homo sapiens GN=PFN2 PE=1 SV=3	0.001	2.795	15.7143	2	2	2	1	140	15	6.99	Oxidation [M114]	64
CCE	APE	P52209	PGD	6-phosphogluconate dehydrogenase, decarboxylating OS=Homo sapiens GN=PGD PE=1 SV=3	0	23.798	13.2505	5	10	5	1	483	53.1	7.23	Oxidation [M340]	292
CCE	APE	O15173	PGRMC2	Membrane-associated progesterone receptor component 2 OS=Homo sapiens GN=PGRMC2 PE=1 SV=1	0	15.464	21.5247	5	7	5	1	223	23.8	4.88	Deamidated [N124]; Carbamidomethyl [C159]	160
CCE	APE	A8K401	PHB	Prohibitin, isoform CRA_a OS=Homo sapiens GN=PHB PE=2 SV=1	0	41.636	27.5735	6	9	6	1	272	29.8	5.76		404
CCE	APE	Q99623	PHB2	Prohibitin-2 OS=Homo sapiens GN=PHB2 PE=1 SV=2	0	47.64	33.7793	8	12	8	1	299	33.3	9.83	Oxidation [M101]	491
WCE	APE	Q99623	PHB2	Prohibitin-2 OS=Homo sapiens GN=PHB2 PE=1 SV=2	0	10.896	10.3679	3	5	3	1	299	33.3	9.83	Deamidated [Q100]; Oxidation [M101]	131
CCE	APE	O43175	PHGDH	D-3-phosphoglycerate dehydrogenase OS=Homo sapiens GN=PHGDH PE=1 SV=4	0	22.272	11.0694	5	10	5	1	533	56.6	6.71		349
CCE	APE	O60664	PLIN3	Perilipin-3 OS=Homo sapiens GN=PLIN3 PE=1 SV=3	0	24.994	14.2857	4	9	4	1	434	47	5.44	Oxidation [M177]	535
CCE	APE	Q10713	PMPCA	Mitochondrial-processing peptidase subunit alpha OS=Homo sapiens GN=PMPCA PE=1 SV=2	0	4.5	3.2381	2	3	2	1	525	58.2	6.92		47
WCE	APE	O15160	POLR1C	DNA-directed RNA polymerases I and III subunit RPAC1 OS=Homo sapiens GN=POLR1C PE=1 SV=1	0	9.266	7.80347	2	3	2	1	346	39.2	5.5		136
CCE	APE	A0A0J9YXF2	PON2	Paraoxonase 2, isoform CRA_a OS=Homo sapiens GN=PON2 PE=1 SV=1	0	3.763	6.66667	2	3	2	1	375	41.5	5.72		76
CCE	APE	Q15181	PPA1	Inorganic pyrophosphatase OS=Homo sapiens GN=PPA1 PE=1 SV=2	0	24.268	24.5675	5	8	4	1	289	32.6	5.86	Oxidation [M146]	267
NCE	APE	P23284	PPIB	Peptidyl-prolyl cis-trans isomerase B OS=Homo sapiens GN=PPIB PE=1 SV=2	0	11.337	12.037	2	4	2	1	216	23.7	9.41	Deamidated [N148; Q151]	152
CCE	APE	B3KRM2	PPP2CB	Serine/threonine-protein phosphatase OS=Homo sapiens PE=2 SV=1	0	21.633	11.6505	2	4	2	1	309	35.5	5.43	Deamidated [N232]	169
CCE	APE	A8K3H8	PPP2R1A	cDNA FLJ77680, highly similar to Homo sapiens protein phosphatase 2 (formerly 2A), regulatory subunit A (PR 65), alpha isoform (PPP2R1A), mRNA OS=Homo sapiens PE=2 SV=1	0	14.313	7.30051	3	3	3	1	589	65.3	5.11	Oxidation [M489]	121
CCE	APE	P63151	PPP2R2A	Serine/threonine-protein phosphatase 2A 55 kDa regulatory subunit B alpha isoform OS=Homo sapiens GN=PPP2R2A PE=1 SV=1	0	14.752	8.2774	3	5	3	1	447	51.7	6.2		210
CCE	APE	P30048	PRDX3	Thioredoxin-dependent peroxide reductase, mitochondrial OS=Homo sapiens GN=PRDX3 PE=1 SV=3	0	7.591	10.1562	2	3	2	1	256	27.7	7.78		91
CCE	APE	P10644	PRKAR1A	cAMP-dependent protein kinase type I-alpha regulatory subunit OS=Homo sapiens GN=PRKAR1A PE=1 SV=1	0	9.971	7.61155	2	4	2	1	381	43	5.35		170
CCE	APE	A0A024R2W3	PRKAR2A	Protein kinase cAMP-dependent regulatory type II alpha isoform 2 OS=Homo sapiens GN=PRKAR2A PE=2 SV=1	0	6.895	6.93069	2	3	2	1	404	45.5	5.07		116
CCE	APE	P78527	PRKDC	DNA-dependent protein kinase catalytic subunit OS=Homo sapiens GN=PRKDC PE=1 SV=3	0	14.959	1.06589	4	4	4	1	4128	468.8	7.12	Carbamidomethyl [C795]	153
CCE	APE	H7C2I1	PRMT1	Protein arginine N-methyltransferase 1 OS=Homo sapiens GN=PRMT1 PE=1 SV=1	0	32.021	28.5714	9	16	9	1	371	42.4	5.35	Carbamidomethyl [C119; C360; C364]; Oxidation [M337]	422
CCE	APE	Q9UMS4	PRPF19	Pre-mRNA-processing factor 19 OS=Homo sapiens GN=PRPF19 PE=1 SV=1	0	12.544	8.92857	3	5	3	1	504	55.1	6.61		164
CCE	APE	P60891	PRPS1	Ribose-phosphate pyrophosphokinase 1 OS=Homo sapiens GN=PRPS1 PE=1 SV=2	0	16.82	16.9811	4	7	2	1	318	34.8	6.98	Deamidated [N305]; Oxidation [M294]	211
CCE	APE	A0A140VK41	PRPS2	Testicular secretory protein Li 41 OS=Homo sapiens PE=2 SV=1	0	22.139	19.6262	4	5	2	1	321	35	6.46	Deamidated [N308]; Oxidation [M297]	232
CCE	APE	Q14558	PRPSAP1	Phosphoribosyl pyrophosphate synthase-associated protein 1 OS=Homo sapiens GN=PRPSAP1 PE=1 SV=2	0	9.889	7.30337	2	4	2	1	356	39.4	7.2		194
CCE	APE	P25786	PSMA1	Proteasome subunit alpha type-1 OS=Homo sapiens GN=PSMA1 PE=1 SV=1	0	28.968	27.7567	6	11	6	1	263	29.5	6.61	Oxidation [M26; M176; M180]; Carbamidomethyl [C182]	416
WCE	APE	P25786	PSMA1	Proteasome subunit alpha type-1 OS=Homo sapiens GN=PSMA1 PE=1 SV=1	0	12.366	13.308	3	6	3	1	263	29.5	6.61	Oxidation [M26]; Deamidated [N8]	211
CCE	APE	P28072	PSMB6	Proteasome subunit beta type-6 OS=Homo sapiens GN=PSMB6 PE=1 SV=4	0	6.926	8.78661	2	4	2	1	239	25.3	4.92		102
CCE	APE	Q53HB3	PSMC1	Proteasome 26S ATPase subunit 1 variant (Fragment) OS=Homo sapiens PE=1 SV=1	0	19.952	14.5455	5	7	4	1	440	49.2	6.21	Oxidation [M309; M405]; Carbamidomethyl [C399]	256
WCE	APE	Q53HB3	PSMC1	Proteasome 26S ATPase subunit 1 variant (Fragment) OS=Homo sapiens PE=1 SV=1	0	6.76	6.13636	2	3	2	1	440	49.2	6.21	Oxidation [M309]	120
CCE	APE	A0A140VK70	PSMC2	Testis secretory sperm-binding protein Li 197a OS=Homo sapiens PE=2 SV=1	0	44.966	26.3279	9	15	9	1	433	48.6	5.95	Oxidation [M299]	440
CCE	APE	P17980	PSMC3	26S proteasome regulatory subunit 6A OS=Homo sapiens GN=PSMC3 PE=1 SV=3	0	45.746	31.8907	9	15	9	1	439	49.2	5.24	Oxidation [M36; M175; M310; M373; M421]	445
CCE	APE	P43686	PSMC4	26S proteasome regulatory subunit 6B OS=Homo sapiens GN=PSMC4 PE=1 SV=2	0	22.558	20.8134	6	10	6	1	418	47.3	5.21	Oxidation [M296]	229
CCE	APE	P62195	PSMC5	26S proteasome regulatory subunit 8 OS=Homo sapiens GN=PSMC5 PE=1 SV=1	0	14.209	12.8079	4	6	3	1	406	45.6	7.55	Oxidation [M150; M351]	213
CCE	APE	A0A087X2I1	PSMC6	26S protease regulatory subunit 10B OS=Homo sapiens GN=PSMC6 PE=1 SV=1	0	38.585	21.5881	7	15	7	1	403	45.8	7.78	Oxidation [M116; M122; M366; M382]; Deamidated [N353]; Carbamidomethyl [C207; C361]	509
CCE	APE	A0A0S2Z489	PSMD12	Proteasome (Prosome, macropain) 26S subunit, non-ATPase, 12, isoform CRA_a (Fragment) OS=Homo sapiens GN=PSMD12 PE=2 SV=1	0	32.282	21.4912	8	10	8	1	456	52.9	7.65	Oxidation [M16; M88; M177; M190; M312; M315; M326]	333
CCE	APE	O00487	PSMD14	26S proteasome non-ATPase regulatory subunit 14 OS=Homo sapiens GN=PSMD14 PE=1 SV=1	0	13.81	15.1613	2	4	2	1	310	34.6	6.52	Oxidation [M11]; Deamidated [Q30]	192
CCE	APE	Q59EG8	PSMD2	Proteasome 26S non-ATPase subunit 2 variant (Fragment) OS=Homo sapiens PE=2 SV=1	0	10.964	5.58598	3	3	3	1	913	100.5	5.15	Deamidated [N383]; Oxidation [M375]	121
CCE	APE	Q5VWC4	PSMD4	26S proteasome non-ATPase regulatory subunit 4 OS=Homo sapiens GN=PSMD4 PE=1 SV=1	0	29.633	17.8947	5	10	5	1	380	41.1	4.81	Oxidation [M266; M359]; Deamidated [N161]	391
CCE	APE	A8K4T6	PSMD5	cDNA FLJ76282, highly similar to Homo sapiens proteasome (prosome, macropain) 26S subunit, non-ATPase, 5 (PSMD5), mRNA OS=Homo sapiens PE=2 SV=1	0	28.371	14.4841	5	7	5	1	504	56.2	5.57	Oxidation [M383; M431]	340
CCE	APE	Q15008	PSMD6	26S proteasome non-ATPase regulatory subunit 6 OS=Homo sapiens GN=PSMD6 PE=1 SV=1	0	21.048	17.4807	5	9	5	1	389	45.5	5.62	Oxidation [M42; M50; M152]; Carbamidomethyl [C58]	248
CCE	APE	P61289	PSME3	Proteasome activator complex subunit 3 OS=Homo sapiens GN=PSME3 PE=1 SV=1	0	16.02	22.0472	5	8	5	1	254	29.5	5.95	Oxidation [M234]	197
CCE	APE	A0A024RDL9	PSPH	Phosphoserine phosphatase, isoform CRA_b OS=Homo sapiens GN=PSPH PE=4 SV=1	0	19.073	21.8254	5	7	5	1	252	28.1	7.37		207
CCE	APE	A0A0U1RRM4	PTBP1	Polypyrimidine tract-binding protein 1 OS=Homo sapiens GN=PTBP1 PE=1 SV=1	0	22.981	12.585	4	7	4	1	588	62.4	9.1	Deamidated [N534]	306
CCE	APE	B3KSP9	PTGES3L-AARSD1	cDNA FLJ36765 fis, clone 3NB691000191 OS=Homo sapiens PE=2 SV=1	0	6.477	5.52486	2	2	2	1	543	61.1	6.16		69
CCE	APE	B4DZF8	PTPA	Serine/threonine-protein phosphatase 2A activator OS=Homo sapiens PE=2 SV=1	0	6.478	6.14973	2	3	2	1	374	42.1	5.8		84
CCE	APE	Q6NZI2	PTRF	Polymerase I and transcript release factor OS=Homo sapiens GN=PTRF PE=1 SV=1	0	27.6425	11.2821	3	6	3	1	390	43.45	5.6	Deamidated [N50]	314
CCE	APE	B2R825	PYGL	Alpha-1,4 glucan phosphorylase OS=Homo sapiens PE=2 SV=1	0.002	2.765	2.5974	2	2	2	1	847	97	7.3		40
NCE	APE	B2R950	PZP	cDNA, FLJ94213, highly similar to Homo sapiens pregnancy-zone protein (PZP), mRNA OS=Homo sapiens PE=2 SV=1	0	17.794	3.77868	4	8	2	1	1482	163.8	6.38	Oxidation [M1391]	173
CCE	APE	P61026	RAB10	Ras-related protein Rab-10 OS=Homo sapiens GN=RAB10 PE=1 SV=1	0	9.893	11	2	7	1	1	200	22.5	8.38		228
CCE	APE	Q15907	RAB11B	Ras-related protein Rab-11B OS=Homo sapiens GN=RAB11B PE=1 SV=4	0	26.963	37.6147	8	14	8	1	218	24.5	5.94	Oxidation [M120]	315
CCE	APE	Q15286	RAB35	Ras-related protein Rab-35 OS=Homo sapiens GN=RAB35 PE=1 SV=1	0	9.637	12.9353	2	6	1	1	201	23	8.29	Oxidation [M142]	224
CCE	APE	Q96E17	RAB3C	Ras-related protein Rab-3C OS=Homo sapiens GN=RAB3C PE=2 SV=1	0	8.028	8.37004	2	7	1	1	227	25.9	5.24		170
CCE	APE	A4D2P0	RAC1	Ras-related C3 botulinum toxin substrate 1 (Rho family, small GTP binding protein Rac1) OS=Homo sapiens GN=RAC1 PE=2 SV=1	0	5.781	9.00474	2	3	2	1	211	23.5	8.63	Carbamidomethyl [C176; C197]	107
WCE	APE	E9KL35	RACK1	Epididymis tissue sperm binding protein Li 3a OS=Homo sapiens PE=1 SV=1	0	11.256	8.83281	3	4	3	1	317	35.1	7.69		141
CCE	APE	P11233	RALA	Ras-related protein Ral-A OS=Homo sapiens GN=RALA PE=1 SV=1	0	4.15196	13.1068	2	3	2	1	206	23.552	7.11		80
WCE	APE	J3KQE5	RAN	GTP-binding nuclear protein Ran (Fragment) OS=Homo sapiens GN=RAN PE=1 SV=1	0	10.146	16.6667	3	5	3	1	234	26.8	9.58		115
CCE	APE	A0A024RB87	RAP1B	RAP1B, member of RAS oncogene family, isoform CRA_a OS=Homo sapiens GN=RAP1B PE=4 SV=1	0	5.51292	11.413	2	3	2	1	184	20.812	5.78		113
CCE	APE	P54136	RARS	Arginine--tRNA ligase, cytoplasmic OS=Homo sapiens GN=RARS PE=1 SV=2	0	14.257	6.06061	3	3	3	1	660	75.3	6.68		140
CCE	APE	A8K6A2	RBBP7	cDNA FLJ77317, highly similar to Homo sapiens retinoblastoma binding protein 7 (RBBP7), mRNA OS=Homo sapiens PE=2 SV=1	0	17.312	10.3529	3	7	1	1	425	47.8	5.08	Deamidated [Q353]	111
CCE	APE	P38159	RBMX	RNA-binding motif protein, X chromosome OS=Homo sapiens GN=RBMX PE=1 SV=3	0	8.891	10.9974	3	6	3	1	391	42.3	10.05		133
CCE	APE	A0A0S2Z404	RCC1	Regulator of chromosome condensation 1 isoform 2 (Fragment) OS=Homo sapiens GN=RCC1 PE=2 SV=1	0	17.553	11.0619	4	7	4	1	452	48.1	8.16	Oxidation [M194]	228
CCE	APE	A0A024RAC5	RCC2	Regulator of chromosome condensation 2, isoform CRA_a OS=Homo sapiens GN=RCC2 PE=4 SV=1	0	3.7402	3.44828	2	2	2	1	522	56.049	8.78		55
WCE	APE	Q9Y2P8	RCL1	RNA 3'-terminal phosphate cyclase-like protein OS=Homo sapiens GN=RCL1 PE=1 SV=3	0	6.554	6.16622	2	4	2	1	373	40.8	9.26		122
CCE	APE	Q15293	RCN1	Reticulocalbin-1 OS=Homo sapiens GN=RCN1 PE=1 SV=1	0	13.758	12.9909	4	5	4	1	331	38.9	5		147
CCE	APE	Q14257	RCN2	Reticulocalbin-2 OS=Homo sapiens GN=RCN2 PE=1 SV=1	0	22.033	14.511	3	6	3	1	317	36.9	4.4		380
CCE	APE	B0YJ88	RDX	Radixin OS=Homo sapiens GN=RDX PE=2 SV=1	0	10.093	3.77358	2	3	1	1	583	68.5	6.37		113
CCE	APE	B5BUD2	RFC2	Replication factor C 2 isoform 1 (Fragment) OS=Homo sapiens GN=RFC2 PE=2 SV=1	0	5.254	8.47458	2	3	2	1	354	39.2	6.44		96
WCE	APE	B5BUD2	RFC2	Replication factor C 2 isoform 1 (Fragment) OS=Homo sapiens GN=RFC2 PE=2 SV=1	0	7.65	7.34463	2	3	2	1	354	39.2	6.44		127
WCE	APE	A0A024RDQ8	RFC3	Replication factor C (Activator 1) 3, 38kDa, isoform CRA_a OS=Homo sapiens GN=RFC3 PE=4 SV=1	0	7.188	5.61798	2	2	2	1	356	40.5	8.34	Oxidation [M111]	78
CCE	APE	A0A024R324	RHOA	Ras homolog gene family, member A, isoform CRA_a OS=Homo sapiens GN=RHOA PE=3 SV=1	0	4.699	9.84456	2	3	2	1	193	21.8	6.1	Oxidation [M173]; Carbamidomethyl [C16]	80
WCE	APE	P27694	RPA1	Replication protein A 70 kDa DNA-binding subunit OS=Homo sapiens GN=RPA1 PE=1 SV=2	0	48.356	22.5649	11	20	11	1	616	68.1	7.21	Oxidation [M14; M97; M592]	672
CCE	APE	P62906	RPL10A	60S ribosomal protein L10a OS=Homo sapiens GN=RPL10A PE=1 SV=2	0	16.124	19.3548	4	9	4	1	217	24.8	9.94	Oxidation [M85]	208
NCE	APE	P62913	RPL11	60S ribosomal protein L11 OS=Homo sapiens GN=RPL11 PE=1 SV=2	0	6.433	12.9213	2	3	2	1	178	20.2	9.6		112
WCE	APE	P30050	RPL12	60S ribosomal protein L12 OS=Homo sapiens GN=RPL12 PE=1 SV=1	0	31.443	43.0303	5	14	5	1	165	17.8	9.42	Carbamidomethyl [C17; C141]; Deamidated [Q137]	455
CCE	APE	Q59FI9	RPL12P16	Ribosomal protein L12 variant (Fragment) OS=Homo sapiens PE=2 SV=1	0	10.494	12.6904	2	5	2	1	197	21.5	10.1	Carbamidomethyl [C173]	209
WCE	APE	P26373	RPL13	60S ribosomal protein L13 OS=Homo sapiens GN=RPL13 PE=1 SV=4	0	5.151	8.05687	2	5	2	1	211	24.2	11.65		84
WCE	APE	A0A024R1Q8	RPL23	Ribosomal protein L23, isoform CRA_b OS=Homo sapiens GN=RPL23 PE=3 SV=1	0	4.783	27.1429	2	3	2	1	140	14.9	10.51	Oxidation [M60; M62]; Carbamidomethyl [C28]	114
WCE	APE	Q59GY2	RPL4	Ribosomal protein L4 variant (Fragment) OS=Homo sapiens PE=2 SV=1	0	5.353	7.70975	2	5	2	1	441	49	11.02		130
CCE	APE	A0A024R814	RPL7	Ribosomal protein L7, isoform CRA_a OS=Homo sapiens GN=RPL7 PE=4 SV=1	0	18.781	23.5521	6	9	6	1	259	30.4	10.71		184
CCE	APE	A0A024RBS2	RPLP0	60S acidic ribosomal protein P0 OS=Homo sapiens GN=RPLP0 PE=3 SV=1	0	39.67	29.0221	6	13	6	1	317	34.3	5.97		578
WCE	APE	Q6FG99	RPLP1	RPLP1 protein OS=Homo sapiens GN=RPLP1 PE=2 SV=1	0	7.106	51.7544	2	2	2	1	114	11.6	4.37	Carbamidomethyl [C61]	66
WCE	APE	Q59GE4	RPS10	Ribosomal protein S10 variant (Fragment) OS=Homo sapiens PE=4 SV=1	0	7.646	13.2184	2	2	2	1	174	19.8	9.91		104
WCE	APE	P62277	RPS13	40S ribosomal protein S13 OS=Homo sapiens GN=RPS13 PE=1 SV=2	0	3.808	8.60927	2	3	2	1	151	17.2	10.54		78
CCE	APE	P62263	RPS14	40S ribosomal protein S14 OS=Homo sapiens GN=RPS14 PE=1 SV=3	0	7.383	15.894	2	4	2	1	151	16.3	10.05		140
NCE	APE	P23396	RPS3	40S ribosomal protein S3 OS=Homo sapiens GN=RPS3 PE=1 SV=2	0	9.781	12.3457	3	6	3	1	243	26.7	9.66	Carbamidomethyl [C97]	133
WCE	APE	A8K4W0	RPS3A	40S ribosomal protein S3a OS=Homo sapiens GN=RPS3A PE=2 SV=1	0	4.022	6.06061	2	2	2	1	264	29.9	9.73	Oxidation [M38]	54
CCE	APE	P62701	RPS4X	40S ribosomal protein S4, X isoform OS=Homo sapiens GN=RPS4X PE=1 SV=2	0	8.409	7.22433	2	2	2	1	263	29.6	10.15	Carbamidomethyl [C41]	80
WCE	APE	P62701	RPS4X	40S ribosomal protein S4, X isoform OS=Homo sapiens GN=RPS4X PE=1 SV=2	0	19.376	20.1521	5	8	5	1	263	29.6	10.15		256
NCE	APE	A0A0C4DG17	RPSA	40S ribosomal protein SA OS=Homo sapiens GN=RPSA PE=1 SV=1	0	7.665	10	2	6	2	1	300	33.3	4.87		212
CCE	APE	A0A024QZF2	RRAS	Related RAS viral (R-ras) oncogene homolog, isoform CRA_a OS=Homo sapiens GN=RRAS PE=4 SV=1	0	4.773	12.3853	2	3	2	1	218	23.5	6.93	Oxidation [M93]	96
WCE	APE	Q9Y3I0	RTCB	tRNA-splicing ligase RtcB homolog OS=Homo sapiens GN=RTCB PE=1 SV=1	0	10.287	5.94059	2	5	2	1	505	55.2	7.23	Oxidation [M277]	150
CCE	APE	B7Z8W8	RTN3	Reticulon OS=Homo sapiens PE=2 SV=1	0	4.856	1.84109	2	4	2	1	1032	112.5	4.96		93
CCE	APE	Q9NQC3	RTN4	Reticulon-4 OS=Homo sapiens GN=RTN4 PE=1 SV=2	0	21.445	4.94966	3	7	3	1	1192	129.9	4.5	Oxidation [M79]	323
CCE	APE	Q9Y512	SAMM50	Sorting and assembly machinery component 50 homolog OS=Homo sapiens GN=SAMM50 PE=1 SV=3	0	11.701	9.8081	5	5	5	1	469	51.9	6.9		81
CCE	APE	A0A087X020	SBDS	Ribosome maturation protein SBDS OS=Homo sapiens GN=SBDS PE=1 SV=1	0	7.222	14.4	3	5	3	1	250	28.8	8.75		84
CCE	APE	O95969	SCGB1D2	Secretoglobin family 1D member 2 OS=Homo sapiens GN=SCGB1D2 PE=2 SV=1	0	7.155	22.2222	2	8	2	1	90	9.9	8.25		206
CCE	APE	P21912	SDHB	Succinate dehydrogenase [ubiquinone] iron-sulfur subunit, mitochondrial OS=Homo sapiens GN=SDHB PE=1 SV=3	0	13.427	17.1429	4	5	4	1	280	31.6	8.76	Oxidation [M213]	117
CCE	APE	D6RER5	SEPT11	Septin-11 OS=Homo sapiens GN=SEPT11 PE=1 SV=1	0	10.044	8.7963	3	5	2	1	432	49.8	6.68		142
CCE	APE	Q15019	SEPT2	Septin-2 OS=Homo sapiens GN=SEPT2 PE=1 SV=1	0	30.596	26.8698	6	13	6	1	361	41.5	6.6	Oxidation [M316; M339; M343; M345; M347]; Carbamidomethyl [C111]; Deamidated [N313; N317]	407
CCE	APE	E7EPK1	SEPT7	Septin-7 OS=Homo sapiens GN=SEPT7 PE=1 SV=2	0	10.654	5.94966	2	4	1	1	437	50.7	8.63		166
CCE	APE	Q8NC51	SERBP1	Plasminogen activator inhibitor 1 RNA-binding protein OS=Homo sapiens GN=SERBP1 PE=1 SV=2	0	12.044	11.7647	4	5	4	1	408	44.9	8.65		85
WCE	APE	D3DQ70	SERBP1	SERPINE1 mRNA binding protein 1, isoform CRA_d OS=Homo sapiens GN=SERBP1 PE=4 SV=1	0	5.30953	6.45161	2	2	2	1	465	50.89	9.33		2
CCE	APE	A0A024R6I7	SERPINA1	Alpha-1-antitrypsin OS=Homo sapiens GN=SERPINA1 PE=1 SV=1	0	7.171	5.74163	2	3	2	1	418	46.7	5.59		95
CCE	APE	P36952	SERPINB5	Serpin B5 OS=Homo sapiens GN=SERPINB5 PE=1 SV=2	0	6.443	5.86667	2	2	2	1	375	42.1	6.05	Carbamidomethyl [C287]	69
WCE	APE	A8K259	SERPINH1	cDNA FLJ78501, highly similar to Homo sapiens serpin peptidase inhibitor, clade H (heat shock protein 47), member 1, (collagen binding protein 1) (SERPINH1), mRNA OS=Homo sapiens PE=2 SV=1	0	17.188	10.0478	3	6	3	1	418	46.5	8.69		303
CCE	APE	P23246	SFPQ	Splicing factor, proline- and glutamine-rich OS=Homo sapiens GN=SFPQ PE=1 SV=2	0	7.765	2.40453	2	2	2	1	707	76.1	9.44		90
CCE	APE	B4DWA7	SHMT2	Serine hydroxymethyltransferase OS=Homo sapiens PE=2 SV=1	0	20.42	13.2554	6	9	6	1	513	56.3	9.42	Oxidation [M507]	201
CCE	APE	B2R6A5	SLC16A1	cDNA, FLJ92862, highly similar to Homo sapiens solute carrier family 16 (monocarboxylic acid transporters), member 1 (SLC16A1), mRNA OS=Homo sapiens PE=2 SV=1	0	8.765	3	2	3	2	1	500	53.9	8.66		125
CCE	APE	Q15758	SLC1A5	Neutral amino acid transporter B(0) OS=Homo sapiens GN=SLC1A5 PE=1 SV=2	0	14.437	8.13309	3	7	3	1	541	56.6	5.48		247
CCE	APE	Q00325	SLC25A3	Phosphate carrier protein, mitochondrial OS=Homo sapiens GN=SLC25A3 PE=1 SV=2	0	10.757	10.4972	4	7	4	1	362	40.1	9.38	Oxidation [M225]; Deamidated [N105]	188
CCE	APE	Q59EI9	SLC25A6	ADP,ATP carrier protein, liver isoform T2 variant (Fragment) OS=Homo sapiens PE=2 SV=1	0	19.22	18.2663	6	10	1	1	323	35.4	9.85		191
CCE	APE	Q59GX2	SLC2A1	Solute carrier family 2 (Facilitated glucose transporter), member 1 variant (Fragment) OS=Homo sapiens PE=2 SV=1	0	6.582	3.48162	2	4	2	1	517	57	9.47		100
CCE	APE	P52788	SMS	Spermine synthase OS=Homo sapiens GN=SMS PE=1 SV=2	0	5.38	5.46448	2	5	2	1	366	41.2	5.02	Oxidation [M12]; Carbamidomethyl [C337]	121
CCE	APE	A0MNN4	SMU1	CDW3/SMU1 OS=Homo sapiens GN=SMU1 PE=2 SV=1	0	15.048	7.40741	3	6	3	1	513	57.5	7.18	Oxidation [M425; M427]	233
WCE	APE	A0MNN4	SMU1	CDW3/SMU1 OS=Homo sapiens GN=SMU1 PE=2 SV=1	0	10.996	8.38207	3	6	3	1	513	57.5	7.18		132
CCE	APE	B2R802	SNRPA	cDNA, FLJ93681, highly similar to Homo sapiens small nuclear ribonucleoprotein polypeptide A (SNRPA), mRNA OS=Homo sapiens PE=2 SV=1	0	8.511	18.0851	3	7	2	1	282	31.3	9.86	Oxidation [M72; M82; M144; M147]	185
WCE	APE	B2R802	SNRPA	cDNA, FLJ93681, highly similar to Homo sapiens small nuclear ribonucleoprotein polypeptide A (SNRPA), mRNA OS=Homo sapiens PE=2 SV=1	0	6.687	10.9929	3	3	2	1	282	31.3	9.86	Oxidation [M72; M82]	91
CCE	APE	P09661	SNRPA1	U2 small nuclear ribonucleoprotein A' OS=Homo sapiens GN=SNRPA1 PE=1 SV=2	0	23.757	25.4902	6	7	6	1	255	28.4	8.62		213
CCE	APE	Q15182	SNRPB	Small nuclear ribonucleoprotein-associated protein OS=Homo sapiens GN=SNRPB PE=2 SV=1	0	17.275	15.4386	5	11	5	1	285	29.7	10.07	Oxidation [M9; M80]; Deamidated [N76]	339
CCE	APE	P08579	SNRPB2	U2 small nuclear ribonucleoprotein B'' OS=Homo sapiens GN=SNRPB2 PE=1 SV=1	0	8.399	11.5556	2	9	1	1	225	25.5	9.72		310
CCE	APE	Q00796	SORD	Sorbitol dehydrogenase OS=Homo sapiens GN=SORD PE=1 SV=4	0	6.607	7.0028	2	2	2	1	357	38.3	7.97	Oxidation [M195]	81
NCE	APE	A0A0D9SGF6	SPTAN1	Spectrin alpha chain, non-erythrocytic 1 OS=Homo sapiens GN=SPTAN1 PE=1 SV=1	0	10.94	2.72218	5	7	5	1	2498	287.4	5.36		116
CCE	APE	A0A087WUZ3	SPTBN1	Spectrin beta chain OS=Homo sapiens GN=SPTBN1 PE=1 SV=1	0	40.225	4.77599	9	10	9	1	2366	274.7	5.57	Oxidation [M1470]; Carbamidomethyl [C1902]	381
WCE	APE	P37108	SRP14	Signal recognition particle 14 kDa protein OS=Homo sapiens GN=SRP14 PE=1 SV=2	0	16.26	21.3235	4	6	4	1	136	14.6	10.04	Oxidation [M1; M81]	271
CCE	APE	P37108	SRP14	Signal recognition particle 14 kDa protein OS=Homo sapiens GN=SRP14 PE=1 SV=2	0.00197628	2.45262	28.6765	2	3	2	1	136	14.561	10.04	Oxidation [M81]	63
CCE	APE	Q9Y5M8	SRPRB	Signal recognition particle receptor subunit beta OS=Homo sapiens GN=SRPRB PE=1 SV=3	0	10.919	14.0221	3	4	3	1	271	29.7	9.04	Carbamidomethyl [C73]	173
CCE	APE	A8K588	SRSF6	cDNA FLJ76823, highly similar to Homo sapiens splicing factor, arginine/serine-rich 6 (SFRS6), mRNA OS=Homo sapiens PE=2 SV=1	0	3.51633	3.77907	2	3	2	1	344	39.464	11.4		74
CCE	APE	P51571	SSR4	Translocon-associated protein subunit delta OS=Homo sapiens GN=SSR4 PE=1 SV=1	0	5.66	13.8728	2	4	2	1	173	19	6.15	Oxidation [M64]	129
CCE	APE	A0A140VKA6	ST13	Testis secretory sperm-binding protein Li 233m OS=Homo sapiens PE=2 SV=1	0	22.477	16.5312	5	8	5	1	369	41.3	5.27	Oxidation [M28; M220]	281
NCE	APE	A0A024RD18	STK38	Serine/threonine kinase 38, isoform CRA_a OS=Homo sapiens GN=STK38 PE=3 SV=1	0	12.82	8.8172	3	5	3	1	465	54.2	7.15		170
CCE	APE	A0A140VJW2	STMN1	Stathmin OS=Homo sapiens PE=2 SV=1	0	13.069	20.1149	3	6	3	1	174	19.8	7.02		214
CCE	APE	P27105	STOM	Erythrocyte band 7 integral membrane protein OS=Homo sapiens GN=STOM PE=1 SV=3	0	17.164	18.75	4	6	4	1	288	31.7	7.88	Oxidation [M228; M239]	211
CCE	APE	Q96I99	SUCLG2	Succinate--CoA ligase [GDP-forming] subunit beta, mitochondrial OS=Homo sapiens GN=SUCLG2 PE=1 SV=2	0	6.761	5.09259	2	3	2	1	432	46.5	6.39	Oxidation [M207]	111
CCE	APE	A8K5T7	SUGT1	cDNA FLJ75365, highly similar to Homo sapiens SUGT1B (SUGT1) mRNA OS=Homo sapiens PE=2 SV=1	0	8.724	11.2329	3	3	3	1	365	41	5.16	Carbamidomethyl [C49]	87
CCE	APE	B2R8Z8	SYNCRIP	cDNA, FLJ94136, highly similar to Homo sapiens synaptotagmin binding, cytoplasmic RNA interacting protein (SYNCRIP), mRNA OS=Homo sapiens PE=2 SV=1	0	8.806	4.6549	2	4	2	1	623	69.6	8.76		136
WCE	APE	Q8N5C8	TAB3	TGF-beta-activated kinase 1 and MAP3K7-binding protein 3 OS=Homo sapiens GN=TAB3 PE=1 SV=2	0	6.739	4.91573	2	2	2	1	712	78.6	8.46		105
CCE	APE	A0A1W2PPZ5	TCEA1	Transcription elongation factor A protein 1 OS=Homo sapiens GN=TCEA1 PE=1 SV=1	0	11.854	10.6312	3	5	3	1	301	33.9	8.38	Oxidation [M48]; Carbamidomethyl [C263]	154
CCE	APE	P17987	TCP1	T-complex protein 1 subunit alpha OS=Homo sapiens GN=TCP1 PE=1 SV=1	0	10.652	7.91367	3	3	3	1	556	60.3	6.11		96
CCE	APE	O43615	TIMM44	Mitochondrial import inner membrane translocase subunit TIM44 OS=Homo sapiens GN=TIMM44 PE=1 SV=2	0	9.828	9.0708	3	4	3	1	452	51.3	8.32	Oxidation [M296]	131
CCE	APE	A0A1S5UZ07	TLN1	Talin-1 OS=Homo sapiens GN=TLN1 PE=2 SV=1	0	5.871	1.48554	3	3	3	1	2558	271.3	6.11	Oxidation [M1424]	99
CCE	APE	O96008	TOMM40	Mitochondrial import receptor subunit TOM40 homolog OS=Homo sapiens GN=TOMM40 PE=1 SV=1	0	11.66	6.92521	2	5	2	1	361	37.9	7.25	Oxidation [M98; M248]	157
WCE	APE	Q5TCU3	TPM2	Tropomyosin beta chain OS=Homo sapiens GN=TPM2 PE=1 SV=1	0	39.542	18.662	7	19	1	1	284	32.8	4.68		539
CCE	APE	A0A0B4J2C3	TPT1	Translationally-controlled tumor protein OS=Homo sapiens GN=TPT1 PE=1 SV=1	0	7.364	10.1523	2	2	2	1	197	22.6	5.24	Carbamidomethyl [C28]	78
CCE	APE	B2RDQ3	TRA2B	cDNA, FLJ96718, highly similar to Homo sapiens splicing factor, arginine/serine-rich 10 (transformer 2 homolog, Drosophila) (SFRS10), mRNA OS=Homo sapiens PE=2 SV=1	0	11.78	10.4167	2	3	2	1	288	33.7	11.25		164
NCE	APE	P19474	TRIM21	E3 ubiquitin-protein ligase TRIM21 OS=Homo sapiens GN=TRIM21 PE=1 SV=1	0	5.824	4	2	3	2	1	475	54.1	6.38		93
CCE	APE	B2R8R5	TRIM28	cDNA, FLJ94025, highly similar to Homo sapiens tripartite motif-containing 28 (TRIM28), mRNA OS=Homo sapiens PE=2 SV=1	0	7.5531	2.75449	2	3	2	1	835	88.503	5.77		86
CCE	APE	Q15645	TRIP13	Pachytene checkpoint protein 2 homolog OS=Homo sapiens GN=TRIP13 PE=1 SV=2	0	23.979	16.6667	6	8	6	1	432	48.5	6.09	Oxidation [M154]	219
CCE	APE	A0A024R2H7	TRNT1	tRNA nucleotidyl transferase, CCA-adding, 1, isoform CRA_b OS=Homo sapiens GN=TRNT1 PE=3 SV=1	0	12.102	7.8341	2	3	2	1	434	50.1	8.1		103
CCE	APE	Q15631	TSN	Translin OS=Homo sapiens GN=TSN PE=1 SV=1	0	4.02123	11.8421	2	3	2	1	228	26.167	6.44		49
NCE	APE	P68363	TUBA1B	Tubulin alpha-1B chain OS=Homo sapiens GN=TUBA1B PE=1 SV=1	0	31.7452	25.4989	9	16	1	1	451	50.12	5.06	Oxidation [M313; M398]; Carbamidomethyl [C315; C316; C347]	346
CCE	APE	A6NHL2	TUBAL3	Tubulin alpha chain-like 3 OS=Homo sapiens GN=TUBAL3 PE=1 SV=2	0	14.429	6.27803	3	8	1	1	446	49.9	6.05	Oxidation [M161; M405]	229
CCE	APE	A0A0B4J269	TUBB3	Uncharacterized protein OS=Homo sapiens PE=1 SV=1	0	94.516	21.5809	14	50	3	1	797	88.3	5.86	Oxidation [M420; M511; M580; M604; M640; M677; M710; M735]; Deamidated [N512; N603]	1785
CCE	APE	Q9BUF5	TUBB6	Tubulin beta-6 chain OS=Homo sapiens GN=TUBB6 PE=1 SV=1	0	76.713	36.5471	12	36	5	1	446	49.8	4.88	Oxidation [M73; M164; M170; M233; M257; M267; M293; M330; M363]; Deamidated [N256]	1258
CCE	APE	P49411	TUFM	Elongation factor Tu, mitochondrial OS=Homo sapiens GN=TUFM PE=1 SV=2	0	46.279	25.6637	9	26	9	1	452	49.5	7.61	Oxidation [M308; M442]	708
CCE	APE	Q12792	TWF1	Twinfilin-1 OS=Homo sapiens GN=TWF1 PE=1 SV=3	0	8.212	5.71429	2	4	2	1	350	40.3	6.96		140
CCE	APE	B2R960	TXNL1	cDNA, FLJ94230, highly similar to Homo sapiens thioredoxin-like 1 (TXNL1), mRNA OS=Homo sapiens PE=2 SV=1	0	7.616	19.0311	4	5	4	1	289	32.2	4.96	Oxidation [M47]; Deamidated [Q14]	86
CCE	APE	Q16881	TXNRD1	Thioredoxin reductase 1, cytoplasmic OS=Homo sapiens GN=TXNRD1 PE=1 SV=3	0	52.598	25.2696	10	20	10	1	649	70.9	7.39	Oxidation [M220; M251; M438]; Deamidated [Q422; N425; N435]	608
CCE	APE	P61086	UBE2K	Ubiquitin-conjugating enzyme E2 K OS=Homo sapiens GN=UBE2K PE=1 SV=3	0	6.635	14	2	4	2	1	200	22.4	5.44		109
CCE	APE	Q5LJA9	UCHL5	Ubiquitin carboxyl-terminal hydrolase (Fragment) OS=Homo sapiens GN=UCHL5 PE=1 SV=1	0	6.104	5.16304	2	3	2	1	368	41.7	5.53		71
CCE	APE	A0A024R912	UCK2	Uridine-cytidine kinase OS=Homo sapiens GN=UCK2 PE=3 SV=1	0	8.889	8.04598	2	2	2	1	261	29.3	6.7		107
CCE	APE	O60701	UGDH	UDP-glucose 6-dehydrogenase OS=Homo sapiens GN=UGDH PE=1 SV=1	0	9.885	6.47773	3	4	3	1	494	55	7.12		106
CCE	APE	B4DUP2	UGP2	cDNA FLJ56155, highly similar to UTP--glucose-1-phosphate uridylyltransferase 2 (EC 2.7.7.9) OS=Homo sapiens PE=2 SV=1	0	10.944	5.02901	2	3	2	1	517	57.8	8.13		144
CCE	APE	B5LY71	UMPS	Uridine monophosphate synthetase isoform I OS=Homo sapiens GN=UMPS PE=2 SV=1	0	14.921	8.75	3	4	3	1	480	52.2	7.24		162
CCE	APE	P31930	UQCRC1	Cytochrome b-c1 complex subunit 1, mitochondrial OS=Homo sapiens GN=UQCRC1 PE=1 SV=3	0	27.764	18.3333	6	11	6	1	480	52.6	6.37	Oxidation [M229; M475]; Deamidated [N185; Q193; Q199]	254
CCE	APE	P22695	UQCRC2	Cytochrome b-c1 complex subunit 2, mitochondrial OS=Homo sapiens GN=UQCRC2 PE=1 SV=3	0	26.538	15.011	5	8	5	1	453	48.4	8.63	Oxidation [M119; M218]; Carbamidomethyl [C125; C192]	380
CCE	APE	Q9P0L0	VAPA	Vesicle-associated membrane protein-associated protein A OS=Homo sapiens GN=VAPA PE=1 SV=3	0	21.822	25.3012	5	8	4	1	249	27.9	8.62	Oxidation [M159]; Deamidated [Q155]	260
CCE	APE	O95292	VAPB	Vesicle-associated membrane protein-associated protein B/C OS=Homo sapiens GN=VAPB PE=1 SV=3	0	8.285	11.5226	2	3	1	1	243	27.2	7.3		111
CCE	APE	A0A024R0V4	VASP	Vasodilator-stimulated phosphoprotein isoform 1 OS=Homo sapiens GN=VASP PE=2 SV=1	0	11.987	9.21053	3	4	3	1	380	39.8	8.94		111
CCE	APE	Q99536	VAT1	Synaptic vesicle membrane protein VAT-1 homolog OS=Homo sapiens GN=VAT1 PE=1 SV=2	0	24.757	19.3384	5	11	5	1	393	41.9	6.29	Oxidation [M94; M261; M287]; Carbamidomethyl [C86]	458
WCE	APE	B3KTS5	VDAC1	cDNA FLJ38670 fis, clone HSYRA2000190, highly similar to Voltage-dependent anion-selective channel protein 1 OS=Homo sapiens PE=2 SV=1	0	3.992	7.42049	2	4	1	1	283	30.7	7.9		70
NCE	APE	Q53HU8	VIM	Vimentin variant (Fragment) OS=Homo sapiens PE=2 SV=1	0.003	3.262	4.50644	2	4	1	1	466	53.7	5.12		53
CCE	APE	O75436	VPS26A	Vacuolar protein sorting-associated protein 26A OS=Homo sapiens GN=VPS26A PE=1 SV=2	0	10.292	11.6208	3	4	3	1	327	38.1	6.57	Oxidation [M236; M261]	108
CCE	APE	P23381	WARS	Tryptophan--tRNA ligase, cytoplasmic OS=Homo sapiens GN=WARS PE=1 SV=2	0	24.047	15.7113	5	8	5	1	471	53.1	6.23	Oxidation [M241; M243; M350]	314
CCE	APE	Q59ER5	WDR1	WD repeat-containing protein 1 isoform 1 variant (Fragment) OS=Homo sapiens PE=2 SV=1	0	11.336	5.12821	2	2	2	1	624	68.1	7.23		110
CCE	APE	P61964	WDR5	WD repeat-containing protein 5 OS=Homo sapiens GN=WDR5 PE=1 SV=1	0	3.638	8.68263	2	3	2	1	334	36.6	8.27	Carbamidomethyl [C195]	64
CCE	APE	Q9GZS3	WDR61	WD repeat-containing protein 61 OS=Homo sapiens GN=WDR61 PE=1 SV=1	0	11.705	10.4918	2	3	2	1	305	33.6	5.47		127
CCE	APE	Q5T750	XP32	Skin-specific protein 32 OS=Homo sapiens GN=XP32 PE=1 SV=1	0	5.948	8	2	15	2	1	250	26.2	7.97	Carbamidomethyl [C62]	309
CCE	APE	O14980	XPO1	Exportin-1 OS=Homo sapiens GN=XPO1 PE=1 SV=1	0	6.392	4.01494	2	4	2	1	1071	123.3	6.06	Deamidated [N767; Q770; N775]; Oxidation [M771]	63
WCE	APE	Q59HH7	XRCC1	X-ray repair cross complementing protein 1 variant (Fragment) OS=Homo sapiens PE=2 SV=1	0	6.185	3.09119	2	3	2	1	647	71	6.04		102
CCE	APE	A0A024R1N4	XRCC6	X-ray repair complementing defective repair in Chinese hamster cells 6 (Ku autoantigen, 70kDa), isoform CRA_a OS=Homo sapiens GN=XRCC6 PE=4 SV=1	0	26.11	12.6437	6	6	6	1	609	69.8	6.64	Oxidation [M203]	222
CCE	APE	A0A0S2Z4R1	YARS	Tyrosine--tRNA ligase (Fragment) OS=Homo sapiens GN=YARS PE=2 SV=1	0	4.53	3.2197	2	2	2	1	528	59.1	7.05		51
CCE	APE	A0A024R1K7	YWHAH	Tyrosine 3-monooxygenase/tryptophan 5-monooxygenase activation protein, eta polypeptide, isoform CRA_b OS=Homo sapiens GN=YWHAH PE=3 SV=1	0	42.728	33.3333	8	26	5	1	246	28.2	4.84	Deamidated [N43; Q224]; Oxidation [M223]	544
WCE	APE	A8K9U6	ZC3HAV1	cDNA FLJ76121, highly similar to Homo sapiens zinc finger CCCH-type, antiviral 1 (ZC3HAV1), transcript variant 1, mRNA OS=Homo sapiens PE=2 SV=1	0	13.979	4.98891	3	5	3	1	902	101.4	8.35		229
CCE	APE	Q96DA0	ZG16B	Zymogen granule protein 16 homolog B OS=Homo sapiens GN=ZG16B PE=1 SV=3	0	18.826	31.25	4	10	4	1	208	22.7	7.39		460
CCE	APE	P01605	#N/A	Ig kappa chain V-I region Lay OS=Homo sapiens PE=1 SV=1	0	12.1078	25	2	8	1	1	108	11.827	7.96	Oxidation [M4]	243
CCE	APE	A0A0X9T7V9	0	GCT-A4 light chain variable region (Fragment) OS=Homo sapiens PE=2 SV=1	0	14.833	39.4495	3	8	2	1	109	11.8	8.47	Oxidation [M4]	232
CCE	APE	P78328	0	HP47 protein (Fragment) OS=Homo sapiens PE=2 SV=1	0	7.658	30.7692	2	2	2	1	78	8.7	7.05		73
CCE	APE	Q9NP29	0	Microfibrillar protein 2 (Fragment) OS=Homo sapiens PE=2 SV=1	0	18.833	18.4615	2	10	1	1	130	14.1	9.64	Deamidated [N57; Q63; Q64]	246
CCE	APE	H0YHG0	0	Uncharacterized protein (Fragment) OS=Homo sapiens PE=1 SV=1	0	12.213	5.35373	2	2	2	1	523	59.1	8.59		163
CCE	APE	F8W031	0	Uncharacterized protein (Fragment) OS=Homo sapiens PE=1 SV=1	0	8.341	11.0266	2	2	2	1	263	29.2	7.01		118
CCE	APE	H3BN98	0	Uncharacterized protein (Fragment) OS=Homo sapiens PE=4 SV=2	0	5.158	7.173	2	4	2	1	237	27.2	9.55	Oxidation [M170]	100
NCE	APE	S6B2A1	0	IgG L chain OS=Homo sapiens PE=2 SV=1	0	5.91	14.6739	2	9	1	1	184	20.4	5.52		153
NCE	APE	A8K008	0	Uncharacterized protein OS=Homo sapiens PE=2 SV=1	0	10.203	11.0169	4	7	3	1	472	51.6	8.16	Carbamidomethyl [C392]; Deamidated [N105]; Oxidation [M104]	147
Found in APE and SCR
WCE	APE	Q15057	ACAP2	Arf-GAP with coiled-coil, ANK repeat and PH domain-containing protein 2 OS=Homo sapiens GN=ACAP2 PE=1 SV=3	0	19.1872	10.4113	6	10	6	1	778	87.973	6.8	Oxidation [M45; M467]; Carbamidomethyl [C42; C468]	354.865
WCE	SCR	Q15057	ACAP2	Arf-GAP with coiled-coil, ANK repeat and PH domain-containing protein 2 OS=Homo sapiens GN=ACAP2 PE=1 SV=3	0	86.5769	30.7198	17	27	17	1	778	87.973	6.8	Oxidation [M3; M269; M467; M622; M760]; Carbamidomethyl [C10; C329; C468]; Deamidated [N260; N265]	998.81
WCE	APE	Q562R1	ACTBL2	Beta-actin-like protein 2 OS=Homo sapiens GN=ACTBL2 PE=1 SV=2	0	25.9621	14.0957	4	40	1	1	376	41.976	5.59	Oxidation [M45; M48; M191]; Deamidated [Q247; N253]	1458.68
WCE	SCR	Q562R1	ACTBL2	Beta-actin-like protein 2 OS=Homo sapiens GN=ACTBL2 PE=1 SV=2	0	33.1641	16.7553	6	56	1	1	376	41.976	5.59	Deamidated [N253]; Oxidation [M45; M48]	1927.22
NCE	APE	Q562R1	ACTBL2	Beta-actin-like protein 2 OS=Homo sapiens GN=ACTBL2 PE=1 SV=2	0	14.403	13.0319	4	20	1	1	376	41.976	5.59	Oxidation [M191]; Deamidated [N253]	601.903
NCE	SCR	Q562R1	ACTBL2	Beta-actin-like protein 2 OS=Homo sapiens GN=ACTBL2 PE=1 SV=2	0	14.1921	13.0319	4	28	1	1	376	41.976	5.59	Oxidation [M191]	666.93
WCE	APE	P63261	ACTG1	Actin, cytoplasmic 2 OS=Homo sapiens GN=ACTG1 PE=1 SV=1	0	178.621	62.9333	18	144	5	1	375	41.766	5.48	Oxidation [M44; M47; M153; M190; M227; M269; M283; M305; M325]; Deamidated [N92; Q246; N252; N296]; Carbamidomethyl [C217; C257; C272]	4759.79
WCE	SCR	P63261	ACTG1	Actin, cytoplasmic 2 OS=Homo sapiens GN=ACTG1 PE=1 SV=1	0	218.503	58.1333	18	175	5	1	375	41.766	5.48	Oxidation [M44; M47; M153; M227; M305; M325]; Deamidated [N92; Q225; N252; N296]; Carbamidomethyl [C217]	5774.68
WCE	APE	P12814	ACTN1	Alpha-actinin-1 OS=Homo sapiens GN=ACTN1 PE=1 SV=2	0	23.7883	9.19283	7	9	1	1	892	102.993	5.41	Oxidation [M710; M748]; Carbamidomethyl [C154; C332; C860]	265.602
WCE	SCR	P12814	ACTN1	Alpha-actinin-1 OS=Homo sapiens GN=ACTN1 PE=1 SV=2	0	144.717	37.4439	25	45	11	1	892	102.993	5.41	Oxidation [M66; M122; M126; M239; M354; M660; M710; M748; M830]; Carbamidomethyl [C41; C332; C860]; Deamidated [N204; N299; Q719]	1536.56
WCE	APE	O43707	ACTN4	Alpha-actinin-4 OS=Homo sapiens GN=ACTN4 PE=1 SV=2	0	50.7366	17.5631	13	18	7	1	911	104.788	5.44	Oxidation [M240; M373; M729]; Carbamidomethyl [C173; C351; C793; C879]	534.903
WCE	SCR	O43707	ACTN4	Alpha-actinin-4 OS=Homo sapiens GN=ACTN4 PE=1 SV=2	0	273.448	58.9462	42	82	28	1	911	104.788	5.44	Oxidation [M85; M141; M145; M240; M258; M373; M379; M679; M729; M767; M883]; Carbamidomethyl [C60; C351; C793; C879]; Deamidated [N680; Q738]	2910.21
WCE	APE	Q09666	AHNAK	Neuroblast differentiation-associated protein AHNAK OS=Homo sapiens GN=AHNAK PE=1 SV=2	0	15.3192	4.02377	4	9	4	1	5890	628.699	6.15	Deamidated [N3587]	240.403
WCE	SCR	Q09666	AHNAK	Neuroblast differentiation-associated protein AHNAK OS=Homo sapiens GN=AHNAK PE=1 SV=2	0	25.358	6.21392	9	17	9	1	5890	628.699	6.15	Oxidation [M2837; M7099; M7099]	370.6
WCE	APE	P02769	ALB	Serum albumin OS=Bos taurus GN=ALB PE=1 SV=4	0	216.512	32.9489	22	429	19	1	607	69.248	6.18	Carbamidomethyl [C288; C471; C499; C500]; Deamidated [N68; N290; Q291; Q408; N409; Q427; N428; Q440; N481; Q549; N573]; Oxidation [M469; M571]	12085.6
WCE	APE	B4DPP6	ALB	cDNA FLJ54371, highly similar to Serum albumin OS=Homo sapiens PE=2 SV=1	0	56.4767	16.9903	10	62	7	1	618	70.317	6.09	Carbamidomethyl [C298; C509; C510]; Deamidated [Q437; N438; Q450]; Oxidation [M362; M581]	1464.47
WCE	SCR	P02769	ALB	Serum albumin OS=Bos taurus GN=ALB PE=1 SV=4	0	301.076	59.1433	33	687	30	1	607	69.248	6.18	Carbamidomethyl [C58; C77; C86; C99; C191; C192; C288; C312; C339; C383; C384; C471; C499; C500; C510; C537; C581; C582; C590]; Deamidated [N68; N182; Q244; N290; Q291; Q408; Q440; Q549]; Oxidation [M469; M571]	20013.9
WCE	SCR	B4DPP6	ALB	cDNA FLJ54371, highly similar to Serum albumin OS=Homo sapiens PE=2 SV=1	0	89.8845	27.6699	14	103	11	1	618	70.317	6.09	Carbamidomethyl [C108; C298; C322; C509; C510; C520]; Deamidated [N328; Q450]; Oxidation [M331; M362; M581]	2552.35
WCE	APE	J3KPS3	ALDOA	Fructose-bisphosphate aldolase OS=Homo sapiens GN=ALDOA PE=1 SV=1	0	12.2091	12.5	3	4	3	1	368	39.793	8.09	Carbamidomethyl [C343]; Oxidation [M165; M255]	162.41
WCE	SCR	J3KPS3	ALDOA	Fructose-bisphosphate aldolase OS=Homo sapiens GN=ALDOA PE=1 SV=1	0	33.9398	26.087	8	11	8	1	368	39.793	8.09	Oxidation [M165; M255]; Carbamidomethyl [C343]	386.189
WCE	APE	E9PB61	ALYREF	THO complex subunit 4 OS=Homo sapiens GN=ALYREF PE=1 SV=1	0	42.7904	20.4545	3	15	3	1	264	27.541	11.05	Oxidation [M183]	684.293
WCE	SCR	E9PB61	ALYREF	THO complex subunit 4 OS=Homo sapiens GN=ALYREF PE=1 SV=1	0	33.2848	30.303	4	12	4	1	264	27.541	11.05	Oxidation [M183]; Deamidated [Q89; Q95; N174; N184]	391.954
CCE	APE	B7ZMD7	AMY1A	Alpha-amylase OS=Homo sapiens GN=AMY1A PE=2 SV=1	0	8.15233	5.47945	2	2	2	1	511	57.717	6.93		91.23
CCE	SCR	B7ZMD7	AMY1A	Alpha-amylase OS=Homo sapiens GN=AMY1A PE=2 SV=1	0	9.79517	9.39335	3	3	3	1	511	57.717	6.93	Carbamidomethyl [C393; C399]	120.207
WCE	APE	B7ZMD7	AMY1A	Alpha-amylase OS=Homo sapiens GN=AMY1A PE=2 SV=1	0	16.7025	7.4364	3	10	3	1	511	57.717	6.93	Carbamidomethyl [C43]	411.88
WCE	SCR	B7ZMD7	AMY1A	Alpha-amylase OS=Homo sapiens GN=AMY1A PE=2 SV=1	0	22.4287	11.1546	4	6	4	1	511	57.717	6.93	Carbamidomethyl [C43; C393; C399]	331.413
WCE	APE	Q9P2R3	ANKFY1	Rabankyrin-5 OS=Homo sapiens GN=ANKFY1 PE=1 SV=2	0	30.2003	7.10009	6	10	6	1	1169	128.318	6.1	Carbamidomethyl [C460; C995]; Deamidated [N459]	366.03
WCE	SCR	Q9P2R3	ANKFY1	Rabankyrin-5 OS=Homo sapiens GN=ANKFY1 PE=1 SV=2	0	172.967	33.6185	26	46	26	1	1169	128.318	6.1	Oxidation [M14; M159; M205; M343; M346; M362; M376]; Carbamidomethyl [C389; C460; C675; C712; C716; C724; C742; C995]; Deamidated [Q64; N250; N255; Q348; N459; Q512; Q513; N575; N736; N737]	1719.77
WCE	APE	P04083	ANXA1	Annexin A1 OS=Homo sapiens GN=ANXA1 PE=1 SV=2	0	12.499	9.24855	3	11	3	1	346	38.69	7.02		323.326
WCE	SCR	P04083	ANXA1	Annexin A1 OS=Homo sapiens GN=ANXA1 PE=1 SV=2	0	31.6545	24.8555	6	30	6	1	346	38.69	7.02		1059.3
WCE	APE	A0A024R5Z7	ANXA2	Annexin OS=Homo sapiens GN=ANXA2 PE=3 SV=1	0	66.5434	38.9381	14	78	14	1	339	38.58	7.75	Carbamidomethyl [C133]; Oxidation [M171]	2156.59
WCE	SCR	A0A024R5Z7	ANXA2	Annexin OS=Homo sapiens GN=ANXA2 PE=3 SV=1	0	131.643	45.7227	19	156	19	1	339	38.58	7.75	Oxidation [M171; M217; M240]; Carbamidomethyl [C133]	5096.2
WCE	APE	P27695	APEX1	DNA-(apurinic or apyrimidinic site) lyase OS=Homo sapiens GN=APEX1 PE=1 SV=2	0	415.677	66.9811	25	273	25	1	318	35.532	8.12	Deamidated [N68; Q95; N102; Q109; Q117; N212; N229; Q235; Q238; Q245; N259; N272]; Carbamidomethyl [C65; C93; C99; C138; C208; C296]; Oxidation [M270; M271]	10273.1
WCE	SCR	P27695	APEX1	DNA-(apurinic or apyrimidinic site) lyase OS=Homo sapiens GN=APEX1 PE=1 SV=2	0	15.8533	14.7799	3	18	3	1	318	35.532	8.12	Deamidated [Q238]; Carbamidomethyl [C208]	419.81
NCE	APE	P27695	APEX1	DNA-(apurinic or apyrimidinic site) lyase OS=Homo sapiens GN=APEX1 PE=1 SV=2	0	263.07	65.0943	23	289	23	1	318	35.532	8.12	Deamidated [N68; Q109; Q117; Q186; N212; Q235; Q238; Q245; N272]; Carbamidomethyl [C65; C93; C99; C208; C296]; Oxidation [M270; M271]	9731.42
NCE	SCR	P27695	APEX1	DNA-(apurinic or apyrimidinic site) lyase OS=Homo sapiens GN=APEX1 PE=1 SV=2	0	17.4864	21.0692	4	6	4	1	318	35.532	8.12	Carbamidomethyl [C208]; Oxidation [M270; M271]	151.49
WCE	APE	C9JF17	APOD	Apolipoprotein D (Fragment) OS=Homo sapiens GN=APOD PE=1 SV=1	0	5.04449	8.37209	2	11	2	1	215	24.142	5.6		281.264
WCE	SCR	C9JF17	APOD	Apolipoprotein D (Fragment) OS=Homo sapiens GN=APOD PE=1 SV=1	0	9.62548	14.4186	3	11	3	1	215	24.142	5.6		218.658
WCE	APE	P05089	ARG1	Arginase-1 OS=Homo sapiens GN=ARG1 PE=1 SV=2	0	34.2065	28.882	7	48	7	1	322	34.713	7.21	Oxidation [M200; M212; M276]	1595.76
WCE	SCR	P05089	ARG1	Arginase-1 OS=Homo sapiens GN=ARG1 PE=1 SV=2	0	56.5049	28.882	7	96	7	1	322	34.713	7.21	Oxidation [M200; M212; M276]	3536.18
WCE	APE	O15144	ARPC2	Actin-related protein 2/3 complex subunit 2 OS=Homo sapiens GN=ARPC2 PE=1 SV=1	0	6.20328	6	2	3	2	1	300	34.311	7.36	Oxidation [M1]	95.2935
WCE	SCR	O15144	ARPC2	Actin-related protein 2/3 complex subunit 2 OS=Homo sapiens GN=ARPC2 PE=1 SV=1	0.000310559	4.44587	7.33333	2	2	2	1	300	34.311	7.36		47.6213
WCE	APE	P25311	AZGP1	Zinc-alpha-2-glycoprotein OS=Homo sapiens GN=AZGP1 PE=1 SV=2	0	22.1068	22.1477	5	25	5	1	298	34.237	6.05	Oxidation [M98]; Carbamidomethyl [C186]	612.218
WCE	SCR	P25311	AZGP1	Zinc-alpha-2-glycoprotein OS=Homo sapiens GN=AZGP1 PE=1 SV=2	0	42.5122	33.557	8	44	8	1	298	34.237	6.05	Carbamidomethyl [C186]; Deamidated [Q48]	1246.15
WCE	APE	P80723	BASP1	Brain acid soluble protein 1 OS=Homo sapiens GN=BASP1 PE=1 SV=2	0	12.0426	35.6828	4	8	4	1	227	22.68	4.63	Deamidated [Q106; Q108]	184.561
WCE	SCR	P80723	BASP1	Brain acid soluble protein 1 OS=Homo sapiens GN=BASP1 PE=1 SV=2	0	10.6848	22.9075	3	4	3	1	227	22.68	4.63		121.17
WCE	APE	Q13867	BLMH	Bleomycin hydrolase OS=Homo sapiens GN=BLMH PE=1 SV=1	0	11.5047	9.01099	3	15	3	1	455	52.528	6.27	Oxidation [M212; M213; M292]	512.813
WCE	SCR	Q13867	BLMH	Bleomycin hydrolase OS=Homo sapiens GN=BLMH PE=1 SV=1	0	18.2109	8.57143	3	23	3	1	455	52.528	6.27	Oxidation [M212; M213]; Deamidated [Q209]	810.371
WCE	APE	A0A087WZT3	BOLA2	BolA-like protein 2 OS=Homo sapiens GN=BOLA2 PE=1 SV=2	0	12.1628	16.4474	2	6	2	1	152	16.922	8.19		165.932
WCE	SCR	A0A087WZT3	BOLA2	BolA-like protein 2 OS=Homo sapiens GN=BOLA2 PE=1 SV=2	0	27.0841	22.3684	3	10	3	1	152	16.922	8.19	Deamidated [Q145]	321.32
WCE	APE	O43684	BUB3	Mitotic checkpoint protein BUB3 OS=Homo sapiens GN=BUB3 PE=1 SV=1	0	10.5887	15.8537	4	6	4	1	328	37.131	6.84	Deamidated [Q88]; Oxidation [M81]	126.751
WCE	SCR	O43684	BUB3	Mitotic checkpoint protein BUB3 OS=Homo sapiens GN=BUB3 PE=1 SV=1	0	10.66	12.5	3	4	3	1	328	37.131	6.84	Deamidated [N90]; Oxidation [M81]	113.873
WCE	APE	Q9BUA3	C11orf84	Uncharacterized protein C11orf84 OS=Homo sapiens GN=C11orf84 PE=1 SV=3	0	17.1185	16.7979	4	7	4	1	381	41.011	5.01	Oxidation [M171]	215.395
WCE	SCR	Q9BUA3	C11orf84	Uncharacterized protein C11orf84 OS=Homo sapiens GN=C11orf84 PE=1 SV=3	0	63.8722	44.357	12	28	12	1	381	41.011	5.01	Carbamidomethyl [C91; C94]; Oxidation [M92; M171; M330]; Deamidated [N127]	846.962
WCE	APE	Q549M8	C14orf166	CLE7 OS=Homo sapiens GN=C14orf166 PE=2 SV=1	0	29.2548	30.3279	5	10	5	1	244	28.051	6.65	Oxidation [M135]	399.146
WCE	SCR	Q549M8	C14orf166	CLE7 OS=Homo sapiens GN=C14orf166 PE=2 SV=1	0	22.7268	20.082	3	6	3	1	244	28.051	6.65		250.182
WCE	APE	A8K651	C1QBP	cDNA FLJ75700, highly similar to Homo sapiens complement component 1, q subcomponent binding protein (C1QBP), nuclear gene encoding mitochondrial protein, mRNA OS=Homo sapiens PE=2 SV=1	0	23.796	17.3759	4	9	4	1	282	31.361	4.84	Oxidation [M105]; Deamidated [N114]	306.422
WCE	SCR	A8K651	C1QBP	cDNA FLJ75700, highly similar to Homo sapiens complement component 1, q subcomponent binding protein (C1QBP), nuclear gene encoding mitochondrial protein, mRNA OS=Homo sapiens PE=2 SV=1	0	54.9138	31.5603	6	15	6	1	282	31.361	4.84	Oxidation [M105]; Deamidated [N114; Q195]; Carbamidomethyl [C186]	660.29
WCE	APE	E7EMB3	CALM2	Calmodulin OS=Homo sapiens GN=CALM2 PE=1 SV=1	0	11.5579	16.8367	2	7	2	1	196	21.675	4.56	Deamidated [N145]	181.29
WCE	SCR	E7EMB3	CALM2	Calmodulin OS=Homo sapiens GN=CALM2 PE=1 SV=1	0	34.3189	16.8367	2	12	2	1	196	21.675	4.56	Deamidated [N145]	503.706
WCE	APE	Q9NZT1	CALML5	Calmodulin-like protein 5 OS=Homo sapiens GN=CALML5 PE=1 SV=2	0	6.60939	21.2329	2	4	2	1	146	15.883	4.44		113.35
WCE	SCR	Q9NZT1	CALML5	Calmodulin-like protein 5 OS=Homo sapiens GN=CALML5 PE=1 SV=2	0	18.09	27.3973	4	11	4	1	146	15.883	4.44	Deamidated [N25]	347.068
CCE	APE	A0A024R755	CALU	Calumenin, isoform CRA_a OS=Homo sapiens GN=CALU PE=4 SV=1	0	54.2634	34.6032	9	14	1	1	315	37.111	4.59	Oxidation [M162; M249]; Deamidated [Q301]	566.049
CCE	APE	Q6IAW5	CALU	CALU protein OS=Homo sapiens GN=CALU PE=2 SV=1	0	64.9937	43.4921	11	18	3	1	315	37.084	4.64	Oxidation [M162; M249]; Deamidated [Q301]	664.861
CCE	SCR	B3KQF5	CALU	cDNA FLJ90381 fis, clone NT2RP2005035, highly similar to Calumenin OS=Homo sapiens PE=2 SV=1	0	15.0712	15.2381	3	6	3	1	315	36.996	4.67	Deamidated [Q301]	200.103
WCE	APE	A0A024R755	CALU	Calumenin, isoform CRA_a OS=Homo sapiens GN=CALU PE=4 SV=1	0	9.54487	8.25397	3	3	3	1	315	37.111	4.59		85.28
WCE	SCR	Q6IAW5	CALU	CALU protein OS=Homo sapiens GN=CALU PE=2 SV=1	0	49.9011	36.1905	9	22	9	1	315	37.084	4.64	Oxidation [M249]	633.397
WCE	APE	Q14444	CAPRIN1	Caprin-1 OS=Homo sapiens GN=CAPRIN1 PE=1 SV=2	0	12.0505	4.79549	3	3	3	1	709	78.318	5.25	Oxidation [M117]	124.143
WCE	SCR	Q14444	CAPRIN1	Caprin-1 OS=Homo sapiens GN=CAPRIN1 PE=1 SV=2	0	22.9005	8.88575	5	8	5	1	709	78.318	5.25	Oxidation [M300]	295.27
WCE	APE	A8K0T9	CAPZA1	cDNA FLJ75422, highly similar to Homo sapiens capping protein (actin filament) muscle Z-line, alpha 1, mRNA OS=Homo sapiens PE=2 SV=1	0	5.56652	9.09091	2	3	2	1	286	32.888	5.69		73.0634
WCE	SCR	P52907	CAPZA1	F-actin-capping protein subunit alpha-1 OS=Homo sapiens GN=CAPZA1 PE=1 SV=3	0	30.0904	37.0629	6	11	4	1	286	32.902	5.69	Oxidation [M59; M250]; Deamidated [Q240; N246]	396.14
WCE	APE	B4DWA6	CAPZB	cDNA FLJ60094, highly similar to F-actin capping protein subunit beta OS=Homo sapiens PE=2 SV=1	0	8.22178	9.85075	3	6	3	1	335	37.459	6.14	Oxidation [M250]	153.427
WCE	SCR	B4DWA6	CAPZB	cDNA FLJ60094, highly similar to F-actin capping protein subunit beta OS=Homo sapiens PE=2 SV=1	0	10.5479	12.8358	3	4	3	1	335	37.459	6.14	Oxidation [M151; M250]	126.628
WCE	APE	B2CIS9	CASP14	Caspase 14, apoptosis-related cysteine peptidase OS=Homo sapiens GN=CASP14 PE=2 SV=1	0	16.985	21.9008	5	24	5	1	242	27.662	5.58	Carbamidomethyl [C132]; Oxidation [M42]	463.846
WCE	SCR	B2CIS9	CASP14	Caspase 14, apoptosis-related cysteine peptidase OS=Homo sapiens GN=CASP14 PE=2 SV=1	0	39.722	41.3223	10	66	10	1	242	27.662	5.58	Oxidation [M14; M42]; Carbamidomethyl [C24; C132]	1454.52
WCE	APE	P04040	CAT	Catalase OS=Homo sapiens GN=CAT PE=1 SV=3	0	24.5481	9.10816	4	16	4	1	527	59.719	7.39	Deamidated [N433]	701.048
WCE	SCR	P04040	CAT	Catalase OS=Homo sapiens GN=CAT PE=1 SV=3	0	32.1443	10.8159	5	40	5	1	527	59.719	7.39	Deamidated [N33]	1725.42
WCE	APE	P16152	CBR1	Carbonyl reductase [NADPH] 1 OS=Homo sapiens GN=CBR1 PE=1 SV=3	0	7.94375	9.74729	2	2	2	1	277	30.356	8.32		104.65
WCE	SCR	P16152	CBR1	Carbonyl reductase [NADPH] 1 OS=Homo sapiens GN=CBR1 PE=1 SV=3	0	21.6638	23.1047	5	7	5	1	277	30.356	8.32	Carbamidomethyl [C226; C227]	294.213
WCE	APE	P78371	CCT2	T-complex protein 1 subunit beta OS=Homo sapiens GN=CCT2 PE=1 SV=4	0	13.1469	6.54206	3	4	3	1	535	57.452	6.46	Oxidation [M62]	170.377
WCE	SCR	P78371	CCT2	T-complex protein 1 subunit beta OS=Homo sapiens GN=CCT2 PE=1 SV=4	0	114.891	46.3551	17	35	17	1	535	57.452	6.46	Oxidation [M62; M160; M244; M415; M417; M445; M480]; Carbamidomethyl [C289; C412]	1617.43
WCE	APE	A8K3C3	CCT4	T-complex protein 1 subunit delta OS=Homo sapiens PE=2 SV=1	0	12.3967	5.00928	2	4	2	1	539	57.916	7.83		225.26
WCE	SCR	A8K3C3	CCT4	T-complex protein 1 subunit delta OS=Homo sapiens PE=2 SV=1	0	24.104	10.0186	4	7	4	1	539	57.916	7.83		261.851
WCE	APE	B2R9K8	CCT6A	cDNA, FLJ94440, highly similar to Homo sapiens chaperonin containing TCP1, subunit 6A (zeta 1)(CCT6A), mRNA OS=Homo sapiens PE=2 SV=1	0	28.724	18.0791	8	14	8	1	531	57.93	6.8	Oxidation [M67]	354.91
WCE	SCR	B2R9K8	CCT6A	cDNA, FLJ94440, highly similar to Homo sapiens chaperonin containing TCP1, subunit 6A (zeta 1)(CCT6A), mRNA OS=Homo sapiens PE=2 SV=1	0	25.0287	15.6309	7	10	7	1	531	57.93	6.8	Oxidation [M46; M67]	283.966
WCE	APE	Q53HV2	CCT7	Chaperonin containing TCP1, subunit 7 (Eta) variant (Fragment) OS=Homo sapiens PE=2 SV=1	0	6.65735	3.49908	2	3	2	1	543	59.303	7.65		137.153
WCE	SCR	Q53HV2	CCT7	Chaperonin containing TCP1, subunit 7 (Eta) variant (Fragment) OS=Homo sapiens PE=2 SV=1	0	15.9554	8.47145	3	8	3	1	543	59.303	7.65		247.362
WCE	APE	P50990	CCT8	T-complex protein 1 subunit theta OS=Homo sapiens GN=CCT8 PE=1 SV=4	0	27.1979	12.9562	6	11	6	1	548	59.583	5.6		428.356
WCE	SCR	P50990	CCT8	T-complex protein 1 subunit theta OS=Homo sapiens GN=CCT8 PE=1 SV=4	0	38.2209	16.4234	8	14	8	1	548	59.583	5.6	Oxidation [M55]	509.387
WCE	APE	E9PK25	CFL1	Cofilin-1 OS=Homo sapiens GN=CFL1 PE=1 SV=1	0	12.906	15.1961	2	5	2	1	204	22.714	8.34		163.96
WCE	SCR	E9PK25	CFL1	Cofilin-1 OS=Homo sapiens GN=CFL1 PE=1 SV=1	0	11.0758	22.0588	3	6	2	1	204	22.714	8.34	Carbamidomethyl [C177]	150.897
WCE	APE	A0A024RBH2	CKAP4	Cytoskeleton-associated protein 4, isoform CRA_c OS=Homo sapiens GN=CKAP4 PE=4 SV=1	0	17.4789	8.80399	4	5	4	1	602	65.983	5.92		225.562
WCE	SCR	A0A024RBH2	CKAP4	Cytoskeleton-associated protein 4, isoform CRA_c OS=Homo sapiens GN=CKAP4 PE=4 SV=1	0.000215587	5.35106	4.81728	2	3	2	1	602	65.983	5.92	Oxidation [M423]	88.0233
WCE	APE	A0A0S2Z471	CKB	Creatine kinase brain isoform 2 (Fragment) OS=Homo sapiens GN=CKB PE=2 SV=1	0	10.6732	10.3704	3	4	3	1	405	44.893	6.11		220.73
WCE	SCR	A0A0S2Z471	CKB	Creatine kinase brain isoform 2 (Fragment) OS=Homo sapiens GN=CKB PE=2 SV=1	0	9.59378	10.1235	3	4	3	1	405	44.893	6.11	Carbamidomethyl [C278]; Oxidation [M376]	134.35
CCE	APE	P54105	CLNS1A	Methylosome subunit pICln OS=Homo sapiens GN=CLNS1A PE=1 SV=1	0	19.9041	13.5021	2	5	2	1	237	26.199	4.11	Oxidation [M191; M202]	337.66
CCE	SCR	P54105	CLNS1A	Methylosome subunit pICln OS=Homo sapiens GN=CLNS1A PE=1 SV=1	0	8.36577	10.9705	2	4	2	1	237	26.199	4.11		154.95
WCE	APE	P54105	CLNS1A	Methylosome subunit pICln OS=Homo sapiens GN=CLNS1A PE=1 SV=1	0	30.0705	24.0506	4	20	4	1	237	26.199	4.11	Deamidated [Q20; N28; Q194; Q199]; Oxidation [M191; M202]	771.468
WCE	SCR	P54105	CLNS1A	Methylosome subunit pICln OS=Homo sapiens GN=CLNS1A PE=1 SV=1	0	67.9753	31.2236	6	33	6	1	237	26.199	4.11	Carbamidomethyl [C73]; Oxidation [M81; M191; M202]	1369.86
WCE	APE	A0A087WVQ6	CLTC	Clathrin heavy chain OS=Homo sapiens GN=CLTC PE=1 SV=1	0	7.07749	1.36986	2	3	2	1	1679	191.936	5.69		105.697
WCE	SCR	A0A087WVQ6	CLTC	Clathrin heavy chain OS=Homo sapiens GN=CLTC PE=1 SV=1	0	150.216	21.7391	30	52	30	1	1679	191.936	5.69	Carbamidomethyl [C155; C495; C828]; Oxidation [M99; M185; M1045]	1900.5
WCE	APE	B2RD36	CMBL	cDNA, FLJ96437 OS=Homo sapiens PE=2 SV=1	0.000235322	3.37347	7.34694	2	3	2	1	245	28.04	6.79		51.4367
WCE	SCR	B2RD36	CMBL	cDNA, FLJ96437 OS=Homo sapiens PE=2 SV=1	0	24.3739	25.3061	7	11	7	1	245	28.04	6.79	Carbamidomethyl [C222]; Oxidation [M245]	258.102
WCE	APE	Q8NBJ5	COLGALT1	Procollagen galactosyltransferase 1 OS=Homo sapiens GN=COLGALT1 PE=1 SV=1	0	6.13474	3.69775	2	3	2	1	622	71.59	7.31		84.3433
WCE	SCR	Q8NBJ5	COLGALT1	Procollagen galactosyltransferase 1 OS=Homo sapiens GN=COLGALT1 PE=1 SV=1	0	6.87984	3.21543	2	2	2	1	622	71.59	7.31		85.22
WCE	APE	Q59EA2	CORO1C	Coronin (Fragment) OS=Homo sapiens PE=2 SV=1	0	11.1182	6.78643	3	8	3	1	501	56.334	8.19		212.69
WCE	SCR	Q59EA2	CORO1C	Coronin (Fragment) OS=Homo sapiens PE=2 SV=1	0	55.7663	24.5509	10	20	10	1	501	56.334	8.19	Carbamidomethyl [C66; C217; C370; C483]; Oxidation [M375]; Deamidated [N333]	719.702
WCE	APE	P01040	CSTA	Cystatin-A OS=Homo sapiens GN=CSTA PE=1 SV=1	0	16.2393	52.0408	3	36	3	1	98	11	5.5		1309.83
WCE	SCR	P01040	CSTA	Cystatin-A OS=Homo sapiens GN=CSTA PE=1 SV=1	0	30.5107	59.1837	4	53	4	1	98	11	5.5	Deamidated [Q76; N77]	1862.32
WCE	APE	P14868	DARS	Aspartate--tRNA ligase, cytoplasmic OS=Homo sapiens GN=DARS PE=1 SV=2	0	6.89984	5.98802	3	4	3	1	501	57.1	6.55		95.43
WCE	SCR	P14868	DARS	Aspartate--tRNA ligase, cytoplasmic OS=Homo sapiens GN=DARS PE=1 SV=2	0	18.4551	13.7725	5	8	5	1	501	57.1	6.55	Oxidation [M478]; Deamidated [N233]	224.725
WCE	APE	P81605	DCD	Dermcidin OS=Homo sapiens GN=DCD PE=1 SV=2	0	28.9144	35.4545	4	65	4	1	110	11.277	6.54		2280.84
WCE	SCR	P81605	DCD	Dermcidin OS=Homo sapiens GN=DCD PE=1 SV=2	0	32.4504	47.2727	5	77	5	1	110	11.277	6.54		2733.33
WCE	APE	Q53H88	DCTN2	Dynactin 2 variant (Fragment) OS=Homo sapiens PE=2 SV=1	0	9.58063	10.5911	3	6	3	1	406	44.793	5.12		170.943
WCE	SCR	Q53H88	DCTN2	Dynactin 2 variant (Fragment) OS=Homo sapiens PE=2 SV=1	0	26.9637	20.936	7	13	7	1	406	44.793	5.12	Oxidation [M383]	382.029
WCE	APE	Q59F66	DDX17	DEAD box polypeptide 17 isoform p82 variant (Fragment) OS=Homo sapiens PE=2 SV=1	0	28.0692	10.4478	6	14	4	1	737	81.017	7.93	Oxidation [M332; M335]	502.658
WCE	SCR	Q59F66	DDX17	DEAD box polypeptide 17 isoform p82 variant (Fragment) OS=Homo sapiens PE=2 SV=1	0	49.5179	17.7748	12	23	9	1	737	81.017	7.93	Oxidation [M332; M335; M551]; Carbamidomethyl [C300; C321]	769.177
WCE	APE	A0A0D9SF53	DDX3X	ATP-dependent RNA helicase DDX3X OS=Homo sapiens GN=DDX3X PE=1 SV=1	0	22.9145	8.73124	5	10	4	1	733	81.426	8.07	Oxidation [M352; M355]; Deamidated [Q148]	320.073
WCE	SCR	A0A0D9SF53	DDX3X	ATP-dependent RNA helicase DDX3X OS=Homo sapiens GN=DDX3X PE=1 SV=1	0	45.5836	16.5075	10	19	9	1	733	81.426	8.07	Carbamidomethyl [C298]; Oxidation [M352; M355]	649.133
WCE	APE	B5BUE6	DDX5	ATP-dependent RNA helicase DDX5 (Fragment) OS=Homo sapiens GN=DDX5 PE=2 SV=1	0	27.8612	13.6808	7	12	5	1	614	69.078	8.92	Oxidation [M253; M256]	395.157
WCE	SCR	B5BUE6	DDX5	ATP-dependent RNA helicase DDX5 (Fragment) OS=Homo sapiens GN=DDX5 PE=2 SV=1	0	34.2166	14.9837	8	17	5	1	614	69.078	8.92	Oxidation [M253; M256]; Carbamidomethyl [C221]	531.111
NCE	APE	P59665	DEFA1	Neutrophil defensin 1 OS=Homo sapiens GN=DEFA1 PE=1 SV=1	0	7.13153	19.1489	2	5	2	1	94	10.194	6.99	Carbamidomethyl [C73; C83]	150.916
NCE	SCR	P59665	DEFA1	Neutrophil defensin 1 OS=Homo sapiens GN=DEFA1 PE=1 SV=1	0	4.94844	19.1489	2	7	2	1	94	10.194	6.99	Carbamidomethyl [C73; C83]	178.639
WCE	APE	P59665	DEFA1;DEFA1B	Neutrophil defensin 1 OS=Homo sapiens GN=DEFA1 PE=1 SV=1	0	7.67983	19.1489	2	7	2	1	94	10.194	6.99	Carbamidomethyl [C73; C83]	215.526
WCE	SCR	P59665	DEFA1;DEFA1B	Neutrophil defensin 1 OS=Homo sapiens GN=DEFA1 PE=1 SV=1	0	7.1165	19.1489	2	10	2	1	94	10.194	6.99	Carbamidomethyl [C73; C83]	245.79
WCE	APE	O43143	DHX15	Pre-mRNA-splicing factor ATP-dependent RNA helicase DHX15 OS=Homo sapiens GN=DHX15 PE=1 SV=2	0	26.8789	7.16981	4	10	4	1	795	90.875	7.46	Oxidation [M209; M212; M494]	378.17
WCE	SCR	O43143	DHX15	Pre-mRNA-splicing factor ATP-dependent RNA helicase DHX15 OS=Homo sapiens GN=DHX15 PE=1 SV=2	0	75.7437	21.1321	14	28	14	1	795	90.875	7.46	Oxidation [M68; M178; M209; M212; M236; M240; M273; M494; M699]; Carbamidomethyl [C174]	963.864
WCE	APE	Q08211	DHX9	ATP-dependent RNA helicase A OS=Homo sapiens GN=DHX9 PE=1 SV=4	0	27.4728	7.71654	8	12	8	1	1270	140.869	6.84	Carbamidomethyl [C242; C438]; Oxidation [M1149]	349.562
WCE	SCR	Q08211	DHX9	ATP-dependent RNA helicase A OS=Homo sapiens GN=DHX9 PE=1 SV=4	0	84.7275	16.4567	14	20	14	1	1270	140.869	6.84	Carbamidomethyl [C438; C1099]; Oxidation [M745; M1107; M1149]; Deamidated [Q423]	868.325
WCE	APE	Q5HYL6	DKFZp686E1899	Putative uncharacterized protein DKFZp686E1899 OS=Homo sapiens GN=DKFZp686E1899 PE=2 SV=1	0	13.2788	11.6477	3	4	3	1	352	39.53	5.19	Oxidation [M305]	128.8
WCE	SCR	Q5HYL6	DKFZp686E1899	Putative uncharacterized protein DKFZp686E1899 OS=Homo sapiens GN=DKFZp686E1899 PE=2 SV=1	0	26.9113	24.1477	5	8	5	1	352	39.53	5.19	Oxidation [M153; M305]; Deamidated [N157]; Carbamidomethyl [C150]	272.385
WCE	APE	Q6N092	DKFZp686K18196	Putative uncharacterized protein DKFZp686K18196 (Fragment) OS=Homo sapiens GN=DKFZp686K18196 PE=2 SV=1	0	27.8846	5.00963	2	42	2	1	519	56.388	6.93	Deamidated [Q449; Q453]	1922.75
WCE	SCR	Q6N092	DKFZp686K18196	Putative uncharacterized protein DKFZp686K18196 (Fragment) OS=Homo sapiens GN=DKFZp686K18196 PE=2 SV=1	0	39.8098	9.24855	4	66	4	1	519	56.388	6.93	Deamidated [Q449; Q453]; Carbamidomethyl [C370]	3287.06
WCE	APE	A0A024R3D8	DLAT	Acetyltransferase component of pyruvate dehydrogenase complex OS=Homo sapiens GN=DLAT PE=3 SV=1	0	7.59364	3.70943	2	3	2	1	647	68.925	7.84		116.583
WCE	SCR	A0A024R3D8	DLAT	Acetyltransferase component of pyruvate dehydrogenase complex OS=Homo sapiens GN=DLAT PE=3 SV=1	0	13.0674	8.65533	4	6	4	1	647	68.925	7.84	Oxidation [M103]	197.097
WCE	APE	P09622	DLD	Dihydrolipoyl dehydrogenase, mitochondrial OS=Homo sapiens GN=DLD PE=1 SV=2	0	24.9628	15.3242	6	13	6	1	509	54.143	7.85	Oxidation [M361]	290.559
WCE	SCR	P09622	DLD	Dihydrolipoyl dehydrogenase, mitochondrial OS=Homo sapiens GN=DLD PE=1 SV=2	0	18.6352	12.7701	5	7	5	1	509	54.143	7.85	Oxidation [M361]	201.35
WCE	APE	A0A024R6C9	DLST	Dihydrolipoamide S-succinyltransferase (E2 component of 2-oxo-glutarate complex), isoform CRA_a OS=Homo sapiens GN=DLST PE=3 SV=1	0	36.6726	24.5033	9	18	9	1	453	48.724	8.95	Oxidation [M281; M338; M415; M416]	662.171
WCE	SCR	A0A024R6C9	DLST	Dihydrolipoamide S-succinyltransferase (E2 component of 2-oxo-glutarate complex), isoform CRA_a OS=Homo sapiens GN=DLST PE=3 SV=1	0	20.0104	9.05077	4	8	4	1	453	48.724	8.95	Oxidation [M338]	396.29
WCE	APE	Q6E0U4	DMKN	Dermokine OS=Homo sapiens GN=DMKN PE=1 SV=3	0	5.78781	6.51261	2	3	2	1	476	47.054	7.28		90.0633
WCE	SCR	Q6E0U4	DMKN	Dermokine OS=Homo sapiens GN=DMKN PE=1 SV=3	0	12.7413	6.51261	2	9	2	1	476	47.054	7.28		299.202
WCE	APE	Q9UHL4	DPP7	Dipeptidyl peptidase 2 OS=Homo sapiens GN=DPP7 PE=1 SV=3	0	14.251	9.55285	4	7	4	1	492	54.307	6.32		203.769
WCE	SCR	Q9UHL4	DPP7	Dipeptidyl peptidase 2 OS=Homo sapiens GN=DPP7 PE=1 SV=3	0	57.5649	27.439	12	26	12	1	492	54.307	6.32	Carbamidomethyl [C332; C338]; Deamidated [N414; N416]; Oxidation [M260]	698.653
WCE	APE	Q08554	DSC1	Desmocollin-1 OS=Homo sapiens GN=DSC1 PE=1 SV=2	0	33.2894	11.4094	7	19	7	1	894	99.924	5.43	Oxidation [M322; M375; M659]; Carbamidomethyl [C315]	560.667
WCE	SCR	Q08554	DSC1	Desmocollin-1 OS=Homo sapiens GN=DSC1 PE=1 SV=2	0	50.5784	12.1924	8	52	8	1	894	99.924	5.43	Carbamidomethyl [C196; C255; C315]; Oxidation [M322]	1865.49
WCE	APE	Q02413	DSG1	Desmoglein-1 OS=Homo sapiens GN=DSG1 PE=1 SV=2	0	114.324	16.7779	15	171	15	1	1049	113.676	5.03	Carbamidomethyl [C77; C127]; Oxidation [M133; M208; M221; M398; M425; M651]; Deamidated [Q201; N223; N397; N401; Q461]	5973.43
WCE	SCR	Q02413	DSG1	Desmoglein-1 OS=Homo sapiens GN=DSG1 PE=1 SV=2	0	172.26	27.836	23	254	23	1	1049	113.676	5.03	Carbamidomethyl [C77; C127; C699]; Oxidation [M133; M208; M221; M398; M425; M651; M691; M694; M933; M939]; Deamidated [Q94; N222; N223; Q229; N397; N401; Q461; Q928; N945]	8210.65
WCE	APE	P15924	DSP	Desmoplakin OS=Homo sapiens GN=DSP PE=1 SV=3	0	128.687	11.0066	26	194	26	1	2871	331.569	6.81	Oxidation [M149; M783; M984; M2278; M2354]; Deamidated [N2346; N2419]	5213.41
WCE	SCR	P15924	DSP	Desmoplakin OS=Homo sapiens GN=DSP PE=1 SV=3	0	349.784	25.4963	63	452	63	1	2871	331.569	6.81	Oxidation [M118; M149; M202; M204; M316; M783; M924; M984; M2278; M2354]; Deamidated [Q113; N115; Q117; Q216; Q713; N714; Q717; Q986; Q994; N2340; N2346; N2398; N2419; N2423]; Carbamidomethyl [C110; C740; C798]	12458.1
NCE	APE	O95147	DUSP14	Dual specificity protein phosphatase 14 OS=Homo sapiens GN=DUSP14 PE=1 SV=1	0	13.9817	16.1616	2	4	2	1	198	22.241	9.57	Oxidation [M18; M127]; Carbamidomethyl [C122]	152.143
NCE	SCR	O95147	DUSP14	Dual specificity protein phosphatase 14 OS=Homo sapiens GN=DUSP14 PE=1 SV=1	0	17.0265	30.8081	4	10	4	1	198	22.241	9.57	Carbamidomethyl [C111; C122]; Oxidation [M18; M127; M173]; Deamidated [Q29; Q175]	184.993
WCE	APE	Q14204	DYNC1H1	Cytoplasmic dynein 1 heavy chain 1 OS=Homo sapiens GN=DYNC1H1 PE=1 SV=5	0	7.4576	0.753336	3	4	3	1	4646	532.072	6.4	Oxidation [M2603; M4339]	118.359
WCE	SCR	Q14204	DYNC1H1	Cytoplasmic dynein 1 heavy chain 1 OS=Homo sapiens GN=DYNC1H1 PE=1 SV=5	0	9.25266	0.947051	4	6	4	1	4646	532.072	6.4	Oxidation [M2603; M4339]	166.68
WCE	APE	Q16610	ECM1	Extracellular matrix protein 1 OS=Homo sapiens GN=ECM1 PE=1 SV=2	0	8.22442	6.66667	3	6	3	1	540	60.635	6.71		160.85
WCE	SCR	Q16610	ECM1	Extracellular matrix protein 1 OS=Homo sapiens GN=ECM1 PE=1 SV=2	0	11.8869	6.66667	3	19	3	1	540	60.635	6.71		462.777
WCE	APE	P68104	EEF1A1	Elongation factor 1-alpha 1 OS=Homo sapiens GN=EEF1A1 PE=1 SV=1	0	36.403	21.645	8	50	2	1	462	50.109	9.01	Oxidation [M276]	1186.66
WCE	SCR	P68104	EEF1A1	Elongation factor 1-alpha 1 OS=Homo sapiens GN=EEF1A1 PE=1 SV=1	0	64.0498	35.7143	11	64	4	1	462	50.109	9.01	Oxidation [M276; M404; M410]; Carbamidomethyl [C234; C411]	1633.18
WCE	APE	Q05639	EEF1A2	Elongation factor 1-alpha 2 OS=Homo sapiens GN=EEF1A2 PE=1 SV=1	0	29.4082	16.4147	7	44	1	1	463	50.438	9.03		1010.63
WCE	SCR	Q05639	EEF1A2	Elongation factor 1-alpha 2 OS=Homo sapiens GN=EEF1A2 PE=1 SV=1	0	36.7622	18.3585	8	54	1	1	463	50.438	9.03		1217.21
WCE	APE	A0A024R3W7	EEF1B2	Eukaryotic translation elongation factor 1 beta 2, isoform CRA_a OS=Homo sapiens GN=EEF1B2 PE=3 SV=1	0	7.29473	9.77778	2	4	2	1	225	24.748	4.67		138.78
WCE	SCR	A0A024R3W7	EEF1B2	Eukaryotic translation elongation factor 1 beta 2, isoform CRA_a OS=Homo sapiens GN=EEF1B2 PE=3 SV=1	0	12.2282	16.4444	3	4	3	1	225	24.748	4.67		167.28
WCE	APE	E9PRY8	EEF1D	Elongation factor 1-delta OS=Homo sapiens GN=EEF1D PE=1 SV=1	0	11.5959	3.73027	2	4	2	1	697	76.523	7.05	Oxidation [M445]	217.46
WCE	SCR	E9PRY8	EEF1D	Elongation factor 1-delta OS=Homo sapiens GN=EEF1D PE=1 SV=1	0	45.6988	13.6298	8	19	8	1	697	76.523	7.05	Oxidation [M445]; Deamidated [N446; N457; Q518; Q519]	688.666
WCE	APE	P26641	EEF1G	Elongation factor 1-gamma OS=Homo sapiens GN=EEF1G PE=1 SV=3	0	18.8176	11.6705	4	6	4	1	437	50.087	6.67		239.35
WCE	SCR	P26641	EEF1G	Elongation factor 1-gamma OS=Homo sapiens GN=EEF1G PE=1 SV=3	0	59.4217	25.1716	12	25	12	1	437	50.087	6.67	Carbamidomethyl [C194]	766.092
WCE	APE	P13639	EEF2	Elongation factor 2 OS=Homo sapiens GN=EEF2 PE=1 SV=4	0	6.08799	2.331	2	4	2	1	858	95.277	6.83		113.72
WCE	SCR	P13639	EEF2	Elongation factor 2 OS=Homo sapiens GN=EEF2 PE=1 SV=4	0	19.9232	7.10956	5	8	5	1	858	95.277	6.83	Carbamidomethyl [C290; C591]	279.565
NCE	APE	P13639	EEF2	Elongation factor 2 OS=Homo sapiens GN=EEF2 PE=1 SV=4	0	12.982	5.12821	4	8	4	1	858	95.277	6.83	Carbamidomethyl [C290; C728]	268.94
NCE	SCR	P13639	EEF2	Elongation factor 2 OS=Homo sapiens GN=EEF2 PE=1 SV=4	0	5.37566	2.331	2	4	2	1	858	95.277	6.83		126.04
WCE	APE	P05198	EIF2S1	Eukaryotic translation initiation factor 2 subunit 1 OS=Homo sapiens GN=EIF2S1 PE=1 SV=3	0	11.44	12.381	4	5	4	1	315	36.089	5.08	Oxidation [M237]	126.317
WCE	SCR	P05198	EIF2S1	Eukaryotic translation initiation factor 2 subunit 1 OS=Homo sapiens GN=EIF2S1 PE=1 SV=3	0	15.2403	11.1111	3	6	3	1	315	36.089	5.08		212.959
WCE	APE	P41091	EIF2S3	Eukaryotic translation initiation factor 2 subunit 3 OS=Homo sapiens GN=EIF2S3 PE=1 SV=3	0	26.3639	10.3814	4	7	4	1	472	51.077	8.4	Oxidation [M405]	236.927
WCE	SCR	P41091	EIF2S3	Eukaryotic translation initiation factor 2 subunit 3 OS=Homo sapiens GN=EIF2S3 PE=1 SV=3	0	10.2639	7.62712	3	5	3	1	472	51.077	8.4	Carbamidomethyl [C434]	116.54
WCE	APE	P55884	EIF3B	Eukaryotic translation initiation factor 3 subunit B OS=Homo sapiens GN=EIF3B PE=1 SV=3	0	6.43862	3.07125	2	3	2	1	814	92.424	5		120.093
WCE	SCR	P55884	EIF3B	Eukaryotic translation initiation factor 3 subunit B OS=Homo sapiens GN=EIF3B PE=1 SV=3	0	27.2695	11.6708	7	10	7	1	814	92.424	5	Carbamidomethyl [C384; C515]	224.2
WCE	APE	B2R806	EIF3E	Eukaryotic translation initiation factor 3 subunit E OS=Homo sapiens GN=EIF3E PE=2 SV=1	0	6.10367	4.94382	2	3	2	1	445	52.223	6.04		101.957
WCE	SCR	P60228	EIF3E	Eukaryotic translation initiation factor 3 subunit E OS=Homo sapiens GN=EIF3E PE=1 SV=1	0	38.0641	23.3708	9	17	9	1	445	52.187	6.04	Oxidation [M50; M55; M393]; Carbamidomethyl [C345]	403.34
WCE	APE	B3KSH1	EIF3F	Eukaryotic translation initiation factor 3 subunit F OS=Homo sapiens GN=EIF3F PE=2 SV=1	0	10.7672	11.0215	3	4	3	1	372	39.122	5.45	Oxidation [M243; M246]	128.39
WCE	SCR	B3KSH1	EIF3F	Eukaryotic translation initiation factor 3 subunit F OS=Homo sapiens GN=EIF3F PE=2 SV=1	0	37.024	23.9247	7	17	7	1	372	39.122	5.45	Oxidation [M236; M243; M246; M268; M324]; Deamidated [N211]	673.279
WCE	APE	Q53HU7	EIF3I	Eukaryotic translation initiation factor 3 subunit I (Fragment) OS=Homo sapiens PE=2 SV=1	0.000235322	3.95153	6.76923	2	2	2	1	325	36.477	5.64		60.27
WCE	SCR	Q53HU7	EIF3I	Eukaryotic translation initiation factor 3 subunit I (Fragment) OS=Homo sapiens PE=2 SV=1	0	16.2428	16.6154	3	11	3	1	325	36.477	5.64	Deamidated [N240; Q250]; Oxidation [M253]	240.596
WCE	APE	B0QY89	EIF3L	Eukaryotic translation initiation factor 3 subunit L OS=Homo sapiens GN=EIF3L PE=1 SV=1	0	14.7501	6.2603	3	4	3	1	607	70.857	6.65		144.55
WCE	SCR	B0QY89	EIF3L	Eukaryotic translation initiation factor 3 subunit L OS=Homo sapiens GN=EIF3L PE=1 SV=1	0	39.6384	13.3443	7	12	7	1	607	70.857	6.65	Oxidation [M311]	549.72
WCE	APE	Q7L2H7	EIF3M	Eukaryotic translation initiation factor 3 subunit M OS=Homo sapiens GN=EIF3M PE=1 SV=1	0	11.7723	8.02139	2	3	2	1	374	42.476	5.63	Oxidation [M185; M283; M285]	169.453
WCE	SCR	Q7L2H7	EIF3M	Eukaryotic translation initiation factor 3 subunit M OS=Homo sapiens GN=EIF3M PE=1 SV=1	0	16.9251	8.28877	2	4	2	1	374	42.476	5.63	Oxidation [M113; M185]	239
WCE	APE	A8K7F6	EIF4A1	cDNA FLJ78244, highly similar to Homo sapiens eukaryotic translation initiation factor 4A, isoform 1 (EIF4A1), mRNA OS=Homo sapiens PE=2 SV=1	0	8.84195	9.35961	3	12	3	1	406	46.093	5.48	Oxidation [M149; M178; M187]	276.339
WCE	SCR	A8K7F6	EIF4A1	cDNA FLJ78244, highly similar to Homo sapiens eukaryotic translation initiation factor 4A, isoform 1 (EIF4A1), mRNA OS=Homo sapiens PE=2 SV=1	0	12.5926	9.35961	3	10	3	1	406	46.093	5.48	Oxidation [M149; M178; M187]	270.107
WCE	APE	B4DRM3	EIF4B	cDNA FLJ54492, highly similar to Eukaryotic translation initiation factor 4B OS=Homo sapiens PE=2 SV=1	0	104.605	24.8377	18	101	18	1	616	69.685	5.67	Oxidation [M479]; Deamidated [N487]	2360.88
WCE	SCR	B4DRM3	EIF4B	cDNA FLJ54492, highly similar to Eukaryotic translation initiation factor 4B OS=Homo sapiens PE=2 SV=1	0	247.359	44.8052	30	207	30	1	616	69.685	5.67	Oxidation [M479; M538]; Deamidated [N102; N120; Q175; N487; Q521]	5758.58
WCE	APE	P56537	EIF6	Eukaryotic translation initiation factor 6 OS=Homo sapiens GN=EIF6 PE=1 SV=1	0	15.4533	15.9184	3	7	3	1	245	26.582	4.68		215.982
WCE	SCR	P56537	EIF6	Eukaryotic translation initiation factor 6 OS=Homo sapiens GN=EIF6 PE=1 SV=1	0	11.9267	21.2245	3	4	3	1	245	26.582	4.68	Deamidated [Q170]	157.62
WCE	APE	P06733	ENO1	Alpha-enolase OS=Homo sapiens GN=ENO1 PE=1 SV=2	0	32.1029	17.5115	5	21	5	1	434	47.139	7.39	Oxidation [M244]	970.694
WCE	SCR	P06733	ENO1	Alpha-enolase OS=Homo sapiens GN=ENO1 PE=1 SV=2	0	88.6622	38.7097	10	57	10	1	434	47.139	7.39	Oxidation [M165; M169; M244]; Carbamidomethyl [C357]; Deamidated [N154]	2690.76
WCE	APE	Q9NPD3	EXOSC4	Exosome complex component RRP41 OS=Homo sapiens GN=EXOSC4 PE=1 SV=3	0	13.742	17.9592	4	6	4	1	245	26.366	6.52		185.279
WCE	SCR	Q9NPD3	EXOSC4	Exosome complex component RRP41 OS=Homo sapiens GN=EXOSC4 PE=1 SV=3	0	9.66574	8.97959	2	4	2	1	245	26.366	6.52		135.27
WCE	APE	Q5RKV6	EXOSC6	Exosome complex component MTR3 OS=Homo sapiens GN=EXOSC6 PE=1 SV=1	0	11.8484	11.3971	2	4	2	1	272	28.218	6.28		168.267
WCE	SCR	Q5RKV6	EXOSC6	Exosome complex component MTR3 OS=Homo sapiens GN=EXOSC6 PE=1 SV=1	0	7.63376	11.3971	2	2	2	1	272	28.218	6.28		101.355
WCE	APE	Q01469	FABP5	Fatty acid-binding protein, epidermal OS=Homo sapiens GN=FABP5 PE=1 SV=3	0	10.2928	25.1852	3	8	3	1	135	15.155	7.01	Carbamidomethyl [C67; C120; C127]; Oxidation [M122]	317.9
WCE	SCR	Q01469	FABP5	Fatty acid-binding protein, epidermal OS=Homo sapiens GN=FABP5 PE=1 SV=3	0	33.5984	44.4444	5	30	5	1	135	15.155	7.01	Carbamidomethyl [C43; C47; C67; C120; C127]; Oxidation [M35; M38; M122]	1203.71
WCE	APE	Q5D862	FLG2	Filaggrin-2 OS=Homo sapiens GN=FLG2 PE=1 SV=1	0	25.7064	6.02258	6	42	6	1	2391	247.928	8.31	Deamidated [Q540; Q545; Q552]; Oxidation [M58; M60]	1109.65
WCE	SCR	Q5D862	FLG2	Filaggrin-2 OS=Homo sapiens GN=FLG2 PE=1 SV=1	0	49.0626	8.28105	9	81	9	1	2391	247.928	8.31	Deamidated [Q545; Q552; Q957; Q963; Q970]; Oxidation [M58; M60]; Carbamidomethyl [C366]	2604.18
WCE	APE	P21333	FLNA	Filamin-A OS=Homo sapiens GN=FLNA PE=1 SV=4	0	877.849	56.1768	116	397	108	1	2647	280.564	6.06	Carbamidomethyl [C205; C210; C444; C478; C483; C649; C717; C733; C796; C810; C1157; C1260; C1453; C2102; C2107; C2160; C2199; C2293; C2378; C2476; C2479; C2543; C2582; C2601]; Deamidated [N66; Q182; N187; Q447; Q476; N479; N714; N726; N728; Q855; Q941; Q942; Q1078; N1303; Q1469; N1502; Q1507; N1510; N2026; Q2028; Q2041; N2195; Q2227; Q2341; N2358; Q2385; N2407; N2524; Q2546; N2587; N2588]; Oxidat…	13585.1
WCE	SCR	P21333	FLNA	Filamin-A OS=Homo sapiens GN=FLNA PE=1 SV=4	0	1050.73	57.1213	131	497	3	1	2647	280.564	6.06	Deamidated [Q10; Q45; N66; Q387; Q476; N479; Q710; N728; Q910; Q941; Q942; N948; Q1078; Q1259; Q1268; N1303; Q1310; Q1366; Q1472; N1502; Q1507; N1510; Q1597; N1599; N1974; N2026; Q2028; Q2041; Q2300; N2312; N2358; Q2385; N2407; N2524; N2587; N2588]; Carbamidomethyl [C205; C210; C478; C483; C717; C733; C810; C1157; C1165; C1260; C1453; C2102; C2160; C2199; C2293; C2378; C2476; C2479; C2543; C2582;…	16252.8
WCE	APE	A0A024R321	FLNB	Filamin B, beta (Actin binding protein 278), isoform CRA_a OS=Homo sapiens GN=FLNB PE=4 SV=1	0	81.3812	8.42868	18	31	10	1	2622	280.314	5.94	Oxidation [M75; M1589]	1103.32
WCE	SCR	A0A024R321	FLNB	Filamin B, beta (Actin binding protein 278), isoform CRA_a OS=Homo sapiens GN=FLNB PE=4 SV=1	0	91.79	10.4119	22	44	13	1	2622	280.314	5.94	Deamidated [Q18; N2267]; Oxidation [M75]	1112.73
WCE	APE	Q16658	FSCN1	Fascin OS=Homo sapiens GN=FSCN1 PE=1 SV=3	0	10.6921	4.0568	2	3	2	1	493	54.496	7.24		81.5634
WCE	SCR	Q16658	FSCN1	Fascin OS=Homo sapiens GN=FSCN1 PE=1 SV=3	0	19.7684	15.0101	5	7	5	1	493	54.496	7.24	Deamidated [Q258; Q262]; Carbamidomethyl [C80; C260]	141.972
WCE	APE	Q13344	FUS	Fus-like protein (Fragment) OS=Homo sapiens PE=2 SV=1	0	4.65381	4.92424	2	3	2	1	528	53.345	9.42	Oxidation [M324]	73.39
WCE	SCR	Q13344	FUS	Fus-like protein (Fragment) OS=Homo sapiens PE=2 SV=1	0	42.9723	17.6136	6	13	4	1	528	53.345	9.42	Oxidation [M324; M467]; Deamidated [Q293]	435.196
WCE	APE	A0A0F7KYT8	FXR1	Fragile X mental retardation autosomal homolog variant p2K OS=Homo sapiens GN=FXR1 PE=2 SV=1	0	13.9001	6.64697	3	6	2	1	677	76.153	6.83	Oxidation [M230]	238.447
WCE	SCR	A0A0F7KYT8	FXR1	Fragile X mental retardation autosomal homolog variant p2K OS=Homo sapiens GN=FXR1 PE=2 SV=1	0	12.2727	5.16987	3	9	1	1	677	76.153	6.83	Oxidation [M230]	211.433
WCE	APE	P51116	FXR2	Fragile X mental retardation syndrome-related protein 2 OS=Homo sapiens GN=FXR2 PE=1 SV=2	0	5.96099	3.71471	2	3	1	1	673	74.178	6.23		99.5239
WCE	SCR	P51116	FXR2	Fragile X mental retardation syndrome-related protein 2 OS=Homo sapiens GN=FXR2 PE=1 SV=2	0	33.6869	15.156	7	10	5	1	673	74.178	6.23	Oxidation [M342]; Carbamidomethyl [C270]	316.818
WCE	APE	Q13283	G3BP1	Ras GTPase-activating protein-binding protein 1 OS=Homo sapiens GN=G3BP1 PE=1 SV=1	0	11.4408	9.44206	3	5	3	1	466	52.132	5.52	Oxidation [M29; M109]	183.48
WCE	SCR	Q13283	G3BP1	Ras GTPase-activating protein-binding protein 1 OS=Homo sapiens GN=G3BP1 PE=1 SV=1	0	40.3631	21.4592	7	13	6	1	466	52.132	5.52	Oxidation [M3; M29; M109]; Deamidated [N37; N48; N379]	424.672
WCE	APE	A0A024RDE5	G3BP2	Ras-GTPase activating protein SH3 domain-binding protein 2, isoform CRA_a OS=Homo sapiens GN=G3BP2 PE=4 SV=1	0	11.5982	5.60166	2	3	2	1	482	54.088	5.55	Oxidation [M395]	143.973
WCE	SCR	A0A024RDE5	G3BP2	Ras-GTPase activating protein SH3 domain-binding protein 2, isoform CRA_a OS=Homo sapiens GN=G3BP2 PE=4 SV=1	0	16.9088	8.71369	3	6	2	1	482	54.088	5.55	Oxidation [M3]	247.963
CCE	APE	A8K8D9	G6PD	Glucose-6-phosphate 1-dehydrogenase OS=Homo sapiens PE=2 SV=1	0	38.9394	22.3301	9	14	9	1	515	59.277	6.73		441.943
CCE	SCR	A8K8D9	G6PD	Glucose-6-phosphate 1-dehydrogenase OS=Homo sapiens PE=2 SV=1	0	5.99695	5.04854	2	3	2	1	515	59.277	6.73		111.397
WCE	APE	P04406	GAPDH	Glyceraldehyde-3-phosphate dehydrogenase OS=Homo sapiens GN=GAPDH PE=1 SV=3	0	46.2365	21.791	7	47	7	1	335	36.03	8.46	Carbamidomethyl [C247]; Deamidated [N70; N72; N316]; Oxidation [M328; M331]	1643.11
WCE	SCR	P04406	GAPDH	Glyceraldehyde-3-phosphate dehydrogenase OS=Homo sapiens GN=GAPDH PE=1 SV=3	0	84.5195	42.3881	11	136	11	1	335	36.03	8.46	Oxidation [M130; M133; M175; M231; M328; M331]; Deamidated [N70; N72]; Carbamidomethyl [C152; C156; C247]	4624.11
CCE	APE	B4DLV7	GDI2	cDNA FLJ60299, highly similar to Rab GDP dissociation inhibitor beta OS=Homo sapiens PE=2 SV=1	0	78.334	43.6526	14	24	14	1	449	51.121	8.18	Oxidation [M86; M94; M136; M254; M428; M438]; Deamidated [N88]	866.236
CCE	SCR	B4DLV7	GDI2	cDNA FLJ60299, highly similar to Rab GDP dissociation inhibitor beta OS=Homo sapiens PE=2 SV=1	0	12.5688	8.90869	3	7	3	1	449	51.121	8.18	Oxidation [M94]	171.611
WCE	APE	B4DLV7	GDI2	cDNA FLJ60299, highly similar to Rab GDP dissociation inhibitor beta OS=Homo sapiens PE=2 SV=1	0	14.6582	10.245	4	5	4	1	449	51.121	8.18	Oxidation [M428; M438]	174.238
WCE	SCR	B4DLV7	GDI2	cDNA FLJ60299, highly similar to Rab GDP dissociation inhibitor beta OS=Homo sapiens PE=2 SV=1	0	42.4102	26.7261	9	14	9	1	449	51.121	8.18	Deamidated [Q240]; Oxidation [M86; M94]; Carbamidomethyl [C206; C418]	422.19
WCE	APE	Q9NWU2	GID8	Glucose-induced degradation protein 8 homolog OS=Homo sapiens GN=GID8 PE=1 SV=1	0	6.06128	8.77193	2	2	2	1	228	26.732	4.97	Deamidated [N20; N21; Q25]; Oxidation [M34]	68.52
WCE	SCR	Q9NWU2	GID8	Glucose-induced degradation protein 8 homolog OS=Homo sapiens GN=GID8 PE=1 SV=1	0	12.035	13.5965	2	4	2	1	228	26.732	4.97	Oxidation [M34; M51]	176.36
WCE	APE	E9KL48	GLUD1	Epididymis tissue sperm binding protein Li 18mP OS=Homo sapiens GN=GLUD1 PE=2 SV=1	0	20.8687	10.9319	5	10	5	1	558	61.359	7.8	Oxidation [M468]	336.024
WCE	SCR	E9KL48	GLUD1	Epididymis tissue sperm binding protein Li 18mP OS=Homo sapiens GN=GLUD1 PE=2 SV=1	0	18.4455	5.19713	3	13	3	1	558	61.359	7.8	Oxidation [M468]	318.697
WCE	APE	P04899	GNAI2	Guanine nucleotide-binding protein G(i) subunit alpha-2 OS=Homo sapiens GN=GNAI2 PE=1 SV=3	0	21.0178	17.1831	5	10	2	1	355	40.425	5.54	Carbamidomethyl [C255]; Oxidation [M88]	370.056
WCE	SCR	P04899	GNAI2	Guanine nucleotide-binding protein G(i) subunit alpha-2 OS=Homo sapiens GN=GNAI2 PE=1 SV=3	0	12.2054	11.2676	3	5	3	1	355	40.425	5.54	Oxidation [M88]	187.393
WCE	APE	A0A0A0MTS2	GPI	Glucose-6-phosphate isomerase (Fragment) OS=Homo sapiens GN=GPI PE=1 SV=1	0	8.0987	5.58464	2	2	2	1	573	64.784	9.04		81.34
WCE	SCR	A0A0A0MTS2	GPI	Glucose-6-phosphate isomerase (Fragment) OS=Homo sapiens GN=GPI PE=1 SV=1	0	19.7962	13.9616	6	9	6	1	573	64.784	9.04	Oxidation [M80; M452; M501; M508]	255.211
WCE	APE	B2RDP6	GRWD1	cDNA, FLJ96709, highly similar to Homo sapiens glutamate rich WD repeat protein GRWD (GRWD), mRNA OS=Homo sapiens PE=2 SV=1	0	18.2194	13.0045	4	9	4	1	446	49.358	4.92	Oxidation [M49; M145]	252.518
WCE	SCR	Q8NCK5	GRWD1	cDNA FLJ90195 fis, clone MAMMA1001310 OS=Homo sapiens PE=2 SV=1	0	21.1766	17.2646	5	8	5	1	446	49.315	4.89	Carbamidomethyl [C299]; Oxidation [M300]	271.005
WCE	APE	Q96QA5	GSDMA	Gasdermin-A OS=Homo sapiens GN=GSDMA PE=1 SV=4	0.000235322	4.00817	4.7191	2	5	2	1	445	49.334	5.29		96.58
WCE	SCR	Q96QA5	GSDMA	Gasdermin-A OS=Homo sapiens GN=GSDMA PE=1 SV=4	0	8.37047	10.1124	4	12	4	1	445	49.334	5.29		230.197
WCE	APE	P06396	GSN	Gelsolin OS=Homo sapiens GN=GSN PE=1 SV=1	0	7.47713	3.06905	2	6	2	1	782	85.644	6.28		183.947
WCE	SCR	P06396	GSN	Gelsolin OS=Homo sapiens GN=GSN PE=1 SV=1	0	13.5233	4.98721	3	12	3	1	782	85.644	6.28		263.143
WCE	APE	Q59EJ5	GSTM3	Glutathione S-transferase M3 variant (Fragment) OS=Homo sapiens PE=2 SV=1	0	9.9293	9.95671	2	3	2	1	231	27.185	6.02		123.795
WCE	SCR	Q59EJ5	GSTM3	Glutathione S-transferase M3 variant (Fragment) OS=Homo sapiens PE=2 SV=1	0	18.2429	19.4805	4	6	4	1	231	27.185	6.02	Carbamidomethyl [C214]	238.222
WCE	APE	P42357	HAL	Histidine ammonia-lyase OS=Homo sapiens GN=HAL PE=1 SV=1	0	8.31672	6.24049	3	6	3	1	657	72.652	6.95	Oxidation [M430]	161.61
WCE	SCR	P42357	HAL	Histidine ammonia-lyase OS=Homo sapiens GN=HAL PE=1 SV=1	0	24.563	10.9589	6	19	6	1	657	72.652	6.95	Oxidation [M430]	532.977
WCE	APE	A0A0K2BMD8	HBA2	Mutant hemoglobin alpha 2 globin chain OS=Homo sapiens GN=HBA2 PE=3 SV=1	0	9.1368	23.2394	3	18	3	1	142	15.248	8.68	Oxidation [M33]	486.278
WCE	SCR	A0A0K2BMD8	HBA2	Mutant hemoglobin alpha 2 globin chain OS=Homo sapiens GN=HBA2 PE=3 SV=1	0	10.2287	16.9014	2	25	2	1	142	15.248	8.68	Oxidation [M33]	665.68
WCE	APE	B3VL17	HBB	Beta globin (Fragment) OS=Homo sapiens PE=3 SV=1	0	11.5928	40	4	17	4	1	105	11.475	6.37	Oxidation [M56]	444.392
WCE	SCR	B3VL17	HBB	Beta globin (Fragment) OS=Homo sapiens PE=3 SV=1	0	13.6973	21.9048	3	18	3	1	105	11.475	6.37		470.531
WCE	APE	V9HWE1	HEL113	Epididymis luminal protein 113 OS=Homo sapiens GN=HEL113 PE=2 SV=1	0	70.3247	39.485	16	28	15	1	466	53.619	5.12	Oxidation [M14; M154; M183; M347; M391]	924.181
WCE	SCR	V9HWE1	HEL113	Epididymis luminal protein 113 OS=Homo sapiens GN=HEL113 PE=2 SV=1	0	126.876	53.8627	25	49	24	1	466	53.619	5.12	Oxidation [M14; M154; M183; M193; M344; M347; M372; M376]; Deamidated [Q137; N357; Q370]; Carbamidomethyl [C328]	1500.25
WCE	APE	V9HW43	HEL-S-102	Epididymis secretory protein Li 102 OS=Homo sapiens GN=HEL-S-102 PE=2 SV=1	0	9.35757	13.1707	2	8	2	1	205	22.768	6.4		279.089
WCE	SCR	V9HW43	HEL-S-102	Epididymis secretory protein Li 102 OS=Homo sapiens GN=HEL-S-102 PE=2 SV=1	0	24.078	36.0976	5	15	5	1	205	22.768	6.4	Oxidation [M169]; Deamidated [Q152]	532.013
WCE	APE	V9HW26	HEL-S-123m	ATP synthase subunit alpha OS=Homo sapiens GN=HEL-S-123m PE=2 SV=1	0	42.8873	19.8915	9	18	9	1	553	59.714	9.13	Oxidation [M51; M105]	680.395
WCE	SCR	V9HW26	HEL-S-123m	ATP synthase subunit alpha OS=Homo sapiens GN=HEL-S-123m PE=2 SV=1	0	48.3466	22.7848	11	20	11	1	553	59.714	9.13	Oxidation [M51; M95]	600.05
NCE	APE	V9HW26	HEL-S-123m	ATP synthase subunit alpha OS=Homo sapiens GN=HEL-S-123m PE=2 SV=1	0	8.41148	8.4991	4	5	4	1	553	59.714	9.13		112.08
NCE	SCR	V9HW26	HEL-S-123m	ATP synthase subunit alpha OS=Homo sapiens GN=HEL-S-123m PE=2 SV=1	0	17.5635	7.4141	3	4	3	1	553	59.714	9.13		177.585
WCE	APE	V9HWC7	HEL-S-128m	Epididymis secretory sperm binding protein Li 128m OS=Homo sapiens GN=HEL-S-128m PE=2 SV=1	0	53.4496	49.5536	10	24	10	1	224	25.019	6.38	Oxidation [M116; M188]	836.567
WCE	SCR	V9HWC7	HEL-S-128m	Epididymis secretory sperm binding protein Li 128m OS=Homo sapiens GN=HEL-S-128m PE=2 SV=1	0	74.3391	58.4821	13	31	13	1	224	25.019	6.38	Carbamidomethyl [C47; C91]; Oxidation [M116]	1103.01
NCE	APE	V9HWC7	HEL-S-128m	Epididymis secretory sperm binding protein Li 128m OS=Homo sapiens GN=HEL-S-128m PE=2 SV=1	0	6.15877	8.48214	2	4	2	1	224	25.019	6.38	Carbamidomethyl [C47]	131.149
NCE	SCR	V9HWC7	HEL-S-128m	Epididymis secretory sperm binding protein Li 128m OS=Homo sapiens GN=HEL-S-128m PE=2 SV=1	0	9.71966	21.4286	4	6	4	1	224	25.019	6.38		131.247
WCE	APE	V9HWI3	HEL-S-130P	Cathepsin D (Lysosomal aspartyl peptidase), isoform CRA_a OS=Homo sapiens GN=HEL-S-130P PE=2 SV=1	0	7.87846	9.2233	3	4	3	1	412	44.524	6.54	Oxidation [M201; M219]	82.89
WCE	SCR	V9HWI3	HEL-S-130P	Cathepsin D (Lysosomal aspartyl peptidase), isoform CRA_a OS=Homo sapiens GN=HEL-S-130P PE=2 SV=1	0	14.9128	10.6796	4	12	4	1	412	44.524	6.54	Oxidation [M201]	301.727
WCE	APE	V9HW31	HEL-S-271	ATP synthase subunit beta OS=Homo sapiens GN=HEL-S-271 PE=2 SV=1	0	59.6363	35.9168	14	30	14	1	529	56.525	5.4	Oxidation [M113; M145; M217; M250; M272; M478]	820.91
WCE	SCR	V9HW31	HEL-S-271	ATP synthase subunit beta OS=Homo sapiens GN=HEL-S-271 PE=2 SV=1	0	104.133	45.3686	16	41	16	1	529	56.525	5.4	Oxidation [M113; M145; M217; M250; M272; M339; M342; M408; M478]	1524.01
WCE	APE	A0A0K0K1K4	HEL-S-276	Proteasome subunit alpha type OS=Homo sapiens GN=HEL-S-276 PE=2 SV=1	0	15.4924	19.7581	4	6	4	1	248	27.87	8.46		213.487
WCE	SCR	A0A0K0K1K4	HEL-S-276	Proteasome subunit alpha type OS=Homo sapiens GN=HEL-S-276 PE=2 SV=1	0	37.784	43.1452	9	13	9	1	248	27.87	8.46		400.47
WCE	APE	V9HW12	HEL-S-2a	Epididymis secretory sperm binding protein Li 2a OS=Homo sapiens GN=HEL-S-2a PE=2 SV=1	0	12.6714	15.1515	3	26	2	1	198	21.878	5.97		710.1
WCE	SCR	V9HW12	HEL-S-2a	Epididymis secretory sperm binding protein Li 2a OS=Homo sapiens GN=HEL-S-2a PE=2 SV=1	0	34.4277	28.7879	7	47	6	1	198	21.878	5.97	Deamidated [N144]	1498.76
WCE	APE	V9HWB8	HEL-S-30	Pyruvate kinase OS=Homo sapiens GN=HEL-S-30 PE=1 SV=1	0	26.2976	19.9623	7	11	7	1	531	57.9	7.84	Oxidation [M64]; Deamidated [N199]	366.975
WCE	SCR	V9HWB8	HEL-S-30	Pyruvate kinase OS=Homo sapiens GN=HEL-S-30 PE=1 SV=1	0	54.2228	25.8004	10	20	10	1	531	57.9	7.84	Oxidation [M64; M239; M494]	740.19
WCE	APE	V9HW37	HEL-S-69	Epididymis secretory protein Li 69 OS=Homo sapiens GN=HEL-S-69 PE=2 SV=1	0	30.2695	13.4935	6	12	6	1	541	59.633	5.66	Oxidation [M288; M523]	380.285
WCE	SCR	V9HW37	HEL-S-69	Epididymis secretory protein Li 69 OS=Homo sapiens GN=HEL-S-69 PE=2 SV=1	0	49.3333	19.963	10	18	10	1	541	59.633	5.66	Oxidation [M288; M523]	589.578
WCE	APE	V9HWE0	HEL-S-7	Annexin OS=Homo sapiens GN=HEL-S-7 PE=2 SV=1	0	5.40774	5.625	2	3	2	1	320	35.914	5.05		77.4249
WCE	SCR	V9HWE0	HEL-S-7	Annexin OS=Homo sapiens GN=HEL-S-7 PE=2 SV=1	0	28.363	22.5	6	11	6	1	320	35.914	5.05	Oxidation [M299]	299.349
WCE	APE	V9HW80	HEL-S-70	Epididymis luminal protein 220 OS=Homo sapiens GN=HEL-S-70 PE=2 SV=1	0	29.0454	11.7866	7	9	7	1	806	89.266	5.26	Carbamidomethyl [C105; C691]; Oxidation [M332; M678]	412.309
WCE	SCR	V9HW80	HEL-S-70	Epididymis luminal protein 220 OS=Homo sapiens GN=HEL-S-70 PE=2 SV=1	0	97.0063	31.1414	18	29	18	1	806	89.266	5.26	Oxidation [M332; M608; M611; M678; M757]; Carbamidomethyl [C105; C522; C535; C572; C691]	1276.78
WCE	APE	V9HW22	HEL-S-72p	Epididymis luminal protein 33 OS=Homo sapiens GN=HEL-S-72p PE=2 SV=1	0	146	38.3901	22	61	18	1	646	70.854	5.52	Oxidation [M61; M127; M237; M549]; Deamidated [Q424; Q426; N434; Q435]	2127.99
WCE	SCR	V9HW22	HEL-S-72p	Epididymis luminal protein 33 OS=Homo sapiens GN=HEL-S-72p PE=2 SV=1	0	220.88	41.0217	23	86	19	1	646	70.854	5.52	Deamidated [N355; Q424; Q426; N434; Q435; N540]; Oxidation [M61; M93; M122; M127; M237; M549]	3113.81
WCE	APE	V9HWB4	HEL-S-89n	Epididymis secretory sperm binding protein Li 89n OS=Homo sapiens GN=HEL-S-89n PE=2 SV=1	0	98.776	27.8287	15	48	13	1	654	72.288	5.16	Deamidated [N177]; Oxidation [M332]	1758.81
WCE	SCR	V9HWB4	HEL-S-89n	Epididymis secretory sperm binding protein Li 89n OS=Homo sapiens GN=HEL-S-89n PE=2 SV=1	0	168.922	42.2018	23	88	21	1	654	72.288	5.16	Oxidation [M148; M153; M196; M332]; Deamidated [Q449]	3462.76
WCE	APE	V9HW88	HEL-S-99n	Calreticulin, isoform CRA_b OS=Homo sapiens GN=HEL-S-99n PE=2 SV=1	0	5.45127	5.27578	2	2	2	1	417	48.112	4.44		56.33
WCE	SCR	V9HW88	HEL-S-99n	Calreticulin, isoform CRA_b OS=Homo sapiens GN=HEL-S-99n PE=2 SV=1	0	17.3502	13.6691	4	7	4	1	417	48.112	4.44		200.931
NCE	APE	Q08AJ9	HIST1H2AB	Histone H2A OS=Homo sapiens GN=HIST1H2AB PE=2 SV=1	0	7.23556	15.3846	2	10	2	1	130	14.127	11.05	Deamidated [Q25]	101.259
NCE	SCR	Q08AJ9	HIST1H2AB	Histone H2A OS=Homo sapiens GN=HIST1H2AB PE=2 SV=1	0	21.4661	20.7692	3	14	1	1	130	14.127	11.05	Deamidated [Q25]	320.941
WCE	APE	B2R4R0	HIST1H4H	Histone H4 OS=Homo sapiens GN=HIST1H4J PE=2 SV=1	0	22.2749	41.7476	5	30	5	1	103	11.36	11.36	Oxidation [M85]	636.639
WCE	SCR	B2R4R0	HIST1H4H	Histone H4 OS=Homo sapiens GN=HIST1H4J PE=2 SV=1	0	18.5273	40.7767	4	23	4	1	103	11.36	11.36	Oxidation [M85]	548.698
CCE	APE	A0A0S4XQW8	HLA-A	MHC class I antigen OS=Homo sapiens GN=HLA-A PE=3 SV=1	0	14.2043	18.0822	4	6	4	1	365	40.993	6.9	Oxidation [M162]; Deamidated [Q354]; Carbamidomethyl [C363]	182.037
CCE	SCR	A0A0S4XQW8	HLA-A	MHC class I antigen OS=Homo sapiens GN=HLA-A PE=3 SV=1	0	6.78159	7.39726	2	2	2	1	365	40.993	6.9		62.5288
WCE	APE	P22626	HNRNPA2B1	Heterogeneous nuclear ribonucleoproteins A2/B1 OS=Homo sapiens GN=HNRNPA2B1 PE=1 SV=2	0	69.5825	44.4759	11	50	10	1	353	37.407	8.95	Deamidated [N178; N226; N326; N335]; Oxidation [M327]	1490.64
WCE	SCR	P22626	HNRNPA2B1	Heterogeneous nuclear ribonucleoproteins A2/B1 OS=Homo sapiens GN=HNRNPA2B1 PE=1 SV=2	0	148.129	56.3739	17	87	14	1	353	37.407	8.95	Deamidated [N178; N218; N226; N245]; Carbamidomethyl [C50]; Oxidation [M53; M72; M79; M327]	2938.39
WCE	APE	P51991	HNRNPA3	Heterogeneous nuclear ribonucleoprotein A3 OS=Homo sapiens GN=HNRNPA3 PE=1 SV=2	0	25.0454	16.6667	4	8	4	1	378	39.571	9.01	Oxidation [M158]	358.885
WCE	SCR	P51991	HNRNPA3	Heterogeneous nuclear ribonucleoprotein A3 OS=Homo sapiens GN=HNRNPA3 PE=1 SV=2	0	38.0223	24.0741	8	15	7	1	378	39.571	9.01	Oxidation [M67; M158]; Carbamidomethyl [C64]	601.193
CCE	APE	Q53F64	HNRNPAB	Heterogeneous nuclear ribonucleoprotein AB isoform a variant (Fragment) OS=Homo sapiens PE=2 SV=1	0	23.4521	15.0602	5	14	4	1	332	35.973	7.42	Carbamidomethyl [C99]; Oxidation [M72]	396.817
CCE	SCR	Q53F64	HNRNPAB	Heterogeneous nuclear ribonucleoprotein AB isoform a variant (Fragment) OS=Homo sapiens PE=2 SV=1	0	7.15472	7.22892	2	2	1	1	332	35.973	7.42	Carbamidomethyl [C99]	92.4892
WCE	APE	Q53F64	HNRNPAB	Heterogeneous nuclear ribonucleoprotein AB isoform a variant (Fragment) OS=Homo sapiens PE=2 SV=1	0	27.6369	21.988	7	16	6	1	332	35.973	7.42	Carbamidomethyl [C99]; Oxidation [M72]	432.337
WCE	SCR	Q53F64	HNRNPAB	Heterogeneous nuclear ribonucleoprotein AB isoform a variant (Fragment) OS=Homo sapiens PE=2 SV=1	0	50.9184	26.2048	9	29	8	1	332	35.973	7.42	Carbamidomethyl [C99]; Oxidation [M72; M187]	820.15
WCE	APE	A8K9A4	HNRNPC	cDNA FLJ75154, highly similar to Homo sapiens heterogeneous nuclear ribonucleoprotein C (C1/C2), mRNA OS=Homo sapiens PE=2 SV=1	0	27.2445	20.2614	5	9	5	1	306	33.592	5.14	Oxidation [M74]	372.17
WCE	SCR	G3V4C1	HNRNPC	Heterogeneous nuclear ribonucleoproteins C1/C2 OS=Homo sapiens GN=HNRNPC PE=1 SV=1	0	41.2401	33.5616	8	18	8	1	292	32.219	5.08	Oxidation [M74; M104]	712.65
CCE	APE	Q14103	HNRNPD	Heterogeneous nuclear ribonucleoprotein D0 OS=Homo sapiens GN=HNRNPD PE=1 SV=1	0	21.0448	10.4225	4	12	3	1	355	38.41	7.81	Carbamidomethyl [C126]; Oxidation [M99]	330.127
CCE	SCR	Q14103	HNRNPD	Heterogeneous nuclear ribonucleoprotein D0 OS=Homo sapiens GN=HNRNPD PE=1 SV=1	0	6.13774	6.76056	2	2	1	1	355	38.41	7.81	Carbamidomethyl [C126]	83.47
WCE	APE	Q14103	HNRNPD	Heterogeneous nuclear ribonucleoprotein D0 OS=Homo sapiens GN=HNRNPD PE=1 SV=1	0	43.6458	24.7887	10	20	8	1	355	38.41	7.81	Carbamidomethyl [C126; C226]; Oxidation [M99; M215]	508.946
WCE	SCR	Q14103	HNRNPD	Heterogeneous nuclear ribonucleoprotein D0 OS=Homo sapiens GN=HNRNPD PE=1 SV=1	0	54.7058	27.0423	11	28	9	1	355	38.41	7.81	Carbamidomethyl [C126; C226]; Oxidation [M99; M215]	742.915
WCE	APE	G8JLB6	HNRNPH1	Heterogeneous nuclear ribonucleoprotein H OS=Homo sapiens GN=HNRNPH1 PE=1 SV=1	0	28.7396	19.0678	5	12	2	1	472	51.197	6.8	Oxidation [M345]	400.736
WCE	SCR	G8JLB6	HNRNPH1	Heterogeneous nuclear ribonucleoprotein H OS=Homo sapiens GN=HNRNPH1 PE=1 SV=1	0	109.752	44.7034	13	39	8	1	472	51.197	6.8	Carbamidomethyl [C22; C267; C290]; Oxidation [M93; M271; M293; M345]; Deamidated [N103; N109; N303; N307]	1616.42
WCE	APE	P55795	HNRNPH2	Heterogeneous nuclear ribonucleoprotein H2 OS=Homo sapiens GN=HNRNPH2 PE=1 SV=1	0	14.8996	11.5813	3	5	1	1	449	49.232	6.3		225.51
WCE	SCR	P55795	HNRNPH2	Heterogeneous nuclear ribonucleoprotein H2 OS=Homo sapiens GN=HNRNPH2 PE=1 SV=1	0	53.7419	36.7483	11	24	7	1	449	49.232	6.3	Carbamidomethyl [C22; C267; C290]; Oxidation [M28; M93; M271; M293; M315; M345]; Deamidated [N103; N109]	801.046
WCE	APE	P14866	HNRNPL	Heterogeneous nuclear ribonucleoprotein L OS=Homo sapiens GN=HNRNPL PE=1 SV=2	0	56.7274	14.4312	7	24	1	1	589	64.092	8.22	Oxidation [M235; M423; M426; M444; M567]; Deamidated [N230; Q233; N440; N441; N442]	749.37
WCE	APE	B2R959	HNRNPL	cDNA, FLJ94229, highly similar to Homo sapiens heterogeneous nuclear ribonucleoprotein L (HNRPL),mRNA OS=Homo sapiens PE=2 SV=1	0	46.108	15.233	7	22	1	1	558	60.211	7.11	Oxidation [M204; M392; M395; M413; M536]; Deamidated [N199; Q202; N409; N410; N411]	578.952
WCE	SCR	P14866	HNRNPL	Heterogeneous nuclear ribonucleoprotein L OS=Homo sapiens GN=HNRNPL PE=1 SV=2	0	120.291	37.8608	17	44	1	1	589	64.092	8.22	Oxidation [M134; M235; M423; M426; M444; M567]; Deamidated [Q69; N91; N230; N278; Q280; N287; N289; N299; N441]	1440.4
WCE	SCR	B2R959	HNRNPL	cDNA, FLJ94229, highly similar to Homo sapiens heterogeneous nuclear ribonucleoprotein L (HNRPL),mRNA OS=Homo sapiens PE=2 SV=1	0	122.097	39.9642	17	45	1	1	558	60.211	7.11	Oxidation [M103; M204; M392; M395; M413; M536]; Deamidated [Q38; N60; N199; N247; Q249; N256; N258; N268; N410]	1521.32
WCE	APE	A0A087X0X3	HNRNPM	Heterogeneous nuclear ribonucleoprotein M OS=Homo sapiens GN=HNRNPM PE=1 SV=1	0	54.7104	17.9452	10	17	10	1	730	77.518	8.78	Oxidation [M105; M457; M465; M486; M490; M592; M596; M607; M611]	874.156
WCE	SCR	A0A087X0X3	HNRNPM	Heterogeneous nuclear ribonucleoprotein M OS=Homo sapiens GN=HNRNPM PE=1 SV=1	0	34.0149	11.3699	6	12	6	1	730	77.518	8.78	Oxidation [M486; M490; M592; M596]	570.403
WCE	APE	B2R7W4	HNRNPR	cDNA, FLJ93632, highly similar to Homo sapiens heterogeneous nuclear ribonucleoprotein R (HNRPR), mRNA OS=Homo sapiens PE=2 SV=1	0	22.7512	10.9005	5	8	4	1	633	70.858	7.74		271.977
WCE	SCR	B2R7W4	HNRNPR	cDNA, FLJ93632, highly similar to Homo sapiens heterogeneous nuclear ribonucleoprotein R (HNRPR), mRNA OS=Homo sapiens PE=2 SV=1	0	16.6363	9.47867	5	9	3	1	633	70.858	7.74		231.381
WCE	APE	Q00839	HNRNPU	Heterogeneous nuclear ribonucleoprotein U OS=Homo sapiens GN=HNRNPU PE=1 SV=6	0	27.1072	9.69697	6	19	6	1	825	90.528	6		749.631
WCE	SCR	Q00839	HNRNPU	Heterogeneous nuclear ribonucleoprotein U OS=Homo sapiens GN=HNRNPU PE=1 SV=6	0	46.6934	17.2121	10	22	10	1	825	90.528	6	Oxidation [M53; M313; M534]; Deamidated [Q39; N57]	894.963
CCE	APE	A0A024RAZ7	HNRPA1	Heterogeneous nuclear ribonucleoprotein A1, isoform CRA_b OS=Homo sapiens GN=HNRPA1 PE=4 SV=1	0	84.8211	37.3656	13	36	11	1	372	38.723	9.13	Oxidation [M46; M137]; Deamidated [Q346]; Carbamidomethyl [C43]	1275.89
CCE	SCR	A0A024RAZ7	HNRPA1	Heterogeneous nuclear ribonucleoprotein A1, isoform CRA_b OS=Homo sapiens GN=HNRPA1 PE=4 SV=1	0	20.1951	15.3226	5	5	5	1	372	38.723	9.13	Carbamidomethyl [C43]; Oxidation [M46]	233.05
WCE	APE	A0A024RAZ7	HNRPA1	Heterogeneous nuclear ribonucleoprotein A1, isoform CRA_b OS=Homo sapiens GN=HNRPA1 PE=4 SV=1	0	57.9369	27.6882	8	27	2	1	372	38.723	9.13	Oxidation [M137]; Deamidated [Q346]	959.542
WCE	SCR	A0A024RAZ7	HNRPA1	Heterogeneous nuclear ribonucleoprotein A1, isoform CRA_b OS=Homo sapiens GN=HNRPA1 PE=4 SV=1	0	96.8211	35.7527	13	47	10	1	372	38.723	9.13	Oxidation [M46; M137]; Carbamidomethyl [C43]	1918.42
WCE	APE	A0A024RDF6	HNRPDL	Heterogeneous nuclear ribonucleoprotein D-like, isoform CRA_a OS=Homo sapiens GN=HNRPDL PE=4 SV=1	0	9.47728	7.14286	3	6	1	1	420	46.409	9.57	Carbamidomethyl [C177]	150.977
WCE	SCR	A0A024RDF6	HNRPDL	Heterogeneous nuclear ribonucleoprotein D-like, isoform CRA_a OS=Homo sapiens GN=HNRPDL PE=4 SV=1	0	53.7539	21.4286	9	26	7	1	420	46.409	9.57	Carbamidomethyl [C177; C277]	766.01
WCE	APE	A0A024R7T3	HNRPF	Heterogeneous nuclear ribonucleoprotein F, isoform CRA_a OS=Homo sapiens GN=HNRPF PE=4 SV=1	0	11.7104	12.0482	3	6	2	1	415	45.643	5.58		146.153
WCE	SCR	A0A024R7T3	HNRPF	Heterogeneous nuclear ribonucleoprotein F, isoform CRA_a OS=Homo sapiens GN=HNRPF PE=4 SV=1	0	61.9083	31.0843	8	23	6	1	415	45.643	5.58	Carbamidomethyl [C267; C290]; Oxidation [M271; M293; M345]; Deamidated [N303; N307]	885.613
WCE	APE	A0A024QZK8	HNRPH3	Heterogeneous nuclear ribonucleoprotein H3 (2H9), isoform CRA_a OS=Homo sapiens GN=HNRPH3 PE=4 SV=1	0	5.3549	6.35838	2	2	2	1	346	36.903	6.87		65.9979
WCE	SCR	A0A024QZK8	HNRPH3	Heterogeneous nuclear ribonucleoprotein H3 (2H9), isoform CRA_a OS=Homo sapiens GN=HNRPH3 PE=4 SV=1	0	26.682	20.2312	5	10	5	1	346	36.903	6.87	Oxidation [M251; M290]	401.496
WCE	APE	P00492	HPRT1	Hypoxanthine-guanine phosphoribosyltransferase OS=Homo sapiens GN=HPRT1 PE=1 SV=2	0	5.51634	10.5505	2	4	2	1	218	24.564	6.68	Oxidation [M143]	105.52
WCE	SCR	P00492	HPRT1	Hypoxanthine-guanine phosphoribosyltransferase OS=Homo sapiens GN=HPRT1 PE=1 SV=2	0	7.64319	10.5505	2	3	2	1	218	24.564	6.68	Oxidation [M143]	104.55
WCE	APE	Q86YZ3	HRNR	Hornerin OS=Homo sapiens GN=HRNR PE=1 SV=2	0	98.5083	12.2456	10	106	10	1	2850	282.228	10.04	Deamidated [Q441; Q1960; Q3913; Q3913; Q3913; Q3913; Q6785; Q6785; Q6785; Q6785; Q6791; Q6791; Q6791; Q6791; Q6791; Q6791; Q6791; Q6791; Q6791; Q6798; Q6798; Q6798; Q6798; Q6798; Q6798]	3524.94
WCE	SCR	Q86YZ3	HRNR	Hornerin OS=Homo sapiens GN=HRNR PE=1 SV=2	0	190.04	15.6842	13	226	13	1	2850	282.228	10.04	Deamidated [Q441; Q1912; Q1960; Q3913; Q3913; Q3913; Q3913; Q3913; Q3913; Q3913; Q3913; Q5515; Q5515; Q6785; Q6785; Q6785; Q6785; Q6785; Q6785; Q6785; Q6791; Q6791; Q6791; Q6791; Q6791; Q6791; Q6791; Q6798; Q6798; Q6798; Q6798; Q6798; Q6798; Q6798; Q6798]	8742.15
WCE	APE	P07900	HSP90AA1	Heat shock protein HSP 90-alpha OS=Homo sapiens GN=HSP90AA1 PE=1 SV=5	0	40.7393	11.612	7	15	4	1	732	84.607	5.02	Oxidation [M98]	628.099
WCE	SCR	P07900	HSP90AA1	Heat shock protein HSP 90-alpha OS=Homo sapiens GN=HSP90AA1 PE=1 SV=5	0	143.322	32.9235	21	46	13	1	732	84.607	5.02	Oxidation [M98; M474; M521]; Carbamidomethyl [C529]	1768.12
WCE	APE	P08238	HSP90AB1	Heat shock protein HSP 90-beta OS=Homo sapiens GN=HSP90AB1 PE=1 SV=4	0	43.9288	13.5359	7	17	3	1	724	83.212	5.03	Oxidation [M93; M466]	780.076
WCE	SCR	P08238	HSP90AB1	Heat shock protein HSP 90-beta OS=Homo sapiens GN=HSP90AB1 PE=1 SV=4	0	126.919	31.3536	18	35	8	1	724	83.212	5.03	Oxidation [M93; M466; M513]; Carbamidomethyl [C521]	1332.82
WCE	APE	P14625	HSP90B1	Endoplasmin OS=Homo sapiens GN=HSP90B1 PE=1 SV=1	0	14.9507	7.59651	5	6	4	1	803	92.411	4.84		183.882
WCE	SCR	P14625	HSP90B1	Endoplasmin OS=Homo sapiens GN=HSP90B1 PE=1 SV=1	0	48.7942	16.812	12	18	10	1	803	92.411	4.84	Oxidation [M622]	495.37
WCE	APE	A0A0G2JIW1	HSPA1B	Heat shock 70 kDa protein 1B OS=Homo sapiens GN=HSPA1B PE=1 SV=1	0	97.9897	28.1931	16	42	13	1	642	70.066	5.66	Oxidation [M88; M123; M519; M550]; Deamidated [N356]	1485.92
WCE	SCR	A0A0G2JIW1	HSPA1B	Heat shock 70 kDa protein 1B OS=Homo sapiens GN=HSPA1B PE=1 SV=1	0	146.973	44.081	23	54	20	1	642	70.066	5.66	Deamidated [N142; N356; N549]; Oxidation [M88; M123; M128; M382; M550]	1772.04
WCE	APE	P34932	HSPA4	Heat shock 70 kDa protein 4 OS=Homo sapiens GN=HSPA4 PE=1 SV=4	0	14.4735	6.30952	4	8	4	1	840	94.271	5.19	Oxidation [M157; M628]; Carbamidomethyl [C167]	279.298
WCE	SCR	B4DH02	HSPA4	cDNA FLJ50510, highly similar to Heat shock 70 kDa protein 4 OS=Homo sapiens PE=2 SV=1	0	27.4787	12.381	8	9	8	1	840	94.301	5.19	Oxidation [M309; M628]; Carbamidomethyl [C310]	256.282
WCE	APE	Q8N1C8	HSPA9	HSPA9 protein (Fragment) OS=Homo sapiens GN=HSPA9 PE=2 SV=1	0	54.768	24.9633	12	21	12	1	681	73.808	6.37	Oxidation [M174; M391]	889.333
WCE	SCR	Q8N1C8	HSPA9	HSPA9 protein (Fragment) OS=Homo sapiens GN=HSPA9 PE=2 SV=1	0	76.2231	25.4038	13	24	13	1	681	73.808	6.37	Oxidation [M391; M563]	1122.74
WCE	APE	P10809	HSPD1	60 kDa heat shock protein, mitochondrial OS=Homo sapiens GN=HSPD1 PE=1 SV=2	0	61.2047	21.6405	11	23	11	1	573	61.016	5.87	Oxidation [M40; M55; M217; M356]	842.228
WCE	SCR	P10809	HSPD1	60 kDa heat shock protein, mitochondrial OS=Homo sapiens GN=HSPD1 PE=1 SV=2	0	70.683	31.4136	12	20	12	1	573	61.016	5.87	Oxidation [M40; M55; M145; M217; M316]; Deamidated [Q42]	765.054
WCE	APE	Q9NZI8	IGF2BP1	Insulin-like growth factor 2 mRNA-binding protein 1 OS=Homo sapiens GN=IGF2BP1 PE=1 SV=2	0	54.3325	20.4506	9	20	7	1	577	63.441	9.2	Oxidation [M453; M548]	853.702
WCE	SCR	Q9NZI8	IGF2BP1	Insulin-like growth factor 2 mRNA-binding protein 1 OS=Homo sapiens GN=IGF2BP1 PE=1 SV=2	0	82.8847	25.13	11	28	9	1	577	63.441	9.2	Oxidation [M453; M548]; Deamidated [N511; Q514; N515]	1111.61
WCE	APE	O00425	IGF2BP3	Insulin-like growth factor 2 mRNA-binding protein 3 OS=Homo sapiens GN=IGF2BP3 PE=1 SV=2	0	38.1096	18.3074	8	15	6	1	579	63.666	8.87	Oxidation [M264; M453]	550.986
WCE	SCR	O00425	IGF2BP3	Insulin-like growth factor 2 mRNA-binding protein 3 OS=Homo sapiens GN=IGF2BP3 PE=1 SV=2	0	64.8384	21.5889	10	18	8	1	579	63.666	8.87	Oxidation [M264; M453]; Deamidated [Q134; Q316]	661.18
WCE	APE	A0A075B6R9	IGKV2D-24	Protein IGKV2D-24 (Fragment) OS=Homo sapiens GN=IGKV2D-24 PE=4 SV=1	0	10.0927	13.3333	2	6	2	1	120	13.071	8.87	Deamidated [N78]	150.179
WCE	SCR	A0A075B6R9	IGKV2D-24	Protein IGKV2D-24 (Fragment) OS=Homo sapiens GN=IGKV2D-24 PE=4 SV=1	0	17.3355	13.3333	3	40	2	1	120	13.071	8.87	Deamidated [N78]	377.387
NCE	APE	A0A075B6R9	IGKV2D-24	Protein IGKV2D-24 (Fragment) OS=Homo sapiens GN=IGKV2D-24 PE=4 SV=1	0	8.60048	13.3333	3	16	2	1	120	13.071	8.87		215.136
NCE	SCR	A0A075B6R9	IGKV2D-24	Protein IGKV2D-24 (Fragment) OS=Homo sapiens GN=IGKV2D-24 PE=4 SV=1	0	10.5857	13.3333	3	30	2	1	120	13.071	8.87	Deamidated [N78]	364.208
WCE	APE	A2NJV5	IGKVA18	Kappa light chain variable region (Fragment) OS=Homo sapiens GN=IGKV A18 PE=4 SV=1	0	42.2846	19.0083	3	65	1	1	121	13.174	7.28		3436.73
WCE	SCR	A2NJV5	IGKVA18	Kappa light chain variable region (Fragment) OS=Homo sapiens GN=IGKV A18 PE=4 SV=1	0	54.62	19.0083	4	137	1	1	121	13.174	7.28		5908.85
WCE	APE	F4ZW62	ILF2	NF45 OS=Homo sapiens PE=1 SV=1	0	48.9245	29.7436	8	16	8	1	390	43.035	5.26	Oxidation [M302; M309]; Carbamidomethyl [C311]	584.205
WCE	SCR	F4ZW62	ILF2	NF45 OS=Homo sapiens PE=1 SV=1	0	17.3904	14.359	3	4	3	1	390	43.035	5.26	Carbamidomethyl [C311]; Oxidation [M302; M309]	220.03
WCE	APE	F4ZW66	ILF3	NF110b OS=Homo sapiens PE=2 SV=1	0	33.5704	11.6927	9	15	9	1	898	95.718	8.81	Oxidation [M465; M561]; Carbamidomethyl [C203]	436.633
WCE	SCR	F4ZW66	ILF3	NF110b OS=Homo sapiens PE=2 SV=1	0	32.7326	10.4677	7	14	7	1	898	95.718	8.81	Oxidation [M465]	447.131
WCE	APE	P12268	IMPDH2	Inosine-5'-monophosphate dehydrogenase 2 OS=Homo sapiens GN=IMPDH2 PE=1 SV=2	0	65.4259	27.6265	12	22	12	1	514	55.77	6.9		715.264
WCE	SCR	P12268	IMPDH2	Inosine-5'-monophosphate dehydrogenase 2 OS=Homo sapiens GN=IMPDH2 PE=1 SV=2	0	54.0343	29.9611	10	16	10	1	514	55.77	6.9	Carbamidomethyl [C331; C339; C468]; Oxidation [M325]	638.064
WCE	APE	Q9Y6Y0	IVNS1ABP	Influenza virus NS1A-binding protein OS=Homo sapiens GN=IVNS1ABP PE=1 SV=3	0	13.3042	4.20561	2	5	2	1	642	71.683	5.53	Deamidated [Q476]	205.61
WCE	SCR	Q9Y6Y0	IVNS1ABP	Influenza virus NS1A-binding protein OS=Homo sapiens GN=IVNS1ABP PE=1 SV=3	0	70.1439	23.676	9	23	9	1	642	71.683	5.53	Carbamidomethyl [C121; C495]; Deamidated [N4; N88; Q476; N558]; Oxidation [M1; M8; M545]	804.51
WCE	APE	A0A024R1X8	JUP	Junction plakoglobin, isoform CRA_a OS=Homo sapiens GN=JUP PE=4 SV=1	0	86.8142	27.1141	16	98	16	1	745	81.675	6.14	Oxidation [M180; M319; M556]; Carbamidomethyl [C372; C511; C563]; Deamidated [Q134]	3409.82
WCE	SCR	A0A024R1X8	JUP	Junction plakoglobin, isoform CRA_a OS=Homo sapiens GN=JUP PE=4 SV=1	0	174.985	45.7718	25	241	25	1	745	81.675	6.14	Oxidation [M164; M180; M193; M319; M354; M471; M556; M631]; Carbamidomethyl [C341; C372; C410; C420; C511; C563; C609]; Deamidated [N132; Q134; N309; Q313; N344; N398; Q399; N406; Q431]	8654.51
WCE	APE	Q16195	keratin	Keratin (Fragment) OS=Homo sapiens GN=keratin PE=2 SV=1	0	93.3815	47.9508	11	126	1	1	244	27.642	4.83	Oxidation [M10; M30; M45]; Deamidated [N87; N93; X193; Q202]	4795.92
WCE	SCR	Q16195	keratin	Keratin (Fragment) OS=Homo sapiens GN=keratin PE=2 SV=1	0	290.766	57.7869	19	288	4	1	244	27.642	4.83	Oxidation [M10; M30; M45; M60; M67]; Deamidated [N42; Q63; N87; N93; X193; Q202; Q203; Q207]	11905.3
WCE	APE	B2R7B5	KHDRBS1	cDNA, FLJ93365, highly similar to Homo sapiens KH domain containing, RNA binding, signal transduction associated 1 (KHDRBS1), mRNA OS=Homo sapiens PE=2 SV=1	0	13.1176	8.80361	3	4	3	1	443	48.195	8.66	Oxidation [M21]	164.54
WCE	SCR	Q07666	KHDRBS1	KH domain-containing, RNA-binding, signal transduction-associated protein 1 OS=Homo sapiens GN=KHDRBS1 PE=1 SV=1	0	16.0821	15.3499	5	8	5	1	443	48.197	8.66	Oxidation [M21; M108; M122]	203.35
WCE	APE	A8K7D9	KPNA2	Importin subunit alpha OS=Homo sapiens PE=2 SV=1	0	15.8596	7.56144	3	6	3	1	529	57.798	5.4		259.862
WCE	SCR	A8K7D9	KPNA2	Importin subunit alpha OS=Homo sapiens PE=2 SV=1	0	19.816	11.3422	4	4	4	1	529	57.798	5.4		179.144
WCE	APE	Q5T749	KPRP	Keratinocyte proline-rich protein OS=Homo sapiens GN=KPRP PE=1 SV=1	0	18.9024	15.0259	6	20	6	1	579	64.093	8.27	Carbamidomethyl [C230; C234; C278; C295; C343; C391]; Deamidated [N293]	256.322
WCE	SCR	Q5T749	KPRP	Keratinocyte proline-rich protein OS=Homo sapiens GN=KPRP PE=1 SV=1	0	73.1178	29.1883	10	71	10	1	579	64.093	8.27	Carbamidomethyl [C172; C182; C191; C201; C217; C230; C234; C278; C295; C343; C391; C501; C515]; Deamidated [Q181; Q183; Q185; N203; Q207; Q209; Q233; Q235; N293; N505]	1325.73
WCE	APE	H6VRG1	KRT1	Keratin 1 OS=Homo sapiens GN=KRT1 PE=3 SV=1	0	754.504	73.1783	51	1997	45	1	645	66.086	8.12	Deamidated [N26; Q28; N69; N189; N190; Q191; Q204; Q205; N206; Q207; Q210; Q217; Q218; N227; N237; N238; N259; Q261; N269; N276; N280; N283; Q321; Q326; Q328; Q330; Q375; Q382; N394; N403; Q419; N422; Q424; Q425; Q432; N443; N446; Q453; Q454; N501]; Oxidation [M260; M263; M297; M327; M340; M470; M494]; Carbamidomethyl [C49; C498]	72278.3
WCE	SCR	H6VRG1	KRT1	Keratin 1 OS=Homo sapiens GN=KRT1 PE=3 SV=1	0	979.123	77.2093	60	2796	52	1	645	66.086	8.12	Deamidated [N26; Q28; N69; N189; N190; Q191; Q204; Q205; N206; Q207; Q210; Q218; N227; N237; N238; N259; Q261; N269; N276; N280; N283; Q364; Q375; Q382; N394; N403; N415; Q419; N422; Q424; Q425; Q432; N443; N446; Q453; Q454; N501]; Oxidation [M260; M263; M297; M327; M340; M470; M494]; Carbamidomethyl [C49; C498]	110392
WCE	APE	P13645	KRT10	Keratin, type I cytoskeletal 10 OS=Homo sapiens GN=KRT10 PE=1 SV=6	0	519.083	57.0205	37	1236	28	1	584	58.792	5.21	Oxidation [M150; M271; M291; M306; M321]; Deamidated [Q151; N152; N154; N171; N212; N217; N219; N240; Q246; N253; N296; N303; N307; Q316; N319; Q324; Q327; Q331; N332; N353; N354; N371; Q373; Q387; Q428; N429; Q433; Q434; N444; Q447]; Carbamidomethyl [C25; C66; C427]	38962.1
WCE	SCR	P13645	KRT10	Keratin, type I cytoskeletal 10 OS=Homo sapiens GN=KRT10 PE=1 SV=6	0	794.307	63.5274	45	1892	37	1	584	58.792	5.21	Oxidation [M150; M271; M291; M306; M321]; Deamidated [Q151; N152; N154; N208; Q209; N212; N217; N219; Q223; N240; Q246; N253; Q272; N296; N303; N307; Q316; N319; N320; Q324; Q327; Q331; N332; N341; N353; N354; Q357; N371; Q373; Q380; Q382; Q387; Q410; Q417; Q428; N429; Q433; Q434; N444; Q447]; Carbamidomethyl [C25; C66; C401; C427]	65805.1
WCE	APE	Q99456	KRT12	Keratin, type I cytoskeletal 12 OS=Homo sapiens GN=KRT12 PE=1 SV=1	0	10.5562	5.26316	4	55	1	1	494	53.478	4.78		1174.81
WCE	SCR	Q99456	KRT12	Keratin, type I cytoskeletal 12 OS=Homo sapiens GN=KRT12 PE=1 SV=1	0	15.8893	9.10931	5	70	1	1	494	53.478	4.78	Oxidation [M251; M263]	1672.64
WCE	APE	A1A4E9	KRT13	Keratin 13 OS=Homo sapiens GN=KRT13 PE=2 SV=1	0	108.287	33.8428	18	255	11	1	458	49.555	4.96	Oxidation [M108; M313; M416]; Deamidated [Q202; N209]; Carbamidomethyl [C21; C354]	5908.99
WCE	SCR	A1A4E9	KRT13	Keratin 13 OS=Homo sapiens GN=KRT13 PE=2 SV=1	0	156.931	48.9083	20	361	12	1	458	49.555	4.96	Oxidation [M108; M227; M239; M247; M262; M313; M341; M416]; Deamidated [Q109; Q202; N209; N252; Q253; Q257; N259; Q400]; Carbamidomethyl [C21; C354]	8452.64
WCE	APE	P02533	KRT14	Keratin, type I cytoskeletal 14 OS=Homo sapiens GN=KRT14 PE=1 SV=4	0	283.503	64.1949	37	508	17	1	472	51.529	5.16	Oxidation [M119; M212; M237; M257; M272; M287; M338; M351]; Deamidated [Q120; N121; N123; N183; N185; Q263; N269; N320; Q325; Q339; N340; Q430]; Carbamidomethyl [C18; C40]	16712
WCE	SCR	P02533	KRT14	Keratin, type I cytoskeletal 14 OS=Homo sapiens GN=KRT14 PE=1 SV=4	0	475.846	69.7034	39	858	18	1	472	51.529	5.16	Oxidation [M14; M119; M212; M237; M257; M272; M287; M338; M351]; Deamidated [Q120; N121; N123; Q189; N192; N219; Q263; N269; N320; Q325; Q410; Q430; Q436]; Carbamidomethyl [C18; C40]	31353.8
NCE	APE	P19012	KRT15	Keratin, type I cytoskeletal 15 OS=Homo sapiens GN=KRT15 PE=1 SV=3	0	71.2647	20.3947	14	156	3	1	456	49.181	4.77	Oxidation [M109; M342]; Deamidated [Q110; N111; Q330; Q401]	3742.47
NCE	SCR	P19012	KRT15	Keratin, type I cytoskeletal 15 OS=Homo sapiens GN=KRT15 PE=1 SV=3	0	57.7564	20.3947	12	193	1	1	456	49.181	4.77	Deamidated [Q330; Q401]; Oxidation [M109; M342]	4438.44
WCE	APE	P08779	KRT16	Keratin, type I cytoskeletal 16 OS=Homo sapiens GN=KRT16 PE=1 SV=4	0	234.78	60.6765	30	469	7	1	473	51.236	5.05	Deamidated [Q122; N123; N125; N185; Q187; Q191; N316; N322; Q348; Q431]; Oxidation [M121; M239; M259; M274; M353]; Carbamidomethyl [C18; C40]	15793
WCE	SCR	P08779	KRT16	Keratin, type I cytoskeletal 16 OS=Homo sapiens GN=KRT16 PE=1 SV=4	0	450.88	68.7104	36	827	7	1	473	51.236	5.05	Deamidated [Q122; N123; N125; N185; Q187; Q191; N194; N221; N271; Q292; N316; N322; Q341; Q412; Q431; Q432; Q436]; Oxidation [M14; M121; M239; M259; M274; M289; M296; M353]; Carbamidomethyl [C18; C40]	29893.4
WCE	APE	Q04695	KRT17	Keratin, type I cytoskeletal 17 OS=Homo sapiens GN=KRT17 PE=1 SV=2	0	99.2739	37.2685	17	213	5	1	432	48.076	5.02	Oxidation [M206; M226; M241; M256]; Deamidated [Q232; N238; N289; Q294]	6297.03
WCE	SCR	Q04695	KRT17	Keratin, type I cytoskeletal 17 OS=Homo sapiens GN=KRT17 PE=1 SV=2	0	202.971	58.5648	27	376	13	1	432	48.076	5.02	Oxidation [M88; M206; M226; M241; M256; M307; M320]; Deamidated [Q232; N238; N289; Q294; Q379]	11783
WCE	APE	B2RA03	KRT18	cDNA, FLJ94640, highly similar to Homo sapiens keratin 18 (KRT18), mRNA OS=Homo sapiens PE=2 SV=1	0	27.3055	18.3721	8	42	7	1	430	48	5.38	Oxidation [M313]	929.188
WCE	SCR	B2RA03	KRT18	cDNA, FLJ94640, highly similar to Homo sapiens keratin 18 (KRT18), mRNA OS=Homo sapiens PE=2 SV=1	0	42.4914	28.8372	12	59	11	1	430	48	5.38	Deamidated [Q153]; Oxidation [M313]	1339.19
WCE	APE	P35908	KRT2	Keratin, type II cytoskeletal 2 epidermal OS=Homo sapiens GN=KRT2 PE=1 SV=2	0	481.222	79.4992	54	1108	40	1	639	65.393	8	Carbamidomethyl [C42; C489]; Oxidation [M257; M294; M337; M467; M491]; Deamidated [Q201; Q202; N203; Q204; Q207; Q250; N251; N255; N256; Q258; N307; Q308; Q323; Q326; N332; N339; N342; Q355; Q361; Q379; N400; Q421; N443; Q450; Q451; N498; Q545]	36407.2
WCE	SCR	P35908	KRT2	Keratin, type II cytoskeletal 2 epidermal OS=Homo sapiens GN=KRT2 PE=1 SV=2	0	681.921	91.2363	64	1625	46	1	639	65.393	8	Carbamidomethyl [C42; C489]; Oxidation [M216; M257; M294; M337; M467; M491]; Deamidated [N186; N187; Q201; Q202; N203; Q204; Q207; Q214; Q215; N217; N224; Q250; N251; N255; N256; Q258; N307; Q308; Q323; Q326; N332; N339; N342; Q355; Q361; Q379; N400; Q421; Q429; N443; Q450; N498; Q545]	60412.3
WCE	APE	Q2M2I5	KRT24	Keratin, type I cytoskeletal 24 OS=Homo sapiens GN=KRT24 PE=1 SV=1	0	21.1158	5.14286	3	99	1	1	525	55.053	4.96	Deamidated [N153; Q242; N249]	2222.34
WCE	SCR	Q2M2I5	KRT24	Keratin, type I cytoskeletal 24 OS=Homo sapiens GN=KRT24 PE=1 SV=1	0	18.6176	5.14286	3	102	1	1	525	55.053	4.96	Deamidated [N153; N249]	2469.64
WCE	APE	Q7Z3Y8	KRT27	Keratin, type I cytoskeletal 27 OS=Homo sapiens GN=KRT27 PE=1 SV=2	0	55.6169	18.3007	8	124	6	1	459	49.792	5.05	Deamidated [Q89; N90; N92; Q367]; Oxidation [M88]; Carbamidomethyl [C204]	3905.1
WCE	SCR	Q7Z3Y8	KRT27	Keratin, type I cytoskeletal 27 OS=Homo sapiens GN=KRT27 PE=1 SV=2	0	71.1458	22.4401	12	174	10	1	459	49.792	5.05	Deamidated [Q89; N90; N92; N280]; Oxidation [M88]; Carbamidomethyl [C204]	5523.34
WCE	APE	P12035	KRT3	Keratin, type II cytoskeletal 3 OS=Homo sapiens GN=KRT3 PE=1 SV=3	0	83.6004	16.5605	15	151	1	1	628	64.378	6.48	Oxidation [M346; M359; M489]; Deamidated [Q345; Q347]	3611.57
WCE	SCR	P12035	KRT3	Keratin, type II cytoskeletal 3 OS=Homo sapiens GN=KRT3 PE=1 SV=3	0	126.607	23.2484	20	241	4	1	628	64.378	6.48	Oxidation [M359; M489]; Deamidated [N206; N207; Q345; Q347; Q377]	6373.75
CCE	APE	Q15323	KRT31	Keratin, type I cuticular Ha1 OS=Homo sapiens GN=KRT31 PE=1 SV=3	0	150.247	48.3173	20	92	5	1	416	47.207	4.88	Deamidated [Q130; Q257; Q287]; Carbamidomethyl [C100; C172; C351]; Oxidation [M60]	2630.39
CCE	SCR	Q15323	KRT31	Keratin, type I cuticular Ha1 OS=Homo sapiens GN=KRT31 PE=1 SV=3	0	40.5232	31.4904	11	28	3	1	416	47.207	4.88	Deamidated [Q264]; Carbamidomethyl [C172]	831.128
NCE	APE	Q14532	KRT32	Keratin, type I cuticular Ha2 OS=Homo sapiens GN=KRT32 PE=2 SV=3	0	101.904	18.0804	10	132	1	1	448	50.31	4.84	Deamidated [Q101; N104; N200; Q375; N376; Q377; Q380]; Oxidation [M100]; Carbamidomethyl [C212]	3608.64
NCE	SCR	Q14532	KRT32	Keratin, type I cuticular Ha2 OS=Homo sapiens GN=KRT32 PE=2 SV=3	0	214.326	53.3482	27	208	16	1	448	50.31	4.84	Deamidated [N104; N200; Q350; Q353; Q355; Q375; N376; Q377; Q380]; Oxidation [M100; M139; M167; M191; M275; M354; M357; M438]; Carbamidomethyl [C212; C270; C356; C440; C443]	6758.73
NCE	APE	O76009	KRT33A	Keratin, type I cuticular Ha3-I OS=Homo sapiens GN=KRT33A PE=2 SV=2	0	254.672	51.7327	24	267	2	1	404	45.911	4.82	Deamidated [Q61; N64; Q130; N133; Q153; N160; Q245; Q257; Q264; Q266; Q269; Q310; Q313; Q315; Q335; N336; Q337; Q340; N354]; Carbamidomethyl [C189; C351]; Oxidation [M60]	8389.07
NCE	SCR	O76009	KRT33A	Keratin, type I cuticular Ha3-I OS=Homo sapiens GN=KRT33A PE=2 SV=2	0	417.298	84.901	40	348	10	1	404	45.911	4.82	Deamidated [N36; N40; N43; N53; Q61; N64; Q130; N133; N160; Q231; N239; Q245; Q250; Q257; Q264; Q266; Q269; N280; Q287; Q289; N291; Q335; N336; Q337; Q340; N354; N370; N376]; Oxidation [M60]; Carbamidomethyl [C16; C21; C26; C29; C35; C44; C48; C100; C172; C189; C351; C365; C372; C378; C385; C390]	12218.2
WCE	APE	Q14525	KRT33B	Keratin, type I cuticular Ha3-II OS=Homo sapiens GN=KRT33B PE=1 SV=3	0	126.714	46.5347	17	97	4	1	404	46.185	4.84	Oxidation [M60]; Carbamidomethyl [C100; C172; C351]; Deamidated [N210; N280]	2864.01
WCE	SCR	Q14525	KRT33B	Keratin, type I cuticular Ha3-II OS=Homo sapiens GN=KRT33B PE=1 SV=3	0	90.4487	31.9307	13	103	5	1	404	46.185	4.84	Deamidated [Q130; Q335; N336; Q337; Q340]; Carbamidomethyl [C172; C351]; Oxidation [M60]	2283.36
WCE	APE	O76011	KRT34	Keratin, type I cuticular Ha4 OS=Homo sapiens GN=KRT34 PE=2 SV=2	0	92.5292	43.578	17	68	8	1	436	49.392	5.06	Oxidation [M102]; Carbamidomethyl [C142; C214; C310; C393]; Deamidated [N322]	1807.36
WCE	SCR	A0A140TA69	KRT34	Keratin, type I cuticular Ha4 OS=Homo sapiens GN=KRT34 PE=4 SV=1	0	57.0349	21.1009	9	56	2	1	436	49.399	5.06	Oxidation [M102]; Carbamidomethyl [C393]; Deamidated [Q377; N378; Q379; Q382]	1278.14
WCE	APE	O76013	KRT36	Keratin, type I cuticular Ha6 OS=Homo sapiens GN=KRT36 PE=2 SV=1	0	41.1069	27.1949	12	54	9	1	467	52.214	4.94	Oxidation [M97; M329]; Carbamidomethyl [C37; C209]	1248.84
WCE	SCR	O76013	KRT36	Keratin, type I cuticular Ha6 OS=Homo sapiens GN=KRT36 PE=2 SV=1	0	36.1664	13.2762	7	49	3	1	467	52.214	4.94	Deamidated [Q167]; Oxidation [M97]	1010.17
WCE	APE	P19013	KRT4	Keratin, type II cytoskeletal 4 OS=Homo sapiens GN=KRT4 PE=1 SV=4	0	83.0927	32.9588	15	162	9	1	534	57.25	6.61	Deamidated [N184; N246; Q296; Q298; Q328; Q334]; Oxidation [M297; M310]; Carbamidomethyl [C17]	4205.7
WCE	SCR	P19013	KRT4	Keratin, type II cytoskeletal 4 OS=Homo sapiens GN=KRT4 PE=1 SV=4	0	138.671	48.5019	22	205	14	1	534	57.25	6.61	Deamidated [N197; N246; Q296; Q298; Q328; Q334; Q350; Q352]; Oxidation [M35; M63; M297; M310]; Carbamidomethyl [C17; C390]	5869.47
WCE	APE	P13647	KRT5	Keratin, type II cytoskeletal 5 OS=Homo sapiens GN=KRT5 PE=1 SV=3	0	269.262	57.1186	40	607	22	1	590	62.34	7.74	Deamidated [Q204; Q206; Q221; N256; N263; Q313; Q315; N332; Q362; Q369; Q370]; Carbamidomethyl [C55; C407; C479]; Oxidation [M247; M274; M284; M297; M303; M305; M314; M327]	15904.1
WCE	SCR	P13647	KRT5	Keratin, type II cytoskeletal 5 OS=Homo sapiens GN=KRT5 PE=1 SV=3	0	402.807	62.2034	49	967	26	1	590	62.34	7.74	Carbamidomethyl [C55; C407; C479]; Deamidated [N176; N177; Q204; Q206; Q213; N214; Q221; N224; N256; N263; N285; Q313; Q315; N332; Q362; Q369; Q370; Q411; N412]; Oxidation [M247; M274; M284; M297; M303; M305; M314; M327]	27092.2
WCE	APE	A0A0S2Z428	KRT6A	HCG2039812, isoform CRA_b (Fragment) OS=Homo sapiens GN=KRT6A PE=2 SV=1	0	252.261	57.8014	37	557	4	1	564	60.008	8	Deamidated [Q199; Q201; Q216; N251; N258; N280; Q285; N296; Q308; Q310; N327; Q340; Q346]; Carbamidomethyl [C51; C77; C474]; Oxidation [M242; M279; M309; M322; M452]	14383.6
WCE	SCR	A0A0S2Z428	KRT6A	HCG2039812, isoform CRA_b (Fragment) OS=Homo sapiens GN=KRT6A PE=2 SV=1	0	432.87	62.766	47	931	4	1	564	60.008	8	Carbamidomethyl [C51; C77; C402; C474]; Deamidated [N171; N172; Q199; Q201; Q208; N209; Q216; N219; N251; N258; N280; Q285; N296; Q308; Q310; N327; Q340; Q346]; Oxidation [M242; M279; M309; M322; M452]	26343
WCE	APE	P04259	KRT6B	Keratin, type II cytoskeletal 6B OS=Homo sapiens GN=KRT6B PE=1 SV=5	0	248.647	56.9149	35	553	4	1	564	60.03	8	Deamidated [Q199; Q201; Q216; N251; N258; N280; Q285; N296; Q308; Q310; N327; Q340; Q346; Q364]; Carbamidomethyl [C51; C77; C474]; Oxidation [M242; M279; M309; M322; M452]	14193.5
WCE	SCR	P04259	KRT6B	Keratin, type II cytoskeletal 6B OS=Homo sapiens GN=KRT6B PE=1 SV=5	0	403.39	63.6525	47	919	6	1	564	60.03	8	Carbamidomethyl [C51; C77; C402; C474]; Deamidated [N171; N172; Q199; Q201; Q208; N209; Q216; N219; N251; N258; N280; Q285; N296; Q308; Q310; N327; Q340; Q346; Q364]; Oxidation [M279; M309; M322; M452]	25577.2
WCE	APE	P08729	KRT7	Keratin, type II cytoskeletal 7 OS=Homo sapiens GN=KRT7 PE=1 SV=5	0	46.4486	23.8806	13	98	6	1	469	51.354	5.48		2770.18
WCE	SCR	P08729	KRT7	Keratin, type II cytoskeletal 7 OS=Homo sapiens GN=KRT7 PE=1 SV=5	0	83.016	31.1301	17	129	10	1	469	51.354	5.48	Deamidated [N99; N100]	3998.24
WCE	APE	Q3SY84	KRT71	Keratin, type II cytoskeletal 71 OS=Homo sapiens GN=KRT71 PE=1 SV=3	0	56.5761	19.3117	11	81	6	1	523	57.256	6.61	Deamidated [Q153; Q154; N155; N225; N294]; Oxidation [M427]	1932.05
WCE	SCR	Q3SY84	KRT71	Keratin, type II cytoskeletal 71 OS=Homo sapiens GN=KRT71 PE=1 SV=3	0	61.8552	19.8853	11	102	3	1	523	57.256	6.61	Deamidated [Q153; N225; N294]	2643.64
WCE	APE	O95678	KRT75	Keratin, type II cytoskeletal 75 OS=Homo sapiens GN=KRT75 PE=1 SV=2	0	85.0939	23.412	18	183	3	1	551	59.524	7.74	Carbamidomethyl [C460]; Oxidation [M265]; Deamidated [N313]	4939.46
WCE	SCR	O95678	KRT75	Keratin, type II cytoskeletal 75 OS=Homo sapiens GN=KRT75 PE=1 SV=2	0	154.886	23.775	22	318	4	1	551	59.524	7.74	Carbamidomethyl [C460]; Oxidation [M265]; Deamidated [N157; N158; N266; N313]	8627.81
WCE	APE	Q01546	KRT76	Keratin, type II cytoskeletal 2 oral OS=Homo sapiens GN=KRT76 PE=1 SV=2	0	56.9669	12.5392	13	149	1	1	638	65.8	8.12	Carbamidomethyl [C494]; Deamidated [Q360; Q366]; Oxidation [M472]	3243.82
WCE	SCR	Q01546	KRT76	Keratin, type II cytoskeletal 2 oral OS=Homo sapiens GN=KRT76 PE=1 SV=2	0	80.4519	14.8903	16	218	2	1	638	65.8	8.12	Carbamidomethyl [C494]; Deamidated [N191; N192; N300; Q305; Q360; Q366]; Oxidation [M299; M472]	4932.16
WCE	APE	Q0IIN1	KRT77	Keratin 77 OS=Homo sapiens GN=KRT77 PE=2 SV=1	0	77.7364	22.1453	13	265	8	1	578	61.764	5.85	Oxidation [M234; M243]; Deamidated [Q187; Q188; N189; Q190; Q193; Q362; Q365]	6693.18
WCE	SCR	Q0IIN1	KRT77	Keratin 77 OS=Homo sapiens GN=KRT77 PE=2 SV=1	0	116.716	33.737	19	351	14	1	578	61.764	5.85	Oxidation [M234; M243; M323]; Deamidated [Q187; Q188; N189; Q190; Q193; Q362; Q365]; Carbamidomethyl [C83]	8850.3
WCE	APE	Q8N1N4	KRT78	Keratin, type II cytoskeletal 78 OS=Homo sapiens GN=KRT78 PE=2 SV=2	0	65.9357	28.8462	13	79	10	1	520	56.83	6.02	Carbamidomethyl [C47]; Deamidated [N119; N120; Q121; Q260]; Oxidation [M270]	2246.21
WCE	SCR	Q8N1N4	KRT78	Keratin, type II cytoskeletal 78 OS=Homo sapiens GN=KRT78 PE=2 SV=2	0	107.015	32.8846	18	144	14	1	520	56.83	6.02	Carbamidomethyl [C47; C394; C422]; Deamidated [N42; N119; N120; Q121; Q349; N350]	4905.6
WCE	APE	P05787	KRT8	Keratin, type II cytoskeletal 8 OS=Homo sapiens GN=KRT8 PE=1 SV=7	0	71.8567	27.7433	16	171	7	1	483	53.671	5.59	Deamidated [N177; N184]; Oxidation [M248; M256; M378]	4639.89
WCE	SCR	P05787	KRT8	Keratin, type II cytoskeletal 8 OS=Homo sapiens GN=KRT8 PE=1 SV=7	0	117.376	35.6108	20	234	11	1	483	53.671	5.59	Deamidated [N99; N100; N138; N177; N184]; Oxidation [M136; M139; M189; M248; M256]	6582.85
WCE	APE	Q6KB66	KRT80	Keratin, type II cytoskeletal 80 OS=Homo sapiens GN=KRT80 PE=1 SV=2	0	21.3818	13.0531	5	64	4	1	452	50.494	5.67		2098.03
WCE	SCR	Q6KB66	KRT80	Keratin, type II cytoskeletal 80 OS=Homo sapiens GN=KRT80 PE=1 SV=2	0	32.9811	21.9027	8	89	7	1	452	50.494	5.67	Oxidation [M216; M394]	3093.96
CCE	APE	Q14533	KRT81	Keratin, type II cuticular Hb1 OS=Homo sapiens GN=KRT81 PE=1 SV=3	0	139.683	46.9307	26	57	1	1	505	54.893	5.47	Carbamidomethyl [C51; C146; C147; C217; C273; C384; C418; C427]; Oxidation [M271; M382]	1868.18
CCE	SCR	Q14533	KRT81	Keratin, type II cuticular Hb1 OS=Homo sapiens GN=KRT81 PE=1 SV=3	0	58.4288	28.3168	11	27	3	1	505	54.893	5.47	Carbamidomethyl [C51; C146; C147; C273; C384; C418; C427]; Deamidated [Q352]; Oxidation [M271; M382]	884.021
CCE	APE	P78385	KRT83	Keratin, type II cuticular Hb3 OS=Homo sapiens GN=KRT83 PE=1 SV=2	0	117.15	41.1765	23	51	1	1	493	54.161	5.64	Oxidation [M387]; Carbamidomethyl [C56; C222; C389]	1578.49
CCE	SCR	P78385	KRT83	Keratin, type II cuticular Hb3 OS=Homo sapiens GN=KRT83 PE=1 SV=2	0	55.1548	29.0061	12	22	3	1	493	54.161	5.64	Deamidated [Q357]; Carbamidomethyl [C56; C389; C423; C432]; Oxidation [M387]	718.623
NCE	APE	A0JNT2	KRT83	KRT83 protein OS=Homo sapiens GN=KRT83 PE=2 SV=1	0	176.111	49.8881	33	153	2	1	447	49.609	5.39	Deamidated [N136; N148; N186; Q189; N211; Q385]; Oxidation [M398]; Carbamidomethyl [C30; C31; C222; C278; C371; C389]	3828.57
NCE	SCR	A0JNT2	KRT83	KRT83 protein OS=Homo sapiens GN=KRT83 PE=2 SV=1	0	376.549	70.6935	48	234	1	1	447	49.609	5.39	Deamidated [N148; N186; Q256; N275; N328; N343; Q347; N348; Q357; Q360; Q361]; Carbamidomethyl [C30; C31; C56; C151; C152; C222; C278; C306; C346; C371; C389]; Oxidation [M276; M279; M309; M387]	7664.74
WCE	APE	Q9NSB2	KRT84	Keratin, type II cuticular Hb4 OS=Homo sapiens GN=KRT84 PE=2 SV=2	0	60.668	32.6667	18	61	13	1	600	64.801	7.56	Carbamidomethyl [C38; C432; C477; C496]	1440.53
WCE	SCR	Q9NSB2	KRT84	Keratin, type II cuticular Hb4 OS=Homo sapiens GN=KRT84 PE=2 SV=2	0	50.284	14.8333	10	66	4	1	600	64.801	7.56	Deamidated [N173; N174]	1601.7
CCE	APE	P78386	KRT85	Keratin, type II cuticular Hb5 OS=Homo sapiens GN=KRT85 PE=1 SV=1	0	138.087	57.002	27	50	13	1	507	55.766	6.55	Carbamidomethyl [C21; C234; C290; C435; C444; C454; C486; C489]; Oxidation [M288]; Deamidated [Q466]	1511.78
CCE	SCR	P78386	KRT85	Keratin, type II cuticular Hb5 OS=Homo sapiens GN=KRT85 PE=1 SV=1	0	28.2308	20.7101	8	19	3	1	507	55.766	6.55	Carbamidomethyl [C290; C435; C444; C454]; Oxidation [M288]	440.291
WCE	APE	P78386	KRT85	Keratin, type II cuticular Hb5 OS=Homo sapiens GN=KRT85 PE=1 SV=1	0	99.9007	44.9704	21	39	9	1	507	55.766	6.55	Carbamidomethyl [C21; C234; C290; C383; C435; C444; C454; C486; C489]; Oxidation [M288]; Deamidated [Q372]	1163.83
WCE	SCR	P78386	KRT85	Keratin, type II cuticular Hb5 OS=Homo sapiens GN=KRT85 PE=1 SV=1	0	87.267	26.8245	16	38	5	1	507	55.766	6.55	Carbamidomethyl [C290; C435; C444]; Oxidation [M288]	1036.06
WCE	APE	P35527	KRT9	Keratin, type I cytoskeletal 9 OS=Homo sapiens GN=KRT9 PE=1 SV=3	0	671.87	81.2199	46	1212	45	1	623	62.027	5.24	Oxidation [M157; M234; M245; M269; M276; M286; M296; M326]; Deamidated [Q158; N161; Q172; N178; N179; N183; N206; Q214; N222; N231; Q247; N248; Q251; N258; Q262; Q277; Q282; Q298; Q302; N303; N308; N324; Q328; N343; Q344; Q348; Q351; Q361; Q364; Q378; Q385; Q387; N456; Q462]; Carbamidomethyl [C432]	41576.1
WCE	SCR	P35527	KRT9	Keratin, type I cytoskeletal 9 OS=Homo sapiens GN=KRT9 PE=1 SV=3	0	1138.09	86.9984	57	2087	56	1	623	62.027	5.24	Oxidation [M157; M234; M245; M269; M276; M286; M296; M326; M411]; Deamidated [Q158; Q172; N178; N179; N200; N206; Q214; N222; N223; N231; Q247; N248; Q251; N258; Q262; N266; Q277; Q282; N291; Q298; Q302; N303; N308; N312; N324; Q328; N343; Q344; Q348; Q351; Q361; Q378; Q385; Q387; Q408; Q410; Q413; Q415; Q433; N434; Q435; N456; Q462; N557]; Carbamidomethyl [C406; C432]	74604.3
NCE	APE	A0A024R1T2	KRTHA5	Keratin, hair, acidic, 5, isoform CRA_a OS=Homo sapiens GN=KRTHA5 PE=3 SV=1	0	159.742	29.4505	17	169	5	1	455	50.339	4.91	Deamidated [Q194; N201; Q376; N377; Q378; Q381; N395]; Carbamidomethyl [C213; C230; C392]; Oxidation [M333]	4935.59
NCE	SCR	A0A024R1T2	KRTHA5	Keratin, hair, acidic, 5, isoform CRA_a OS=Homo sapiens GN=KRTHA5 PE=3 SV=1	0	258.161	66.5934	30	175	2	1	455	50.339	4.91	Oxidation [M31; M101; M140; M333; M355; M358]; Deamidated [Q136; N174; N201; Q328; Q351; Q354; Q356; Q376; N377; Q378; Q381; N395; N411]; Carbamidomethyl [C37; C52; C133; C141; C213; C230; C271; C357; C392; C410; C413; C423; C426; C432]	5567.17
WCE	APE	P31025	LCN1	Lipocalin-1 OS=Homo sapiens GN=LCN1 PE=1 SV=1	0	10.0946	12.5	2	20	2	1	176	19.238	5.58		652.714
WCE	SCR	P31025	LCN1	Lipocalin-1 OS=Homo sapiens GN=LCN1 PE=1 SV=1	0	11.3875	12.5	2	28	2	1	176	19.238	5.58		1010.82
WCE	APE	P09382	LGALS1	Galectin-1 OS=Homo sapiens GN=LGALS1 PE=1 SV=2	0	7.58071	20.7407	2	5	2	1	135	14.706	5.5	Carbamidomethyl [C43]; Oxidation [M121]	102.45
WCE	SCR	P09382	LGALS1	Galectin-1 OS=Homo sapiens GN=LGALS1 PE=1 SV=2	0	29.0335	31.8519	3	8	3	1	135	14.706	5.5	Carbamidomethyl [C43; C61]; Oxidation [M121]; Deamidated [N119]	337.895
WCE	APE	Q59FR8	LGALS3	Galectin (Fragment) OS=Homo sapiens PE=2 SV=1	0	28.504	27.5194	6	14	6	1	258	27.101	8.41	Oxidation [M138]	446.495
WCE	SCR	Q59FR8	LGALS3	Galectin (Fragment) OS=Homo sapiens PE=2 SV=1	0	91.9525	36.0465	10	38	10	1	258	27.101	8.41	Deamidated [N149; N151; Q158; N161; Q195; N222; Q228]; Carbamidomethyl [C181]; Oxidation [M138]	1095.61
NCE	APE	Q59FR8	LGALS3	Galectin (Fragment) OS=Homo sapiens PE=2 SV=1	0	38.9336	30.2326	7	17	7	1	258	27.101	8.41	Oxidation [M138]; Deamidated [N149]	566.151
NCE	SCR	Q59FR8	LGALS3	Galectin (Fragment) OS=Homo sapiens PE=2 SV=1	0	42.3546	30.2326	7	25	7	1	258	27.101	8.41	Deamidated [Q158; Q228]; Oxidation [M138]	621.184
NCE	APE	P47929	LGALS7	Galectin-7 OS=Homo sapiens GN=LGALS7 PE=1 SV=2	0	8.39895	30.1471	3	5	3	1	136	15.066	7.62		125.61
NCE	SCR	P47929	LGALS7	Galectin-7 OS=Homo sapiens GN=LGALS7 PE=1 SV=2	0	32.2574	61.7647	6	17	6	1	136	15.066	7.62	Carbamidomethyl [C39]; Deamidated [Q43]	464.36
WCE	APE	P47929	LGALS7;LGALS7B	Galectin-7 OS=Homo sapiens GN=LGALS7 PE=1 SV=2	0	19.8351	38.9706	4	19	4	1	136	15.066	7.62		693.356
WCE	SCR	P47929	LGALS7;LGALS7B	Galectin-7 OS=Homo sapiens GN=LGALS7 PE=1 SV=2	0	21.482	38.9706	4	23	4	1	136	15.066	7.62		1005.96
WCE	APE	P02545	LMNA	Prelamin-A/C OS=Homo sapiens GN=LMNA PE=1 SV=1	0	131.374	44.4277	26	79	4	1	664	74.095	7.02	Deamidated [Q246; Q606]; Carbamidomethyl [C588; C591]; Oxidation [M200; M352; M371; M540]	2624.7
WCE	APE	W8QEH3	LMNA	Lamin A/C OS=Homo sapiens GN=LMNA PE=3 SV=1	0	108.322	43.7063	23	68	1	1	572	65.078	6.84	Deamidated [Q246]; Oxidation [M200; M352; M371]	2031.32
WCE	SCR	P02545	LMNA	Prelamin-A/C OS=Homo sapiens GN=LMNA PE=1 SV=1	0	134.442	39.9096	24	81	4	1	664	74.095	7.02	Carbamidomethyl [C588; C591]; Oxidation [M200; M352; M371; M464; M540]	2896.96
WCE	SCR	W8QEH3	LMNA	Lamin A/C OS=Homo sapiens GN=LMNA PE=3 SV=1	0	103.665	38.4615	21	71	1	1	572	65.078	6.84	Oxidation [M200; M352; M371; M464]	2225.02
NCE	APE	P02545	LMNA	Prelamin-A/C OS=Homo sapiens GN=LMNA PE=1 SV=1	0	9.66779	6.0241	3	7	3	1	664	74.095	7.02		300.686
NCE	SCR	P02545	LMNA	Prelamin-A/C OS=Homo sapiens GN=LMNA PE=1 SV=1	0	11.5901	5.42169	4	8	4	1	664	74.095	7.02		190.457
WCE	APE	P20700	LMNB1	Lamin-B1 OS=Homo sapiens GN=LMNB1 PE=1 SV=2	0	8.88477	3.75427	2	4	2	1	586	66.368	5.16		144.624
WCE	SCR	P20700	LMNB1	Lamin-B1 OS=Homo sapiens GN=LMNB1 PE=1 SV=2	0	9.75524	3.92491	2	4	2	1	586	66.368	5.16		137.099
WCE	APE	E5KNY5	LRPPRC	Leucine-rich PPR-motif containing OS=Homo sapiens GN=LRPPRC PE=4 SV=1	0	27.5894	5.3802	6	7	6	1	1394	157.805	6.13	Oxidation [M1164; M1177]	286.754
WCE	SCR	E5KNY5	LRPPRC	Leucine-rich PPR-motif containing OS=Homo sapiens GN=LRPPRC PE=4 SV=1	0	79.6525	17.7188	19	31	19	1	1394	157.805	6.13	Oxidation [M248; M258; M1151; M1164; M1177]; Carbamidomethyl [C208]	946.231
NCE	APE	B3KWI4	LRRC15	cDNA FLJ43122 fis, clone CTONG3003737, highly similar to Leucine-rich repeat-containing protein 15 OS=Homo sapiens PE=2 SV=1	0	16.1897	5.16351	3	11	3	1	581	64.353	6.71	Deamidated [N279]; Oxidation [M363]	213.743
NCE	SCR	B3KWI4	LRRC15	cDNA FLJ43122 fis, clone CTONG3003737, highly similar to Leucine-rich repeat-containing protein 15 OS=Homo sapiens PE=2 SV=1	0	41.8726	17.5559	9	19	9	1	581	64.353	6.71	Carbamidomethyl [C427]; Deamidated [N279; N338; Q354]; Oxidation [M292]	469.674
WCE	APE	A8K494	LTF	cDNA FLJ78440, highly similar to Human lactoferrin OS=Homo sapiens PE=2 SV=1	0	21.2062	12.0956	7	65	7	1	711	78.318	8.18	Carbamidomethyl [C513]; Oxidation [M412]	1500.95
WCE	SCR	A8K494	LTF	cDNA FLJ78440, highly similar to Human lactoferrin OS=Homo sapiens PE=2 SV=1	0	38.0473	16.315	9	85	9	1	711	78.318	8.18	Carbamidomethyl [C65]; Oxidation [M412]	2291.04
WCE	APE	P61626	LYZ	Lysozyme C OS=Homo sapiens GN=LYZ PE=1 SV=1	0	20.9718	39.8649	4	35	4	1	148	16.526	9.16	Oxidation [M35; M47]; Deamidated [Q76]; Carbamidomethyl [C48; C95; C99; C113]	1041.87
WCE	SCR	P61626	LYZ	Lysozyme C OS=Homo sapiens GN=LYZ PE=1 SV=1	0	30.35	50	6	42	6	1	148	16.526	9.16	Oxidation [M35; M47]; Deamidated [Q76; N78]; Carbamidomethyl [C48; C83; C95; C99; C113]	1088.38
WCE	APE	O43318	MAP3K7	Mitogen-activated protein kinase kinase kinase 7 OS=Homo sapiens GN=MAP3K7 PE=1 SV=1	0	6.31262	5.28053	2	2	2	1	606	67.153	7.11	Oxidation [M464]	63.96
WCE	SCR	O43318	MAP3K7	Mitogen-activated protein kinase kinase kinase 7 OS=Homo sapiens GN=MAP3K7 PE=1 SV=1	0	33.4501	13.8614	6	15	6	1	606	67.153	7.11	Oxidation [M335; M464]	498.045
WCE	APE	P31153	MAT2A	S-adenosylmethionine synthase isoform type-2 OS=Homo sapiens GN=MAT2A PE=1 SV=1	0	15.6345	10.8861	3	5	3	1	395	43.633	6.48	Oxidation [M64]	231.647
WCE	SCR	P31153	MAT2A	S-adenosylmethionine synthase isoform type-2 OS=Homo sapiens GN=MAT2A PE=1 SV=1	0	20.7	15.6962	4	6	4	1	395	43.633	6.48	Oxidation [M64; M189]; Carbamidomethyl [C104]	243.64
NCE	APE	P40926	MDH2	Malate dehydrogenase, mitochondrial OS=Homo sapiens GN=MDH2 PE=1 SV=3	0	10.7413	15.3846	3	3	3	1	338	35.481	8.68		129.667
NCE	SCR	P40926	MDH2	Malate dehydrogenase, mitochondrial OS=Homo sapiens GN=MDH2 PE=1 SV=3	0	7.12151	7.10059	2	3	2	1	338	35.481	8.68	Carbamidomethyl [C93]	92.5004
WCE	APE	P14174	MIF	Macrophage migration inhibitory factor OS=Homo sapiens GN=MIF PE=1 SV=4	0	5.46202	17.3913	2	2	2	1	115	12.468	7.88	Oxidation [M3]; Carbamidomethyl [C81]	56.4
WCE	SCR	P14174	MIF	Macrophage migration inhibitory factor OS=Homo sapiens GN=MIF PE=1 SV=4	0	8.49274	17.3913	2	3	2	1	115	12.468	7.88	Oxidation [M3]; Carbamidomethyl [C81]	98.1633
WCE	APE	P26038	MSN	Moesin OS=Homo sapiens GN=MSN PE=1 SV=3	0	7.32788	4.15945	2	3	2	1	577	67.778	6.4	Oxidation [M200; M433]	131.474
WCE	SCR	P26038	MSN	Moesin OS=Homo sapiens GN=MSN PE=1 SV=3	0	8.52142	4.85269	3	3	1	1	577	67.778	6.4	Oxidation [M433]	75.6245
WCE	APE	Q14764	MVP	Major vault protein OS=Homo sapiens GN=MVP PE=1 SV=4	0	7.50561	3.47144	3	5	3	1	893	99.266	5.48		120.656
WCE	SCR	Q14764	MVP	Major vault protein OS=Homo sapiens GN=MVP PE=1 SV=4	0	98.9855	30.6831	20	34	20	1	893	99.266	5.48	Carbamidomethyl [C59; C572]; Deamidated [Q410; Q881]; Oxidation [M407; M714]	1068.75
NCE	APE	P13533	MYH6	Myosin-6 OS=Homo sapiens GN=MYH6 PE=1 SV=5	0	40.7292	5.67303	9	12	1	1	1939	223.596	5.73		506.548
NCE	SCR	P13533	MYH6	Myosin-6 OS=Homo sapiens GN=MYH6 PE=1 SV=5	0	32.8457	5.87932	9	14	1	1	1939	223.596	5.73	Oxidation [M1431]	502.174
WCE	APE	P12883	MYH7	Myosin-7 OS=Homo sapiens GN=MYH7 PE=1 SV=5	0	45.8248	6.40827	10	18	9	1	1935	222.959	5.8	Carbamidomethyl [C695]; Deamidated [Q1184]	590.762
WCE	SCR	P12883	MYH7	Myosin-7 OS=Homo sapiens GN=MYH7 PE=1 SV=5	0	22.9306	3.77261	6	9	5	1	1935	222.959	5.8	Carbamidomethyl [C695]	364.879
WCE	APE	P35579	MYH9	Myosin-9 OS=Homo sapiens GN=MYH9 PE=1 SV=4	0	453.529	42.551	72	143	71	1	1960	226.392	5.6	Oxidation [M86; M137; M146; M161; M162; M329; M337; M484; M589; M627; M743; M871; M879; M941; M1028; M1369; M1373; M1506; M1510; M1565; M1910]; Carbamidomethyl [C91; C172; C569; C694; C740; C789; C790; C917; C988; C1379]; Deamidated [Q213; N215; Q946; Q1158; Q1733; Q1758; Q1761; Q1818]	4980.98
WCE	SCR	P35579	MYH9	Myosin-9 OS=Homo sapiens GN=MYH9 PE=1 SV=4	0	200.124	26.5306	45	89	44	1	1960	226.392	5.6	Oxidation [M137; M146; M161; M162; M329; M337; M589; M627; M871; M879; M1369; M1373; M1565]; Carbamidomethyl [C172; C569; C694; C789; C790; C988; C1379]	2262.11
WCE	APE	Q53HL1	MYL12A	Myosin regulatory light chain MRCL3 variant (Fragment) OS=Homo sapiens PE=2 SV=1	0	37.8211	50.8772	8	15	8	1	171	19.781	4.84	Deamidated [N45]; Oxidation [M24; M39; M56; M129]	471.167
WCE	SCR	Q53HL1	MYL12A	Myosin regulatory light chain MRCL3 variant (Fragment) OS=Homo sapiens PE=2 SV=1	0	44.4189	50.8772	8	22	1	1	171	19.781	4.84	Oxidation [M24; M39; M56; M129]; Deamidated [N45]	735.321
WCE	APE	B7Z6Z4	MYL6	Myosin light polypeptide 6 OS=Homo sapiens GN=MYL6 PE=1 SV=1	0	22.4692	25.6303	6	10	6	1	238	26.69	5.08	Oxidation [M198]; Deamidated [N194]	289.55
WCE	SCR	B7Z6Z4	MYL6	Myosin light polypeptide 6 OS=Homo sapiens GN=MYL6 PE=1 SV=1	0	32.5886	24.7899	6	12	6	1	238	26.69	5.08	Oxidation [M129; M198]; Deamidated [N194]; Carbamidomethyl [C125]	388.467
WCE	APE	A0A024RBB7	NAP1L1	Nucleosome assembly protein 1-like 1, isoform CRA_a OS=Homo sapiens GN=NAP1L1 PE=3 SV=1	0	21.3418	14.3223	4	8	4	1	391	45.346	4.46	Oxidation [M184]	283.185
WCE	SCR	A0A024RBB7	NAP1L1	Nucleosome assembly protein 1-like 1, isoform CRA_a OS=Homo sapiens GN=NAP1L1 PE=3 SV=1	0	24.8085	17.6471	6	14	6	1	391	45.346	4.46	Oxidation [M184]	432.257
WCE	APE	P19338	NCL	Nucleolin OS=Homo sapiens GN=NCL PE=1 SV=3	0	44.3166	18.4507	11	60	11	1	710	76.568	4.7		1531.07
WCE	SCR	P19338	NCL	Nucleolin OS=Homo sapiens GN=NCL PE=1 SV=3	0	53.7446	20.9859	13	40	13	1	710	76.568	4.7	Deamidated [N308; N492]	1042.56
WCE	APE	J3KPD9	NME1-NME2	Protein NME1-NME2 OS=Homo sapiens GN=NME1-NME2 PE=1 SV=1	0	6.85554	22.335	3	3	3	1	197	22.408	9.54	Oxidation [M90]; Carbamidomethyl [C109]	95.4969
WCE	SCR	Q32Q12	NME1-NME2	Nucleoside diphosphate kinase OS=Homo sapiens GN=NME1-NME2 PE=1 SV=1	0	16.3856	29.4521	5	11	5	1	292	32.621	8.48	Oxidation [M66; M343; M343; M343; M343; M343]; Deamidated [N348; N348]	252.61
WCE	APE	A0A0S2Z4Z9	NONO	Non-POU domain containing octamer-binding isoform 1 (Fragment) OS=Homo sapiens GN=NONO PE=2 SV=1	0	12.1017	13.5881	4	6	4	1	471	54.197	8.95	Oxidation [M90; M269; M441]	211.917
WCE	SCR	A0A0S2Z4Z9	NONO	Non-POU domain containing octamer-binding isoform 1 (Fragment) OS=Homo sapiens GN=NONO PE=2 SV=1	0	25.967	15.7113	6	12	6	1	471	54.197	8.95	Oxidation [M90; M132; M269; M384; M387; M389; M393]	408.857
WCE	APE	A0A0S2Z491	NPM1	Nucleophosmin isoform 2 (Fragment) OS=Homo sapiens GN=NPM1 PE=2 SV=1	0	46.2952	28.5714	6	12	6	1	294	32.555	4.78	Oxidation [M65; M81; M278]	661.593
WCE	SCR	A0A0S2Z491	NPM1	Nucleophosmin isoform 2 (Fragment) OS=Homo sapiens GN=NPM1 PE=2 SV=1	0	60.3158	31.6327	7	26	7	1	294	32.555	4.78	Oxidation [M65; M81; M278]; Deamidated [N66; Q84]	1114.08
WCE	APE	A0A024R6W2	NUDT21	Nudix (Nucleoside diphosphate linked moiety X)-type motif 21, isoform CRA_a OS=Homo sapiens GN=NUDT21 PE=4 SV=1	0	7.26081	13.2159	2	2	2	1	227	26.211	8.82		78.31
WCE	SCR	A0A024R6W2	NUDT21	Nudix (Nucleoside diphosphate linked moiety X)-type motif 21, isoform CRA_a OS=Homo sapiens GN=NUDT21 PE=4 SV=1	0	27.4437	29.5154	5	8	5	1	227	26.211	8.82	Deamidated [N38]	311.406
WCE	APE	Q5SWX8	ODR4	Protein odr-4 homolog OS=Homo sapiens GN=ODR4 PE=1 SV=1	0	13.6096	5.50661	2	3	2	1	454	51.071	5.92		135.703
WCE	SCR	Q5SWX8	ODR4	Protein odr-4 homolog OS=Homo sapiens GN=ODR4 PE=1 SV=1	0	13.3113	7.48899	3	6	3	1	454	51.071	5.92		150.594
WCE	APE	A0A024R8S5	P4HB	Protein disulfide-isomerase OS=Homo sapiens GN=P4HB PE=3 SV=1	0	32.7421	16.1417	7	17	7	1	508	57.081	4.87	Deamidated [Q233]	541.975
WCE	SCR	A0A024R8S5	P4HB	Protein disulfide-isomerase OS=Homo sapiens GN=P4HB PE=3 SV=1	0	68.1072	34.4488	12	28	12	1	508	57.081	4.87	Oxidation [M324]; Deamidated [Q171; Q174; N189]	814.145
WCE	APE	B3KT93	PABPC1	Polyadenylate-binding protein OS=Homo sapiens PE=2 SV=1	0	87.1034	20.283	13	38	10	1	636	70.571	9.52	Oxidation [M72; M383]; Deamidated [N58; Q60; Q61]	1259.17
WCE	SCR	P11940	PABPC1	Polyadenylate-binding protein 1 OS=Homo sapiens GN=PABPC1 PE=1 SV=2	0	148.708	39.7799	22	72	14	1	636	70.626	9.5	Oxidation [M72; M383; M532; M549; M584; M596]; Carbamidomethyl [C128; C339]; Deamidated [Q60]	2340.76
WCE	APE	Q6IQ30	PABPC4	Polyadenylate-binding protein OS=Homo sapiens GN=PABPC4 PE=2 SV=1	0	35.3231	8.33333	5	13	2	1	660	72.315	9.35	Oxidation [M72]; Deamidated [N58; Q60; Q61]	445.288
WCE	SCR	Q6IQ30	PABPC4	Polyadenylate-binding protein OS=Homo sapiens GN=PABPC4 PE=2 SV=1	0	87.5041	29.697	15	42	7	1	660	72.315	9.35	Oxidation [M72; M383; M598; M609; M621]; Carbamidomethyl [C128; C339]; Deamidated [Q60]	1373.24
WCE	APE	B2R5W3	PARP1	Poly [ADP-ribose] polymerase OS=Homo sapiens PE=2 SV=1	0	14.8118	5.32544	4	9	4	1	1014	113.014	8.88		233.839
WCE	SCR	B2R5W3	PARP1	Poly [ADP-ribose] polymerase OS=Homo sapiens PE=2 SV=1	0	7.80423	3.15582	2	2	2	1	1014	113.014	8.88		75.19
WCE	APE	Q53SS8	PCBP1	Epididymis secretory protein Li 85 OS=Homo sapiens GN=PCBP1 PE=2 SV=1	0	12.4571	14.6067	4	7	4	1	356	37.474	7.09	Carbamidomethyl [C109; C158]	171.23
WCE	SCR	Q53SS8	PCBP1	Epididymis secretory protein Li 85 OS=Homo sapiens GN=PCBP1 PE=2 SV=1	0	24.4688	26.4045	7	15	5	1	356	37.474	7.09	Carbamidomethyl [C54; C109; C158]; Oxidation [M137]	524.847
WCE	APE	P08559	PDHA1	Pyruvate dehydrogenase E1 component subunit alpha, somatic form, mitochondrial OS=Homo sapiens GN=PDHA1 PE=1 SV=3	0	7.72786	5.64103	2	8	2	1	390	43.268	8.06		210.075
WCE	SCR	P08559	PDHA1	Pyruvate dehydrogenase E1 component subunit alpha, somatic form, mitochondrial OS=Homo sapiens GN=PDHA1 PE=1 SV=3	0	10.1932	8.20513	3	4	3	1	390	43.268	8.06	Carbamidomethyl [C261]; Oxidation [M257]	118.334
WCE	APE	P30101	PDIA3	Protein disulfide-isomerase A3 OS=Homo sapiens GN=PDIA3 PE=1 SV=4	0	14.3662	10.495	5	6	5	1	505	56.747	6.35		162.271
WCE	SCR	P30101	PDIA3	Protein disulfide-isomerase A3 OS=Homo sapiens GN=PDIA3 PE=1 SV=4	0	25.1249	15.2475	7	12	7	1	505	56.747	6.35		309.114
WCE	APE	O60825	PFKFB2	6-phosphofructo-2-kinase/fructose-2,6-bisphosphatase 2 OS=Homo sapiens GN=PFKFB2 PE=1 SV=2	0	11.8776	9.50495	4	7	3	1	505	58.44	8.38	Oxidation [M243; M395]	190.466
WCE	SCR	O60825	PFKFB2	6-phosphofructo-2-kinase/fructose-2,6-bisphosphatase 2 OS=Homo sapiens GN=PFKFB2 PE=1 SV=2	0	7.78016	4.15842	2	3	1	1	505	58.44	8.38	Oxidation [M243]	95.9567
WCE	APE	Q5VX20	PFKFB3	6-phosphofructo-2-kinase/fructose-2,6-bisphosphatase 3 OS=Homo sapiens GN=PFKFB3 PE=1 SV=1	0	17.1673	9.69582	4	6	3	1	526	60.304	8.05	Oxidation [M240]	232.127
WCE	SCR	Q5VX20	PFKFB3	6-phosphofructo-2-kinase/fructose-2,6-bisphosphatase 3 OS=Homo sapiens GN=PFKFB3 PE=1 SV=1	0	13.0096	7.98479	3	5	2	1	526	60.304	8.05	Carbamidomethyl [C387]; Oxidation [M240]	158.2
WCE	APE	P07737	PFN1	Profilin-1 OS=Homo sapiens GN=PFN1 PE=1 SV=2	0	5.96097	20	2	2	2	1	140	15.045	8.27	Oxidation [M86]	89.2912
WCE	SCR	P07737	PFN1	Profilin-1 OS=Homo sapiens GN=PFN1 PE=1 SV=2	0	15.5828	27.8571	3	6	3	1	140	15.045	8.27	Oxidation [M86; M114]	208.647
WCE	APE	Q96HS1	PGAM5	Serine/threonine-protein phosphatase PGAM5, mitochondrial OS=Homo sapiens GN=PGAM5 PE=1 SV=2	0	8.27563	9.68858	2	5	2	1	289	31.985	8.68		154.322
WCE	SCR	Q96HS1	PGAM5	Serine/threonine-protein phosphatase PGAM5, mitochondrial OS=Homo sapiens GN=PGAM5 PE=1 SV=2	0	23.4007	21.7993	5	7	5	1	289	31.985	8.68	Oxidation [M281]	187.045
WCE	APE	P00558	PGK1	Phosphoglycerate kinase 1 OS=Homo sapiens GN=PGK1 PE=1 SV=3	0	41.6756	25.4197	7	11	7	1	417	44.586	8.1	Carbamidomethyl [C108; C367; C379; C380]; Oxidation [M251]	441.412
WCE	SCR	P00558	PGK1	Phosphoglycerate kinase 1 OS=Homo sapiens GN=PGK1 PE=1 SV=3	0	53.8846	34.2926	9	16	9	1	417	44.586	8.1	Oxidation [M176; M251; M312]; Carbamidomethyl [C108; C316; C367; C379; C380]	669.105
WCE	APE	O43175	PHGDH	D-3-phosphoglycerate dehydrogenase OS=Homo sapiens GN=PHGDH PE=1 SV=4	0	4.74368	5.06567	2	3	2	1	533	56.614	6.71		93.24
WCE	SCR	O43175	PHGDH	D-3-phosphoglycerate dehydrogenase OS=Homo sapiens GN=PHGDH PE=1 SV=4	0	14.5548	7.12946	3	4	3	1	533	56.614	6.71		187.09
NCE	APE	P01833	PIGR	Polymeric immunoglobulin receptor OS=Homo sapiens GN=PIGR PE=1 SV=4	0	4.91386	3.66492	2	5	2	1	764	83.232	5.74	Carbamidomethyl [C64]	144.84
NCE	SCR	P01833	PIGR	Polymeric immunoglobulin receptor OS=Homo sapiens GN=PIGR PE=1 SV=4	0	5.2474	3.53403	2	2	2	1	764	83.232	5.74	Carbamidomethyl [C64]	75.77
WCE	APE	P12273	PIP	Prolactin-inducible protein OS=Homo sapiens GN=PIP PE=1 SV=1	0	26.8432	44.5205	5	43	5	1	146	16.562	8.05	Carbamidomethyl [C89; C91; C123]	1421.18
WCE	SCR	P12273	PIP	Prolactin-inducible protein OS=Homo sapiens GN=PIP PE=1 SV=1	0	31.6697	57.5342	6	64	6	1	146	16.562	8.05	Carbamidomethyl [C89; C91; C123]	1865.36
WCE	APE	Q13835	PKP1	Plakophilin-1 OS=Homo sapiens GN=PKP1 PE=1 SV=2	0	13.3183	4.55154	3	23	3	1	747	82.808	9.13		1247.79
WCE	SCR	Q13835	PKP1	Plakophilin-1 OS=Homo sapiens GN=PKP1 PE=1 SV=2	0	28.0867	12.4498	8	38	8	1	747	82.808	9.13	Oxidation [M70; M123; M711]	1871.39
WCE	APE	Q15149	PLEC	Plectin OS=Homo sapiens GN=PLEC PE=1 SV=3	0	137.465	9.97011	37	54	37	1	4684	531.466	5.96	Oxidation [M3190; M3512; M4040]	1630.86
WCE	SCR	Q15149	PLEC	Plectin OS=Homo sapiens GN=PLEC PE=1 SV=3	0	92.6973	6.89582	27	37	26	1	4684	531.466	5.96	Oxidation [M4040]	958.586
WCE	APE	Q8N7G1	PNP	Purine nucleoside phosphorylase OS=Homo sapiens PE=2 SV=1	0	10.3818	11.6041	3	4	3	1	293	32.53	7.21		118.55
WCE	SCR	Q8N7G1	PNP	Purine nucleoside phosphorylase OS=Homo sapiens PE=2 SV=1	0	12.9031	12.628	3	7	3	1	293	32.53	7.21	Oxidation [M134; M223]; Deamidated [N74]	181.096
WCE	APE	Q6S8J3	POTEE	POTE ankyrin domain family member E OS=Homo sapiens GN=POTEE PE=1 SV=3	0	86.168	9.67442	8	76	1	1	1075	121.286	6.2	Deamidated [N792; Q946; N952]; Oxidation [M927]; Carbamidomethyl [C917]	3003.57
WCE	SCR	Q6S8J3	POTEE	POTE ankyrin domain family member E OS=Homo sapiens GN=POTEE PE=1 SV=3	0	99.4063	9.67442	8	84	1	1	1075	121.286	6.2	Deamidated [N792; Q925; N952]; Carbamidomethyl [C917]; Oxidation [M927]	3188.64
WCE	APE	A8K486	PPIA	Peptidyl-prolyl cis-trans isomerase OS=Homo sapiens PE=2 SV=1	0	14.2138	32.1212	4	9	4	1	165	18.002	6.9	Oxidation [M61; M100]; Carbamidomethyl [C62; C115]; Deamidated [N108; Q111]	261.624
WCE	SCR	A8K486	PPIA	Peptidyl-prolyl cis-trans isomerase OS=Homo sapiens PE=2 SV=1	0	36.4978	42.4242	5	16	5	1	165	18.002	6.9	Oxidation [M61; M100; M136; M142]; Carbamidomethyl [C62; C115]; Deamidated [Q63; N108; Q111]	548.517
WCE	APE	A0A024R6A5	PPM1A	Protein phosphatase 1A (Formerly 2C), magnesium-dependent, alpha isoform, isoform CRA_a OS=Homo sapiens GN=PPM1A PE=3 SV=1	0	43.8869	26.7016	8	22	4	1	382	42.421	5.36	Oxidation [M29; M183; M284]; Deamidated [N188]; Carbamidomethyl [C144; C268; C275; C290]	838.391
WCE	SCR	A0A024R6A5	PPM1A	Protein phosphatase 1A (Formerly 2C), magnesium-dependent, alpha isoform, isoform CRA_a OS=Homo sapiens GN=PPM1A PE=3 SV=1	0	66.1237	36.3874	11	35	7	1	382	42.421	5.36	Oxidation [M29; M112; M183; M284]; Deamidated [N188]; Carbamidomethyl [C71; C72; C144; C268; C275; C290]	1197.46
WCE	APE	B3KP90	PPM1B	cDNA FLJ31447 fis, clone NT2NE2000913, highly similar to Protein phosphatase 2C isoform beta (EC 3.1.3.16) OS=Homo sapiens PE=2 SV=1	0	84.9795	34.0292	13	49	9	1	479	52.676	5.05	Oxidation [M29; M138; M188; M288; M414]; Deamidated [N193]; Carbamidomethyl [C71; C294]	1601.69
WCE	SCR	B3KP90	PPM1B	cDNA FLJ31447 fis, clone NT2NE2000913, highly similar to Protein phosphatase 2C isoform beta (EC 3.1.3.16) OS=Homo sapiens PE=2 SV=1	0	159.611	47.3904	19	91	15	1	479	52.676	5.05	Oxidation [M29; M138; M188; M288; M332; M339; M414]; Deamidated [N159; Q161; N193; Q218; Q409]; Carbamidomethyl [C71; C149; C163; C172; C272; C279; C294]	2886.72
WCE	APE	B2R4P2	PRDX1	cDNA, FLJ92164, highly similar to Homo sapiens peroxiredoxin 1 (PRDX1), mRNA OS=Homo sapiens PE=2 SV=1	0	15.1262	16.5829	3	26	2	1	199	22.186	8.38		737.938
WCE	SCR	Q06830	PRDX1	Peroxiredoxin-1 OS=Homo sapiens GN=PRDX1 PE=1 SV=1	0	35.6151	37.6884	7	50	5	1	199	22.096	8.13	Deamidated [N145]; Oxidation [M100]	1399.45
WCE	APE	P78527	PRKDC	DNA-dependent protein kinase catalytic subunit OS=Homo sapiens GN=PRKDC PE=1 SV=3	0	15.5361	1.57461	5	8	5	1	4128	468.788	7.12	Oxidation [M3890]	212.744
WCE	SCR	P78527	PRKDC	DNA-dependent protein kinase catalytic subunit OS=Homo sapiens GN=PRKDC PE=1 SV=3	0	12.3648	1.50194	5	5	5	1	4128	468.788	7.12	Carbamidomethyl [C974]	105.994
WCE	APE	H7C2I1	PRMT1	Protein arginine N-methyltransferase 1 OS=Homo sapiens GN=PRMT1 PE=1 SV=1	0	64.7598	39.8922	12	25	12	1	371	42.434	5.35	Carbamidomethyl [C103; C119; C250; C360; C364]; Oxidation [M104; M319; M337]	894.031
WCE	SCR	H7C2I1	PRMT1	Protein arginine N-methyltransferase 1 OS=Homo sapiens GN=PRMT1 PE=1 SV=1	0	104.35	51.2129	18	37	18	1	371	42.434	5.35	Carbamidomethyl [C103; C119; C250; C272; C360; C364]; Oxidation [M104; M319; M337]	1381.94
CCE	APE	B2RDD7	PRMT5	Protein arginine N-methyltransferase 5 OS=Homo sapiens PE=2 SV=1	0	25.9784	7.84929	4	7	4	1	637	72.664	6.29	Oxidation [M362; M500]	258.159
CCE	SCR	B2RDD7	PRMT5	Protein arginine N-methyltransferase 5 OS=Homo sapiens PE=2 SV=1	0	16.6665	11.146	7	9	7	1	637	72.664	6.29	Carbamidomethyl [C42; C599]; Oxidation [M43; M362]	235.999
WCE	APE	B2RDD7	PRMT5	Protein arginine N-methyltransferase 5 OS=Homo sapiens PE=2 SV=1	0	173.84	29.0424	19	83	19	1	637	72.664	6.29	Deamidated [N170; N239; Q338; Q339; N357; Q359; Q497]; Carbamidomethyl [C22]; Oxidation [M362; M500]	2666.08
WCE	SCR	O14744	PRMT5	Protein arginine N-methyltransferase 5 OS=Homo sapiens GN=PRMT5 PE=1 SV=4	0	320.295	49.7645	30	142	30	1	637	72.638	6.29	Deamidated [N79; N170; N215; N239; Q309; Q313; N318; Q322; N357; Q359; N373; N443; Q497]; Carbamidomethyl [C22; C42; C344; C449]; Oxidation [M43; M316; M362; M420; M500]	4755.59
WCE	APE	Q9UMS4	PRPF19	Pre-mRNA-processing factor 19 OS=Homo sapiens GN=PRPF19 PE=1 SV=1	0	8.74748	8.92857	3	4	3	1	504	55.146	6.61		92.6238
WCE	SCR	Q9UMS4	PRPF19	Pre-mRNA-processing factor 19 OS=Homo sapiens GN=PRPF19 PE=1 SV=1	0	61.1817	29.7619	9	18	9	1	504	55.146	6.61	Oxidation [M86; M370; M495]; Carbamidomethyl [C230; C298; C351; C355]	608.109
WCE	APE	F1T0A5	PRPF31	PRP31 pre-mRNA processing factor 31 homolog (Yeast), isoform CRA_a OS=Homo sapiens GN=PRPF31 PE=2 SV=1	0	21.6608	12.4248	5	12	5	1	499	55.421	5.78	Oxidation [M81; M232; M483]	363.77
WCE	SCR	F1T0A5	PRPF31	PRP31 pre-mRNA processing factor 31 homolog (Yeast), isoform CRA_a OS=Homo sapiens GN=PRPF31 PE=2 SV=1	0	40.9289	27.2545	9	20	9	1	499	55.421	5.78	Oxidation [M81; M212; M232; M483]; Deamidated [Q458]	618.249
WCE	APE	Q59EL4	PRPF4	PRPF4 protein variant (Fragment) OS=Homo sapiens PE=2 SV=1	0	7.50717	5.40037	2	4	2	1	537	59.984	7.56		150.726
WCE	SCR	Q59EL4	PRPF4	PRPF4 protein variant (Fragment) OS=Homo sapiens PE=2 SV=1	0	10.9288	6.89013	4	4	4	1	537	59.984	7.56		116.153
WCE	APE	B2R860	PRPS2	cDNA, FLJ93752, highly similar to Homo sapiens phosphoribosyl pyrophosphate synthetase 2 (PRPS2), mRNA OS=Homo sapiens PE=2 SV=1	0	14.4776	10.0629	2	4	2	1	318	34.648	6.46		211.69
WCE	SCR	P11908	PRPS2	Ribose-phosphate pyrophosphokinase 2 OS=Homo sapiens GN=PRPS2 PE=1 SV=2	0	49.489	31.1321	7	14	2	1	318	34.747	6.61	Carbamidomethyl [C91; C226; C230]; Oxidation [M222]	687.789
WCE	APE	Q14558	PRPSAP1	Phosphoribosyl pyrophosphate synthase-associated protein 1 OS=Homo sapiens GN=PRPSAP1 PE=1 SV=2	0	36.1526	25.2809	6	13	5	1	356	39.369	7.2	Oxidation [M133]; Carbamidomethyl [C19]; Deamidated [Q141]	512.128
WCE	SCR	Q14558	PRPSAP1	Phosphoribosyl pyrophosphate synthase-associated protein 1 OS=Homo sapiens GN=PRPSAP1 PE=1 SV=2	0	40.8878	33.9888	8	12	6	1	356	39.369	7.2	Oxidation [M133]; Carbamidomethyl [C19]; Deamidated [Q141; N167]	453.037
WCE	APE	A0A024QYY3	PRPSAP2	Phosphoribosyl pyrophosphate synthetase-associated protein 2, isoform CRA_a OS=Homo sapiens GN=PRPSAP2 PE=4 SV=1	0	47.8068	33.3333	9	15	8	1	369	40.899	7.44	Oxidation [M145; M296; M343; M358]; Deamidated [Q215; N354]	450.447
WCE	SCR	A0A024QYY3	PRPSAP2	Phosphoribosyl pyrophosphate synthetase-associated protein 2, isoform CRA_a OS=Homo sapiens GN=PRPSAP2 PE=4 SV=1	0	59.3494	52.0325	13	19	11	1	369	40.899	7.44	Oxidation [M32; M145; M296; M343]; Carbamidomethyl [C31]; Deamidated [Q215]	570.257
WCE	APE	E7EQ64	PRSS1	Trypsin-1 OS=Homo sapiens GN=PRSS1 PE=1 SV=1	0	25.1876	11.4943	2	49	1	1	261	28.105	7.25	Deamidated [N91; N98; Q100; N119; N120]; Oxidation [M123]	833.2
WCE	SCR	E7EQ64	PRSS1	Trypsin-1 OS=Homo sapiens GN=PRSS1 PE=1 SV=1	0	32.3892	11.4943	2	90	1	1	261	28.105	7.25	Deamidated [N91; N98; Q100; N119; N120]; Oxidation [M123]	1416.54
NCE	APE	E7EQ64	PRSS1	Trypsin-1 OS=Homo sapiens GN=PRSS1 PE=1 SV=1	0	28.5647	11.4943	2	61	1	1	261	28.105	7.25	Deamidated [N91; N98; Q100; N119; N120]; Oxidation [M123]	1105.76
NCE	SCR	E7EQ64	PRSS1	Trypsin-1 OS=Homo sapiens GN=PRSS1 PE=1 SV=1	0	25.9948	11.4943	2	67	2	1	261	28.105	7.25	Deamidated [N91; N98; Q100; N119; N120]; Oxidation [M123]	915.222
WCE	APE	A1A508	PRSS3	PRSS3 protein OS=Homo sapiens GN=PRSS3 PE=2 SV=1	0	18.22	9.31174	2	59	1	1	247	26.47	7.21	Deamidated [N84; Q86; N105; N106]; Oxidation [M109]	1434.7
WCE	SCR	A1A508	PRSS3	PRSS3 protein OS=Homo sapiens GN=PRSS3 PE=2 SV=1	0	17.5965	9.31174	2	73	1	1	247	26.47	7.21	Deamidated [N105; N106]; Oxidation [M109]	1945.58
CCE	APE	B4DHQ3	PSAT1	Phosphoserine aminotransferase OS=Homo sapiens PE=2 SV=1	0	42.9572	26.747	9	14	9	1	415	45.326	9.03	Oxidation [M87; M222; M374]; Carbamidomethyl [C220]	460.366
CCE	SCR	B4DHQ3	PSAT1	Phosphoserine aminotransferase OS=Homo sapiens PE=2 SV=1	0	4.79758	5.78313	2	2	2	1	415	45.326	9.03		88.07
WCE	APE	B4DHQ3	PSAT1	Phosphoserine aminotransferase OS=Homo sapiens PE=2 SV=1	0	6.75596	6.0241	2	2	2	1	415	45.326	9.03		69.87
WCE	SCR	B4DHQ3	PSAT1	Phosphoserine aminotransferase OS=Homo sapiens PE=2 SV=1	0	6.52779	5.78313	2	3	2	1	415	45.326	9.03		105.32
CCE	APE	A0A024RA52	PSMA2	Proteasome subunit alpha type OS=Homo sapiens GN=PSMA2 PE=1 SV=1	0	38.6289	32.4786	5	10	5	1	234	25.882	7.43	Oxidation [M79]; Deamidated [Q21]	409.006
CCE	SCR	A0A024RA52	PSMA2	Proteasome subunit alpha type OS=Homo sapiens GN=PSMA2 PE=1 SV=1	0	9.27779	17.9487	2	2	2	1	234	25.882	7.43	Deamidated [Q102]	93.36
WCE	APE	A0A024RA52	PSMA2	Proteasome subunit alpha type OS=Homo sapiens GN=PSMA2 PE=1 SV=1	0	24.9749	23.9316	3	9	3	1	234	25.882	7.43	Oxidation [M79]	303.948
WCE	SCR	A0A024RA52	PSMA2	Proteasome subunit alpha type OS=Homo sapiens GN=PSMA2 PE=1 SV=1	0	52.8198	42.735	7	15	7	1	234	25.882	7.43	Oxidation [M79]	639.572
WCE	APE	P25788	PSMA3	Proteasome subunit alpha type-3 OS=Homo sapiens GN=PSMA3 PE=1 SV=2	0	14.3392	9.01961	2	4	2	1	255	28.415	5.33	Oxidation [M28; M76]	169.84
WCE	SCR	P25788	PSMA3	Proteasome subunit alpha type-3 OS=Homo sapiens GN=PSMA3 PE=1 SV=2	0	18.4971	15.2941	4	9	4	1	255	28.415	5.33	Oxidation [M28; M76]	271.346
WCE	APE	P25789	PSMA4	Proteasome subunit alpha type-4 OS=Homo sapiens GN=PSMA4 PE=1 SV=1	0	5.96493	8.81226	2	2	2	1	261	29.465	7.72		71.0284
WCE	SCR	P25789	PSMA4	Proteasome subunit alpha type-4 OS=Homo sapiens GN=PSMA4 PE=1 SV=1	0	24.6741	30.6513	7	9	7	1	261	29.465	7.72	Carbamidomethyl [C74; C163]; Oxidation [M72; M174]	254.2
WCE	APE	G3V5Z7	PSMA6	Proteasome subunit alpha type OS=Homo sapiens GN=PSMA6 PE=1 SV=1	0	32.8818	22.619	5	18	5	1	252	28.129	6.76		649.827
WCE	SCR	G3V5Z7	PSMA6	Proteasome subunit alpha type OS=Homo sapiens GN=PSMA6 PE=1 SV=1	0	32.6335	30.1587	6	17	6	1	252	28.129	6.76	Carbamidomethyl [C47; C78]; Oxidation [M80; M83]	815.608
WCE	APE	P28070	PSMB4	Proteasome subunit beta type-4 OS=Homo sapiens GN=PSMB4 PE=1 SV=4	0	23.9822	24.6212	4	7	4	1	264	29.185	5.97	Oxidation [M50; M71; M95]	400.331
WCE	SCR	P28070	PSMB4	Proteasome subunit beta type-4 OS=Homo sapiens GN=PSMB4 PE=1 SV=4	0	29.3894	27.6515	5	9	5	1	264	29.185	5.97	Oxidation [M50; M71; M95]	424.919
WCE	APE	P62195	PSMC5	26S protease regulatory subunit 8 OS=Homo sapiens GN=PSMC5 PE=1 SV=1	0	10.9827	11.33	3	5	3	1	406	45.597	7.55	Oxidation [M248; M273]	133.27
WCE	SCR	P62195	PSMC5	26S protease regulatory subunit 8 OS=Homo sapiens GN=PSMC5 PE=1 SV=1	0	14.3216	10.5911	3	3	3	1	406	45.597	7.55	Oxidation [M248]	103.49
WCE	APE	A0A087X2I1	PSMC6	26S protease regulatory subunit 10B OS=Homo sapiens GN=PSMC6 PE=1 SV=1	0	21.4854	16.8734	5	9	5	1	403	45.768	7.78	Oxidation [M272; M278]	323.846
WCE	SCR	A0A087X2I1	PSMC6	26S protease regulatory subunit 10B OS=Homo sapiens GN=PSMC6 PE=1 SV=1	0	41.9387	38.7097	10	19	10	1	403	45.768	7.78	Carbamidomethyl [C242; C361]; Oxidation [M116; M122; M136; M246; M272; M278; M366]; Deamidated [N276; Q277]	573.665
CCE	APE	O00231	PSMD11	26S proteasome non-ATPase regulatory subunit 11 OS=Homo sapiens GN=PSMD11 PE=1 SV=3	0	48.5983	34.1232	12	20	12	1	422	47.434	6.48	Oxidation [M212; M260; M407]	552.039
CCE	SCR	O00231	PSMD11	26S proteasome non-ATPase regulatory subunit 11 OS=Homo sapiens GN=PSMD11 PE=1 SV=3	0	4.51988	5.21327	2	2	2	1	422	47.434	6.48		64.22
WCE	APE	O43242	PSMD3	26S proteasome non-ATPase regulatory subunit 3 OS=Homo sapiens GN=PSMD3 PE=1 SV=2	0	6.75322	4.68165	2	3	2	1	534	60.939	8.44	Oxidation [M358]	81.5988
WCE	SCR	O43242	PSMD3	26S proteasome non-ATPase regulatory subunit 3 OS=Homo sapiens GN=PSMD3 PE=1 SV=2	0	6.0892	4.68165	2	3	2	1	534	60.939	8.44	Oxidation [M358]	93.2167
WCE	APE	Q5VWC4	PSMD4	26S proteasome non-ATPase regulatory subunit 4 OS=Homo sapiens GN=PSMD4 PE=1 SV=1	0	5.40277	7.89474	2	2	2	1	380	41.053	4.81	Oxidation [M359]	61.12
WCE	SCR	P55036	PSMD4	26S proteasome non-ATPase regulatory subunit 4 OS=Homo sapiens GN=PSMD4 PE=1 SV=1	0	21.8855	19.8939	5	7	5	1	377	40.711	4.79	Carbamidomethyl [C87]; Oxidation [M356]	234.975
WCE	APE	A0A0U1RRM4	PTBP1	Polypyrimidine tract-binding protein 1 OS=Homo sapiens GN=PTBP1 PE=1 SV=1	0	9.98244	6.80272	3	4	3	1	588	62.425	9.1	Deamidated [N534]	115.89
WCE	SCR	A0A0U1RRM4	PTBP1	Polypyrimidine tract-binding protein 1 OS=Homo sapiens GN=PTBP1 PE=1 SV=1	0	41.5274	22.7891	8	12	8	1	588	62.425	9.1	Deamidated [N279; N534]; Carbamidomethyl [C281; C282]	474.19
WCE	APE	Q03393	PTS	6-pyruvoyl tetrahydrobiopterin synthase OS=Homo sapiens GN=PTS PE=1 SV=1	0	10.276	30.3448	4	4	4	1	145	16.375	6.68	Oxidation [M80; M85]	110.85
WCE	SCR	Q03393	PTS	6-pyruvoyl tetrahydrobiopterin synthase OS=Homo sapiens GN=PTS PE=1 SV=1	0	16.4842	28.9655	5	9	5	1	145	16.375	6.68		250.493
WCE	APE	Q00577	PURA	Transcriptional activator protein Pur-alpha OS=Homo sapiens GN=PURA PE=1 SV=2	0	8.17351	9.93789	2	3	2	1	322	34.889	6.44		129.397
WCE	SCR	Q00577	PURA	Transcriptional activator protein Pur-alpha OS=Homo sapiens GN=PURA PE=1 SV=2	0	10.1158	9.93789	2	5	2	1	322	34.889	6.44	Deamidated [Q184; Q186; Q193]	146.85
WCE	APE	A0A024R1U4	RAB5C	RAB5C, member RAS oncogene family, isoform CRA_a OS=Homo sapiens GN=RAB5C PE=4 SV=1	0	4.75498	10.6481	2	3	2	1	216	23.468	8.41		67.9731
WCE	SCR	A0A024R1U4	RAB5C	RAB5C, member RAS oncogene family, isoform CRA_a OS=Homo sapiens GN=RAB5C PE=4 SV=1	0	14.6284	22.2222	4	6	4	1	216	23.468	8.41		156.331
WCE	APE	P54136	RARS	Arginine--tRNA ligase, cytoplasmic OS=Homo sapiens GN=RARS PE=1 SV=2	0	13.5584	7.12121	4	6	4	1	660	75.331	6.68	Oxidation [M463]	162.139
WCE	SCR	P54136	RARS	Arginine--tRNA ligase, cytoplasmic OS=Homo sapiens GN=RARS PE=1 SV=2	0	14.7098	6.9697	4	7	4	1	660	75.331	6.68	Oxidation [M463]	199.747
CCE	APE	Q09028	RBBP4	Histone-binding protein RBBP4 OS=Homo sapiens GN=RBBP4 PE=1 SV=3	0	21.5208	13.1765	4	8	2	1	425	47.626	4.89	Deamidated [Q354]	168.109
CCE	SCR	Q09028	RBBP4	Histone-binding protein RBBP4 OS=Homo sapiens GN=RBBP4 PE=1 SV=3	0	6.79472	6.82353	3	3	3	1	425	47.626	4.89		79.8126
WCE	SCR	Q09028	RBBP4	Histone-binding protein RBBP4 OS=Homo sapiens GN=RBBP4 PE=1 SV=3	0	15.6782	16.9412	5	6	3	1	425	47.626	4.89	Carbamidomethyl [C167]; Deamidated [Q354]	153.78
WCE	APE	A0A0A0MR66	RBM10	RNA binding motif protein 10, isoform CRA_d OS=Homo sapiens GN=RBM10 PE=1 SV=1	0	10.2447	2.81407	3	8	3	1	995	110.299	6.28		206.29
WCE	SCR	A0A0A0MR66	RBM10	RNA binding motif protein 10, isoform CRA_d OS=Homo sapiens GN=RBM10 PE=1 SV=1	0	200.484	36.0804	31	98	31	1	995	110.299	6.28	Carbamidomethyl [C284; C287]; Oxidation [M200; M253; M378; M558; M595; M874; M877]; Deamidated [Q203; Q321; Q332; Q339; Q342; Q344; Q350; N371; N373; N872; Q876]	3180.96
WCE	APE	Q5W009	RBM17	RNA binding motif protein 17, isoform CRA_a OS=Homo sapiens GN=RBM17 PE=2 SV=1	0.000235322	4.05142	5.23691	2	2	2	1	401	44.934	5.97		48.34
WCE	SCR	Q5W009	RBM17	RNA binding motif protein 17, isoform CRA_a OS=Homo sapiens GN=RBM17 PE=2 SV=1	0	39.8624	20.9476	8	16	8	1	401	44.934	5.97	Oxidation [M170]; Carbamidomethyl [C339]	464.827
WCE	APE	P38159	RBMX	RNA-binding motif protein, X chromosome OS=Homo sapiens GN=RBMX PE=1 SV=3	0	34.1596	15.601	6	12	6	1	391	42.306	10.05	Oxidation [M40]	475.123
WCE	SCR	P38159	RBMX	RNA-binding motif protein, X chromosome OS=Homo sapiens GN=RBMX PE=1 SV=3	0	39.4511	16.3683	6	19	6	1	391	42.306	10.05	Oxidation [M40; M129; M136; M140]	564.085
WCE	APE	P62906	RPL10A	60S ribosomal protein L10a OS=Homo sapiens GN=RPL10A PE=1 SV=2	0	27.8748	21.1982	5	19	5	1	217	24.816	9.94	Oxidation [M144]	466.076
WCE	SCR	P62906	RPL10A	60S ribosomal protein L10a OS=Homo sapiens GN=RPL10A PE=1 SV=2	0	8.3976	13.3641	3	4	3	1	217	24.816	9.94		95.323
WCE	APE	P62888	RPL30	60S ribosomal protein L30 OS=Homo sapiens GN=RPL30 PE=1 SV=2	0	19.7345	47.8261	4	8	4	1	115	12.776	9.63	Carbamidomethyl [C52; C85; C92]; Deamidated [N50]	289.192
WCE	SCR	P62888	RPL30	60S ribosomal protein L30 OS=Homo sapiens GN=RPL30 PE=1 SV=2	0	14.0427	51.3043	4	6	4	1	115	12.776	9.63	Carbamidomethyl [C52; C85; C92]; Oxidation [M65]	262.523
WCE	APE	A0A024R814	RPL7	Ribosomal protein L7, isoform CRA_a OS=Homo sapiens GN=RPL7 PE=3 SV=1	0	30.1461	34.3629	9	20	9	1	259	30.419	10.71		458.747
WCE	SCR	A0A024R814	RPL7	Ribosomal protein L7, isoform CRA_a OS=Homo sapiens GN=RPL7 PE=3 SV=1	0	16.8548	19.6911	4	7	4	1	259	30.419	10.71		238.597
WCE	APE	A0A024RBS2	RPLP0	60S acidic ribosomal protein P0 OS=Homo sapiens GN=RPLP0 PE=3 SV=1	0	28.5224	18.612	5	13	5	1	317	34.252	5.97	Oxidation [M101]; Deamidated [Q139]	412.757
WCE	SCR	A0A024RBS2	RPLP0	60S acidic ribosomal protein P0 OS=Homo sapiens GN=RPLP0 PE=3 SV=1	0	56.484	50.7886	11	25	11	1	317	34.252	5.97	Carbamidomethyl [C27; C119]; Oxidation [M101]	794.916
WCE	APE	P05387	RPLP2	60S acidic ribosomal protein P2 OS=Homo sapiens GN=RPLP2 PE=1 SV=1	0	27.7646	40.8696	4	9	4	1	115	11.658	4.54	Deamidated [Q57]	424.829
WCE	SCR	P05387	RPLP2	60S acidic ribosomal protein P2 OS=Homo sapiens GN=RPLP2 PE=1 SV=1	0	48.6688	71.3043	7	12	7	1	115	11.658	4.54	Deamidated [Q57]	651.54
WCE	APE	P04843	RPN1	Dolichyl-diphosphooligosaccharide--protein glycosyltransferase subunit 1 OS=Homo sapiens GN=RPN1 PE=1 SV=1	0	13.8794	8.23723	4	6	4	1	607	68.527	6.38		196.979
WCE	SCR	P04843	RPN1	Dolichyl-diphosphooligosaccharide--protein glycosyltransferase subunit 1 OS=Homo sapiens GN=RPN1 PE=1 SV=1	0	27.9091	11.3674	6	9	6	1	607	68.527	6.38		333.086
WCE	APE	P62263	RPS14	40S ribosomal protein S14 OS=Homo sapiens GN=RPS14 PE=1 SV=3	0	8.25092	16.5563	3	6	3	1	151	16.263	10.05		171.463
WCE	SCR	P62263	RPS14	40S ribosomal protein S14 OS=Homo sapiens GN=RPS14 PE=1 SV=3	0	8.32313	15.894	2	7	2	1	151	16.263	10.05		222.861
WCE	APE	P62244	RPS15A	40S ribosomal protein S15a OS=Homo sapiens GN=RPS15A PE=1 SV=2	0	11.6303	21.5385	4	6	4	1	130	14.83	10.13	Oxidation [M4]	151.696
WCE	SCR	P62244	RPS15A	40S ribosomal protein S15a OS=Homo sapiens GN=RPS15A PE=1 SV=2	0	10.6986	20	3	4	3	1	130	14.83	10.13	Oxidation [M4]	132.456
WCE	APE	P62249	RPS16	40S ribosomal protein S16 OS=Homo sapiens GN=RPS16 PE=1 SV=2	0	5.76914	14.3836	2	5	2	1	146	16.435	10.21		93.7182
WCE	SCR	Q6IPX4	RPS16	40S ribosomal protein S16 OS=Homo sapiens GN=RPS16 PE=1 SV=1	0.000215587	5.13701	15.7895	2	2	2	1	152	17.096	10.96		64.41
WCE	APE	P62269	RPS18	40S ribosomal protein S18 OS=Homo sapiens GN=RPS18 PE=1 SV=3	0	15.2642	25	4	7	4	1	152	17.708	10.99	Oxidation [M71]	235.377
WCE	SCR	P62269	RPS18	40S ribosomal protein S18 OS=Homo sapiens GN=RPS18 PE=1 SV=3	0	8.00496	19.0789	3	3	3	1	152	17.708	10.99		74.53
WCE	APE	Q8WVX7	RPS19	Ribosomal protein S19 (Fragment) OS=Homo sapiens PE=2 SV=1	0	8.12734	21.0191	3	4	3	1	157	17.271	10.52		100.887
WCE	SCR	Q8WVX7	RPS19	Ribosomal protein S19 (Fragment) OS=Homo sapiens PE=2 SV=1	0	23.2304	26.7516	5	7	5	1	157	17.271	10.52		234.502
WCE	APE	P23396	RPS3	40S ribosomal protein S3 OS=Homo sapiens GN=RPS3 PE=1 SV=2	0	27.3448	31.2757	7	12	7	1	243	26.671	9.66		345.003
WCE	SCR	P23396	RPS3	40S ribosomal protein S3 OS=Homo sapiens GN=RPS3 PE=1 SV=2	0	23.7124	31.6872	6	10	6	1	243	26.671	9.66	Carbamidomethyl [C97]; Oxidation [M157]	305.67
WCE	APE	A0A0C4DG17	RPSA	40S ribosomal protein SA OS=Homo sapiens GN=RPSA PE=1 SV=1	0	47.8249	31.3333	7	13	7	1	300	33.293	4.87	Carbamidomethyl [C153; C168]; Deamidated [N146]	631.216
WCE	SCR	A0A0C4DG17	RPSA	40S ribosomal protein SA OS=Homo sapiens GN=RPSA PE=1 SV=1	0	47.8338	31.3333	7	12	7	1	300	33.293	4.87	Carbamidomethyl [C153; C168]; Deamidated [N146]	602.862
CCE	APE	B5BUB1	RUVBL1	RuvB-like helicase (Fragment) OS=Homo sapiens GN=RUVBL1 PE=2 SV=1	0	47.8836	23.0263	8	17	8	1	456	50.184	6.42		664.593
CCE	SCR	B5BUB1	RUVBL1	RuvB-like helicase (Fragment) OS=Homo sapiens GN=RUVBL1 PE=2 SV=1	0	7.58278	9.21053	3	3	3	1	456	50.184	6.42		116.052
WCE	APE	B5BUB1	RUVBL1	RuvB-like helicase (Fragment) OS=Homo sapiens GN=RUVBL1 PE=2 SV=1	0	14.3263	15.3509	5	7	5	1	456	50.184	6.42		178.337
WCE	SCR	B5BUB1	RUVBL1	RuvB-like helicase (Fragment) OS=Homo sapiens GN=RUVBL1 PE=2 SV=1	0	38.366	22.1491	8	13	8	1	456	50.184	6.42	Carbamidomethyl [C94]; Oxidation [M96]	514.278
CCE	APE	Q9Y230	RUVBL2	RuvB-like 2 OS=Homo sapiens GN=RUVBL2 PE=1 SV=3	0	61.8611	32.1814	11	18	11	1	463	51.125	5.64	Oxidation [M46; M168; M320; M326]	744.711
CCE	SCR	Q9Y230	RUVBL2	RuvB-like 2 OS=Homo sapiens GN=RUVBL2 PE=1 SV=3	0	6.34275	6.04752	2	2	2	1	463	51.125	5.64		96.09
WCE	APE	Q9Y230	RUVBL2	RuvB-like 2 OS=Homo sapiens GN=RUVBL2 PE=1 SV=3	0	5.75381	5.39957	2	3	2	1	463	51.125	5.64		108.173
WCE	SCR	Q9Y230	RUVBL2	RuvB-like 2 OS=Homo sapiens GN=RUVBL2 PE=1 SV=3	0	41.364	19.6544	8	15	8	1	463	51.125	5.64	Carbamidomethyl [C227]; Oxidation [M168]	534.535
WCE	APE	P31151	S100A7	Protein S100-A7 OS=Homo sapiens GN=S100A7 PE=1 SV=4	0	22.9419	35.6436	5	25	5	1	101	11.464	6.77	Oxidation [M13; M16]; Carbamidomethyl [C47]	615.646
WCE	SCR	P31151	S100A7	Protein S100-A7 OS=Homo sapiens GN=S100A7 PE=1 SV=4	0	30.2404	34.6535	5	50	5	1	101	11.464	6.77	Oxidation [M13; M16]; Carbamidomethyl [C47]	1002.09
WCE	APE	P05109	S100A8	Protein S100-A8 OS=Homo sapiens GN=S100A8 PE=1 SV=1	0	17.2812	23.6559	2	27	2	1	93	10.828	7.03	Carbamidomethyl [C42]	872.316
WCE	SCR	P05109	S100A8	Protein S100-A8 OS=Homo sapiens GN=S100A8 PE=1 SV=1	0	32.4973	33.3333	4	55	4	1	93	10.828	7.03	Carbamidomethyl [C42]; Deamidated [N10; Q44]	1837.27
WCE	APE	B2R4M6	S100A9	Protein S100 OS=Homo sapiens PE=2 SV=1	0	23.2723	44.7368	4	18	4	1	114	13.202	6.13	Oxidation [M63]	448.059
WCE	SCR	B2R4M6	S100A9	Protein S100 OS=Homo sapiens PE=2 SV=1	0	50.3369	52.6316	6	70	6	1	114	13.202	6.13	Oxidation [M63]	2180.67
WCE	APE	Q6UWP8	SBSN	Suprabasin OS=Homo sapiens GN=SBSN PE=1 SV=2	0	20.5599	18.3051	3	28	3	1	590	60.505	7.01	Deamidated [Q154]	1035.62
WCE	SCR	Q6UWP8	SBSN	Suprabasin OS=Homo sapiens GN=SBSN PE=1 SV=2	0	43.544	23.0508	5	49	5	1	590	60.505	7.01		1883.96
WCE	APE	O95969	SCGB1D2	Secretoglobin family 1D member 2 OS=Homo sapiens GN=SCGB1D2 PE=2 SV=1	0	5.34614	11.1111	2	9	2	1	90	9.918	8.25		235.854
WCE	SCR	O95969	SCGB1D2	Secretoglobin family 1D member 2 OS=Homo sapiens GN=SCGB1D2 PE=2 SV=1	0.000215587	5.46025	22.2222	2	7	2	1	90	9.918	8.25		181.588
NCE	APE	Q8IZQ5	SELH	Selenoprotein H OS=Homo sapiens GN=SELH PE=1 SV=2	0	13.1721	18.8525	4	6	4	1	122	13.446	9.74	Deamidated [Q56]	161.016
NCE	SCR	Q8IZQ5	SELH	Selenoprotein H OS=Homo sapiens GN=SELH PE=1 SV=2	0	4.51869	15.5738	2	3	2	1	122	13.446	9.74		79.2567
WCE	APE	Q96P63	SERPINB12	Serpin B12 OS=Homo sapiens GN=SERPINB12 PE=1 SV=1	0	7.04547	5.92593	2	19	2	1	405	46.247	5.53		380.453
WCE	SCR	Q96P63	SERPINB12	Serpin B12 OS=Homo sapiens GN=SERPINB12 PE=1 SV=1	0	22.2649	20.9877	6	38	6	1	405	46.247	5.53	Deamidated [N338]; Oxidation [M41]; Carbamidomethyl [C12]	852.267
WCE	APE	P29508	SERPINB3	Serpin B3 OS=Homo sapiens GN=SERPINB3 PE=1 SV=2	0	19.4455	21.7949	7	25	7	1	390	44.537	6.81	Oxidation [M302; M304; M317]	571.964
WCE	SCR	P29508	SERPINB3	Serpin B3 OS=Homo sapiens GN=SERPINB3 PE=1 SV=2	0	50.2189	40	13	60	13	1	390	44.537	6.81	Oxidation [M12; M243; M267; M275; M302; M304; M317]	1568.01
WCE	APE	A8K259	SERPINH1	cDNA FLJ78501, highly similar to Homo sapiens serpin peptidase inhibitor, clade H (heat shock protein 47), member 1, (collagen binding protein 1) (SERPINH1), mRNA OS=Homo sapiens PE=2 SV=1	0	17.1082	10.0478	3	6	3	1	418	46.453	8.69		303.477
WCE	SCR	A8K259	SERPINH1	cDNA FLJ78501, highly similar to Homo sapiens serpin peptidase inhibitor, clade H (heat shock protein 47), member 1, (collagen binding protein 1) (SERPINH1), mRNA OS=Homo sapiens PE=2 SV=1	0	7.29336	6.45933	2	2	2	1	418	46.453	8.69		85
WCE	APE	Q5VXV3	SET	SET OS=Homo sapiens GN=SET PE=2 SV=1	0	7.82312	12.069	3	4	3	1	290	33.469	4.32		96.207
WCE	SCR	Q5VXV3	SET	SET OS=Homo sapiens GN=SET PE=2 SV=1	0	13.9472	13.4483	4	4	4	1	290	33.469	4.32		96.1569
WCE	APE	Q15393	SF3B3	Splicing factor 3B subunit 3 OS=Homo sapiens GN=SF3B3 PE=1 SV=4	0	24.3227	6.08053	6	9	6	1	1217	135.492	5.26	Oxidation [M1; M131; M321]	341.905
WCE	SCR	Q15393	SF3B3	Splicing factor 3B subunit 3 OS=Homo sapiens GN=SF3B3 PE=1 SV=4	0	191.256	31.8817	28	62	28	1	1217	135.492	5.26	Carbamidomethyl [C289; C1054]; Oxidation [M1; M131; M285; M298; M321; M447; M706; M715; M838; M1093]; Deamidated [N455; N844; N846; N1052]	2321.91
WCE	APE	P31947	SFN	14-3-3 protein sigma OS=Homo sapiens GN=SFN PE=1 SV=1	0	9.36795	12.5	3	15	1	1	248	27.757	4.74	Oxidation [M220]	216.629
WCE	SCR	P31947	SFN	14-3-3 protein sigma OS=Homo sapiens GN=SFN PE=1 SV=1	0	16.8633	15.7258	4	15	1	1	248	27.757	4.74	Oxidation [M220]	324.298
CCE	APE	A0A024R8U1	SLC16A3	Solute carrier family 16 (Monocarboxylic acid transporters), member 3, isoform CRA_a OS=Homo sapiens GN=SLC16A3 PE=4 SV=1	0	14.766	6.23656	4	9	4	1	465	49.437	7.96		212.258
CCE	SCR	A0A024R8U1	SLC16A3	Solute carrier family 16 (Monocarboxylic acid transporters), member 3, isoform CRA_a OS=Homo sapiens GN=SLC16A3 PE=4 SV=1	0	4.85243	4.51613	2	2	2	1	465	49.437	7.96		54.6542
WCE	APE	Q6NVC0	SLC25A5	SLC25A5 protein (Fragment) OS=Homo sapiens GN=SLC25A5 PE=2 SV=1	0	4.73481	6.81115	2	3	1	1	323	35.271	9.82		63.72
WCE	SCR	Q6NVC0	SLC25A5	SLC25A5 protein (Fragment) OS=Homo sapiens GN=SLC25A5 PE=2 SV=1	0	16.874	14.5511	4	7	1	1	323	35.271	9.82	Oxidation [M307]	162.239
WCE	APE	Q59EI9	SLC25A6	ADP,ATP carrier protein, liver isoform T2 variant (Fragment) OS=Homo sapiens PE=2 SV=1	0.000235322	4.23578	7.73994	2	2	1	1	323	35.361	9.85		58.07
WCE	SCR	Q59EI9	SLC25A6	ADP,ATP carrier protein, liver isoform T2 variant (Fragment) OS=Homo sapiens PE=2 SV=1	0	14.1309	15.4799	4	5	1	1	323	35.361	9.85	Oxidation [M307]	140
WCE	APE	P09661	SNRPA1	U2 small nuclear ribonucleoprotein A' OS=Homo sapiens GN=SNRPA1 PE=1 SV=2	0	10.9776	9.80392	2	4	2	1	255	28.398	8.62		159.49
WCE	SCR	P09661	SNRPA1	U2 small nuclear ribonucleoprotein A' OS=Homo sapiens GN=SNRPA1 PE=1 SV=2	0	26.6606	17.2549	4	8	4	1	255	28.398	8.62		339.991
WCE	APE	P08579	SNRPB2	U2 small nuclear ribonucleoprotein B'' OS=Homo sapiens GN=SNRPB2 PE=1 SV=1	0	8.96801	11.5556	2	4	1	1	225	25.47	9.72		209.94
WCE	SCR	P08579	SNRPB2	U2 small nuclear ribonucleoprotein B'' OS=Homo sapiens GN=SNRPB2 PE=1 SV=1	0	9.15995	11.5556	2	5	2	1	225	25.47	9.72		228.35
WCE	APE	P62316	SNRPD2	Small nuclear ribonucleoprotein Sm D2 OS=Homo sapiens GN=SNRPD2 PE=1 SV=1	0	4.88667	23.7288	2	2	2	1	118	13.518	9.91		63.57
WCE	SCR	P62316	SNRPD2	Small nuclear ribonucleoprotein Sm D2 OS=Homo sapiens GN=SNRPD2 PE=1 SV=1	0	24.3699	40.678	5	7	5	1	118	13.518	9.91	Carbamidomethyl [C46; C63]; Oxidation [M65]	235.44
WCE	APE	Q9Y657	SPIN1	Spindlin-1 OS=Homo sapiens GN=SPIN1 PE=1 SV=3	0	12.1139	15.2672	3	5	3	1	262	29.582	6.96	Oxidation [M132; M140]	203.639
WCE	SCR	Q9Y657	SPIN1	Spindlin-1 OS=Homo sapiens GN=SPIN1 PE=1 SV=3	0	37.25	41.9847	8	12	7	1	262	29.582	6.96	Oxidation [M132; M140; M193; M231]; Carbamidomethyl [C96]	460.591
WCE	APE	Q5JUX0	SPIN3	Spindlin-3 OS=Homo sapiens GN=SPIN3 PE=1 SV=1	0	5.22829	8.91473	2	5	2	1	258	29.189	6.8	Oxidation [M128]	141.509
WCE	SCR	Q5JUX0	SPIN3	Spindlin-3 OS=Homo sapiens GN=SPIN3 PE=1 SV=1	0	21.6909	22.4806	4	8	3	1	258	29.189	6.8	Oxidation [M128; M227]	262.283
WCE	APE	A0A0D9SGF6	SPTAN1	Spectrin alpha chain, non-erythrocytic 1 OS=Homo sapiens GN=SPTAN1 PE=1 SV=1	0	278.948	26.7414	56	121	56	1	2498	287.428	5.36	Oxidation [M198; M278; M541; M653; M936; M1198; M1617; M1730; M2298; M2328; M2471]; Carbamidomethyl [C2467]; Deamidated [Q195; N1257; N1260; Q1706]	4117.81
WCE	SCR	Q13813	SPTAN1	Spectrin alpha chain, non-erythrocytic 1 OS=Homo sapiens GN=SPTAN1 PE=1 SV=3	0	433.749	37.3382	81	173	81	1	2472	284.364	5.35	Oxidation [M198; M278; M380; M467; M541; M653; M773; M1198; M1461; M1612; M1725; M2272; M2304]; Deamidated [Q195; Q291; Q425]; Carbamidomethyl [C466; C1314; C1454; C1930]	5228.61
WCE	APE	B2ZZ89	SPTBN1	Epididymis luminal protein 102 OS=Homo sapiens GN=SPTBN1 PE=2 SV=1	0	214.597	27.0305	49	87	49	1	2364	274.439	5.57	Oxidation [M133; M526; M992; M1090; M1295; M1301; M1320; M1338; M1361; M1468; M1735; M1845; M1924; M1927; M1950; M2200]; Carbamidomethyl [C1900; C1970]; Deamidated [N192; Q1728]	2811.2
WCE	SCR	B2ZZ89	SPTBN1	Epididymis luminal protein 102 OS=Homo sapiens GN=SPTBN1 PE=2 SV=1	0	325.814	33.3333	63	128	63	1	2364	274.439	5.57	Oxidation [M133; M185; M206; M674; M898; M992; M1090; M1295; M1301; M1320; M1361; M1468; M1735; M1845; M1924; M1927; M1950; M2200]; Carbamidomethyl [C183; C1900; C1970; C2262]; Deamidated [Q447; N449]	3895.38
WCE	APE	P49458	SRP9	Signal recognition particle 9 kDa protein OS=Homo sapiens GN=SRP9 PE=1 SV=2	0	7.85213	25.5814	2	2	2	1	86	10.105	7.97	Carbamidomethyl [C48]	77.86
WCE	SCR	P49458	SRP9	Signal recognition particle 9 kDa protein OS=Homo sapiens GN=SRP9 PE=1 SV=2	0	9.48147	25.5814	2	3	2	1	86	10.105	7.97	Carbamidomethyl [C48]	128.797
WCE	APE	J3KTL2	SRSF1	Serine/arginine-rich-splicing factor 1 OS=Homo sapiens GN=SRSF1 PE=1 SV=1	0	19.1122	17.7866	5	14	5	1	253	28.312	10.08		359.188
WCE	SCR	J3KTL2	SRSF1	Serine/arginine-rich-splicing factor 1 OS=Homo sapiens GN=SRSF1 PE=1 SV=1	0	47.0888	39.9209	10	20	10	1	253	28.312	10.08	Carbamidomethyl [C148]; Oxidation [M168]	602.917
WCE	APE	A8K588	SRSF6	cDNA FLJ76823, highly similar to Homo sapiens splicing factor, arginine/serine-rich 6 (SFRS6), mRNA OS=Homo sapiens PE=2 SV=1	0	14.566	18.8953	6	13	6	1	344	39.464	11.4		241.703
WCE	SCR	A8K588	SRSF6	cDNA FLJ76823, highly similar to Homo sapiens splicing factor, arginine/serine-rich 6 (SFRS6), mRNA OS=Homo sapiens PE=2 SV=1	0	11.1399	9.88372	4	10	4	1	344	39.464	11.4		191.956
WCE	APE	Q16629	SRSF7	Serine/arginine-rich splicing factor 7 OS=Homo sapiens GN=SRSF7 PE=1 SV=1	0	8.15479	9.66387	2	7	2	1	238	27.35	11.82	Oxidation [M85]	221.691
WCE	SCR	Q16629	SRSF7	Serine/arginine-rich splicing factor 7 OS=Homo sapiens GN=SRSF7 PE=1 SV=1	0	12.1604	13.8655	3	9	2	1	238	27.35	11.82		311.857
CCE	APE	B5BUB5	SSB	Autoantigen La (Fragment) OS=Homo sapiens GN=SSB PE=2 SV=1	0	24.7865	18.1373	6	8	6	1	408	46.838	7.12		250.97
CCE	SCR	B5BUB5	SSB	Autoantigen La (Fragment) OS=Homo sapiens GN=SSB PE=2 SV=1	0	6.48883	6.86275	2	3	2	1	408	46.838	7.12		112.147
WCE	APE	P51571	SSR4	Translocon-associated protein subunit delta OS=Homo sapiens GN=SSR4 PE=1 SV=1	0	7.6607	17.341	2	2	2	1	173	18.987	6.15		77.67
WCE	SCR	P51571	SSR4	Translocon-associated protein subunit delta OS=Homo sapiens GN=SSR4 PE=1 SV=1	0	9.38289	13.8728	2	4	2	1	173	18.987	6.15	Oxidation [M64]	131.42
WCE	APE	A0A024RD18	STK38	Serine/threonine kinase 38, isoform CRA_a OS=Homo sapiens GN=STK38 PE=3 SV=1	0	42.9491	24.086	8	23	8	1	465	54.155	7.15	Oxidation [M262]; Deamidated [N409]	618.078
WCE	SCR	A0A024RD18	STK38	Serine/threonine kinase 38, isoform CRA_a OS=Homo sapiens GN=STK38 PE=3 SV=1	0	129.735	43.2258	15	63	13	1	465	54.155	7.15	Oxidation [M262; M295]; Deamidated [N29; N33; Q37; N250; Q277; N409; N427]; Carbamidomethyl [C234]	1807.44
WCE	APE	Q9Y2H1	STK38L	Serine/threonine-protein kinase 38-like OS=Homo sapiens GN=STK38L PE=1 SV=3	0	18.2768	7.11207	3	15	3	1	464	53.968	6.81		285.132
WCE	SCR	Q9Y2H1	STK38L	Serine/threonine-protein kinase 38-like OS=Homo sapiens GN=STK38L PE=1 SV=3	0	45.1934	18.319	7	21	5	1	464	53.968	6.81	Carbamidomethyl [C235]	663.166
CCE	APE	Q9Y3F4	STRAP	Serine-threonine kinase receptor-associated protein OS=Homo sapiens GN=STRAP PE=1 SV=1	0	25.2862	24	7	11	7	1	350	38.414	5.12	Oxidation [M174]	329.819
CCE	SCR	Q9Y3F4	STRAP	Serine-threonine kinase receptor-associated protein OS=Homo sapiens GN=STRAP PE=1 SV=1	0	9.45535	15.1429	3	4	3	1	350	38.414	5.12	Deamidated [N113]	106.82
WCE	APE	Q9Y3F4	STRAP	Serine-threonine kinase receptor-associated protein OS=Homo sapiens GN=STRAP PE=1 SV=1	0	7.34381	8	2	3	2	1	350	38.414	5.12		96.43
WCE	SCR	Q9Y3F4	STRAP	Serine-threonine kinase receptor-associated protein OS=Homo sapiens GN=STRAP PE=1 SV=1	0	8.82704	8.85714	2	2	2	1	350	38.414	5.12		82.08
WCE	APE	O60506	SYNCRIP	Heterogeneous nuclear ribonucleoprotein Q OS=Homo sapiens GN=SYNCRIP PE=1 SV=2	0	67.078	19.2616	12	23	11	1	623	69.56	8.59	Oxidation [M194; M195]	809.81
WCE	SCR	B2R8Z8	SYNCRIP	cDNA, FLJ94136, highly similar to Homo sapiens synaptotagmin binding, cytoplasmic RNA interacting protein (SYNCRIP), mRNA OS=Homo sapiens PE=2 SV=1	0	80.5481	26.4848	14	33	12	1	623	69.559	8.76	Oxidation [M194; M195]	1076.43
WCE	APE	P17987	TCP1	T-complex protein 1 subunit alpha OS=Homo sapiens GN=TCP1 PE=1 SV=1	0	4.61917	7.73381	2	3	2	1	556	60.306	6.11	Oxidation [M44]	73.1196
WCE	SCR	P17987	TCP1	T-complex protein 1 subunit alpha OS=Homo sapiens GN=TCP1 PE=1 SV=1	0	43.4756	21.0432	8	14	8	1	556	60.306	6.11	Oxidation [M23; M44]	575.689
WCE	APE	A8K5N5	TGM1	cDNA FLJ78142, highly similar to Homo sapiens transglutaminase 1 (K polypeptide epidermal type I, protein-glutamine-gamma-glutamyltransferase), mRNA OS=Homo sapiens PE=2 SV=1	0	18.3675	5.26316	3	18	3	1	817	89.716	6.04	Oxidation [M109]	802.574
WCE	SCR	A8K5N5	TGM1	cDNA FLJ78142, highly similar to Homo sapiens transglutaminase 1 (K polypeptide epidermal type I, protein-glutamine-gamma-glutamyltransferase), mRNA OS=Homo sapiens PE=2 SV=1	0	22.4488	7.95594	5	29	5	1	817	89.716	6.04	Oxidation [M109]	1186.26
WCE	APE	Q08188	TGM3	Protein-glutamine gamma-glutamyltransferase E OS=Homo sapiens GN=TGM3 PE=1 SV=4	0	36.6323	11.8326	6	30	6	1	693	76.584	5.86		1267.95
WCE	SCR	Q08188	TGM3	Protein-glutamine gamma-glutamyltransferase E OS=Homo sapiens GN=TGM3 PE=1 SV=4	0	85.3795	24.2424	12	83	12	1	693	76.584	5.86	Oxidation [M69; M386]; Deamidated [Q351; N594]	3802.14
WCE	APE	Q9Y2W1	THRAP3	Thyroid hormone receptor-associated protein 3 OS=Homo sapiens GN=THRAP3 PE=1 SV=2	0	5.94493	1.98953	2	4	2	1	955	108.601	10.15		79.7168
WCE	SCR	Q9Y2W1	THRAP3	Thyroid hormone receptor-associated protein 3 OS=Homo sapiens GN=THRAP3 PE=1 SV=2	0	34.1596	9.63351	8	26	8	1	955	108.601	10.15	Oxidation [M573]; Deamidated [Q589]	507.479
WCE	APE	P29401	TKT	Transketolase OS=Homo sapiens GN=TKT PE=1 SV=3	0	37.4541	13.6437	5	11	5	1	623	67.835	7.66	Oxidation [M604]	431.043
WCE	SCR	P29401	TKT	Transketolase OS=Homo sapiens GN=TKT PE=1 SV=3	0	70.8348	20.2247	8	16	8	1	623	67.835	7.66	Oxidation [M266; M604]; Deamidated [Q290]	810.091
WCE	APE	A0A024RBE7	TMPO	Thymopoietin, isoform CRA_c OS=Homo sapiens GN=TMPO PE=4 SV=1	0	28.9632	16.5198	6	23	1	1	454	50.639	9.38		736.398
WCE	APE	P42166	TMPO	Lamina-associated polypeptide 2, isoform alpha OS=Homo sapiens GN=TMPO PE=1 SV=2	0	32.1785	13.2565	8	25	3	1	694	75.446	7.66		745.696
WCE	SCR	A0A024RBE7	TMPO	Thymopoietin, isoform CRA_c OS=Homo sapiens GN=TMPO PE=4 SV=1	0	30.2047	18.7225	6	16	6	1	454	50.639	9.38		590.734
WCE	APE	P60174	TPI1	Triosephosphate isomerase OS=Homo sapiens GN=TPI1 PE=1 SV=3	0	11.9654	10.4895	2	6	2	1	286	30.772	5.92		210.973
WCE	SCR	P60174	TPI1	Triosephosphate isomerase OS=Homo sapiens GN=TPI1 PE=1 SV=3	0	51.6552	56.2937	11	29	11	1	286	30.772	5.92	Carbamidomethyl [C104; C124; C164; C255]	874.679
WCE	APE	A0A0S2Z4G4	TPM3	Tropomyosin 3 isoform 1 (Fragment) OS=Homo sapiens GN=TPM3 PE=2 SV=1	0	39.7773	27.8226	10	15	6	1	248	29.015	4.78	Oxidation [M105]	482.757
WCE	SCR	A0A0S2Z4G4	TPM3	Tropomyosin 3 isoform 1 (Fragment) OS=Homo sapiens GN=TPM3 PE=2 SV=1	0	64.2958	35.0806	12	20	9	1	248	29.015	4.78	Deamidated [Q15]; Oxidation [M105]	597.104
WCE	APE	P67936	TPM4	Tropomyosin alpha-4 chain OS=Homo sapiens GN=TPM4 PE=1 SV=3	0	26.3059	16.129	5	13	1	1	248	28.504	4.69		396.077
WCE	SCR	P67936	TPM4	Tropomyosin alpha-4 chain OS=Homo sapiens GN=TPM4 PE=1 SV=3	0	47.1771	21.371	7	18	4	1	248	28.504	4.69		647.457
WCE	APE	P19474	TRIM21	E3 ubiquitin-protein ligase TRIM21 OS=Homo sapiens GN=TRIM21 PE=1 SV=1	0	10.3336	6.73684	3	6	3	1	475	54.135	6.38		180.632
WCE	SCR	P19474	TRIM21	E3 ubiquitin-protein ligase TRIM21 OS=Homo sapiens GN=TRIM21 PE=1 SV=1	0	46.9672	22.5263	10	15	10	1	475	54.135	6.38	Oxidation [M72; M125]; Carbamidomethyl [C111; C114]	543.788
CCE	APE	F5H5D3	TUBA1C	Tubulin alpha-1C chain OS=Homo sapiens GN=TUBA1C PE=1 SV=1	0	149.275	36.4162	16	81	4	1	519	57.693	5.07	Deamidated [N120; Q161; Q303; N328; N399; Q428]; Oxidation [M468; M483]	2862.89
CCE	SCR	F5H5D3	TUBA1C	Tubulin alpha-1C chain OS=Homo sapiens GN=TUBA1C PE=1 SV=1	0	52.1003	33.3333	12	16	5	1	519	57.693	5.07	Carbamidomethyl [C385; C386; C417]; Oxidation [M483]	572.183
WCE	APE	F5H5D3	TUBA1C	Tubulin alpha-1C chain OS=Homo sapiens GN=TUBA1C PE=1 SV=1	0	40.7089	19.0751	9	26	4	1	519	57.693	5.07	Oxidation [M468]	591.637
WCE	SCR	F5H5D3	TUBA1C	Tubulin alpha-1C chain OS=Homo sapiens GN=TUBA1C PE=1 SV=1	0	125.079	42.9672	18	62	1	1	519	57.693	5.07	Oxidation [M372; M383; M468]; Carbamidomethyl [C365; C385; C386; C417]	1761.09
WCE	APE	P68366	TUBA4A	Tubulin alpha-4A chain OS=Homo sapiens GN=TUBA4A PE=1 SV=1	0	29.7477	15.625	7	16	2	1	448	49.892	5.06	Oxidation [M398]	310.568
WCE	SCR	P68366	TUBA4A	Tubulin alpha-4A chain OS=Homo sapiens GN=TUBA4A PE=1 SV=1	0	149.453	51.7857	19	54	5	1	448	49.892	5.06	Oxidation [M302; M313; M377; M398]; Carbamidomethyl [C54; C295; C315; C316; C347; C376]	1728.61
WCE	APE	Q5SU16	TUBB	Beta 5-tubulin OS=Homo sapiens GN=TUBB PE=2 SV=1	0	38.5667	27.7027	9	14	3	1	444	49.639	4.89	Oxidation [M73; M164; M257; M267; M330; M363]	426.33
WCE	SCR	Q5SU16	TUBB	Beta 5-tubulin OS=Homo sapiens GN=TUBB PE=2 SV=1	0	136.171	51.3514	21	51	4	1	444	49.639	4.89	Oxidation [M1; M73; M164; M233; M257; M267; M321; M323; M330; M363; M388]; Carbamidomethyl [C12; C239; C354]	1707.21
NCE	APE	B2R6L0	TUBB2A	cDNA, FLJ93005, highly similar to Homo sapiens tubulin, beta polypeptide (TUBB), mRNA OS=Homo sapiens PE=2 SV=1	0	27.135	15.5056	5	13	2	1	445	49.865	4.89	Oxidation [M73; M363]	407.576
NCE	SCR	B2R6L0	TUBB2A	cDNA, FLJ93005, highly similar to Homo sapiens tubulin, beta polypeptide (TUBB), mRNA OS=Homo sapiens PE=2 SV=1	0	26.7412	17.7528	7	13	3	1	445	49.865	4.89	Oxidation [M73]; Carbamidomethyl [C354]	369.119
WCE	APE	P68371	TUBB4B	Tubulin beta-4B chain OS=Homo sapiens GN=TUBB4B PE=1 SV=1	0	38.8545	30.3371	10	15	4	1	445	49.799	4.89	Oxidation [M73; M164; M257; M267; M293; M330; M363]	427.379
WCE	SCR	P68371	TUBB4B	Tubulin beta-4B chain OS=Homo sapiens GN=TUBB4B PE=1 SV=1	0	115.932	44.4944	18	44	1	1	445	49.799	4.89	Oxidation [M1; M164; M233; M257; M267; M321; M323; M330; M388]; Carbamidomethyl [C12; C239; C354]	1467.75
WCE	APE	Q12792	TWF1	Twinfilin-1 OS=Homo sapiens GN=TWF1 PE=1 SV=3	0	7.12876	9.42857	3	4	3	1	350	40.258	6.96		94.5968
WCE	SCR	Q12792	TWF1	Twinfilin-1 OS=Homo sapiens GN=TWF1 PE=1 SV=3	0	10.2611	7.42857	2	4	2	1	350	40.258	6.96		124.27
WCE	APE	H9ZYJ2	TXN	Thioredoxin OS=Homo sapiens GN=TXN PE=2 SV=1	0	6.72465	20.9524	2	8	2	1	105	11.73	4.92		193.36
WCE	SCR	H9ZYJ2	TXN	Thioredoxin OS=Homo sapiens GN=TXN PE=2 SV=1	0	15.7623	32.381	3	18	3	1	105	11.73	4.92	Oxidation [M37]	532.228
CCE	APE	Q8NBS9	TXNDC5	Thioredoxin domain-containing protein 5 OS=Homo sapiens GN=TXNDC5 PE=1 SV=2	0	16.6353	10.8796	4	7	4	1	432	47.599	5.97		211.877
CCE	SCR	Q8NBS9	TXNDC5	Thioredoxin domain-containing protein 5 OS=Homo sapiens GN=TXNDC5 PE=1 SV=2	0	5.40899	6.71296	2	3	2	1	432	47.599	5.97		93.68
WCE	APE	Q9Y4E8	USP15	Ubiquitin carboxyl-terminal hydrolase 15 OS=Homo sapiens GN=USP15 PE=1 SV=3	0.000235322	3.73152	2.24261	2	2	2	1	981	112.348	5.22		50.2
WCE	SCR	Q9Y4E8	USP15	Ubiquitin carboxyl-terminal hydrolase 15 OS=Homo sapiens GN=USP15 PE=1 SV=3	0	114.788	35.7798	23	42	23	1	981	112.348	5.22	Carbamidomethyl [C139; C506; C633; C634; C873]; Oxidation [M55; M107; M144; M184; M520; M536; M544; M595; M861; M887]; Deamidated [Q54; Q58; N59; Q591; N857; N867]	1265.55
NCE	APE	P02534	V15	Keratin, type I microfibrillar 48 kDa, component 8C-1 (Low-sulfur keratin) - Ovis aries (Sheep).	0	456.082	76.699	39	419	20	1	412	46.645	4.81	Deamidated [Q60; N63; Q92; Q93; Q94; N101; Q103; Q129; N132; Q152; N159; Q230; Q256; Q263; Q265; N279; Q286; Q288; N290; N297; Q334; N335; Q336; Q339; N353; N369; N375; N408]; Carbamidomethyl [C5; C99; C118; C171; C188; C267; C308; C350; C364; C368; C371; C377; C384; C389; C395; C398; C404; C407]; Oxidation [M59]	13321
NCE	SCR	P02534	V15	Keratin, type I microfibrillar 48 kDa, component 8C-1 (Low-sulfur keratin) - Ovis aries (Sheep).	0	159.48	33.9806	19	165	1	1	412	46.645	4.81	Deamidated [Q60; N63; Q129; N132; N159; Q334; N335; Q336; Q339; N353]; Oxidation [M59]; Carbamidomethyl [C171; C188; C350]	4395.31
WCE	APE	Q9Y277	VDAC3	Voltage-dependent anion-selective channel protein 3 OS=Homo sapiens GN=VDAC3 PE=1 SV=1	0.000235322	3.44937	8.12721	2	3	1	1	283	30.639	8.66		56.2133
WCE	SCR	Q9Y277	VDAC3	Voltage-dependent anion-selective channel protein 3 OS=Homo sapiens GN=VDAC3 PE=1 SV=1	0	15.7154	19.0813	4	5	4	1	283	30.639	8.66		138.246
WCE	APE	P23381	WARS	Tryptophan--tRNA ligase, cytoplasmic OS=Homo sapiens GN=WARS PE=1 SV=2	0	10.6999	6.79406	2	3	2	1	471	53.132	6.23		124.167
WCE	SCR	P23381	WARS	Tryptophan--tRNA ligase, cytoplasmic OS=Homo sapiens GN=WARS PE=1 SV=2	0	65.7264	34.6072	12	22	12	1	471	53.132	6.23	Oxidation [M241; M243; M350; M425]; Carbamidomethyl [C225; C274; C305; C309]	812.787
WCE	APE	Q59ER5	WDR1	WD repeat-containing protein 1 isoform 1 variant (Fragment) OS=Homo sapiens PE=2 SV=1	0	23.0551	12.6603	5	7	5	1	624	68.128	7.23		260.384
WCE	SCR	Q59ER5	WDR1	WD repeat-containing protein 1 isoform 1 variant (Fragment) OS=Homo sapiens PE=2 SV=1	0	14.9543	4.80769	2	5	2	1	624	68.128	7.23		226.08
WCE	APE	P61964	WDR5	WD repeat-containing protein 5 OS=Homo sapiens GN=WDR5 PE=1 SV=1	0	10.9097	8.38323	2	2	2	1	334	36.565	8.27		110.57
WCE	SCR	P61964	WDR5	WD repeat-containing protein 5 OS=Homo sapiens GN=WDR5 PE=1 SV=1	0	8.88336	12.5749	3	4	3	1	334	36.565	8.27	Carbamidomethyl [C195; C205]	100.24
CCE	APE	Q9BQA1	WDR77	Methylosome protein 50 OS=Homo sapiens GN=WDR77 PE=1 SV=1	0	71.5693	33.9181	10	32	10	1	342	36.701	5.17	Carbamidomethyl [C26; C172; C186]; Oxidation [M27]	1162.94
CCE	SCR	Q9BQA1	WDR77	Methylosome protein 50 OS=Homo sapiens GN=WDR77 PE=1 SV=1	0	20.9525	22.2222	6	9	6	1	342	36.701	5.17	Carbamidomethyl [C120]	259.714
WCE	APE	Q9BQA1	WDR77	Methylosome protein 50 OS=Homo sapiens GN=WDR77 PE=1 SV=1	0	173.507	46.4912	14	78	14	1	342	36.701	5.17	Carbamidomethyl [C26; C53; C65; C73; C120; C172; C186]; Deamidated [Q139; Q157; Q169; N190]; Oxidation [M27]	2936.24
WCE	SCR	Q9BQA1	WDR77	Methylosome protein 50 OS=Homo sapiens GN=WDR77 PE=1 SV=1	0	201.214	46.4912	14	94	14	1	342	36.701	5.17	Carbamidomethyl [C26; C53; C65; C73; C120; C172; C186]; Deamidated [Q139; Q157; Q169]; Oxidation [M27]	3440.34
NCE	APE	Q9BQA1	WDR77	Methylosome protein 50 OS=Homo sapiens GN=WDR77 PE=1 SV=1	0	12.5096	11.9883	3	5	3	1	342	36.701	5.17		204.22
NCE	SCR	Q9BQA1	WDR77	Methylosome protein 50 OS=Homo sapiens GN=WDR77 PE=1 SV=1	0	9.07539	4.97076	2	3	2	1	342	36.701	5.17		124.163
WCE	APE	P13010	XRCC5	X-ray repair cross-complementing protein 5 OS=Homo sapiens GN=XRCC5 PE=1 SV=3	0	17.5478	9.28962	7	11	7	1	732	82.652	5.81	Oxidation [M40; M434]; Carbamidomethyl [C339; C346]	214.668
WCE	SCR	P13010	XRCC5	X-ray repair cross-complementing protein 5 OS=Homo sapiens GN=XRCC5 PE=1 SV=3	0	72.4598	27.3224	14	20	14	1	732	82.652	5.81	Oxidation [M40; M84; M461; M515]; Deamidated [N298; Q571]; Carbamidomethyl [C296]	606.38
WCE	APE	A0A024R1N4	XRCC6	X-ray repair complementing defective repair in Chinese hamster cells 6 (Ku autoantigen, 70kDa), isoform CRA_a OS=Homo sapiens GN=XRCC6 PE=4 SV=1	0	165.468	39.0805	24	64	24	1	609	69.799	6.64	Oxidation [M167; M203; M346; M348]	1990.05
WCE	SCR	A0A024R1N4	XRCC6	X-ray repair complementing defective repair in Chinese hamster cells 6 (Ku autoantigen, 70kDa), isoform CRA_a OS=Homo sapiens GN=XRCC6 PE=4 SV=1	0	106.94	36.289	19	33	19	1	609	69.799	6.64	Oxidation [M167; M203; M346; M348; M498]; Deamidated [Q433]	1117.93
WCE	APE	P67809	YBX1	Nuclease-sensitive element-binding protein 1 OS=Homo sapiens GN=YBX1 PE=1 SV=3	0	18.5274	22.8395	4	14	2	1	324	35.903	9.88	Oxidation [M218]; Deamidated [Q214]	458.006
WCE	SCR	P67809	YBX1	Nuclease-sensitive element-binding protein 1 OS=Homo sapiens GN=YBX1 PE=1 SV=3	0	15.8348	18.2099	4	7	1	1	324	35.903	9.88		220.172
WCE	APE	P16989	YBX3	Y-box-binding protein 3 OS=Homo sapiens GN=YBX3 PE=1 SV=4	0	13.7793	11.828	3	11	1	1	372	40.066	9.77		399.115
WCE	SCR	P16989	YBX3	Y-box-binding protein 3 OS=Homo sapiens GN=YBX3 PE=1 SV=4	0	20.1244	15.8602	4	7	1	1	372	40.066	9.77		267.693
WCE	APE	G9K388	YWHAE/FAM22Afusion	YWHAE/FAM22A fusion protein (Fragment) OS=Homo sapiens GN=YWHAE/FAM22A fusion PE=2 SV=1	0	20.8485	15.625	5	18	3	1	384	41.198	4.97	Oxidation [M43; M170; M231]	370.894
WCE	SCR	G9K388	YWHAE/FAM22Afusion	YWHAE/FAM22A fusion protein (Fragment) OS=Homo sapiens GN=YWHAE/FAM22A fusion PE=2 SV=1	0	59.5274	29.6875	10	26	8	1	384	41.198	4.97	Oxidation [M43; M170; M231]; Carbamidomethyl [C107; C108]	858.259
WCE	APE	B3KNB4	YWHAG	cDNA FLJ14168 fis, clone NT2RP2001440, highly similar to 14-3-3 protein gamma OS=Homo sapiens PE=2 SV=1	0	12.5455	12.9555	3	15	1	1	247	28.225	4.89	Oxidation [M223]	253.199
WCE	SCR	B3KNB4	YWHAG	cDNA FLJ14168 fis, clone NT2RP2001440, highly similar to 14-3-3 protein gamma OS=Homo sapiens PE=2 SV=1	0	32.5578	32.3887	7	20	4	1	247	28.225	4.89	Oxidation [M223]	485.218
WCE	APE	A0A024R1K7	YWHAH	Tyrosine 3-monooxygenase/tryptophan 5-monooxygenase activation protein, eta polypeptide, isoform CRA_b OS=Homo sapiens GN=YWHAH PE=3 SV=1	0	9.75067	12.1951	3	15	1	1	246	28.201	4.84	Oxidation [M223]	217.327
WCE	SCR	A0A024R1K7	YWHAH	Tyrosine 3-monooxygenase/tryptophan 5-monooxygenase activation protein, eta polypeptide, isoform CRA_b OS=Homo sapiens GN=YWHAH PE=3 SV=1	0	17.6375	15.4472	4	14	1	1	246	28.201	4.84	Oxidation [M223]	328.916
WCE	APE	P27348	YWHAQ	14-3-3 protein theta OS=Homo sapiens GN=YWHAQ PE=1 SV=1	0	17.4505	20.4082	4	17	2	1	245	27.747	4.78	Oxidation [M218]; Deamidated [Q32]	291.764
WCE	SCR	P27348	YWHAQ	14-3-3 protein theta OS=Homo sapiens GN=YWHAQ PE=1 SV=1	0	25.721	31.4286	6	17	3	1	245	27.747	4.78	Oxidation [M218]	396.513
WCE	APE	P63104	YWHAZ	14-3-3 protein zeta/delta OS=Homo sapiens GN=YWHAZ PE=1 SV=1	0	19.3875	25.3061	5	20	3	1	245	27.728	4.79	Oxidation [M218]	391.545
WCE	SCR	P63104	YWHAZ	14-3-3 protein zeta/delta OS=Homo sapiens GN=YWHAZ PE=1 SV=1	0	43.2431	33.0612	6	20	4	1	245	27.728	4.79	Oxidation [M218]	649.39
NCE	APE	P01616	#N/A	Ig kappa chain V-II region MIL OS=Homo sapiens PE=1 SV=1	0	54.6154	14.2857	4	73	2	1	112	12.048	9.29	Deamidated [B74]	2180.33
NCE	SCR	P01616	#N/A	Ig kappa chain V-II region MIL OS=Homo sapiens PE=1 SV=1	0	68.9381	14.2857	4	124	2	1	112	12.048	9.29	Deamidated [B74]	3629.01
CCE	APE	P15241		Keratin, type II microfibrillar, component 7C - Ovis aries (Sheep).	0	61.9159	24.6436	17	27	5	1	491	53.647	5.57	Carbamidomethyl [C149; C150]; Deamidated [Q199; Q247]	567.362
CCE	APE	S6B2A1		IgG L chain OS=Homo sapiens PE=2 SV=1	0	10.655	23.3696	3	7	0	1	184	20.36	5.52	Carbamidomethyl [C160]	195.013
CCE	SCR	P15241		Keratin, type II microfibrillar, component 7C - Ovis aries (Sheep).	0	17.602	11.2016	5	8	3	1	491	53.647	5.57	Deamidated [Q199; Q247]; Carbamidomethyl [C149; C150]	183.846
CCE	SCR	S6B2A1		IgG L chain OS=Homo sapiens PE=2 SV=1	0	4.80463	14.6739	2	4	2	1	184	20.36	5.52		74.6688
WCE	APE	A0A0X9T7V9		GCT-A4 light chain variable region (Fragment) OS=Homo sapiens PE=2 SV=1	0	6.42691	24.7706	2	5	1	1	109	11.838	8.47	Oxidation [M4]	143.178
WCE	APE	A8MT02		Small nuclear ribonucleoprotein-associated proteins B and B' OS=Homo sapiens GN=SNRPB PE=1 SV=3	0	13.4104	12.5	4	13	4	1	288	29.955	10.18	Oxidation [M80]	397.516
WCE	APE	P00761		Trypsin OS=Sus scrofa PE=1 SV=1	0	282.983	46.3203	9	1460	9	1	231	24.394	7.18	Deamidated [N62; N69; Q71; N74; N83; N85; N87; N91; N105; Q163; N167]; Carbamidomethyl [C145; C156; C170]; Oxidation [M94; M168]	49172.8
WCE	APE	P01605		Ig kappa chain V-I region Lay OS=Homo sapiens PE=1 SV=1	0	8.7282	25	2	4	1	1	108	11.827	7.96	Oxidation [M4]	136.644
WCE	APE	P01616		Ig kappa chain V-II region MIL OS=Homo sapiens PE=1 SV=1	0	64.0238	14.2857	4	119	2	1	112	12.048	9.29	Deamidated [B74]	3327.75
WCE	APE	Q59FT7		Mitogen-activated protein kinase kinase kinase 7 interacting protein 1 isoform alpha variant (Fragment) OS=Homo sapiens PE=2 SV=1	0	37.3291	15.2778	8	17	8	1	648	70.221	5.34	Oxidation [M502]	659.972
WCE	APE	Q9NP29		Microfibrillar protein 2 (Fragment) OS=Homo sapiens PE=2 SV=1	0	9.8545	18.4615	2	6	2	1	130	14.119	9.64		166.475
WCE	SCR	A0A0X9T7V9		GCT-A4 light chain variable region (Fragment) OS=Homo sapiens PE=2 SV=1	0	9.18895	39.4495	3	6	1	1	109	11.838	8.47	Oxidation [M4]	185.054
WCE	SCR	A8MT02		Small nuclear ribonucleoprotein-associated proteins B and B' OS=Homo sapiens GN=SNRPB PE=1 SV=3	0	22.4276	15.2778	5	13	5	1	288	29.955	10.18	Oxidation [M9; M80]	463.538
WCE	SCR	P00761		Trypsin OS=Sus scrofa PE=1 SV=1	0	456.179	52.8139	13	2466	13	1	231	24.394	7.18	Deamidated [N62; N69; Q71; N74; N83; N85; N87; N91; N105; Q163; N167]; Carbamidomethyl [C145; C156; C170; C218]; Oxidation [M94; M168]	83918
WCE	SCR	P01605		Ig kappa chain V-I region Lay OS=Homo sapiens PE=1 SV=1	0	8.96845	25	2	5	1	1	108	11.827	7.96	Oxidation [M4]	202.824
WCE	SCR	P01616		Ig kappa chain V-II region MIL OS=Homo sapiens PE=1 SV=1	0	70.3732	14.2857	4	196	2	1	112	12.048	9.29	Deamidated [B74]	5603.79
WCE	SCR	Q59FT7		Mitogen-activated protein kinase kinase kinase 7 interacting protein 1 isoform alpha variant (Fragment) OS=Homo sapiens PE=2 SV=1	0	106.181	29.4753	15	40	15	1	648	70.221	5.34	Oxidation [M311; M502]; Deamidated [Q343; Q346]	1665.8
WCE	SCR	Q9NP29		Microfibrillar protein 2 (Fragment) OS=Homo sapiens PE=2 SV=1	0	16.1274	18.4615	2	9	1	1	130	14.119	9.64		273.414
NCE	APE	P15241		Keratin, type II microfibrillar, component 7C - Ovis aries (Sheep).	0	331.371	65.7841	46	270	21	1	491	53.647	5.57	Deamidated [N134; Q148; N153; N184; Q199; N209; N231; Q237; Q247; Q254; N256; N346; Q355; Q358; Q359; N365; Q379; N428]; Oxidation [M266; M274; M385; M396]; Carbamidomethyl [C17; C21; C28; C29; C54; C149; C150; C220; C276; C304; C344; C369; C387; C421; C430]	8332.49
NCE	APE	Q9NP29		Microfibrillar protein 2 (Fragment) OS=Homo sapiens PE=2 SV=1	0	5.60269	18.4615	2	6	1	1	130	14.119	9.64		135.173
NCE	SCR	P15241		Keratin, type II microfibrillar, component 7C - Ovis aries (Sheep).	0	143.613	33.8086	29	106	7	1	491	53.647	5.57	Deamidated [Q199; Q247; N326; N341]; Carbamidomethyl [C28; C29; C149; C150; C344; C369; C387]; Oxidation [M385]	2483.87
NCE	SCR	Q9NP29		Microfibrillar protein 2 (Fragment) OS=Homo sapiens PE=2 SV=1	0	5.61121	18.4615	2	4	2	1	130	14.119	9.64		73.21
Found in APE and res
CCE	APE	P12814	ACTN1	Alpha-actinin-1 OS=Homo sapiens GN=ACTN1 PE=1 SV=2	0	40.7638	13.3408	10	12	5	1	892	102.993	5.41	Oxidation [M66; M748]; Deamidated [N733]	446.583
CCE	RES	P12814	ACTN1	Alpha-actinin-1 OS=Homo sapiens GN=ACTN1 PE=1 SV=2	0	66.7494	18.4978	14	32	5	1	892	102.993	5.41	Oxidation [M354; M710]; Deamidated [N733]; Carbamidomethyl [C154; C860]	907.518
NCE	APE	O43707	ACTN4	Alpha-actinin-4 OS=Homo sapiens GN=ACTN4 PE=1 SV=2	0	22.477	7.46432	5	8	5	1	911	104.788	5.44		287.11
NCE	RES	O43707	ACTN4	Alpha-actinin-4 OS=Homo sapiens GN=ACTN4 PE=1 SV=2	0	18.8181	9.0011	6	10	6	1	911	104.788	5.44	Oxidation [M883]	236.207
CCE	APE	Q09666	AHNAK	Neuroblast differentiation-associated protein AHNAK OS=Homo sapiens GN=AHNAK PE=1 SV=2	0	28.8827	4.31239	7	8	7	1	5890	628.699	6.15	Oxidation [M2141; M2141; M24895; M24895; M24895]	268.142
CCE	RES	Q09666	AHNAK	Neuroblast differentiation-associated protein AHNAK OS=Homo sapiens GN=AHNAK PE=1 SV=2	0	39.3633	8.60781	12	19	12	1	5890	628.699	6.15	Oxidation [M24895; M24895; M24895]; Deamidated [N3587]	421.619
CCE	APE	Q13740	ALCAM	CD166 antigen OS=Homo sapiens GN=ALCAM PE=1 SV=2	0	4.84668	3.60206	2	3	2	1	583	65.061	6.25	Oxidation [M52]	76.5267
CCE	RES	Q13740	ALCAM	CD166 antigen OS=Homo sapiens GN=ALCAM PE=1 SV=2	0	14.8448	7.89022	4	6	4	1	583	65.061	6.25	Oxidation [M52]	197.22
CCE	APE	P49419	ALDH7A1	Alpha-aminoadipic semialdehyde dehydrogenase OS=Homo sapiens GN=ALDH7A1 PE=1 SV=5	0	33.1598	19.4805	8	11	8	1	539	58.45	7.99	Oxidation [M136; M380]	444.138
CCE	RES	P49419	ALDH7A1	Alpha-aminoadipic semialdehyde dehydrogenase OS=Homo sapiens GN=ALDH7A1 PE=1 SV=5	0.00038625	3.68601	5.19481	2	4	2	1	539	58.45	7.99		94.79
CCE	APE	B9EKV4	ALDH9A1	Aldehyde dehydrogenase 9 family, member A1 OS=Homo sapiens GN=ALDH9A1 PE=2 SV=1	0	4.70231	3.861	2	3	2	1	518	56.255	6.57		61.4033
CCE	RES	B9EKV4	ALDH9A1	Aldehyde dehydrogenase 9 family, member A1 OS=Homo sapiens GN=ALDH9A1 PE=2 SV=1	0	6.02425	4.82625	2	3	2	1	518	56.255	6.57		90.2521
CCE	APE	O75342	ALOX12B	Arachidonate 12-lipoxygenase, 12R-type OS=Homo sapiens GN=ALOX12B PE=1 SV=1	0	16.203	7.98859	5	11	5	1	701	80.304	7.64		342.045
CCE	RES	O75342	ALOX12B	Arachidonate 12-lipoxygenase, 12R-type OS=Homo sapiens GN=ALOX12B PE=1 SV=1	0	9.9716	4.70756	3	12	3	1	701	80.304	7.64		386.297
CCE	APE	P39687	ANP32A	Acidic leucine-rich nuclear phosphoprotein 32 family member A OS=Homo sapiens GN=ANP32A PE=1 SV=1	0	35.9797	22.49	6	8	2	1	249	28.568	4.09	Carbamidomethyl [C123]	332.169
CCE	RES	P39687	ANP32A	Acidic leucine-rich nuclear phosphoprotein 32 family member A OS=Homo sapiens GN=ANP32A PE=1 SV=1	0	11.6418	9.63855	3	3	2	1	249	28.568	4.09		112.797
CCE	APE	Q92688	ANP32B	Acidic leucine-rich nuclear phosphoprotein 32 family member B OS=Homo sapiens GN=ANP32B PE=1 SV=1	0	35.7457	30.6773	7	9	3	1	251	28.77	4.06	Carbamidomethyl [C123]; Oxidation [M82]	328.725
CCE	RES	Q92688	ANP32B	Acidic leucine-rich nuclear phosphoprotein 32 family member B OS=Homo sapiens GN=ANP32B PE=1 SV=1	0	5.09152	8.36653	2	2	1	1	251	28.77	4.06		68.1642
CCE	APE	P12429	ANXA3	Annexin A3 OS=Homo sapiens GN=ANXA3 PE=1 SV=3	0	47.897	39.3189	10	19	10	1	323	36.353	5.92	Oxidation [M40; M84]	587.416
CCE	RES	P12429	ANXA3	Annexin A3 OS=Homo sapiens GN=ANXA3 PE=1 SV=3	0	16.7555	16.0991	5	13	5	1	323	36.353	5.92	Oxidation [M40]	284.282
CCE	APE	C9JF17	APOD	Apolipoprotein D (Fragment) OS=Homo sapiens GN=APOD PE=1 SV=1	0	7.93029	8.37209	2	10	2	1	215	24.142	5.6		224.82
CCE	RES	C9JF17	APOD	Apolipoprotein D (Fragment) OS=Homo sapiens GN=APOD PE=1 SV=1	0	7.73563	8.37209	2	10	2	1	215	24.142	5.6		237.196
CCE	APE	P80723	BASP1	Brain acid soluble protein 1 OS=Homo sapiens GN=BASP1 PE=1 SV=2	0	49.5755	57.2687	9	19	9	1	227	22.68	4.63	Deamidated [Q221]	688.657
CCE	RES	P80723	BASP1	Brain acid soluble protein 1 OS=Homo sapiens GN=BASP1 PE=1 SV=2	0	7.17679	29.5154	3	3	3	1	227	22.68	4.63		96.8333
CCE	APE	B4DNE1	BSG	cDNA FLJ52708, highly similar to Basigin OS=Homo sapiens PE=2 SV=1	0	33.2649	14.2857	5	9	5	1	385	42.188	5.66	Oxidation [M292]; Deamidated [N289; N291]	344.157
CCE	RES	B4DNE1	BSG	cDNA FLJ52708, highly similar to Basigin OS=Homo sapiens PE=2 SV=1	0.00038625	3.41359	7.01299	2	2	2	1	385	42.188	5.66	Oxidation [M292]	45.3336
CCE	APE	O43684	BUB3	Mitotic checkpoint protein BUB3 OS=Homo sapiens GN=BUB3 PE=1 SV=1	0	26.4888	26.8293	7	14	7	1	328	37.131	6.84	Carbamidomethyl [C129]; Oxidation [M49; M81]	351.479
CCE	RES	O43684	BUB3	Mitotic checkpoint protein BUB3 OS=Homo sapiens GN=BUB3 PE=1 SV=1	0	5.71637	7.31707	2	2	2	1	328	37.131	6.84		70.71
CCE	APE	Q9NZT1	CALML5	Calmodulin-like protein 5 OS=Homo sapiens GN=CALML5 PE=1 SV=2	0	9.6628	26.7123	3	6	3	1	146	15.883	4.44	Deamidated [N25; N29]	158.732
CCE	RES	Q9NZT1	CALML5	Calmodulin-like protein 5 OS=Homo sapiens GN=CALML5 PE=1 SV=2	0	38.8239	27.3973	4	27	4	1	146	15.883	4.44	Deamidated [N25; N29]	950.964
CCE	APE	B2RDI5	CAPN1	cDNA, FLJ96627, highly similar to Homo sapiens calpain 1, (mu/I) large subunit (CAPN1), mRNA OS=Homo sapiens PE=2 SV=1	0	5.64613	3.64146	2	3	2	1	714	81.845	5.54		79.9833
CCE	RES	P07384	CAPN1	Calpain-1 catalytic subunit OS=Homo sapiens GN=CAPN1 PE=1 SV=1	0	18.7691	6.30252	5	13	5	1	714	81.838	5.67	Oxidation [M329; M336; M642]	270.533
CCE	APE	A8K0T9	CAPZA1	cDNA FLJ75422, highly similar to Homo sapiens capping protein (actin filament) muscle Z-line, alpha 1, mRNA OS=Homo sapiens PE=2 SV=1	0	13.2048	9.09091	2	8	2	1	286	32.888	5.69		395.268
CCE	RES	A8K0T9	CAPZA1	cDNA FLJ75422, highly similar to Homo sapiens capping protein (actin filament) muscle Z-line, alpha 1, mRNA OS=Homo sapiens PE=2 SV=1	0	10.6711	9.09091	2	7	2	1	286	32.888	5.69	Deamidated [N41]	163.896
CCE	APE	B4DWA6	CAPZB	cDNA FLJ60094, highly similar to F-actin capping protein subunit beta OS=Homo sapiens PE=2 SV=1	0	26.3895	19.7015	6	10	6	1	335	37.459	6.14	Oxidation [M151; M250]	437.979
CCE	RES	B4DWA6	CAPZB	cDNA FLJ60094, highly similar to F-actin capping protein subunit beta OS=Homo sapiens PE=2 SV=1	0	4.45868	7.16418	2	4	2	1	335	37.459	6.14		115.42
CCE	APE	P04040	CAT	Catalase OS=Homo sapiens GN=CAT PE=1 SV=3	0	8.23291	6.64137	3	9	3	1	527	59.719	7.39		196.258
CCE	RES	P04040	CAT	Catalase OS=Homo sapiens GN=CAT PE=1 SV=3	0	7.19048	6.64137	3	12	3	1	527	59.719	7.39		213.638
CCE	APE	Q9UI42	CPA4	Carboxypeptidase A4 OS=Homo sapiens GN=CPA4 PE=1 SV=2	0	10.4599	9.50119	3	7	3	1	421	47.322	6.7	Oxidation [M215]	171.989
CCE	RES	Q9UI42	CPA4	Carboxypeptidase A4 OS=Homo sapiens GN=CPA4 PE=1 SV=2	0	8.55522	7.60095	2	6	2	1	421	47.322	6.7	Oxidation [M215]	187.737
CCE	APE	P01040	CSTA	Cystatin-A OS=Homo sapiens GN=CSTA PE=1 SV=1	0	17.4957	52.0408	3	16	3	1	98	11	5.5		608.39
CCE	RES	P01040	CSTA	Cystatin-A OS=Homo sapiens GN=CSTA PE=1 SV=1	0	26.4591	37.7551	3	28	3	1	98	11	5.5	Deamidated [Q76; N77]	868.654
CCE	APE	A0A024RAD5	DDOST	Dolichyl-diphosphooligosaccharide--protein glycosyltransferase 48 kDa subunit OS=Homo sapiens GN=DDOST PE=3 SV=1	0	10.8237	8.77193	4	8	4	1	456	50.67	6.4		183.044
CCE	RES	A0A024RAD5	DDOST	Dolichyl-diphosphooligosaccharide--protein glycosyltransferase 48 kDa subunit OS=Homo sapiens GN=DDOST PE=3 SV=1	0	4.75262	4.82456	2	3	2	1	456	50.67	6.4		69.8434
CCE	APE	A0A024R6C9	DLST	Dihydrolipoamide S-succinyltransferase (E2 component of 2-oxo-glutarate complex), isoform CRA_a OS=Homo sapiens GN=DLST PE=3 SV=1	0	30.8684	18.1015	7	12	7	1	453	48.724	8.95	Oxidation [M281; M338]	509.759
CCE	RES	A0A024R6C9	DLST	Dihydrolipoamide S-succinyltransferase (E2 component of 2-oxo-glutarate complex), isoform CRA_a OS=Homo sapiens GN=DLST PE=3 SV=1	0	13.0868	7.50552	3	8	3	1	453	48.724	8.95	Oxidation [M338]	310.082
CCE	APE	Q16610	ECM1	Extracellular matrix protein 1 OS=Homo sapiens GN=ECM1 PE=1 SV=2	0	14.2426	6.66667	3	10	3	1	540	60.635	6.71	Deamidated [Q206]	224.07
CCE	RES	Q16610	ECM1	Extracellular matrix protein 1 OS=Homo sapiens GN=ECM1 PE=1 SV=2	0	17.0302	5	2	9	2	1	540	60.635	6.71		308.309
CCE	APE	A0A024R3W7	EEF1B2	Eukaryotic translation elongation factor 1 beta 2, isoform CRA_a OS=Homo sapiens GN=EEF1B2 PE=3 SV=1	0	21.8404	24.4444	4	7	4	1	225	24.748	4.67	Oxidation [M155]	318.135
CCE	RES	A0A024R3W7	EEF1B2	Eukaryotic translation elongation factor 1 beta 2, isoform CRA_a OS=Homo sapiens GN=EEF1B2 PE=3 SV=1	0	10.5619	16.4444	3	3	3	1	225	24.748	4.67		107.573
CCE	APE	E9PRY8	EEF1D	Elongation factor 1-delta OS=Homo sapiens GN=EEF1D PE=1 SV=1	0	44.4208	15.3515	8	12	8	1	697	76.523	7.05	Oxidation [M445; M551]; Deamidated [N457]	597.761
CCE	RES	E9PRY8	EEF1D	Elongation factor 1-delta OS=Homo sapiens GN=EEF1D PE=1 SV=1	0	11.4584	5.16499	2	4	2	1	697	76.523	7.05		188.92
CCE	APE	A8K7F6	EIF4A1	cDNA FLJ78244, highly similar to Homo sapiens eukaryotic translation initiation factor 4A, isoform 1 (EIF4A1), mRNA OS=Homo sapiens PE=2 SV=1	0	80.3903	45.8128	15	43	13	1	406	46.093	5.48	Oxidation [M121; M127; M149; M165; M178; M187; M216; M302; M306; M375]; Carbamidomethyl [C131; C134]	1480.97
CCE	RES	A8K7F6	EIF4A1	cDNA FLJ78244, highly similar to Homo sapiens eukaryotic translation initiation factor 4A, isoform 1 (EIF4A1), mRNA OS=Homo sapiens PE=2 SV=1	0	12.1183	11.33	4	10	4	1	406	46.093	5.48	Oxidation [M149; M178; M187]	226.25
NCE	APE	A8K7F6	EIF4A1	cDNA FLJ78244, highly similar to Homo sapiens eukaryotic translation initiation factor 4A, isoform 1 (EIF4A1), mRNA OS=Homo sapiens PE=2 SV=1	0	6.45519	8.867	3	8	3	1	406	46.093	5.48		178.927
NCE	RES	A8K7F6	EIF4A1	cDNA FLJ78244, highly similar to Homo sapiens eukaryotic translation initiation factor 4A, isoform 1 (EIF4A1), mRNA OS=Homo sapiens PE=2 SV=1	0	6.41578	6.15764	2	8	2	1	406	46.093	5.48	Oxidation [M149]	151.029
CCE	APE	P56537	EIF6	Eukaryotic translation initiation factor 6 OS=Homo sapiens GN=EIF6 PE=1 SV=1	0	22.1823	21.6327	4	8	4	1	245	26.582	4.68	Oxidation [M236]; Deamidated [N75; Q79]	233.153
CCE	RES	P56537	EIF6	Eukaryotic translation initiation factor 6 OS=Homo sapiens GN=EIF6 PE=1 SV=1	0	8.0316	11.4286	2	2	2	1	245	26.582	4.68		72.62
CCE	APE	P10768	ESD	S-formylglutathione hydrolase OS=Homo sapiens GN=ESD PE=1 SV=2	0	15.2367	19.5035	3	5	3	1	282	31.442	7.02	Deamidated [Q69]	177.188
CCE	RES	P10768	ESD	S-formylglutathione hydrolase OS=Homo sapiens GN=ESD PE=1 SV=2	0.00038625	3.59447	12.0567	2	2	2	1	282	31.442	7.02		49.31
CCE	APE	Q01469	FABP5	Fatty acid-binding protein, epidermal OS=Homo sapiens GN=FABP5 PE=1 SV=3	0	8.85322	18.5185	2	10	2	1	135	15.155	7.01	Carbamidomethyl [C67; C120; C127]; Oxidation [M122]	449.08
CCE	RES	Q01469	FABP5	Fatty acid-binding protein, epidermal OS=Homo sapiens GN=FABP5 PE=1 SV=3	0	39.8794	43.7037	6	21	6	1	135	15.155	7.01	Carbamidomethyl [C43; C47; C67; C120; C127]; Oxidation [M35; M38; M122]	858.494
CCE	APE	A0A024R321	FLNB	Filamin B, beta (Actin binding protein 278), isoform CRA_a OS=Homo sapiens GN=FLNB PE=4 SV=1	0	46.7873	4.88177	9	15	7	1	2622	280.314	5.94	Deamidated [Q76; N79]; Oxidation [M75]	594.444
CCE	RES	A0A024R321	FLNB	Filamin B, beta (Actin binding protein 278), isoform CRA_a OS=Homo sapiens GN=FLNB PE=4 SV=1	0	13.3413	1.44928	3	6	3	1	2622	280.314	5.94		234.6
NCE	APE	Q16658	FSCN1	Fascin OS=Homo sapiens GN=FSCN1 PE=1 SV=3	0	21.6588	15.213	6	10	6	1	493	54.496	7.24		221.395
NCE	RES	Q16658	FSCN1	Fascin OS=Homo sapiens GN=FSCN1 PE=1 SV=3	0	32.7933	15.213	6	12	6	1	493	54.496	7.24		331.62
CCE	APE	Q6NS36	FTH1	Ferritin (Fragment) OS=Homo sapiens GN=FTH1 PE=2 SV=1	0	4.00303	8.62069	2	2	2	1	232	26.203	6.52		53.557
CCE	RES	Q6NS36	FTH1	Ferritin (Fragment) OS=Homo sapiens GN=FTH1 PE=2 SV=1	0.00038625	3.54166	7.75862	2	2	2	1	232	26.203	6.52		47.797
CCE	APE	O75223	GGCT	Gamma-glutamylcyclotransferase OS=Homo sapiens GN=GGCT PE=1 SV=1	0	12.9492	23.4043	4	12	4	1	188	20.994	5.14	Carbamidomethyl [C42]; Oxidation [M104]	283.567
CCE	RES	O75223	GGCT	Gamma-glutamylcyclotransferase OS=Homo sapiens GN=GGCT PE=1 SV=1	0	27.6066	37.234	6	14	6	1	188	20.994	5.14	Oxidation [M104; M127]; Carbamidomethyl [C42]	414.817
CCE	APE	P08754	GNAI3	Guanine nucleotide-binding protein G(k) subunit alpha OS=Homo sapiens GN=GNAI3 PE=1 SV=3	0	17.5446	14.4068	4	8	1	1	354	40.506	5.69	Carbamidomethyl [C325]	253.535
CCE	RES	P08754	GNAI3	Guanine nucleotide-binding protein G(k) subunit alpha OS=Homo sapiens GN=GNAI3 PE=1 SV=3	0	6.29608	7.34463	2	3	1	1	354	40.506	5.69		128.383
CCE	APE	P17174	GOT1	Aspartate aminotransferase, cytoplasmic OS=Homo sapiens GN=GOT1 PE=1 SV=3	0	14.3711	10.4116	4	8	4	1	413	46.219	7.01		261.215
CCE	RES	P17174	GOT1	Aspartate aminotransferase, cytoplasmic OS=Homo sapiens GN=GOT1 PE=1 SV=3	0	3.78018	5.32688	2	7	2	1	413	46.219	7.01		97.83
CCE	APE	A0A024R6W0	GOT2	Aspartate aminotransferase OS=Homo sapiens GN=GOT2 PE=3 SV=1	0	51.7054	28.6047	12	22	12	1	430	47.445	9.01	Oxidation [M60; M174; M315]; Deamidated [N71; N322; N332]; Carbamidomethyl [C187]	672.506
CCE	RES	A0A024R6W0	GOT2	Aspartate aminotransferase OS=Homo sapiens GN=GOT2 PE=3 SV=1	0	10.2067	6.04651	2	4	2	1	430	47.445	9.01		171.676
CCE	APE	Q59EJ5	GSTM3	Glutathione S-transferase M3 variant (Fragment) OS=Homo sapiens PE=2 SV=1	0	42.1359	41.5584	8	16	8	1	231	27.185	6.02	Carbamidomethyl [C45; C214]; Oxidation [M115]; Deamidated [Q176]	531.44
CCE	RES	Q59EJ5	GSTM3	Glutathione S-transferase M3 variant (Fragment) OS=Homo sapiens PE=2 SV=1	0	11.0524	14.2857	3	4	3	1	231	27.185	6.02	Carbamidomethyl [C214]; Oxidation [M115]	167.698
CCE	APE	P42357	HAL	Histidine ammonia-lyase OS=Homo sapiens GN=HAL PE=1 SV=1	0	16.1559	7.30594	4	10	4	1	657	72.652	6.95		315.543
CCE	RES	P42357	HAL	Histidine ammonia-lyase OS=Homo sapiens GN=HAL PE=1 SV=1	0	17.232	7.91476	5	15	5	1	657	72.652	6.95		442.973
CCE	APE	A0A0K2BMD8	HBA2	Mutant hemoglobin alpha 2 globin chain OS=Homo sapiens GN=HBA2 PE=3 SV=1	0	16.891	29.5775	4	8	4	1	142	15.248	8.68	Oxidation [M33]	182.445
CCE	RES	A0A0K2BMD8	HBA2	Mutant hemoglobin alpha 2 globin chain OS=Homo sapiens GN=HBA2 PE=3 SV=1	0	10.217	16.9014	2	7	2	1	142	15.248	8.68	Oxidation [M33]	180.753
NCE	APE	A0A0K2BMD8	HBA2	Mutant hemoglobin alpha 2 globin chain OS=Homo sapiens GN=HBA2 PE=3 SV=1	0	7.38749	23.2394	4	7	4	1	142	15.248	8.68	Oxidation [M33]	133.84
NCE	RES	A0A0K2BMD8	HBA2	Mutant hemoglobin alpha 2 globin chain OS=Homo sapiens GN=HBA2 PE=3 SV=1	0	8.78134	21.831	3	22	3	1	142	15.248	8.68	Oxidation [M33]	505.87
CCE	APE	D9YZU5	HBB	Beta-globin OS=Homo sapiens GN=HBB PE=3 SV=1	0	19.744	42.8571	5	21	5	1	147	15.988	7.28	Oxidation [M56]	668.237
CCE	RES	D9YZU5	HBB	Beta-globin OS=Homo sapiens GN=HBB PE=3 SV=1	0	17.0975	42.8571	5	32	5	1	147	15.988	7.28	Oxidation [M56]	877.636
NCE	APE	C8C504	HBB	Beta-globin OS=Homo sapiens GN=HBB PE=3 SV=1	0	17.1722	34.6939	4	29	4	1	147	15.987	8.06		732.884
NCE	RES	D9YZU5	HBB	Beta-globin OS=Homo sapiens GN=HBB PE=3 SV=1	0	18.1847	36.7347	4	36	4	1	147	15.988	7.28	Oxidation [M56]	1082.96
CCE	APE	V9HWI3	HEL-S-130P	Cathepsin D (Lysosomal aspartyl peptidase), isoform CRA_a OS=Homo sapiens GN=HEL-S-130P PE=2 SV=1	0	27.9085	24.5146	9	21	9	1	412	44.524	6.54	Oxidation [M201; M219; M246]; Deamidated [Q240]	437.851
CCE	RES	V9HWI3	HEL-S-130P	Cathepsin D (Lysosomal aspartyl peptidase), isoform CRA_a OS=Homo sapiens GN=HEL-S-130P PE=2 SV=1	0	32.4828	25	9	32	9	1	412	44.524	6.54	Oxidation [M201; M219; M246]	658.21
NCE	APE	V9HW22	HEL-S-72p	Epididymis luminal protein 33 OS=Homo sapiens GN=HEL-S-72p PE=2 SV=1	0	29.1056	10.5263	7	15	5	1	646	70.854	5.52		503.833
NCE	RES	V9HW22	HEL-S-72p	Epididymis luminal protein 33 OS=Homo sapiens GN=HEL-S-72p PE=2 SV=1	0	44.6261	17.6471	10	25	8	1	646	70.854	5.52	Deamidated [N57; Q58; N62; N65; N355]; Oxidation [M61; M549]	730.872
CCE	APE	V9HW63	HEL-S-97n	Epididymis secretory sperm binding protein Li 97n OS=Homo sapiens GN=HEL-S-97n PE=2 SV=1	0	15.4341	13.6531	3	7	3	1	271	30.521	6.29		227.351
CCE	RES	V9HW63	HEL-S-97n	Epididymis secretory sperm binding protein Li 97n OS=Homo sapiens GN=HEL-S-97n PE=2 SV=1	0	5.00291	7.74908	2	2	2	1	271	30.521	6.29		51.75
CCE	APE	B2R4R0	HIST1H4H	Histone H4 OS=Homo sapiens GN=HIST1H4J PE=2 SV=1	0	12.4697	29.1262	3	23	3	1	103	11.36	11.36		431.884
CCE	RES	B2R4R0	HIST1H4H	Histone H4 OS=Homo sapiens GN=HIST1H4J PE=2 SV=1	0	8.75165	17.4757	2	17	2	1	103	11.36	11.36		309.854
CCE	APE	P22626	HNRNPA2B1	Heterogeneous nuclear ribonucleoproteins A2/B1 OS=Homo sapiens GN=HNRNPA2B1 PE=1 SV=2	0	80.9923	41.0765	13	45	11	1	353	37.407	8.95	Deamidated [N178; N181]; Oxidation [M53; M72; M79]; Carbamidomethyl [C50]	1476.5
CCE	RES	P22626	HNRNPA2B1	Heterogeneous nuclear ribonucleoproteins A2/B1 OS=Homo sapiens GN=HNRNPA2B1 PE=1 SV=2	0	7.909	9.63173	3	7	3	1	353	37.407	8.95		155.531
CCE	APE	G8JLB6	HNRNPH1	Heterogeneous nuclear ribonucleoprotein H OS=Homo sapiens GN=HNRNPH1 PE=1 SV=1	0	52.447	21.1864	6	15	3	1	472	51.197	6.8	Oxidation [M93]; Deamidated [N303; N307]	736.506
CCE	RES	G8JLB6	HNRNPH1	Heterogeneous nuclear ribonucleoprotein H OS=Homo sapiens GN=HNRNPH1 PE=1 SV=1	0	5.71898	6.35593	2	3	2	1	472	51.197	6.8	Carbamidomethyl [C22]	98.2967
CCE	APE	A0A0S2Z4J1	HSD17B4	Hydroxysteroid (17-beta) dehydrogenase 4, isoform CRA_b (Fragment) OS=Homo sapiens GN=HSD17B4 PE=2 SV=1	0	15.6664	7.06522	4	5	4	1	736	79.636	8.84		203.198
CCE	RES	A0A0S2Z4J1	HSD17B4	Hydroxysteroid (17-beta) dehydrogenase 4, isoform CRA_b (Fragment) OS=Homo sapiens GN=HSD17B4 PE=2 SV=1	0	5.36377	3.66848	2	7	2	1	736	79.636	8.84		178.712
NCE	APE	P08238	HSP90AB1	Heat shock protein HSP 90-beta OS=Homo sapiens GN=HSP90AB1 PE=1 SV=4	0	18.6191	6.49171	5	8	5	1	724	83.212	5.03		247.861
NCE	RES	P08238	HSP90AB1	Heat shock protein HSP 90-beta OS=Homo sapiens GN=HSP90AB1 PE=1 SV=4	0	18.296	5.38674	3	6	1	1	724	83.212	5.03	Oxidation [M93]	327.387
NCE	APE	Q59EJ3	HSPA1A	Heat shock 70kDa protein 1A variant (Fragment) OS=Homo sapiens PE=2 SV=1	0	10.8781	4.09027	2	6	1	1	709	77.448	6.3		299.73
NCE	RES	Q59EJ3	HSPA1A	Heat shock 70kDa protein 1A variant (Fragment) OS=Homo sapiens PE=2 SV=1	0	21.846	8.88575	5	14	3	1	709	77.448	6.3	Oxidation [M617]	493.943
CCE	APE	Q8N1C8	HSPA9	HSPA9 protein (Fragment) OS=Homo sapiens GN=HSPA9 PE=2 SV=1	0	25.5117	8.07636	4	5	4	1	681	73.808	6.37	Deamidated [N270]	258.6
CCE	RES	Q8N1C8	HSPA9	HSPA9 protein (Fragment) OS=Homo sapiens GN=HSPA9 PE=2 SV=1	0	22.8869	13.6564	7	11	7	1	681	73.808	6.37	Oxidation [M391]	373.791
CCE	APE	P61604	HSPE1	10 kDa heat shock protein, mitochondrial OS=Homo sapiens GN=HSPE1 PE=1 SV=2	0	6.94266	23.5294	2	3	2	1	102	10.925	8.92		113.137
CCE	RES	P61604	HSPE1	10 kDa heat shock protein, mitochondrial OS=Homo sapiens GN=HSPE1 PE=1 SV=2	0	8.24948	30.3922	3	4	3	1	102	10.925	8.92		130.45
CCE	APE	Q16195	keratin	Keratin (Fragment) OS=Homo sapiens GN=keratin PE=2 SV=1	0	167.512	56.9672	17	145	2	1	244	27.642	4.83	Oxidation [M10; M30; M45]; Deamidated [Q36; N87; N93; Q98; X193; Q202; Q203]	5577.89
CCE	RES	Q16195	keratin	Keratin (Fragment) OS=Homo sapiens GN=keratin PE=2 SV=1	0	213.932	54.0984	16	188	2	1	244	27.642	4.83	Oxidation [M10; M30; M45]; Deamidated [N42; N87; N93; X193; Q202; Q203; Q207]	6463.67
NCE	APE	Q16195	keratin	Keratin (Fragment) OS=Homo sapiens GN=keratin PE=2 SV=1	0	130.544	60.6557	16	125	2	1	244	27.642	4.83	Oxidation [M10; M30; M45; M164]; Deamidated [Q11; Q36; N42; N87; X193; Q202]; Carbamidomethyl [C162]	4268.74
NCE	RES	Q16195	keratin	Keratin (Fragment) OS=Homo sapiens GN=keratin PE=2 SV=1	0	135.329	55.3279	14	240	2	1	244	27.642	4.83	Oxidation [M10; M30; M45; M164]; Deamidated [Q36; N42; N87; N93; X193; Q202; Q203; Q207]; Carbamidomethyl [C162]	8585.34
CCE	APE	Q99456	KRT12	Keratin, type I cytoskeletal 12 OS=Homo sapiens GN=KRT12 PE=1 SV=1	0	7.79071	5.26316	4	46	1	1	494	53.478	4.78		952.334
CCE	RES	Q99456	KRT12	Keratin, type I cytoskeletal 12 OS=Homo sapiens GN=KRT12 PE=1 SV=1	0	7.4285	3.64372	3	68	1	1	494	53.478	4.78		1278.56
CCE	APE	Q2M2I5	KRT24	Keratin, type I cytoskeletal 24 OS=Homo sapiens GN=KRT24 PE=1 SV=1	0	25.0124	5.14286	4	96	2	1	525	55.053	4.96	Deamidated [N153; Q242; N249]	2322.09
CCE	RES	Q2M2I5	KRT24	Keratin, type I cytoskeletal 24 OS=Homo sapiens GN=KRT24 PE=1 SV=1	0	25.9528	5.14286	4	114	2	1	525	55.053	4.96	Deamidated [N153; N249]	2602.74
CCE	APE	Q7Z3Y7	KRT28	Keratin, type I cytoskeletal 28 OS=Homo sapiens GN=KRT28 PE=1 SV=2	0	45.4448	11.8534	7	158	1	1	464	50.536	5.47	Deamidated [Q91; N92; N94; N282]; Oxidation [M90]; Carbamidomethyl [C206]	4149.62
CCE	RES	Q7Z3Y7	KRT28	Keratin, type I cytoskeletal 28 OS=Homo sapiens GN=KRT28 PE=1 SV=2	0	52.1147	11.8534	7	204	1	1	464	50.536	5.47	Deamidated [N92; N94; N282]; Oxidation [M90]; Carbamidomethyl [C206]	6280.34
CCE	APE	O76013	KRT36	Keratin, type I cuticular Ha6 OS=Homo sapiens GN=KRT36 PE=2 SV=1	0	45.4672	19.4861	10	45	6	1	467	52.214	4.94	Carbamidomethyl [C209]; Oxidation [M97]	1127.58
CCE	RES	O76013	KRT36	Keratin, type I cuticular Ha6 OS=Homo sapiens GN=KRT36 PE=2 SV=1	0	34.587	24.6253	9	55	5	1	467	52.214	4.94	Oxidation [M97]; Carbamidomethyl [C209; C427; C433]	1289.29
NCE	APE	P08729	KRT7	Keratin, type II cytoskeletal 7 OS=Homo sapiens GN=KRT7 PE=1 SV=5	0	46.6466	18.3369	12	105	5	1	469	51.354	5.48	Deamidated [N99; N100; N116]	3092.15
NCE	RES	P08729	KRT7	Keratin, type II cytoskeletal 7 OS=Homo sapiens GN=KRT7 PE=1 SV=5	0	25.899	7.88913	6	126	1	1	469	51.354	5.48	Deamidated [N99; N100]	3162.91
CCE	APE	Q01546	KRT76	Keratin, type II cytoskeletal 2 oral OS=Homo sapiens GN=KRT76 PE=1 SV=2	0	75.7699	19.1223	17	167	4	1	638	65.8	8.12	Carbamidomethyl [C494]; Deamidated [Q305; Q366]; Oxidation [M299; M472]	3683.59
CCE	RES	Q01546	KRT76	Keratin, type II cytoskeletal 2 oral OS=Homo sapiens GN=KRT76 PE=1 SV=2	0	49.9803	10.6583	11	184	1	1	638	65.8	8.12	Carbamidomethyl [C494]; Deamidated [Q360; Q366]; Oxidation [M472]	3849.56
CCE	APE	Q9NSB2	KRT84	Keratin, type II cuticular Hb4 OS=Homo sapiens GN=KRT84 PE=2 SV=2	0	99.4271	43	22	94	16	1	600	64.801	7.56	Carbamidomethyl [C20; C38; C83; C371; C432; C477; C496; C596]; Oxidation [M23; M85; M363]	2586.63
CCE	RES	Q9NSB2	KRT84	Keratin, type II cuticular Hb4 OS=Homo sapiens GN=KRT84 PE=2 SV=2	0	75.6461	28.5	14	91	12	1	600	64.801	7.56	Carbamidomethyl [C20; C38; C83; C259; C371; C432; C477; C496; C596]; Deamidated [Q364]; Oxidation [M23; M85; M363]	2627.93
CCE	APE	B4DN72	KRT86	cDNA FLJ55910, highly similar to Keratin, type II cuticular Hb6 OS=Homo sapiens PE=2 SV=1	0	188.976	62.1399	30	73	3	1	486	53.494	5.66	Carbamidomethyl [C51; C146; C147; C217; C273; C384; C418; C427; C437; C441; C470]; Oxidation [M271; M382]; Deamidated [N459]	2576.4
CCE	RES	B4DN72	KRT86	cDNA FLJ55910, highly similar to Keratin, type II cuticular Hb6 OS=Homo sapiens PE=2 SV=1	0	30.6524	17.0782	7	19	2	1	486	53.494	5.66	Carbamidomethyl [C217; C273; C418; C427]; Deamidated [N270]; Oxidation [M271]	625.107
CCE	APE	Q5U077	LDHB	L-lactate dehydrogenase OS=Homo sapiens GN=LDHB PE=2 SV=1	0	94.2973	43.1138	15	38	15	1	334	36.615	6.05	Oxidation [M63; M64; M234; M264]; Deamidated [N21]	1250.2
CCE	RES	Q5U077	LDHB	L-lactate dehydrogenase OS=Homo sapiens GN=LDHB PE=2 SV=1	0	14.6985	17.6647	5	8	5	1	334	36.615	6.05	Oxidation [M234]	204.4
CCE	APE	A4D198	LOC392647	Similar to mKIAA0038 protein OS=Homo sapiens GN=LOC392647 PE=4 SV=1	0	10.9344	12.2449	2	4	2	1	294	32.584	8.87		157.2
CCE	RES	A4D198	LOC392647	Similar to mKIAA0038 protein OS=Homo sapiens GN=LOC392647 PE=4 SV=1	0	6.16245	12.2449	2	3	2	1	294	32.584	8.87		92.9067
CCE	APE	A8K494	LTF	cDNA FLJ78440, highly similar to Human lactoferrin OS=Homo sapiens PE=2 SV=1	0	7.55346	3.23488	2	14	2	1	711	78.318	8.18		355.319
CCE	RES	A8K494	LTF	cDNA FLJ78440, highly similar to Human lactoferrin OS=Homo sapiens PE=2 SV=1	0	9.91429	4.782	3	16	3	1	711	78.318	8.18		376.212
CCE	APE	P26038	MSN	Moesin OS=Homo sapiens GN=MSN PE=1 SV=3	0	12.9464	7.45234	4	4	3	1	577	67.778	6.4	Oxidation [M182]	103.349
CCE	RES	P26038	MSN	Moesin OS=Homo sapiens GN=MSN PE=1 SV=3	0	30.3605	15.078	8	16	4	1	577	67.778	6.4	Oxidation [M12; M200; M433]	334.432
CCE	APE	A0A0U4BW16	MYH9	Non-muscle myosin heavy chain 9 OS=Homo sapiens GN=MYH9 PE=2 SV=1	0	29.7713	5.80744	8	9	8	1	1963	226.376	5.52		256.697
CCE	RES	P35579	MYH9	Myosin-9 OS=Homo sapiens GN=MYH9 PE=1 SV=4	0	108.323	15.9694	24	41	22	1	1960	226.392	5.6	Oxidation [M627; M941; M1369; M1506; M1510; M1797; M1910]	1142.4
CCE	APE	Q6ZVX7	NCCRP1	F-box only protein 50 OS=Homo sapiens GN=NCCRP1 PE=1 SV=1	0	9.75667	4.36364	2	12	2	1	275	30.828	6.62		526.79
CCE	RES	Q6ZVX7	NCCRP1	F-box only protein 50 OS=Homo sapiens GN=NCCRP1 PE=1 SV=1	0	13.5868	12	3	12	3	1	275	30.828	6.62		236.023
CCE	APE	Q32Q12	NME1-NME2	Nucleoside diphosphate kinase OS=Homo sapiens GN=NME1-NME2 PE=1 SV=1	0	30.2403	31.8493	5	17	1	1	292	32.621	8.48	Oxidation [M66; M343; M343; M343; M343; M343; M343]; Deamidated [Q188; Q188; N348; N348]	476.714
CCE	RES	Q32Q12	NME1-NME2	Nucleoside diphosphate kinase OS=Homo sapiens GN=NME1-NME2 PE=1 SV=1	0	24.9096	29.4521	4	9	4	1	292	32.621	8.48	Oxidation [M66; M343; M343; M343; M343]	312.27
CCE	APE	P55786	NPEPPS	Puromycin-sensitive aminopeptidase OS=Homo sapiens GN=NPEPPS PE=1 SV=2	0	3.65292	2.50272	2	3	2	1	919	103.211	5.72	Deamidated [N620]	62.25
CCE	RES	P55786	NPEPPS	Puromycin-sensitive aminopeptidase OS=Homo sapiens GN=NPEPPS PE=1 SV=2	0	9.25372	2.72035	2	6	2	1	919	103.211	5.72		167.043
CCE	APE	B3KT93	PABPC1	Polyadenylate-binding protein OS=Homo sapiens PE=2 SV=1	0	13.142	11.1635	5	5	5	1	636	70.571	9.52	Oxidation [M72; M584; M596]	119.43
CCE	RES	B3KT93	PABPC1	Polyadenylate-binding protein OS=Homo sapiens PE=2 SV=1	0	5.62227	3.61635	2	3	2	1	636	70.571	9.52	Oxidation [M72]	87.6034
CCE	APE	P12004	PCNA	Proliferating cell nuclear antigen OS=Homo sapiens GN=PCNA PE=1 SV=1	0	35.3056	22.9885	5	13	5	1	261	28.75	4.69	Oxidation [M68; M75; M139]; Deamidated [N177]	471.019
CCE	RES	P12004	PCNA	Proliferating cell nuclear antigen OS=Homo sapiens GN=PCNA PE=1 SV=1	0	10.7454	19.9234	4	9	4	1	261	28.75	4.69	Deamidated [N177]; Oxidation [M68; M75]	166.477
CCE	APE	Q9UHG3	PCYOX1	Prenylcysteine oxidase 1 OS=Homo sapiens GN=PCYOX1 PE=1 SV=3	0	8.38353	5.14851	2	4	2	1	505	56.604	6.18	Oxidation [M216; M221]	180.09
CCE	RES	Q9UHG3	PCYOX1	Prenylcysteine oxidase 1 OS=Homo sapiens GN=PCYOX1 PE=1 SV=3	0	5.87753	5.14851	2	3	2	1	505	56.604	6.18	Oxidation [M216; M221]	97.98
CCE	APE	P07737	PFN1	Profilin-1 OS=Homo sapiens GN=PFN1 PE=1 SV=2	0	10.4541	20	2	4	2	1	140	15.045	8.27	Deamidated [N62]	143.79
CCE	RES	P07737	PFN1	Profilin-1 OS=Homo sapiens GN=PFN1 PE=1 SV=2	0	10.3986	28.5714	3	5	3	1	140	15.045	8.27	Oxidation [M86]	167.02
CCE	APE	Q0D2Q6	PGAM1	Phosphoglycerate mutase 1 (Brain) OS=Homo sapiens GN=PGAM1 PE=2 SV=1	0	47.3909	35.4331	7	14	7	1	254	28.774	7.18	Oxidation [M126; M230]; Deamidated [N223]	509.244
CCE	RES	Q0D2Q6	PGAM1	Phosphoglycerate mutase 1 (Brain) OS=Homo sapiens GN=PGAM1 PE=2 SV=1	0	6.94811	12.2047	2	2	2	1	254	28.774	7.18	Oxidation [M126]	55.3
CCE	APE	A0A024R0Q4	PLD3	Phospholipase D family, member 3, isoform CRA_b OS=Homo sapiens GN=PLD3 PE=4 SV=1	0	7.66492	4.4898	2	3	2	1	490	54.671	6.47		116.044
CCE	RES	A0A024R0Q4	PLD3	Phospholipase D family, member 3, isoform CRA_b OS=Homo sapiens GN=PLD3 PE=4 SV=1	0	8.14924	4.4898	2	4	2	1	490	54.671	6.47		166.419
CCE	APE	Q15149	PLEC	Plectin OS=Homo sapiens GN=PLEC PE=1 SV=3	0	48.27	3.60803	15	15	15	1	4684	531.466	5.96	Oxidation [M399; M1901]	436.29
CCE	RES	Q15149	PLEC	Plectin OS=Homo sapiens GN=PLEC PE=1 SV=3	0	32.6964	2.60461	12	20	12	1	4684	531.466	5.96	Oxidation [M4130]	392.328
CCE	APE	Q6S8J3	POTEE	POTE ankyrin domain family member E OS=Homo sapiens GN=POTEE PE=1 SV=3	0	83.7222	7.44186	7	80	1	1	1075	121.286	6.2	Deamidated [N792; Q946; N952]	3018.91
CCE	RES	Q6S8J3	POTEE	POTE ankyrin domain family member E OS=Homo sapiens GN=POTEE PE=1 SV=3	0	51.45	6.32558	5	75	1	1	1075	121.286	6.2	Deamidated [Q946; N952]	2531.24
CCE	APE	A8K486	PPIA	Peptidyl-prolyl cis-trans isomerase OS=Homo sapiens PE=2 SV=1	0	21.5483	32.7273	5	24	5	1	165	18.002	6.9	Oxidation [M61; M136; M142]; Carbamidomethyl [C62; C161]; Deamidated [Q63]	653.718
CCE	RES	A8K486	PPIA	Peptidyl-prolyl cis-trans isomerase OS=Homo sapiens PE=2 SV=1	0	19.3517	33.9394	6	13	6	1	165	18.002	6.9	Oxidation [M61; M136; M142]; Carbamidomethyl [C62; C161]; Deamidated [Q63]	384.658
CCE	APE	P23284	PPIB	Peptidyl-prolyl cis-trans isomerase B OS=Homo sapiens GN=PPIB PE=1 SV=2	0	8.77723	17.1296	3	4	3	1	216	23.728	9.41	Oxidation [M101]; Deamidated [N148]	112.818
CCE	RES	P23284	PPIB	Peptidyl-prolyl cis-trans isomerase B OS=Homo sapiens GN=PPIB PE=1 SV=2	0	13.4078	17.1296	3	7	3	1	216	23.728	9.41	Deamidated [N148; Q151]	181.043
CCE	APE	P30044	PRDX5	Peroxiredoxin-5, mitochondrial OS=Homo sapiens GN=PRDX5 PE=1 SV=4	0	8.66132	14.0187	3	3	3	1	214	22.073	8.7	Oxidation [M183]	90.5082
CCE	RES	P30044	PRDX5	Peroxiredoxin-5, mitochondrial OS=Homo sapiens GN=PRDX5 PE=1 SV=4	0	4.98862	10.2804	2	3	2	1	214	22.073	8.7	Oxidation [M183]	92.4133
CCE	APE	P25788	PSMA3	Proteasome subunit alpha type-3 OS=Homo sapiens GN=PSMA3 PE=1 SV=2	0	32.766	23.9216	6	14	6	1	255	28.415	5.33	Oxidation [M28; M76]	341.105
CCE	RES	P25788	PSMA3	Proteasome subunit alpha type-3 OS=Homo sapiens GN=PSMA3 PE=1 SV=2	0	7.28729	9.41176	2	3	2	1	255	28.415	5.33	Oxidation [M76]	84.99
CCE	APE	P25789	PSMA4	Proteasome subunit alpha type-4 OS=Homo sapiens GN=PSMA4 PE=1 SV=1	0	25.2191	30.6513	7	8	7	1	261	29.465	7.72	Oxidation [M72; M174]; Carbamidomethyl [C74; C163]	272.775
CCE	RES	P25789	PSMA4	Proteasome subunit alpha type-4 OS=Homo sapiens GN=PSMA4 PE=1 SV=1	0	6.35789	6.89655	2	3	2	1	261	29.465	7.72		78.2257
CCE	APE	A0A109NGN6	PSMA5	Proteasome subunit alpha type OS=Homo sapiens PE=2 SV=1	0	25.7452	24.8963	4	9	4	1	241	26.394	4.79	Deamidated [Q182]; Oxidation [M156]; Carbamidomethyl [C165]	427.16
CCE	RES	A0A109NGN6	PSMA5	Proteasome subunit alpha type OS=Homo sapiens PE=2 SV=1	0	10.566	18.2573	3	4	3	1	241	26.394	4.79	Oxidation [M59]	112.802
CCE	APE	G3V5Z7	PSMA6	Proteasome subunit alpha type OS=Homo sapiens GN=PSMA6 PE=1 SV=1	0	35.6502	33.7302	7	22	7	1	252	28.129	6.76	Oxidation [M80; M83]; Carbamidomethyl [C78]	910.145
CCE	RES	G3V5Z7	PSMA6	Proteasome subunit alpha type OS=Homo sapiens GN=PSMA6 PE=1 SV=1	0	12.7301	13.4921	3	11	3	1	252	28.129	6.76		451.837
NCE	APE	G3V5Z7	PSMA6	Proteasome subunit alpha type OS=Homo sapiens GN=PSMA6 PE=1 SV=1	0	8.69195	12.3016	2	4	2	1	252	28.129	6.76		170.31
NCE	RES	G3V5Z7	PSMA6	Proteasome subunit alpha type OS=Homo sapiens GN=PSMA6 PE=1 SV=1	0	11.261	9.92063	2	19	2	1	252	28.129	6.76		883.241
CCE	APE	P28070	PSMB4	Proteasome subunit beta type-4 OS=Homo sapiens GN=PSMB4 PE=1 SV=4	0	48.7272	32.9545	5	12	5	1	264	29.185	5.97	Oxidation [M50; M71; M95; M115]	570.147
CCE	RES	P28070	PSMB4	Proteasome subunit beta type-4 OS=Homo sapiens GN=PSMB4 PE=1 SV=4	0	13.4163	17.803	3	6	3	1	264	29.185	5.97	Oxidation [M50; M115]	200.733
CCE	APE	P28074	PSMB5	Proteasome subunit beta type-5 OS=Homo sapiens GN=PSMB5 PE=1 SV=3	0	15.2342	20.1521	5	6	5	1	263	28.462	6.92	Oxidation [M145]	185.597
CCE	RES	P28074	PSMB5	Proteasome subunit beta type-5 OS=Homo sapiens GN=PSMB5 PE=1 SV=3	0	18.4383	14.0684	3	11	3	1	263	28.462	6.92	Oxidation [M145]	366.648
CCE	APE	A0A024R845	RAB14	RAB14, member RAS oncogene family, isoform CRA_a OS=Homo sapiens GN=RAB14 PE=4 SV=1	0	15.4831	18.1395	3	7	2	1	215	23.882	6.21	Oxidation [M89]	303.75
CCE	RES	A0A024R845	RAB14	RAB14, member RAS oncogene family, isoform CRA_a OS=Homo sapiens GN=RAB14 PE=4 SV=1	0	7.94007	11.1628	2	4	1	1	215	23.882	6.21	Oxidation [M89]	168.03
CCE	APE	A0A024R2K1	RAB5A	RAB5A, member RAS oncogene family, isoform CRA_a OS=Homo sapiens GN=RAB5A PE=4 SV=1	0	11.2654	16.7442	3	6	2	1	215	23.644	8.15	Oxidation [M88]	162.867
CCE	RES	A0A024R2K1	RAB5A	RAB5A, member RAS oncogene family, isoform CRA_a OS=Homo sapiens GN=RAB5A PE=4 SV=1	0	11.0072	15.814	3	6	1	1	215	23.644	8.15		186.373
CCE	APE	A0A024R1U4	RAB5C	RAB5C, member RAS oncogene family, isoform CRA_a OS=Homo sapiens GN=RAB5C PE=4 SV=1	0	41.4	43.0556	6	12	5	1	216	23.468	8.41	Oxidation [M89; M161; M169; M176]	439.104
CCE	RES	A0A024R1U4	RAB5C	RAB5C, member RAS oncogene family, isoform CRA_a OS=Homo sapiens GN=RAB5C PE=4 SV=1	0	12.2886	15.7407	3	7	1	1	216	23.468	8.41		235.881
CCE	APE	A0A024R5H8	RAB6A	RAB6A, member RAS oncogene family, isoform CRA_b OS=Homo sapiens GN=RAB6A PE=4 SV=1	0	14.8363	16.3462	3	8	2	1	208	23.534	5.54	Oxidation [M122]	265.735
CCE	RES	A0A024R5H8	RAB6A	RAB6A, member RAS oncogene family, isoform CRA_b OS=Homo sapiens GN=RAB6A PE=4 SV=1	0	4.90575	12.0192	2	3	1	1	208	23.534	5.54		81.8667
CCE	APE	J3KQE5	RAN	GTP-binding nuclear protein Ran (Fragment) OS=Homo sapiens GN=RAN PE=1 SV=1	0	28.3712	28.2051	6	16	6	1	234	26.799	9.58	Deamidated [N174]	442.337
CCE	RES	J3KQE5	RAN	GTP-binding nuclear protein Ran (Fragment) OS=Homo sapiens GN=RAN PE=1 SV=1	0	7.3624	8.97436	2	2	2	1	234	26.799	9.58		67.7017
CCE	APE	P04843	RPN1	Dolichyl-diphosphooligosaccharide--protein glycosyltransferase subunit 1 OS=Homo sapiens GN=RPN1 PE=1 SV=1	0	12.6434	6.58979	3	3	3	1	607	68.527	6.38		122.497
CCE	RES	P04843	RPN1	Dolichyl-diphosphooligosaccharide--protein glycosyltransferase subunit 1 OS=Homo sapiens GN=RPN1 PE=1 SV=1	0	5.67002	3.62438	2	2	2	1	607	68.527	6.38		74.74
NCE	APE	P62979	RPS27A	Ubiquitin-40S ribosomal protein S27a OS=Homo sapiens GN=RPS27A PE=1 SV=2	0	9.32843	16.0256	2	10	2	1	156	17.953	9.64		329.34
NCE	RES	P62979	RPS27A	Ubiquitin-40S ribosomal protein S27a OS=Homo sapiens GN=RPS27A PE=1 SV=2	0	8.70112	16.0256	2	14	2	1	156	17.953	9.64		380.704
CCE	APE	P23396	RPS3	40S ribosomal protein S3 OS=Homo sapiens GN=RPS3 PE=1 SV=2	0	41.1484	47.7366	11	18	11	1	243	26.671	9.66	Carbamidomethyl [C97; C119]; Oxidation [M157]	493.135
CCE	RES	P23396	RPS3	40S ribosomal protein S3 OS=Homo sapiens GN=RPS3 PE=1 SV=2	0	10.6861	17.6955	4	5	4	1	243	26.671	9.66	Carbamidomethyl [C97]	124.57
CCE	APE	A0A0C4DG17	RPSA	40S ribosomal protein SA OS=Homo sapiens GN=RPSA PE=1 SV=1	0	29.337	17.6667	5	12	5	1	300	33.293	4.87	Carbamidomethyl [C168]	447.077
CCE	RES	A0A0C4DG17	RPSA	40S ribosomal protein SA OS=Homo sapiens GN=RPSA PE=1 SV=1	0	7.53815	10	2	4	2	1	300	33.293	4.87		153.14
CCE	APE	Q9HCY8	S100A14	Protein S100-A14 OS=Homo sapiens GN=S100A14 PE=1 SV=1	0	4.69367	23.0769	2	4	2	1	104	11.655	5.24		101.11
CCE	RES	Q9HCY8	S100A14	Protein S100-A14 OS=Homo sapiens GN=S100A14 PE=1 SV=1	0	8.7573	25	2	4	2	1	104	11.655	5.24		175
CCE	APE	Q6UWP8	SBSN	Suprabasin OS=Homo sapiens GN=SBSN PE=1 SV=2	0	14.5792	18.3051	3	17	3	1	590	60.505	7.01		736.387
CCE	RES	Q6UWP8	SBSN	Suprabasin OS=Homo sapiens GN=SBSN PE=1 SV=2	0	12.4914	18.3051	3	10	3	1	590	60.505	7.01	Deamidated [N158]	436.89
NCE	APE	O95969	SCGB1D2	Secretoglobin family 1D member 2 OS=Homo sapiens GN=SCGB1D2 PE=2 SV=1	0	4.56504	22.2222	2	5	2	1	90	9.918	8.25		117.059
NCE	RES	O95969	SCGB1D2	Secretoglobin family 1D member 2 OS=Homo sapiens GN=SCGB1D2 PE=2 SV=1	0	8.35701	22.2222	2	17	2	1	90	9.918	8.25		460.609
CCE	APE	Q6NVC0	SLC25A5	SLC25A5 protein (Fragment) OS=Homo sapiens GN=SLC25A5 PE=2 SV=1	0	24.3382	25.387	7	11	3	1	323	35.271	9.82	Oxidation [M275; M307]; Carbamidomethyl [C282]	269.547
CCE	RES	Q6NVC0	SLC25A5	SLC25A5 protein (Fragment) OS=Homo sapiens GN=SLC25A5 PE=2 SV=1	0	6.1566	6.81115	2	3	2	1	323	35.271	9.82		103.557
CCE	APE	J3KTL2	SRSF1	Serine/arginine-rich-splicing factor 1 OS=Homo sapiens GN=SRSF1 PE=1 SV=1	0	16.1952	16.2055	5	9	5	1	253	28.312	10.08		237.86
CCE	RES	J3KTL2	SRSF1	Serine/arginine-rich-splicing factor 1 OS=Homo sapiens GN=SRSF1 PE=1 SV=1	0	7.22662	8.3004	2	2	2	1	253	28.312	10.08		76.5
CCE	APE	B7Z268	SSBP1	Single-stranded DNA binding protein 1, isoform CRA_c OS=Homo sapiens GN=SSBP1 PE=2 SV=1	0	4.83418	14.4654	2	3	2	1	159	18.547	10.1		83.0747
CCE	RES	B7Z268	SSBP1	Single-stranded DNA binding protein 1, isoform CRA_c OS=Homo sapiens GN=SSBP1 PE=2 SV=1	0	5.25986	14.4654	2	3	2	1	159	18.547	10.1		78.6833
CCE	APE	P37837	TALDO1	Transaldolase OS=Homo sapiens GN=TALDO1 PE=1 SV=2	0	28.7661	21.6617	7	15	7	1	337	37.516	6.81	Oxidation [M11; M234]; Carbamidomethyl [C250]	502.141
CCE	RES	P37837	TALDO1	Transaldolase OS=Homo sapiens GN=TALDO1 PE=1 SV=2	0	10.0951	6.82493	2	3	2	1	337	37.516	6.81		114.7
CCE	APE	P26639	TARS	Threonine--tRNA ligase, cytoplasmic OS=Homo sapiens GN=TARS PE=1 SV=3	0	8.53075	3.73444	3	4	3	1	723	83.382	6.67		115.669
CCE	RES	P26639	TARS	Threonine--tRNA ligase, cytoplasmic OS=Homo sapiens GN=TARS PE=1 SV=3	0	16.4627	7.46888	5	8	5	1	723	83.382	6.67	Oxidation [M600]; Carbamidomethyl [C479]	236.03
CCE	APE	A8K6Q8	TFRC	cDNA FLJ75881, highly similar to Homo sapiens transferrin receptor (p90, CD71) (TFRC), mRNA OS=Homo sapiens PE=2 SV=1	0	11.9206	5.65789	3	3	3	1	760	84.82	6.61		135.15
CCE	RES	A8K6Q8	TFRC	cDNA FLJ75881, highly similar to Homo sapiens transferrin receptor (p90, CD71) (TFRC), mRNA OS=Homo sapiens PE=2 SV=1	0	7.58542	4.60526	3	4	3	1	760	84.82	6.61		99.42
CCE	APE	A8K5N5	TGM1	cDNA FLJ78142, highly similar to Homo sapiens transglutaminase 1 (K polypeptide epidermal type I, protein-glutamine-gamma-glutamyltransferase), mRNA OS=Homo sapiens PE=2 SV=1	0	12.7831	5.99755	4	14	4	1	817	89.716	6.04	Deamidated [N113]; Oxidation [M109]	447.805
CCE	RES	A8K5N5	TGM1	cDNA FLJ78142, highly similar to Homo sapiens transglutaminase 1 (K polypeptide epidermal type I, protein-glutamine-gamma-glutamyltransferase), mRNA OS=Homo sapiens PE=2 SV=1	0	53.5444	19.4614	14	37	14	1	817	89.716	6.04	Oxidation [M109]	1205.94
NCE	APE	P29401	TKT	Transketolase OS=Homo sapiens GN=TKT PE=1 SV=3	0	40.0375	25.8427	10	15	10	1	623	67.835	7.66	Carbamidomethyl [C386]; Oxidation [M266; M604]	426.79
NCE	RES	P29401	TKT	Transketolase OS=Homo sapiens GN=TKT PE=1 SV=3	0	28.7588	15.7303	6	10	6	1	623	67.835	7.66	Oxidation [M199]	330.895
CCE	APE	A0A087WYR3	TPD52L2	Tumor protein D54 OS=Homo sapiens GN=TPD52L2 PE=1 SV=1	0	20.1868	23.4234	4	7	4	1	222	23.75	6.55	Oxidation [M22]	319.825
CCE	RES	A0A087WYR3	TPD52L2	Tumor protein D54 OS=Homo sapiens GN=TPD52L2 PE=1 SV=1	0.00038625	3.09558	12.6126	2	2	2	1	222	23.75	6.55	Oxidation [M22]	54.8882
CCE	APE	Q5TCU3	TPM2	Tropomyosin beta chain OS=Homo sapiens GN=TPM2 PE=1 SV=1	0	40.0842	17.2535	5	21	1	1	284	32.795	4.68		690.62
CCE	RES	Q5TCU3	TPM2	Tropomyosin beta chain OS=Homo sapiens GN=TPM2 PE=1 SV=1	0	29.5328	18.3099	6	15	1	1	284	32.795	4.68		317.241
CCE	APE	A0A0S2Z4G4	TPM3	Tropomyosin 3 isoform 1 (Fragment) OS=Homo sapiens GN=TPM3 PE=2 SV=1	0	61.5016	32.2581	10	25	7	1	248	29.015	4.78	Oxidation [M105; M237; M248]	839.355
CCE	RES	A0A0S2Z4G4	TPM3	Tropomyosin 3 isoform 1 (Fragment) OS=Homo sapiens GN=TPM3 PE=2 SV=1	0	29.4015	20.5645	6	14	2	1	248	29.015	4.78		344.571
CCE	APE	Q12931	TRAP1	Heat shock protein 75 kDa, mitochondrial OS=Homo sapiens GN=TRAP1 PE=1 SV=3	0	15.5113	5.82386	3	3	2	1	704	80.06	8.21	Deamidated [N288]	163.257
CCE	RES	Q59EK6	TRAP1	TNF receptor-associated protein 1 variant (Fragment) OS=Homo sapiens PE=3 SV=1	0	7.37586	3.41394	2	3	2	1	703	79.943	8.21		131.003
NCE	APE	B7Z1K5	TUBA1C	cDNA FLJ55956, highly similar to Tubulin alpha-6 chain OS=Homo sapiens PE=2 SV=1	0	29.5672	22.158	9	16	1	1	519	57.723	5.07	Oxidation [M383; M468]; Carbamidomethyl [C385; C386; C417]	327.255
NCE	RES	B7Z1K5	TUBA1C	cDNA FLJ55956, highly similar to Tubulin alpha-6 chain OS=Homo sapiens PE=2 SV=1	0	22.5708	10.79	4	11	4	1	519	57.723	5.07		321.13
CCE	APE	B2R6L0	TUBB2A	cDNA, FLJ93005, highly similar to Homo sapiens tubulin, beta polypeptide (TUBB), mRNA OS=Homo sapiens PE=2 SV=1	0	114.171	41.573	16	58	2	1	445	49.865	4.89	Oxidation [M73; M164; M170; M257; M267; M321; M323; M330; M363; M388]; Deamidated [N89; Q94; N247; N256; N370; Q375]	1870.95
CCE	RES	B2R6L0	TUBB2A	cDNA, FLJ93005, highly similar to Homo sapiens tubulin, beta polypeptide (TUBB), mRNA OS=Homo sapiens PE=2 SV=1	0	29.8824	22.6966	9	23	1	1	445	49.865	4.89	Oxidation [M73; M257; M330; M363]; Carbamidomethyl [C354]	509.026
CCE	APE	A0A024R1A3	UBE1	Ubiquitin-activating enzyme E1 (A1S9T and BN75 temperature sensitivity complementing), isoform CRA_a OS=Homo sapiens GN=UBE1 PE=3 SV=1	0	35.3003	5.86011	4	9	4	1	1058	117.774	5.76	Oxidation [M1015]	509.143
CCE	RES	A0A024R1A3	UBE1	Ubiquitin-activating enzyme E1 (A1S9T and BN75 temperature sensitivity complementing), isoform CRA_a OS=Homo sapiens GN=UBE1 PE=3 SV=1	0	12.4048	5.00945	4	6	4	1	1058	117.774	5.76	Oxidation [M1015]	205.68
CCE	APE	B2RD79	USP14	cDNA, FLJ96494, highly similar to Homo sapiens ubiquitin specific peptidase 14 (tRNA-guanine transglycosylase) (USP14), mRNA OS=Homo sapiens PE=2 SV=1	0	10.5386	5.46559	2	2	2	1	494	56.006	5.3	Oxidation [M146; M328]	113.12
CCE	RES	R4GNB0	USP14	Ubiquitin carboxyl-terminal hydrolase 14 (Fragment) OS=Homo sapiens GN=USP14 PE=4 SV=1	0.0339634	1.97759	30.303	2	17	2	1	33	3.755	9.99	Deamidated [Q7]	65.2905
CCE	APE	P02534	V15	Keratin, type I microfibrillar 48 kDa, component 8C-1 (Low-sulfur keratin) - Ovis aries (Sheep).	0	61.5833	23.301	12	71	1	1	412	46.645	4.81	Deamidated [Q129]; Carbamidomethyl [C171; C350]; Oxidation [M59]	1684.61
CCE	RES	P02534	V15	Keratin, type I microfibrillar 48 kDa, component 8C-1 (Low-sulfur keratin) - Ovis aries (Sheep).	0	44.473	25.7282	11	89	3	1	412	46.645	4.81	Oxidation [M59]; Carbamidomethyl [C171; C350]	1876.01
CCE	APE	Q9Y277	VDAC3	Voltage-dependent anion-selective channel protein 3 OS=Homo sapiens GN=VDAC3 PE=1 SV=1	0	29.9143	22.9682	5	11	4	1	283	30.639	8.66	Deamidated [N167]; Carbamidomethyl [C65]	448.509
CCE	RES	Q9Y277	VDAC3	Voltage-dependent anion-selective channel protein 3 OS=Homo sapiens GN=VDAC3 PE=1 SV=1	0	6.98277	8.12721	2	4	1	1	283	30.639	8.66		128.352
NCE	APE	Q96DA0	ZG16B	Zymogen granule protein 16 homolog B OS=Homo sapiens GN=ZG16B PE=1 SV=3	0	14.0376	22.5962	3	17	3	1	208	22.725	7.39	Deamidated [N107; Q109]	712.122
NCE	RES	Q96DA0	ZG16B	Zymogen granule protein 16 homolog B OS=Homo sapiens GN=ZG16B PE=1 SV=3	0	22.9109	14.9038	3	17	3	1	208	22.725	7.39		674.764
CCE	APE	P01616	#N/A	Ig kappa chain V-II region MIL OS=Homo sapiens PE=1 SV=1	0	65.0414	14.2857	4	186	2	1	112	12.048	9.29	Deamidated [B74]	5216.12
CCE	RES	P01616	#N/A	Ig kappa chain V-II region MIL OS=Homo sapiens PE=1 SV=1	0	15.9188	11.6071	2	39	1	1	112	12.048	9.29	Deamidated [B74]	936.879
CCE	APE	B4DJ30		cDNA FLJ61290, highly similar to Neutral alpha-glucosidase AB OS=Homo sapiens PE=2 SV=1	0	20.8999	4.92462	3	6	3	1	995	112.855	6.06	Oxidation [M632]; Deamidated [N624]	225.103
CCE	RES	B4DJ30		cDNA FLJ61290, highly similar to Neutral alpha-glucosidase AB OS=Homo sapiens PE=2 SV=1	0	5.26583	2.41206	2	4	2	1	995	112.855	6.06		65.3974
Found in APE, res and SCR
NCE	APE	P01023	A2M	Alpha-2-macroglobulin OS=Homo sapiens GN=A2M PE=1 SV=3	0	11.0469	2.98507	4	6	1	1	1474	163.188	6.46	Oxidation [M1385]	135.296
NCE	RES	P01023	A2M	Alpha-2-macroglobulin OS=Homo sapiens GN=A2M PE=1 SV=3	0	17.3163	3.6635	5	17	5	1	1474	163.188	6.46	Oxidation [M1385]	371.593
NCE	SCR	P01023	A2M	Alpha-2-macroglobulin OS=Homo sapiens GN=A2M PE=1 SV=3	0	11.1575	2.98507	4	6	4	1	1474	163.188	6.46	Oxidation [M1385]	158.087
NCE	APE	P63261	ACTG1	Actin, cytoplasmic 2 OS=Homo sapiens GN=ACTG1 PE=1 SV=1	0	59.4789	38.6667	11	43	5	1	375	41.766	5.48	Oxidation [M153; M190; M305]; Deamidated [N252]	1516.64
NCE	RES	P63261	ACTG1	Actin, cytoplasmic 2 OS=Homo sapiens GN=ACTG1 PE=1 SV=1	0	68.4549	30.6667	10	125	7	1	375	41.766	5.48	Oxidation [M190; M305; M325]; Deamidated [Q246; N252; Q360]	3490.47
NCE	SCR	P63261	ACTG1	Actin, cytoplasmic 2 OS=Homo sapiens GN=ACTG1 PE=1 SV=1	0	47.7592	36	10	61	6	1	375	41.766	5.48	Oxidation [M153; M190; M305; M325]; Deamidated [Q360]	1521.15
CCE	APE	O43707	ACTN4	Alpha-actinin-4 OS=Homo sapiens GN=ACTN4 PE=1 SV=2	0	111.26	28.4303	18	31	13	1	911	104.788	5.44	Deamidated [Q478; N481; N490; Q617; N620; N752; Q887]; Oxidation [M85; M883]	1020.68
CCE	RES	B4E337	ACTN4	cDNA FLJ58087, highly similar to Alpha-actinin-4 OS=Homo sapiens PE=2 SV=1	0	79.4577	31.3167	15	30	1	1	562	64.12	6.3	Deamidated [N384; N385; Q388]; Oxidation [M240; M379]; Carbamidomethyl [C173]	757.429
CCE	RES	O43707	ACTN4	Alpha-actinin-4 OS=Homo sapiens GN=ACTN4 PE=1 SV=2	0	159.149	37.7607	28	62	9	1	911	104.788	5.44	Oxidation [M240; M379; M679; M729; M767; M883]; Deamidated [N384; N385; Q388; N620; N680; N752]; Carbamidomethyl [C173; C793; C879]	1862.16
CCE	SCR	O43707	ACTN4	Alpha-actinin-4 OS=Homo sapiens GN=ACTN4 PE=1 SV=2	0	34.3463	12.7333	9	10	9	1	911	104.788	5.44	Oxidation [M767]; Carbamidomethyl [C793]	351.209
CCE	APE	B4DPP6	ALB	cDNA FLJ54371, highly similar to Serum albumin OS=Homo sapiens PE=2 SV=1	0	214.183	51.1327	31	127	27	1	618	70.317	6.09	Oxidation [M156; M331; M362; M581]; Carbamidomethyl [C108; C134; C157; C201; C202; C278; C279; C286; C298; C322; C425; C509; C510; C520]; Deamidated [Q137; N328; N438]	3822.89
CCE	APE	P02769	ALB	Serum albumin OS=Bos taurus GN=ALB PE=1 SV=4	0	94.4981	23.3937	14	77	10	1	607	69.248	6.18	Oxidation [M469; M571]; Carbamidomethyl [C471; C499; C500]	2269.16
CCE	RES	B4DPP6	ALB	cDNA FLJ54371, highly similar to Serum albumin OS=Homo sapiens PE=2 SV=1	0	59.6276	20.0647	13	78	10	1	618	70.317	6.09	Carbamidomethyl [C201; C202; C298; C520]; Deamidated [Q450]; Oxidation [M581]	1774.74
CCE	RES	P02769	ALB	Serum albumin OS=Bos taurus GN=ALB PE=1 SV=4	0	100.001	22.4053	15	119	12	1	607	69.248	6.18	Carbamidomethyl [C288; C471]; Deamidated [N290; Q291; N428; Q440; Q549]; Oxidation [M469; M571]	3254.31
CCE	SCR	B4DPP6	ALB	cDNA FLJ54371, highly similar to Serum albumin OS=Homo sapiens PE=2 SV=1	0	29.7559	17.3139	9	15	8	1	618	70.317	6.09	Carbamidomethyl [C298; C520]; Oxidation [M362; M581]	389.294
CCE	SCR	P02769	ALB	Serum albumin OS=Bos taurus GN=ALB PE=1 SV=4	0	51.7565	18.9456	10	30	9	1	607	69.248	6.18	Carbamidomethyl [C471]; Oxidation [M469; M571]	849.719
NCE	APE	B4DPP6	ALB	cDNA FLJ54371, highly similar to Serum albumin OS=Homo sapiens PE=2 SV=1	0	66.6759	29.9353	17	96	13	1	618	70.317	6.09	Oxidation [M362; M581]; Carbamidomethyl [C108; C298; C425; C509; C510; C520]	2218.16
NCE	APE	P02769	ALB	Serum albumin OS=Bos taurus GN=ALB PE=1 SV=4	0	217.741	35.9143	23	373	19	1	607	69.248	6.18	Deamidated [N185; Q189; N290; Q291; Q408; Q427; N428; N481; Q549; N573]; Carbamidomethyl [C99; C191; C192; C268; C269; C276; C288; C383; C384; C471; C499; C500]; Oxidation [M469; M571]	12018.8
NCE	RES	B4DPP6	ALB	cDNA FLJ54371, highly similar to Serum albumin OS=Homo sapiens PE=2 SV=1	0	119.502	34.3042	22	229	17	1	618	70.317	6.09	Carbamidomethyl [C108; C201; C202; C298; C425; C509; C510; C520]; Deamidated [N438; Q450; N516]; Oxidation [M362; M581]	5805.87
NCE	RES	P02769	ALB	Serum albumin OS=Bos taurus GN=ALB PE=1 SV=4	0	351.449	50.0824	36	588	31	1	607	69.248	6.18	Deamidated [Q118; N182; N185; Q189; Q193; Q244; N290; Q291; Q408; N409; Q427; N428; Q440; N481; N506; Q549; N573]; Carbamidomethyl [C99; C114; C115; C191; C192; C200; C268; C269; C276; C288; C383; C384; C460; C461; C471; C484; C499; C500]; Oxidation [M111; M469; M571]	18283.4
NCE	SCR	B4DPP6	ALB	cDNA FLJ54371, highly similar to Serum albumin OS=Homo sapiens PE=2 SV=1	0	55.2444	19.0939	12	114	8	1	618	70.317	6.09	Carbamidomethyl [C108; C298; C509; C510; C520]; Oxidation [M581]	2412.97
NCE	SCR	P02769	ALB	Serum albumin OS=Bos taurus GN=ALB PE=1 SV=4	0	200.722	34.2669	22	359	18	1	607	69.248	6.18	Deamidated [Q244; Q408; N409; Q427; N428; N481; Q549; N573]; Carbamidomethyl [C99; C191; C192; C268; C269; C276; C383; C384; C471; C499; C500]; Oxidation [M469; M571]	11109.8
CCE	APE	J3KPS3	ALDOA	Fructose-bisphosphate aldolase OS=Homo sapiens GN=ALDOA PE=1 SV=1	0	83.1698	39.6739	15	34	15	1	368	39.793	8.09	Carbamidomethyl [C343]; Deamidated [Q4; N120; Q126; N167]; Oxidation [M165; M255]	1208.63
CCE	RES	J3KPS3	ALDOA	Fructose-bisphosphate aldolase OS=Homo sapiens GN=ALDOA PE=1 SV=1	0	35.7146	28.2609	8	15	8	1	368	39.793	8.09	Oxidation [M165]; Deamidated [N120]; Carbamidomethyl [C343]	524.902
CCE	SCR	J3KPS3	ALDOA	Fructose-bisphosphate aldolase OS=Homo sapiens GN=ALDOA PE=1 SV=1	0	7.83523	10.3261	3	3	3	1	368	39.793	8.09		80.227
NCE	APE	B7ZMD7	AMY1A	Alpha-amylase OS=Homo sapiens GN=AMY1A PE=2 SV=1	0	38.7974	23.8748	9	32	9	1	511	57.717	6.93	Carbamidomethyl [C43; C393; C399]; Oxidation [M198; M338; M343]; Deamidated [N199]	916.241
NCE	RES	B7ZMD7	AMY1A	Alpha-amylase OS=Homo sapiens GN=AMY1A PE=2 SV=1	0	13.5378	5.47945	2	21	2	1	511	57.717	6.93		750.3
NCE	SCR	B7ZMD7	AMY1A	Alpha-amylase OS=Homo sapiens GN=AMY1A PE=2 SV=1	0	18.6794	17.4168	6	13	6	1	511	57.717	6.93	Carbamidomethyl [C43; C393; C399]; Oxidation [M198; M338; M343]; Deamidated [N199]	308.021
CCE	APE	P04083	ANXA1	Annexin A1 OS=Homo sapiens GN=ANXA1 PE=1 SV=2	0	66.2335	35.8382	11	32	11	1	346	38.69	7.02	Deamidated [N219]	1323.94
CCE	RES	P04083	ANXA1	Annexin A1 OS=Homo sapiens GN=ANXA1 PE=1 SV=2	0	9.28892	7.22543	2	9	2	1	346	38.69	7.02		406.49
CCE	SCR	P04083	ANXA1	Annexin A1 OS=Homo sapiens GN=ANXA1 PE=1 SV=2	0	38.2776	29.7688	8	14	8	1	346	38.69	7.02	Deamidated [N195]	598.513
NCE	APE	P04083	ANXA1	Annexin A1 OS=Homo sapiens GN=ANXA1 PE=1 SV=2	0	27.7862	20.2312	7	14	7	1	346	38.69	7.02		446.798
NCE	RES	P04083	ANXA1	Annexin A1 OS=Homo sapiens GN=ANXA1 PE=1 SV=2	0	20.3222	13.5838	5	21	5	1	346	38.69	7.02		805.507
NCE	SCR	P04083	ANXA1	Annexin A1 OS=Homo sapiens GN=ANXA1 PE=1 SV=2	0	8.79332	9.53757	3	9	3	1	346	38.69	7.02		241.661
CCE	APE	A0A024R5Z7	ANXA2	Annexin OS=Homo sapiens GN=ANXA2 PE=3 SV=1	0	166.203	54.8673	21	111	21	1	339	38.58	7.75	Deamidated [Q76]; Oxidation [M171; M217; M240]; Carbamidomethyl [C133]	3859.44
CCE	RES	A0A024R5Z7	ANXA2	Annexin OS=Homo sapiens GN=ANXA2 PE=3 SV=1	0	126.527	48.6726	20	116	20	1	339	38.58	7.75	Oxidation [M171; M217; M240; M300]; Carbamidomethyl [C133]	3242.22
CCE	SCR	A0A024R5Z7	ANXA2	Annexin OS=Homo sapiens GN=ANXA2 PE=3 SV=1	0	40.5844	27.7286	9	31	9	1	339	38.58	7.75	Oxidation [M217; M240]	1010.23
NCE	APE	A0A024R5Z7	ANXA2	Annexin OS=Homo sapiens GN=ANXA2 PE=3 SV=1	0	50.799	31.8584	12	53	12	1	339	38.58	7.75	Oxidation [M217; M240]	1432.26
NCE	RES	A0A024R5Z7	ANXA2	Annexin OS=Homo sapiens GN=ANXA2 PE=3 SV=1	0	88.7941	40.708	16	127	16	1	339	38.58	7.75	Oxidation [M217; M240]; Deamidated [Q193]	3022.04
NCE	SCR	A0A024R5Z7	ANXA2	Annexin OS=Homo sapiens GN=ANXA2 PE=3 SV=1	0	74.241	41.5929	14	76	14	1	339	38.58	7.75	Oxidation [M217]; Deamidated [Q193]; Carbamidomethyl [C133]	2097.21
NCE	APE	Q16853	AOC3	Membrane primary amine oxidase OS=Homo sapiens GN=AOC3 PE=1 SV=3	0	5.09946	2.35911	2	4	2	1	763	84.568	6.52		106.18
NCE	RES	Q16853	AOC3	Membrane primary amine oxidase OS=Homo sapiens GN=AOC3 PE=1 SV=3	0	12.7838	4.45609	4	21	4	1	763	84.568	6.52		442.476
NCE	SCR	Q16853	AOC3	Membrane primary amine oxidase OS=Homo sapiens GN=AOC3 PE=1 SV=3	0	5.94748	2.35911	2	10	2	1	763	84.568	6.52		202.26
CCE	APE	P27695	APEX1	DNA-(apurinic or apyrimidinic site) lyase OS=Homo sapiens GN=APEX1 PE=1 SV=2	0	61.4028	29.2453	8	49	8	1	318	35.532	8.12	Carbamidomethyl [C65; C93]	1664.08
CCE	RES	P27695	APEX1	DNA-(apurinic or apyrimidinic site) lyase OS=Homo sapiens GN=APEX1 PE=1 SV=2	0	8.19566	10.3774	3	8	3	1	318	35.532	8.12	Carbamidomethyl [C93]	155.58
CCE	SCR	P27695	APEX1	DNA-(apurinic or apyrimidinic site) lyase OS=Homo sapiens GN=APEX1 PE=1 SV=2	0	7.60481	8.80503	2	6	2	1	318	35.532	8.12		163.543
NCE	APE	C9JF17	APOD	Apolipoprotein D (Fragment) OS=Homo sapiens GN=APOD PE=1 SV=1	0.0006035	2.43103	8.37209	2	2	2	1	215	24.142	5.6		35.01
NCE	RES	C9JF17	APOD	Apolipoprotein D (Fragment) OS=Homo sapiens GN=APOD PE=1 SV=1	0	11.0875	19.5349	4	14	4	1	215	24.142	5.6	Carbamidomethyl [C213]; Oxidation [M205]	274.364
NCE	SCR	C9JF17	APOD	Apolipoprotein D (Fragment) OS=Homo sapiens GN=APOD PE=1 SV=1	0	5.22011	8.37209	2	10	2	1	215	24.142	5.6		150.816
CCE	APE	P05089	ARG1	Arginase-1 OS=Homo sapiens GN=ARG1 PE=1 SV=2	0	62.2699	44.7205	9	45	9	1	322	34.713	7.21	Oxidation [M200; M212; M276]	1496.26
CCE	RES	P05089	ARG1	Arginase-1 OS=Homo sapiens GN=ARG1 PE=1 SV=2	0	28.1505	22.3602	6	54	6	1	322	34.713	7.21	Oxidation [M200; M212; M276]	1524.76
CCE	SCR	P05089	ARG1	Arginase-1 OS=Homo sapiens GN=ARG1 PE=1 SV=2	0	18.3819	18.9441	5	10	5	1	322	34.713	7.21	Oxidation [M200; M212; M276]	397.98
NCE	APE	P05089	ARG1	Arginase-1 OS=Homo sapiens GN=ARG1 PE=1 SV=2	0	46.89	36.646	9	47	9	1	322	34.713	7.21	Oxidation [M200; M212; M276]; Carbamidomethyl [C303]	1644.65
NCE	RES	P05089	ARG1	Arginase-1 OS=Homo sapiens GN=ARG1 PE=1 SV=2	0	35.1748	24.8447	8	70	8	1	322	34.713	7.21	Oxidation [M200; M212; M276]	2340.11
NCE	SCR	P05089	ARG1	Arginase-1 OS=Homo sapiens GN=ARG1 PE=1 SV=2	0	42.2609	28.882	7	48	7	1	322	34.713	7.21	Oxidation [M200; M212; M276]	1626.81
CCE	APE	P25311	AZGP1	Zinc-alpha-2-glycoprotein OS=Homo sapiens GN=AZGP1 PE=1 SV=2	0	37.3772	37.2483	8	30	8	1	298	34.237	6.05	Carbamidomethyl [C186]; Oxidation [M98]; Deamidated [Q48]	851.633
CCE	RES	P25311	AZGP1	Zinc-alpha-2-glycoprotein OS=Homo sapiens GN=AZGP1 PE=1 SV=2	0	22.2978	24.8322	6	40	6	1	298	34.237	6.05	Oxidation [M98]; Carbamidomethyl [C186]	1003.91
CCE	SCR	P25311	AZGP1	Zinc-alpha-2-glycoprotein OS=Homo sapiens GN=AZGP1 PE=1 SV=2	0	16.2937	23.1544	5	8	5	1	298	34.237	6.05	Oxidation [M98]; Carbamidomethyl [C186]; Deamidated [Q48]	221.059
NCE	APE	P25311	AZGP1	Zinc-alpha-2-glycoprotein OS=Homo sapiens GN=AZGP1 PE=1 SV=2	0	32.8115	24.4966	5	34	5	1	298	34.237	6.05	Carbamidomethyl [C186]; Deamidated [Q48]	1040.3
NCE	RES	P25311	AZGP1	Zinc-alpha-2-glycoprotein OS=Homo sapiens GN=AZGP1 PE=1 SV=2	0	42.5546	30.5369	10	58	10	1	298	34.237	6.05	Oxidation [M80; M98]; Carbamidomethyl [C186]; Deamidated [Q204]	1304.88
NCE	SCR	P25311	AZGP1	Zinc-alpha-2-glycoprotein OS=Homo sapiens GN=AZGP1 PE=1 SV=2	0	20.8405	19.1275	6	34	6	1	298	34.237	6.05	Oxidation [M98]; Carbamidomethyl [C186]	781.265
CCE	APE	Q13867	BLMH	Bleomycin hydrolase OS=Homo sapiens GN=BLMH PE=1 SV=1	0	31.042	17.3626	5	23	5	1	455	52.528	6.27	Oxidation [M212; M213; M341]; Deamidated [Q209]	1140.2
CCE	RES	Q13867	BLMH	Bleomycin hydrolase OS=Homo sapiens GN=BLMH PE=1 SV=1	0	16.7095	8.57143	3	21	3	1	455	52.528	6.27	Oxidation [M212; M213; M264]	847.678
CCE	SCR	Q13867	BLMH	Bleomycin hydrolase OS=Homo sapiens GN=BLMH PE=1 SV=1	0	10.3896	5.93407	2	5	2	1	455	52.528	6.27	Oxidation [M212; M213]	243.46
NCE	APE	Q13867	BLMH	Bleomycin hydrolase OS=Homo sapiens GN=BLMH PE=1 SV=1	0	6.60496	5.93407	2	16	2	1	455	52.528	6.27	Oxidation [M212; M213]	523.438
NCE	RES	Q13867	BLMH	Bleomycin hydrolase OS=Homo sapiens GN=BLMH PE=1 SV=1	0	24.4733	14.5055	5	38	5	1	455	52.528	6.27	Oxidation [M212; M213; M292]; Deamidated [Q209]; Carbamidomethyl [C326]	1366.81
NCE	SCR	Q13867	BLMH	Bleomycin hydrolase OS=Homo sapiens GN=BLMH PE=1 SV=1	0	17.4324	11.6484	4	18	4	1	455	52.528	6.27	Oxidation [M212; M213]	578.843
CCE	APE	A8K651	C1QBP	cDNA FLJ75700, highly similar to Homo sapiens complement component 1, q subcomponent binding protein (C1QBP), nuclear gene encoding mitochondrial protein, mRNA OS=Homo sapiens PE=2 SV=1	0	23.3008	24.1135	5	12	5	1	282	31.361	4.84	Oxidation [M105; M240]; Deamidated [N227]	393.333
CCE	RES	A8K651	C1QBP	cDNA FLJ75700, highly similar to Homo sapiens complement component 1, q subcomponent binding protein (C1QBP), nuclear gene encoding mitochondrial protein, mRNA OS=Homo sapiens PE=2 SV=1	0	7.54851	10.2837	2	2	2	1	282	31.361	4.84	Oxidation [M105]	64.14
CCE	SCR	A8K651	C1QBP	cDNA FLJ75700, highly similar to Homo sapiens complement component 1, q subcomponent binding protein (C1QBP), nuclear gene encoding mitochondrial protein, mRNA OS=Homo sapiens PE=2 SV=1	0	8.15497	12.0567	3	3	3	1	282	31.361	4.84		81.37
CCE	APE	B2CIS9	CASP14	Caspase 14, apoptosis-related cysteine peptidase OS=Homo sapiens GN=CASP14 PE=2 SV=1	0	23.1784	24.7934	7	34	7	1	242	27.662	5.58	Carbamidomethyl [C24; C132]; Oxidation [M14]	823.692
CCE	RES	B2CIS9	CASP14	Caspase 14, apoptosis-related cysteine peptidase OS=Homo sapiens GN=CASP14 PE=2 SV=1	0	66.2875	48.7603	13	57	13	1	242	27.662	5.58	Oxidation [M14; M42; M87; M213]; Carbamidomethyl [C24; C81; C132]	1388.56
CCE	SCR	B2CIS9	CASP14	Caspase 14, apoptosis-related cysteine peptidase OS=Homo sapiens GN=CASP14 PE=2 SV=1	0	5.55665	9.09091	2	4	2	1	242	27.662	5.58		91.56
NCE	APE	B2CIS9	CASP14	Caspase 14, apoptosis-related cysteine peptidase OS=Homo sapiens GN=CASP14 PE=2 SV=1	0	9.09359	14.4628	4	8	4	1	242	27.662	5.58	Carbamidomethyl [C24; C132]	133.879
NCE	RES	B2CIS9	CASP14	Caspase 14, apoptosis-related cysteine peptidase OS=Homo sapiens GN=CASP14 PE=2 SV=1	0	24.6981	31.8182	8	42	8	1	242	27.662	5.58	Carbamidomethyl [C132]; Oxidation [M14; M42; M213]	838.046
NCE	SCR	B2CIS9	CASP14	Caspase 14, apoptosis-related cysteine peptidase OS=Homo sapiens GN=CASP14 PE=2 SV=1	0	23.4328	28.0992	7	23	7	1	242	27.662	5.58	Oxidation [M42]; Carbamidomethyl [C24]	445.751
NCE	APE	P04040	CAT	Catalase OS=Homo sapiens GN=CAT PE=1 SV=3	0	4.46321	4.55408	2	2	2	1	527	59.719	7.39		64.62
NCE	RES	P04040	CAT	Catalase OS=Homo sapiens GN=CAT PE=1 SV=3	0	29.087	13.093	6	23	6	1	527	59.719	7.39		470.864
NCE	SCR	P04040	CAT	Catalase OS=Homo sapiens GN=CAT PE=1 SV=3	0	10.321	6.64137	3	8	3	1	527	59.719	7.39	Deamidated [N33]	275.948
CCE	APE	E9PK25	CFL1	Cofilin-1 OS=Homo sapiens GN=CFL1 PE=1 SV=1	0	8.89347	10.7843	2	3	2	1	204	22.714	8.34	Carbamidomethyl [C77]	110.97
CCE	RES	E9PK25	CFL1	Cofilin-1 OS=Homo sapiens GN=CFL1 PE=1 SV=1	0	6.32476	10.7843	2	5	2	1	204	22.714	8.34	Carbamidomethyl [C77]	154.33
CCE	SCR	E9PK25	CFL1	Cofilin-1 OS=Homo sapiens GN=CFL1 PE=1 SV=1	0	7.78987	15.1961	2	2	2	1	204	22.714	8.34	Deamidated [Q100]	100.19
CCE	APE	A0A087WVQ6	CLTC	Clathrin heavy chain OS=Homo sapiens GN=CLTC PE=1 SV=1	0	37.5413	6.01549	7	13	7	1	1679	191.936	5.69	Deamidated [N359; N360]	471.519
CCE	RES	A0A087WVQ6	CLTC	Clathrin heavy chain OS=Homo sapiens GN=CLTC PE=1 SV=1	0	24.4668	5.47945	8	16	8	1	1679	191.936	5.69	Oxidation [M185]	367.211
CCE	SCR	A0A087WVQ6	CLTC	Clathrin heavy chain OS=Homo sapiens GN=CLTC PE=1 SV=1	0.000152393	3.19128	1.07207	2	2	2	1	1679	191.936	5.69		48.3982
NCE	APE	P01040	CSTA	Cystatin-A OS=Homo sapiens GN=CSTA PE=1 SV=1	0	21.2818	59.1837	4	28	4	1	98	11	5.5	Deamidated [Q76; N77]	804.035
NCE	RES	P01040	CSTA	Cystatin-A OS=Homo sapiens GN=CSTA PE=1 SV=1	0	34.0454	66.3265	5	30	5	1	98	11	5.5	Deamidated [Q17; N52; Q76; N77]	952.785
NCE	SCR	P01040	CSTA	Cystatin-A OS=Homo sapiens GN=CSTA PE=1 SV=1	0	19.7615	52.0408	3	30	3	1	98	11	5.5	Deamidated [Q76; N77]	982.988
NCE	APE	P81605	DCD	Dermcidin OS=Homo sapiens GN=DCD PE=1 SV=2	0	21.068	25.4545	3	28	3	1	110	11.277	6.54		897.043
NCE	RES	P81605	DCD	Dermcidin OS=Homo sapiens GN=DCD PE=1 SV=2	0	30.3606	47.2727	5	69	5	1	110	11.277	6.54		2356.05
NCE	SCR	P81605	DCD	Dermcidin OS=Homo sapiens GN=DCD PE=1 SV=2	0	30.6929	47.2727	6	42	6	1	110	11.277	6.54		1374.48
CCE	APE	Q6N092	DKFZp686K18196	Putative uncharacterized protein DKFZp686K18196 (Fragment) OS=Homo sapiens GN=DKFZp686K18196 PE=2 SV=1	0	32.94	12.1387	5	29	5	1	519	56.388	6.93	Deamidated [Q449]; Carbamidomethyl [C370]	1164.17
CCE	RES	Q6N092	DKFZp686K18196	Putative uncharacterized protein DKFZp686K18196 (Fragment) OS=Homo sapiens GN=DKFZp686K18196 PE=2 SV=1	0	21.8103	9.82659	4	24	4	1	519	56.388	6.93		1085.86
CCE	SCR	Q6N092	DKFZp686K18196	Putative uncharacterized protein DKFZp686K18196 (Fragment) OS=Homo sapiens GN=DKFZp686K18196 PE=2 SV=1	0	15.6593	7.51445	3	11	3	1	519	56.388	6.93	Deamidated [Q449; Q453]	443.27
NCE	APE	Q6N092	DKFZp686K18196	Putative uncharacterized protein DKFZp686K18196 (Fragment) OS=Homo sapiens GN=DKFZp686K18196 PE=2 SV=1	0	23.7975	6.93642	3	28	3	1	519	56.388	6.93	Deamidated [Q449; Q453]	1112.25
NCE	RES	Q6N092	DKFZp686K18196	Putative uncharacterized protein DKFZp686K18196 (Fragment) OS=Homo sapiens GN=DKFZp686K18196 PE=2 SV=1	0	38.9531	12.1387	5	57	5	1	519	56.388	6.93	Deamidated [Q449; Q453]; Carbamidomethyl [C370]	2924.29
NCE	SCR	Q6N092	DKFZp686K18196	Putative uncharacterized protein DKFZp686K18196 (Fragment) OS=Homo sapiens GN=DKFZp686K18196 PE=2 SV=1	0	25.5	9.24855	4	32	4	1	519	56.388	6.93	Carbamidomethyl [C370]	1420.12
CCE	APE	Q7Z351	DKFZp686N02209	Putative uncharacterized protein DKFZp686N02209 OS=Homo sapiens GN=DKFZp686N02209 PE=2 SV=1	0	15.0728	12.2407	5	20	2	1	482	52.819	8.48	Carbamidomethyl [C402]; Oxidation [M287]	396.296
CCE	RES	Q7Z351	DKFZp686N02209	Putative uncharacterized protein DKFZp686N02209 OS=Homo sapiens GN=DKFZp686N02209 PE=2 SV=1	0	20.999	12.6556	5	10	3	1	482	52.819	8.48	Oxidation [M287]	286.861
CCE	SCR	Q7Z351	DKFZp686N02209	Putative uncharacterized protein DKFZp686N02209 OS=Homo sapiens GN=DKFZp686N02209 PE=2 SV=1	0	5.83407	5.18672	2	4	2	1	482	52.819	8.48		125.77
CCE	APE	Q08554	DSC1	Desmocollin-1 OS=Homo sapiens GN=DSC1 PE=1 SV=2	0	46.6661	11.1857	8	35	8	1	894	99.924	5.43	Carbamidomethyl [C196; C255; C315]; Oxidation [M322]	1276.96
CCE	RES	Q08554	DSC1	Desmocollin-1 OS=Homo sapiens GN=DSC1 PE=1 SV=2	0	27.5393	6.82327	5	26	5	1	894	99.924	5.43	Carbamidomethyl [C196; C255]	753.727
CCE	SCR	Q08554	DSC1	Desmocollin-1 OS=Homo sapiens GN=DSC1 PE=1 SV=2	0	30.0522	8.50112	6	9	6	1	894	99.924	5.43	Carbamidomethyl [C196; C315]; Oxidation [M322]	313.123
NCE	APE	Q08554	DSC1	Desmocollin-1 OS=Homo sapiens GN=DSC1 PE=1 SV=2	0	27.7721	8.83669	6	22	6	1	894	99.924	5.43	Carbamidomethyl [C196; C255; C315]; Oxidation [M322]	529.237
NCE	RES	Q08554	DSC1	Desmocollin-1 OS=Homo sapiens GN=DSC1 PE=1 SV=2	0	45.1021	11.745	8	64	8	1	894	99.924	5.43	Oxidation [M322; M375; M453]; Carbamidomethyl [C196; C255; C315; C454]; Deamidated [Q449]	2142.19
NCE	SCR	Q08554	DSC1	Desmocollin-1 OS=Homo sapiens GN=DSC1 PE=1 SV=2	0	25.756	8.83669	6	16	6	1	894	99.924	5.43	Carbamidomethyl [C196; C255; C315]; Oxidation [M322]	432.283
CCE	APE	Q02413	DSG1	Desmoglein-1 OS=Homo sapiens GN=DSG1 PE=1 SV=2	0	136.101	21.163	18	119	18	1	1049	113.676	5.03	Oxidation [M133; M208; M221; M398; M425; M651; M665; M691; M694]; Carbamidomethyl [C77; C127; C669; C699]; Deamidated [N397; N401; N427; N428; Q461]	4577.22
CCE	RES	Q02413	DSG1	Desmoglein-1 OS=Homo sapiens GN=DSG1 PE=1 SV=2	0	122.311	26.7874	22	149	22	1	1049	113.676	5.03	Oxidation [M133; M208; M221; M398; M425; M651; M691; M694; M880; M883; M933; M939]; Deamidated [N397; N401; N427; N428; Q461]; Carbamidomethyl [C77; C127; C699]	4638.16
CCE	SCR	Q02413	DSG1	Desmoglein-1 OS=Homo sapiens GN=DSG1 PE=1 SV=2	0	76.1447	17.1592	14	52	14	1	1049	113.676	5.03	Carbamidomethyl [C77; C127]; Oxidation [M133; M208; M221; M362; M398; M425; M651]; Deamidated [N131; Q135; Q201; Q461]	2073.05
NCE	APE	Q02413	DSG1	Desmoglein-1 OS=Homo sapiens GN=DSG1 PE=1 SV=2	0	100.715	21.735	18	117	18	1	1049	113.676	5.03	Oxidation [M133; M208; M221; M398; M425; M651; M933; M939]; Deamidated [N131; N397; N401; N427; N428; Q928; N945]; Carbamidomethyl [C77; C127]	4176.9
NCE	RES	Q02413	DSG1	Desmoglein-1 OS=Homo sapiens GN=DSG1 PE=1 SV=2	0	133.397	26.3108	24	232	24	1	1049	113.676	5.03	Oxidation [M133; M208; M221; M398; M425; M455; M651; M665; M691; M694; M880; M883]; Deamidated [N131; Q201; N223; N397; N401]; Carbamidomethyl [C77; C127; C669; C699]	7142.5
NCE	SCR	Q02413	DSG1	Desmoglein-1 OS=Homo sapiens GN=DSG1 PE=1 SV=2	0	118.684	23.6416	19	146	19	1	1049	113.676	5.03	Oxidation [M133; M208; M221; M398; M425; M651; M880; M883; M933; M939]; Deamidated [N131; N222; N378; N397; N401; Q461]; Carbamidomethyl [C77; C127]	4572.13
CCE	APE	P15924	DSP	Desmoplakin OS=Homo sapiens GN=DSP PE=1 SV=3	0	194.539	15.7436	34	194	34	1	2871	331.569	6.81	Oxidation [M118; M149; M783; M924; M984; M1020; M2278; M2354; M2793]; Deamidated [N755; N757; Q844; Q845; Q986; Q994; N2340; N2346]; Carbamidomethyl [C110; C768; C798]	5947.62
CCE	RES	P15924	DSP	Desmoplakin OS=Homo sapiens GN=DSP PE=1 SV=3	0	260.307	21.9436	62	286	62	1	2871	331.569	6.81	Oxidation [M149; M316; M409; M783; M924; M984; M1020; M1719; M2278; M2354; M2477]; Carbamidomethyl [C1069]; Deamidated [Q986; Q1936]	7033.35
CCE	SCR	P15924	DSP	Desmoplakin OS=Homo sapiens GN=DSP PE=1 SV=3	0	131.205	13.0617	30	91	30	1	2871	331.569	6.81	Oxidation [M118; M149; M783; M984; M2278; M2354]; Deamidated [Q844; Q845; Q986; Q994; N2340; N2346]; Carbamidomethyl [C110]	2579.37
NCE	APE	P15924	DSP	Desmoplakin OS=Homo sapiens GN=DSP PE=1 SV=3	0	137.531	13.0617	30	192	30	1	2871	331.569	6.81	Oxidation [M149; M783; M984; M1719; M2278; M2354]; Deamidated [Q986; Q994; N2340; N2346]	5519.15
NCE	RES	P15924	DSP	Desmoplakin OS=Homo sapiens GN=DSP PE=1 SV=3	0	201.727	16.2661	44	417	44	1	2871	331.569	6.81	Carbamidomethyl [C1805]; Deamidated [Q273; Q986; N1803; Q1804; Q2371; N2419; N2423]; Oxidation [M149; M783; M924; M984; M1020; M1719; M2278; M2354; M2477]	9640.35
NCE	SCR	P15924	DSP	Desmoplakin OS=Homo sapiens GN=DSP PE=1 SV=3	0	295.88	26.3671	64	269	64	1	2871	331.569	6.81	Oxidation [M83; M118; M131; M149; M783; M984; M1719; M1978; M2208; M2278; M2354; M2684; M2793]; Deamidated [Q76; N77; Q2128; N2340; N2346]; Carbamidomethyl [C78; C81; C110; C135; C174; C768; C954; C1983; C2259; C2433; C2442; C2656]	7489.76
CCE	APE	P68104	EEF1A1	Elongation factor 1-alpha 1 OS=Homo sapiens GN=EEF1A1 PE=1 SV=1	0	82.9931	25.1082	10	54	3	1	462	50.109	9.01	Deamidated [N9; Q251; N284]; Oxidation [M276]	1415.4
CCE	RES	P68104	EEF1A1	Elongation factor 1-alpha 1 OS=Homo sapiens GN=EEF1A1 PE=1 SV=1	0	48.9591	25.1082	10	41	10	1	462	50.109	9.01	Oxidation [M276]	996.679
CCE	SCR	P68104	EEF1A1	Elongation factor 1-alpha 1 OS=Homo sapiens GN=EEF1A1 PE=1 SV=1	0	27.3989	20.7792	7	13	7	1	462	50.109	9.01	Deamidated [N9; N222]; Carbamidomethyl [C234]	347.753
NCE	APE	P68104	EEF1A1	Elongation factor 1-alpha 1 OS=Homo sapiens GN=EEF1A1 PE=1 SV=1	0	37.8213	19.9134	7	27	7	1	462	50.109	9.01	Oxidation [M276]	797.48
NCE	RES	P68104	EEF1A1	Elongation factor 1-alpha 1 OS=Homo sapiens GN=EEF1A1 PE=1 SV=1	0	36.9835	19.9134	8	19	8	1	462	50.109	9.01	Oxidation [M276]	417.405
NCE	SCR	P68104	EEF1A1	Elongation factor 1-alpha 1 OS=Homo sapiens GN=EEF1A1 PE=1 SV=1	0	39.0928	14.7186	6	31	6	1	462	50.109	9.01		692.32
CCE	APE	P26641	EEF1G	Elongation factor 1-gamma OS=Homo sapiens GN=EEF1G PE=1 SV=3	0	57.359	18.7643	9	21	9	1	437	50.087	6.67	Deamidated [Q28]	759.366
CCE	RES	P26641	EEF1G	Elongation factor 1-gamma OS=Homo sapiens GN=EEF1G PE=1 SV=3	0	8.91634	5.94966	2	4	2	1	437	50.087	6.67		176.91
CCE	SCR	P26641	EEF1G	Elongation factor 1-gamma OS=Homo sapiens GN=EEF1G PE=1 SV=3	0	5.03135	3.66133	2	3	2	1	437	50.087	6.67		101.003
CCE	APE	P13639	EEF2	Elongation factor 2 OS=Homo sapiens GN=EEF2 PE=1 SV=4	0	9.65485	4.77855	4	5	4	1	858	95.277	6.83	Oxidation [M231]	146.591
CCE	RES	P13639	EEF2	Elongation factor 2 OS=Homo sapiens GN=EEF2 PE=1 SV=4	0	19.4358	6.41026	6	11	6	1	858	95.277	6.83	Carbamidomethyl [C41; C591]	286.611
CCE	SCR	P13639	EEF2	Elongation factor 2 OS=Homo sapiens GN=EEF2 PE=1 SV=4	0	4.49819	2.91375	2	5	2	1	858	95.277	6.83		153.21
CCE	APE	P06733	ENO1	Alpha-enolase OS=Homo sapiens GN=ENO1 PE=1 SV=2	0	205.836	61.2903	21	76	21	1	434	47.139	7.39	Oxidation [M94; M97; M165; M169; M244; M368]; Deamidated [N140; N151; N154; Q166; N206; N216; Q275; Q314; N363]; Carbamidomethyl [C357]	3276.44
CCE	RES	P06733	ENO1	Alpha-enolase OS=Homo sapiens GN=ENO1 PE=1 SV=2	0	81.136	42.1659	14	43	13	1	434	47.139	7.39	Carbamidomethyl [C357]; Oxidation [M94; M97; M165; M169; M244; M368]; Deamidated [Q275; N363]	1375.02
CCE	SCR	P06733	ENO1	Alpha-enolase OS=Homo sapiens GN=ENO1 PE=1 SV=2	0	81.9315	41.9355	10	22	10	1	434	47.139	7.39	Carbamidomethyl [C357; C389]; Oxidation [M165; M169; M244]; Deamidated [N154; Q166]	1033.97
NCE	APE	P06733	ENO1	Alpha-enolase OS=Homo sapiens GN=ENO1 PE=1 SV=2	0	29.2156	17.2811	5	21	5	1	434	47.139	7.39	Oxidation [M165; M169]; Carbamidomethyl [C357]	1066.78
NCE	RES	P06733	ENO1	Alpha-enolase OS=Homo sapiens GN=ENO1 PE=1 SV=2	0	63.362	35.023	10	49	10	1	434	47.139	7.39	Carbamidomethyl [C357]; Oxidation [M165; M169; M244; M368]; Deamidated [Q314; N363]	1701.93
NCE	SCR	P06733	ENO1	Alpha-enolase OS=Homo sapiens GN=ENO1 PE=1 SV=2	0	29.7249	24.8848	7	22	7	1	434	47.139	7.39	Carbamidomethyl [C357]; Deamidated [Q361; N363]	906.144
CCE	APE	B2R6J2	EZR	cDNA, FLJ92973, highly similar to Homo sapiens villin 2 (ezrin) (VIL2), mRNA OS=Homo sapiens PE=2 SV=1	0	21.3013	6.48464	3	5	2	1	586	69.358	6.27	Oxidation [M200]; Deamidated [Q196; N204]	167.277
CCE	RES	B2R6J2	EZR	cDNA, FLJ92973, highly similar to Homo sapiens villin 2 (ezrin) (VIL2), mRNA OS=Homo sapiens PE=2 SV=1	0	38.0809	15.529	8	20	4	1	586	69.358	6.27	Oxidation [M12; M188]	444.706
CCE	SCR	B2R6J2	EZR	cDNA, FLJ92973, highly similar to Homo sapiens villin 2 (ezrin) (VIL2), mRNA OS=Homo sapiens PE=2 SV=1	0	6.4516	3.58362	2	4	2	1	586	69.358	6.27		98.39
NCE	APE	Q01469	FABP5	Fatty acid-binding protein, epidermal OS=Homo sapiens GN=FABP5 PE=1 SV=3	0	9.64337	18.5185	2	4	2	1	135	15.155	7.01	Carbamidomethyl [C67; C120; C127]; Oxidation [M122]	155.39
NCE	RES	Q01469	FABP5	Fatty acid-binding protein, epidermal OS=Homo sapiens GN=FABP5 PE=1 SV=3	0	20.5377	31.8519	4	17	4	1	135	15.155	7.01	Carbamidomethyl [C67; C120; C127]; Oxidation [M122]; Deamidated [N123]	547.587
NCE	SCR	Q01469	FABP5	Fatty acid-binding protein, epidermal OS=Homo sapiens GN=FABP5 PE=1 SV=3	0	6.26116	30.3704	3	4	3	1	135	15.155	7.01	Carbamidomethyl [C120; C127]; Oxidation [M23; M122]	108.26
CCE	APE	Q5D862	FLG2	Filaggrin-2 OS=Homo sapiens GN=FLG2 PE=1 SV=1	0	44.8674	10.4977	10	47	10	1	2391	247.928	8.31	Deamidated [N47; N393; Q540; Q545; Q552; Q847; Q854; Q860; Q867; Q957; Q963; Q970; Q1008; Q1014]; Oxidation [M58; M60]; Carbamidomethyl [C379; C380; C391; C401]	1366.31
CCE	RES	Q5D862	FLG2	Filaggrin-2 OS=Homo sapiens GN=FLG2 PE=1 SV=1	0	77.0423	8.19741	11	59	11	1	2391	247.928	8.31	Deamidated [Q165; N167; N406; Q540; Q545; Q552]; Oxidation [M58; M60]	1518.41
CCE	SCR	Q5D862	FLG2	Filaggrin-2 OS=Homo sapiens GN=FLG2 PE=1 SV=1	0	18.2383	3.17859	4	9	4	1	2391	247.928	8.31	Oxidation [M58; M60]; Deamidated [Q1014]	296.674
NCE	APE	Q5D862	FLG2	Filaggrin-2 OS=Homo sapiens GN=FLG2 PE=1 SV=1	0	12.6357	4.22417	4	25	4	1	2391	247.928	8.31	Oxidation [M58; M60]	803.386
NCE	RES	Q5D862	FLG2	Filaggrin-2 OS=Homo sapiens GN=FLG2 PE=1 SV=1	0	21.0494	4.72606	5	44	5	1	2391	247.928	8.31	Oxidation [M58; M60]; Deamidated [N406]	1100.18
NCE	SCR	Q5D862	FLG2	Filaggrin-2 OS=Homo sapiens GN=FLG2 PE=1 SV=1	0	22.7995	4.72606	5	41	5	1	2391	247.928	8.31	Deamidated [Q545; Q552]; Oxidation [M58; M60]	1094.34
CCE	APE	P21333	FLNA	Filamin-A OS=Homo sapiens GN=FLNA PE=1 SV=4	0	168.959	15.9048	27	45	25	1	2647	280.564	6.06	Carbamidomethyl [C810; C1157; C1453; C2107; C2160; C2199; C2378]; Deamidated [Q103; N106]; Oxidation [M102; M1462; M1842]	1651.01
CCE	RES	P21333	FLNA	Filamin-A OS=Homo sapiens GN=FLNA PE=1 SV=4	0	106.93	15.9048	29	43	29	1	2647	280.564	6.06	Carbamidomethyl [C717; C1157; C1260]; Deamidated [N2358]; Oxidation [M746; M2174; M2490]	1450.18
CCE	SCR	P21333	FLNA	Filamin-A OS=Homo sapiens GN=FLNA PE=1 SV=4	0	61.1609	9.52021	16	19	16	1	2647	280.564	6.06	Oxidation [M2207; M2490]; Carbamidomethyl [C2102]	777.231
NCE	APE	P21333	FLNA	Filamin-A OS=Homo sapiens GN=FLNA PE=1 SV=4	0	150.047	21.9872	36	57	35	1	2647	280.564	6.06	Carbamidomethyl [C478; C483; C1260; C2199; C2378]; Deamidated [Q476; Q1469; N2026; Q2028]; Oxidation [M660; M746]	1912.6
NCE	RES	P21333	FLNA	Filamin-A OS=Homo sapiens GN=FLNA PE=1 SV=4	0	9.14018	1.70004	3	4	3	1	2647	280.564	6.06		119.15
NCE	SCR	P21333	FLNA	Filamin-A OS=Homo sapiens GN=FLNA PE=1 SV=4	0.00326797	2.85432	1.09558	2	2	2	1	2647	280.564	6.06		53.28
CCE	APE	Q16658	FSCN1	Fascin OS=Homo sapiens GN=FSCN1 PE=1 SV=3	0	99.7378	37.3225	14	29	14	1	493	54.496	7.24	Oxidation [M138; M378]; Deamidated [Q141; N360]	1111.17
CCE	RES	Q16658	FSCN1	Fascin OS=Homo sapiens GN=FSCN1 PE=1 SV=3	0	36.9762	17.0385	7	13	7	1	493	54.496	7.24	Carbamidomethyl [C80; C121]	326.719
CCE	SCR	Q16658	FSCN1	Fascin OS=Homo sapiens GN=FSCN1 PE=1 SV=3	0	25.432	17.2414	5	8	5	1	493	54.496	7.24	Carbamidomethyl [C260]	297.66
CCE	APE	P04406	GAPDH	Glyceraldehyde-3-phosphate dehydrogenase OS=Homo sapiens GN=GAPDH PE=1 SV=3	0	133.111	59.403	16	101	16	1	335	36.03	8.46	Deamidated [N9; N34; N41; N70; N72; Q78; N149; Q204; N225]; Oxidation [M43; M46; M130; M133; M175; M231; M328; M331]; Carbamidomethyl [C152; C156; C247]	3547.92
CCE	RES	P04406	GAPDH	Glyceraldehyde-3-phosphate dehydrogenase OS=Homo sapiens GN=GAPDH PE=1 SV=3	0	85.3306	40.2985	12	81	12	1	335	36.03	8.46	Oxidation [M133; M231; M328; M331]; Deamidated [N9; N70; N72; N225; N316]; Carbamidomethyl [C152; C156; C247]	2552.56
CCE	SCR	P04406	GAPDH	Glyceraldehyde-3-phosphate dehydrogenase OS=Homo sapiens GN=GAPDH PE=1 SV=3	0	31.5099	23.2836	6	23	6	1	335	36.03	8.46	Carbamidomethyl [C152; C156; C247]; Deamidated [N70; N72]	894.801
NCE	APE	P04406	GAPDH	Glyceraldehyde-3-phosphate dehydrogenase OS=Homo sapiens GN=GAPDH PE=1 SV=3	0	60.0239	36.4179	10	79	10	1	335	36.03	8.46	Oxidation [M130; M133; M175; M231]; Carbamidomethyl [C247]; Deamidated [N70; N72; N225]	2673.85
NCE	RES	P04406	GAPDH	Glyceraldehyde-3-phosphate dehydrogenase OS=Homo sapiens GN=GAPDH PE=1 SV=3	0	50.6803	31.3433	10	96	10	1	335	36.03	8.46	Oxidation [M231; M328; M331]; Carbamidomethyl [C247]; Deamidated [N70; N72; N225]	2534.12
NCE	SCR	P04406	GAPDH	Glyceraldehyde-3-phosphate dehydrogenase OS=Homo sapiens GN=GAPDH PE=1 SV=3	0	45.7407	26.5672	7	68	7	1	335	36.03	8.46	Oxidation [M130; M133; M231]; Deamidated [N70; N72; Q204; N205; N316]; Carbamidomethyl [C247]	1827.03
CCE	APE	E9KL48	GLUD1	Epididymis tissue sperm binding protein Li 18mP OS=Homo sapiens GN=GLUD1 PE=2 SV=1	0	51.8261	24.552	12	22	12	1	558	61.359	7.8	Oxidation [M69; M168; M226; M468; M514]	682.727
CCE	RES	E9KL48	GLUD1	Epididymis tissue sperm binding protein Li 18mP OS=Homo sapiens GN=GLUD1 PE=2 SV=1	0	14.7594	7.16846	5	13	5	1	558	61.359	7.8	Oxidation [M69]	378.162
CCE	SCR	E9KL48	GLUD1	Epididymis tissue sperm binding protein Li 18mP OS=Homo sapiens GN=GLUD1 PE=2 SV=1	0	9.79577	5.55556	3	5	3	1	558	61.359	7.8		163.62
NCE	APE	E9KL48	GLUD1	Epididymis tissue sperm binding protein Li 18mP OS=Homo sapiens GN=GLUD1 PE=2 SV=1	0	33.5584	8.06452	5	25	5	1	558	61.359	7.8	Oxidation [M69; M468]	614.717
NCE	RES	E9KL48	GLUD1	Epididymis tissue sperm binding protein Li 18mP OS=Homo sapiens GN=GLUD1 PE=2 SV=1	0	16.4108	5.19713	3	9	3	1	558	61.359	7.8	Oxidation [M468]	323.624
NCE	SCR	E9KL48	GLUD1	Epididymis tissue sperm binding protein Li 18mP OS=Homo sapiens GN=GLUD1 PE=2 SV=1	0	16.8512	5.19713	3	12	3	1	558	61.359	7.8	Oxidation [M468]; Deamidated [Q471]	400.036
CCE	APE	P04899	GNAI2	Guanine nucleotide-binding protein G(i) subunit alpha-2 OS=Homo sapiens GN=GNAI2 PE=1 SV=3	0	24.1414	18.3099	5	11	2	1	355	40.425	5.54	Carbamidomethyl [C326]; Oxidation [M88]	362.525
CCE	RES	P04899	GNAI2	Guanine nucleotide-binding protein G(i) subunit alpha-2 OS=Homo sapiens GN=GNAI2 PE=1 SV=3	0	6.21828	7.32394	2	3	1	1	355	40.425	5.54		137.405
CCE	SCR	P04899	GNAI2	Guanine nucleotide-binding protein G(i) subunit alpha-2 OS=Homo sapiens GN=GNAI2 PE=1 SV=3	0	9.95048	9.85915	3	3	3	1	355	40.425	5.54	Carbamidomethyl [C255]	115.001
CCE	APE	A0A0A0MTS2	GPI	Glucose-6-phosphate isomerase (Fragment) OS=Homo sapiens GN=GPI PE=1 SV=1	0	66.8575	27.2251	12	28	12	1	573	64.784	9.04	Deamidated [Q213; N375; N443; Q447]; Oxidation [M80; M134; M372; M452; M501; M508]	878.129
CCE	RES	A0A0A0MTS2	GPI	Glucose-6-phosphate isomerase (Fragment) OS=Homo sapiens GN=GPI PE=1 SV=1	0	8.64541	5.58464	3	5	3	1	573	64.784	9.04	Oxidation [M80]	105.94
CCE	SCR	A0A0A0MTS2	GPI	Glucose-6-phosphate isomerase (Fragment) OS=Homo sapiens GN=GPI PE=1 SV=1	0	11.335	6.9808	3	6	3	1	573	64.784	9.04	Oxidation [M452]	251.5
CCE	APE	Q96QA5	GSDMA	Gasdermin-A OS=Homo sapiens GN=GSDMA PE=1 SV=4	0	14.2401	10.5618	3	9	3	1	445	49.334	5.29	Deamidated [Q144; Q146; N149]; Oxidation [M143; M154]	240.933
CCE	RES	Q96QA5	GSDMA	Gasdermin-A OS=Homo sapiens GN=GSDMA PE=1 SV=4	0	17.3177	11.6854	4	7	4	1	445	49.334	5.29		238.196
CCE	SCR	Q96QA5	GSDMA	Gasdermin-A OS=Homo sapiens GN=GSDMA PE=1 SV=4	0	5.53816	4.94382	3	6	3	1	445	49.334	5.29		95.39
NCE	APE	P06396	GSN	Gelsolin OS=Homo sapiens GN=GSN PE=1 SV=1	0	8.52831	4.4757	4	6	4	1	782	85.644	6.28		114.429
NCE	RES	P06396	GSN	Gelsolin OS=Homo sapiens GN=GSN PE=1 SV=1	0	25.7306	9.71867	7	29	7	1	782	85.644	6.28	Carbamidomethyl [C331]; Deamidated [N589]	620.636
NCE	SCR	P06396	GSN	Gelsolin OS=Homo sapiens GN=GSN PE=1 SV=1	0	7.8428	3.06905	2	2	2	1	782	85.644	6.28		83.17
NCE	APE	P42357	HAL	Histidine ammonia-lyase OS=Homo sapiens GN=HAL PE=1 SV=1	0.0006035	3.95817	4.414	2	2	2	1	657	72.652	6.95		48.19
NCE	RES	P42357	HAL	Histidine ammonia-lyase OS=Homo sapiens GN=HAL PE=1 SV=1	0	21.3957	9.28463	5	34	5	1	657	72.652	6.95	Oxidation [M430]	899.598
NCE	SCR	P42357	HAL	Histidine ammonia-lyase OS=Homo sapiens GN=HAL PE=1 SV=1	0	11.0295	5.02283	3	11	3	1	657	72.652	6.95		276.952
CCE	APE	V9HW43	HEL-S-102	Epididymis secretory protein Li 102 OS=Homo sapiens GN=HEL-S-102 PE=2 SV=1	0	45.8534	59.0244	10	23	10	1	205	22.768	6.4	Oxidation [M169]; Deamidated [Q152]	678.035
CCE	RES	V9HW43	HEL-S-102	Epididymis secretory protein Li 102 OS=Homo sapiens GN=HEL-S-102 PE=2 SV=1	0	50.0127	50.7317	8	25	8	1	205	22.768	6.4	Oxidation [M169]	760.73
CCE	SCR	V9HW43	HEL-S-102	Epididymis secretory protein Li 102 OS=Homo sapiens GN=HEL-S-102 PE=2 SV=1	0	13.0344	33.1707	4	4	4	1	205	22.768	6.4	Oxidation [M169]	136.91
NCE	APE	V9HW43	HEL-S-102	Epididymis secretory protein Li 102 OS=Homo sapiens GN=HEL-S-102 PE=2 SV=1	0	8.40361	16.5854	3	6	3	1	205	22.768	6.4		152.128
NCE	RES	V9HW43	HEL-S-102	Epididymis secretory protein Li 102 OS=Homo sapiens GN=HEL-S-102 PE=2 SV=1	0	14.3054	20.9756	3	12	3	1	205	22.768	6.4		334.783
NCE	SCR	V9HW43	HEL-S-102	Epididymis secretory protein Li 102 OS=Homo sapiens GN=HEL-S-102 PE=2 SV=1	0	14.0746	13.1707	2	8	2	1	205	22.768	6.4	Deamidated [Q31]	245.336
CCE	APE	V9HW26	HEL-S-123m	ATP synthase subunit alpha OS=Homo sapiens GN=HEL-S-123m PE=2 SV=1	0	84.9339	35.9855	15	29	15	1	553	59.714	9.13	Oxidation [M51; M95; M105; M479]; Deamidated [N156]	1311
CCE	RES	V9HW26	HEL-S-123m	ATP synthase subunit alpha OS=Homo sapiens GN=HEL-S-123m PE=2 SV=1	0	21.2046	14.4665	6	14	6	1	553	59.714	9.13	Oxidation [M51; M105]	381.114
CCE	SCR	V9HW26	HEL-S-123m	ATP synthase subunit alpha OS=Homo sapiens GN=HEL-S-123m PE=2 SV=1	0	18.9768	10.3074	4	5	4	1	553	59.714	9.13		223.781
CCE	APE	V9HWC7	HEL-S-128m	Epididymis secretory sperm binding protein Li 128m OS=Homo sapiens GN=HEL-S-128m PE=2 SV=1	0	77.057	65.625	14	31	14	1	224	25.019	6.38	Carbamidomethyl [C47; C91]; Oxidation [M116; M188]	1160.32
CCE	RES	V9HWC7	HEL-S-128m	Epididymis secretory sperm binding protein Li 128m OS=Homo sapiens GN=HEL-S-128m PE=2 SV=1	0	8.62859	14.2857	3	7	3	1	224	25.019	6.38	Carbamidomethyl [C47]	123.814
CCE	SCR	V9HWC7	HEL-S-128m	Epididymis secretory sperm binding protein Li 128m OS=Homo sapiens GN=HEL-S-128m PE=2 SV=1	0	7.23954	16.5179	3	4	3	1	224	25.019	6.38		111.87
NCE	APE	V9HWI3	HEL-S-130P	Cathepsin D (Lysosomal aspartyl peptidase), isoform CRA_a OS=Homo sapiens GN=HEL-S-130P PE=2 SV=1	0	13.6687	10.6796	4	12	4	1	412	44.524	6.54	Oxidation [M201]	388.8
NCE	RES	V9HWI3	HEL-S-130P	Cathepsin D (Lysosomal aspartyl peptidase), isoform CRA_a OS=Homo sapiens GN=HEL-S-130P PE=2 SV=1	0	18.885	17.4757	7	39	7	1	412	44.524	6.54	Oxidation [M201; M246]	850.051
NCE	SCR	V9HWI3	HEL-S-130P	Cathepsin D (Lysosomal aspartyl peptidase), isoform CRA_a OS=Homo sapiens GN=HEL-S-130P PE=2 SV=1	0	11.6661	13.1068	5	13	5	1	412	44.524	6.54	Oxidation [M201; M246]; Deamidated [Q240]	330.482
CCE	APE	V9HWE9	HEL-S-22	Epididymis secretory protein Li 22 OS=Homo sapiens GN=HEL-S-22 PE=2 SV=1	0	8.76289	10.4762	2	4	2	1	210	23.341	5.64	Oxidation [M20]	135.43
CCE	RES	V9HWE9	HEL-S-22	Epididymis secretory protein Li 22 OS=Homo sapiens GN=HEL-S-22 PE=2 SV=1	0	23.0136	30.9524	5	15	5	1	210	23.341	5.64	Oxidation [M20]	439.69
CCE	SCR	V9HWE9	HEL-S-22	Epididymis secretory protein Li 22 OS=Homo sapiens GN=HEL-S-22 PE=2 SV=1	0	5.55743	18.0952	2	2	1	1	210	23.341	5.64	Oxidation [M92]; Deamidated [N205; N207]	78.08
CCE	APE	V9HW31	HEL-S-271	ATP synthase subunit beta OS=Homo sapiens GN=HEL-S-271 PE=2 SV=1	0	121.63	48.0151	18	47	18	1	529	56.525	5.4	Oxidation [M113; M145; M174; M176; M217; M250; M272; M339; M342; M408; M478]; Deamidated [Q162]	1741.09
CCE	RES	V9HW31	HEL-S-271	ATP synthase subunit beta OS=Homo sapiens GN=HEL-S-271 PE=2 SV=1	0	37.853	23.8185	9	21	9	1	529	56.525	5.4	Oxidation [M113; M145; M339; M342]; Deamidated [Q332]	589.344
CCE	SCR	V9HW31	HEL-S-271	ATP synthase subunit beta OS=Homo sapiens GN=HEL-S-271 PE=2 SV=1	0	40.3023	27.9773	10	10	10	1	529	56.525	5.4	Oxidation [M145; M174; M176]; Deamidated [Q180]	392.993
NCE	APE	V9HW31	HEL-S-271	ATP synthase subunit beta OS=Homo sapiens GN=HEL-S-271 PE=2 SV=1	0	9.69247	9.4518	4	9	4	1	529	56.525	5.4		191.435
NCE	RES	V9HW31	HEL-S-271	ATP synthase subunit beta OS=Homo sapiens GN=HEL-S-271 PE=2 SV=1	0	9.99562	9.4518	4	9	4	1	529	56.525	5.4	Oxidation [M113]	178.993
NCE	SCR	V9HW31	HEL-S-271	ATP synthase subunit beta OS=Homo sapiens GN=HEL-S-271 PE=2 SV=1	0	18.3002	13.0435	5	8	5	1	529	56.525	5.4	Deamidated [Q313]	268.147
CCE	APE	A0A0K0K1K4	HEL-S-276	Proteasome subunit alpha type OS=Homo sapiens GN=HEL-S-276 PE=2 SV=1	0	43.2022	43.5484	8	13	8	1	248	27.87	8.46	Oxidation [M71]; Carbamidomethyl [C63; C70]; Deamidated [N68]	419.79
CCE	RES	A0A0K0K1K4	HEL-S-276	Proteasome subunit alpha type OS=Homo sapiens GN=HEL-S-276 PE=2 SV=1	0	14.7375	15.3226	3	6	3	1	248	27.87	8.46		234.58
CCE	SCR	A0A0K0K1K4	HEL-S-276	Proteasome subunit alpha type OS=Homo sapiens GN=HEL-S-276 PE=2 SV=1	0	7.78774	9.27419	2	2	2	1	248	27.87	8.46		96.96
CCE	APE	V9HW12	HEL-S-2a	Epididymis secretory sperm binding protein Li 2a OS=Homo sapiens GN=HEL-S-2a PE=2 SV=1	0	20.6482	24.2424	5	32	4	1	198	21.878	5.97		772.2
CCE	RES	V9HW12	HEL-S-2a	Epididymis secretory sperm binding protein Li 2a OS=Homo sapiens GN=HEL-S-2a PE=2 SV=1	0	18.162	19.697	3	33	2	1	198	21.878	5.97	Deamidated [N144]	865.13
CCE	SCR	V9HW12	HEL-S-2a	Epididymis secretory sperm binding protein Li 2a OS=Homo sapiens GN=HEL-S-2a PE=2 SV=1	0	13.7894	14.6465	3	14	2	1	198	21.878	5.97		436.214
NCE	APE	V9HW12	HEL-S-2a	Epididymis secretory sperm binding protein Li 2a OS=Homo sapiens GN=HEL-S-2a PE=2 SV=1	0	12.0032	14.6465	3	14	2	1	198	21.878	5.97		453.611
NCE	RES	V9HW12	HEL-S-2a	Epididymis secretory sperm binding protein Li 2a OS=Homo sapiens GN=HEL-S-2a PE=2 SV=1	0	15.0733	14.6465	3	36	2	1	198	21.878	5.97		948.233
NCE	SCR	V9HW12	HEL-S-2a	Epididymis secretory sperm binding protein Li 2a OS=Homo sapiens GN=HEL-S-2a PE=2 SV=1	0	10.6742	14.6465	2	23	1	1	198	21.878	5.97		591.356
CCE	APE	V9HWB8	HEL-S-30	Pyruvate kinase OS=Homo sapiens GN=HEL-S-30 PE=1 SV=1	0	65.0493	33.145	13	20	13	1	531	57.9	7.84	Oxidation [M239; M494]; Carbamidomethyl [C49]; Deamidated [N199]	681.3
CCE	RES	V9HWB8	HEL-S-30	Pyruvate kinase OS=Homo sapiens GN=HEL-S-30 PE=1 SV=1	0	25.1293	19.209	7	13	7	1	531	57.9	7.84	Oxidation [M494]; Carbamidomethyl [C49]; Deamidated [N199]	361.088
CCE	SCR	V9HWB8	HEL-S-30	Pyruvate kinase OS=Homo sapiens GN=HEL-S-30 PE=1 SV=1	0	16.3236	14.5009	5	6	5	1	531	57.9	7.84	Deamidated [N199]	222.607
NCE	APE	V9HWA9	HEL-S-62p	Epididymis secretory sperm binding protein Li 62p OS=Homo sapiens GN=HEL-S-62p PE=2 SV=1	0	13.0804	3.7282	5	8	5	1	1663	187.03	6.4	Oxidation [M1274]	173.249
NCE	RES	V9HWA9	HEL-S-62p	Epididymis secretory sperm binding protein Li 62p OS=Homo sapiens GN=HEL-S-62p PE=2 SV=1	0	20.6545	2.76609	6	32	6	1	1663	187.03	6.4		740.623
NCE	SCR	V9HWA9	HEL-S-62p	Epididymis secretory sperm binding protein Li 62p OS=Homo sapiens GN=HEL-S-62p PE=2 SV=1	0	14.6447	2.34516	4	18	4	1	1663	187.03	6.4		435.706
CCE	APE	V9HWE0	HEL-S-7	Annexin OS=Homo sapiens GN=HEL-S-7 PE=2 SV=1	0	101.272	52.8125	15	45	15	1	320	35.914	5.05	Oxidation [M85; M152; M214; M259; M299]; Deamidated [Q158; N160; Q171]	1729.3
CCE	RES	V9HWE0	HEL-S-7	Annexin OS=Homo sapiens GN=HEL-S-7 PE=2 SV=1	0	12.4485	12.5	4	6	4	1	320	35.914	5.05	Oxidation [M299]	196.556
CCE	SCR	V9HWE0	HEL-S-7	Annexin OS=Homo sapiens GN=HEL-S-7 PE=2 SV=1	0	14.8256	17.5	5	5	5	1	320	35.914	5.05	Oxidation [M299]	181.792
CCE	APE	V9HW80	HEL-S-70	Epididymis luminal protein 220 OS=Homo sapiens GN=HEL-S-70 PE=2 SV=1	0	6.86619	3.10174	2	2	2	1	806	89.266	5.26		83.89
CCE	RES	V9HW80	HEL-S-70	Epididymis luminal protein 220 OS=Homo sapiens GN=HEL-S-70 PE=2 SV=1	0	8.65079	4.71464	3	6	3	1	806	89.266	5.26	Carbamidomethyl [C105]	136.823
CCE	SCR	V9HW80	HEL-S-70	Epididymis luminal protein 220 OS=Homo sapiens GN=HEL-S-70 PE=2 SV=1	0	4.82505	4.71464	3	3	3	1	806	89.266	5.26	Oxidation [M332]	70.9892
CCE	APE	V9HW22	HEL-S-72p	Epididymis luminal protein 33 OS=Homo sapiens GN=HEL-S-72p PE=2 SV=1	0	58.3589	18.2663	11	27	10	1	646	70.854	5.52	Deamidated [N355]; Oxidation [M87; M127]	913.843
CCE	RES	V9HW22	HEL-S-72p	Epididymis luminal protein 33 OS=Homo sapiens GN=HEL-S-72p PE=2 SV=1	0	76.3557	23.2198	15	53	11	1	646	70.854	5.52	Deamidated [N31; Q33; N35]; Oxidation [M127; M237; M549]	1517.14
CCE	SCR	V9HW22	HEL-S-72p	Epididymis luminal protein 33 OS=Homo sapiens GN=HEL-S-72p PE=2 SV=1	0	55.5847	20.4334	11	17	9	1	646	70.854	5.52	Oxidation [M61; M122; M127; M549]	680.815
CCE	APE	V9HWB4	HEL-S-89n	Epididymis secretory sperm binding protein Li 89n OS=Homo sapiens GN=HEL-S-89n PE=2 SV=1	0	46.5098	16.8196	8	16	8	1	654	72.288	5.16	Oxidation [M332]	693.523
CCE	RES	V9HWB4	HEL-S-89n	Epididymis secretory sperm binding protein Li 89n OS=Homo sapiens GN=HEL-S-89n PE=2 SV=1	0	84.9811	32.7217	18	61	16	1	654	72.288	5.16	Deamidated [N55; Q57; N59]; Oxidation [M148; M153; M332]	1907.22
CCE	SCR	V9HWB4	HEL-S-89n	Epididymis secretory sperm binding protein Li 89n OS=Homo sapiens GN=HEL-S-89n PE=2 SV=1	0	31.0447	10.5505	6	7	4	1	654	72.288	5.16		351.839
NCE	APE	V9HWB4	HEL-S-89n	Epididymis secretory sperm binding protein Li 89n OS=Homo sapiens GN=HEL-S-89n PE=2 SV=1	0	18.5102	10.0917	6	14	5	1	654	72.288	5.16	Oxidation [M332]	525.97
NCE	RES	V9HWB4	HEL-S-89n	Epididymis secretory sperm binding protein Li 89n OS=Homo sapiens GN=HEL-S-89n PE=2 SV=1	0	14.2757	7.64526	4	10	3	1	654	72.288	5.16		226.86
NCE	SCR	V9HWB4	HEL-S-89n	Epididymis secretory sperm binding protein Li 89n OS=Homo sapiens GN=HEL-S-89n PE=2 SV=1	0	20.7692	9.17431	5	7	4	1	654	72.288	5.16		255.316
CCE	APE	V9HW88	HEL-S-99n	Calreticulin, isoform CRA_b OS=Homo sapiens GN=HEL-S-99n PE=2 SV=1	0	13.6865	15.8273	4	6	4	1	417	48.112	4.44		163.923
CCE	RES	V9HW88	HEL-S-99n	Calreticulin, isoform CRA_b OS=Homo sapiens GN=HEL-S-99n PE=2 SV=1	0	6.92177	8.39329	3	6	3	1	417	48.112	4.44		101.073
CCE	SCR	V9HW88	HEL-S-99n	Calreticulin, isoform CRA_b OS=Homo sapiens GN=HEL-S-99n PE=2 SV=1	0	13.6273	12.9496	4	6	4	1	417	48.112	4.44	Carbamidomethyl [C105]	189.933
NCE	APE	B2R4R0	HIST1H4H	Histone H4 OS=Homo sapiens GN=HIST1H4J PE=2 SV=1	0	25.653	41.7476	5	32	5	1	103	11.36	11.36	Oxidation [M85]	892.436
NCE	RES	B2R4R0	HIST1H4H	Histone H4 OS=Homo sapiens GN=HIST1H4J PE=2 SV=1	0	20.4385	40.7767	4	33	4	1	103	11.36	11.36	Oxidation [M85]	596.739
NCE	SCR	B2R4R0	HIST1H4H	Histone H4 OS=Homo sapiens GN=HIST1H4J PE=2 SV=1	0	73.5545	57.2816	10	47	10	1	103	11.36	11.36	Oxidation [M85]	1285.49
NCE	APE	B4DR52	HIST2H2BF	Histone H2B OS=Homo sapiens PE=2 SV=1	0	15.59	14.4578	2	13	2	1	166	18.03	10.32	Oxidation [M60; M63]; Deamidated [N64; N68]	491.676
NCE	RES	B4DR52	HIST2H2BF	Histone H2B OS=Homo sapiens PE=2 SV=1	0	6.7081	15.6627	2	4	2	1	166	18.03	10.32	Oxidation [M60; M63]	128.34
NCE	SCR	B4DR52	HIST2H2BF	Histone H2B OS=Homo sapiens PE=2 SV=1	0	45.0413	27.1084	4	32	1	1	166	18.03	10.32	Oxidation [M60; M63]; Deamidated [N64; N68]	1422.32
CCE	APE	Q86YZ3	HRNR	Hornerin OS=Homo sapiens GN=HRNR PE=1 SV=2	0	141.852	16.6667	15	118	15	1	2850	282.228	10.04	Deamidated [Q240; Q441; Q1912; Q1960; Q3913; Q3913; Q3913; Q3913; Q6791; Q6791; Q6791; Q6791; Q6791; Q6791; Q6791; Q6791; Q6791; Q6798; Q6798; Q6798; Q6798; Q6798; Q6798; Q6798; Q6798; Q6798; Q6798]	4153.36
CCE	RES	Q86YZ3	HRNR	Hornerin OS=Homo sapiens GN=HRNR PE=1 SV=2	0	99.1643	13.5789	10	103	10	1	2850	282.228	10.04	Deamidated [Q441; Q1960; Q6785; Q6785; Q6785; Q6785; Q6785; Q6791; Q6791; Q6791; Q6791; Q6791; Q6791; Q6791; Q6791; Q6791; Q6798; Q6798; Q6798; Q6798; Q6798; Q6798; Q6798; Q6798; Q6798; Q6798; Q6798]	3081.4
CCE	SCR	Q86YZ3	HRNR	Hornerin OS=Homo sapiens GN=HRNR PE=1 SV=2	0	45.9	7.29825	7	12	7	1	2850	282.228	10.04	Deamidated [Q554; Q1960; Q3913; Q3913]	541.17
NCE	APE	Q86YZ3	HRNR	Hornerin OS=Homo sapiens GN=HRNR PE=1 SV=2	0	59.4188	12.1053	9	35	9	1	2850	282.228	10.04	Deamidated [Q1960; Q3913; Q3913; Q3913; Q5515; Q5515; Q5515; Q5515]	1264.64
NCE	RES	Q86YZ3	HRNR	Hornerin OS=Homo sapiens GN=HRNR PE=1 SV=2	0	122.949	16.7018	12	147	12	1	2850	282.228	10.04	Deamidated [Q441; Q554; Q1960; Q3913; Q3913; Q3913; Q3913; Q3913; Q3913; Q6785; Q6785; Q6785; Q6785; Q6791; Q6791; Q6791; Q6791; Q6791; Q6791; Q6791; Q6791; Q6791; Q6791; Q6791; Q6798; Q6798; Q6798; Q6798; Q6798; Q6798; Q6798; Q6798; Q6798; Q6798; Q6798; Q6798; Q6798; Q6798; Q6798]	4482.75
NCE	SCR	Q86YZ3	HRNR	Hornerin OS=Homo sapiens GN=HRNR PE=1 SV=2	0	94.4032	12.4912	13	75	13	1	2850	282.228	10.04	Deamidated [Q441; Q1960; Q3913; Q3913; Q3913; Q3913; Q6785; Q6785; Q6791; Q6791; Q6791; Q6791; Q6791; Q6791; Q6791; Q6791; Q6798; Q6798; Q6798; Q6798]	2264.82
CCE	APE	P07900	HSP90AA1	Heat shock protein HSP 90-alpha OS=Homo sapiens GN=HSP90AA1 PE=1 SV=5	0	44.1934	12.2951	7	13	3	1	732	84.607	5.02	Deamidated [N155]	466.237
CCE	RES	P07900	HSP90AA1	Heat shock protein HSP 90-alpha OS=Homo sapiens GN=HSP90AA1 PE=1 SV=5	0	60.9468	18.9891	12	28	6	1	732	84.607	5.02	Oxidation [M98]	1070.43
CCE	SCR	P07900	HSP90AA1	Heat shock protein HSP 90-alpha OS=Homo sapiens GN=HSP90AA1 PE=1 SV=5	0	27.2457	12.7049	8	8	5	1	732	84.607	5.02		298.23
CCE	APE	P08238	HSP90AB1	Heat shock protein HSP 90-beta OS=Homo sapiens GN=HSP90AB1 PE=1 SV=4	0	43.225	13.8122	8	12	3	1	724	83.212	5.03	Deamidated [N150]	523.931
CCE	RES	P08238	HSP90AB1	Heat shock protein HSP 90-beta OS=Homo sapiens GN=HSP90AB1 PE=1 SV=4	0	79.6855	26.6575	16	38	8	1	724	83.212	5.03	Oxidation [M93; M466; M513]; Deamidated [Q298]; Carbamidomethyl [C521]	1336.63
CCE	SCR	P08238	HSP90AB1	Heat shock protein HSP 90-beta OS=Homo sapiens GN=HSP90AB1 PE=1 SV=4	0	34.9298	14.9171	8	10	4	1	724	83.212	5.03	Oxidation [M466]	416.92
CCE	APE	P14625	HSP90B1	Endoplasmin OS=Homo sapiens GN=HSP90B1 PE=1 SV=1	0	12.2663	3.73599	3	4	2	1	803	92.411	4.84		182.864
CCE	RES	P14625	HSP90B1	Endoplasmin OS=Homo sapiens GN=HSP90B1 PE=1 SV=1	0	67.4086	21.2951	16	32	14	1	803	92.411	4.84	Oxidation [M154]; Deamidated [N91]	841.029
CCE	SCR	P14625	HSP90B1	Endoplasmin OS=Homo sapiens GN=HSP90B1 PE=1 SV=1	0	15.9202	5.97758	5	5	4	1	803	92.411	4.84		185.859
CCE	APE	Q59EJ3	HSPA1A	Heat shock 70kDa protein 1A variant (Fragment) OS=Homo sapiens PE=2 SV=1	0	62.9507	16.9252	8	22	7	1	709	77.448	6.3	Deamidated [N423]; Oxidation [M155; M195]	885.638
CCE	RES	Q59EJ3	HSPA1A	Heat shock 70kDa protein 1A variant (Fragment) OS=Homo sapiens PE=2 SV=1	0	53.3945	17.7715	10	37	7	1	709	77.448	6.3	Deamidated [N99; Q101; N103; N423]; Oxidation [M617]	1090.15
CCE	SCR	Q59EJ3	HSPA1A	Heat shock 70kDa protein 1A variant (Fragment) OS=Homo sapiens PE=2 SV=1	0	18.9029	6.20592	4	5	3	1	709	77.448	6.3	Carbamidomethyl [C374]; Deamidated [N423]	199.685
CCE	APE	P10809	HSPD1	60 kDa heat shock protein, mitochondrial OS=Homo sapiens GN=HSPD1 PE=1 SV=2	0	57.0779	21.815	8	16	8	1	573	61.016	5.87	Carbamidomethyl [C442]; Oxidation [M40; M55; M190; M217]; Deamidated [Q42; N177]	657.071
CCE	RES	P10809	HSPD1	60 kDa heat shock protein, mitochondrial OS=Homo sapiens GN=HSPD1 PE=1 SV=2	0	38.4273	21.815	12	23	12	1	573	61.016	5.87	Oxidation [M477]; Deamidated [Q99; N103; N104; N106]	498.979
CCE	SCR	P10809	HSPD1	60 kDa heat shock protein, mitochondrial OS=Homo sapiens GN=HSPD1 PE=1 SV=2	0	13.8329	12.2164	6	9	6	1	573	61.016	5.87	Deamidated [Q99; N103; N104; N106]	135.487
NCE	APE	P01767	IGHV3-53	Ig heavy chain V-III region BUT OS=Homo sapiens PE=1 SV=1	0.0006035	2.6129	8.69565	2	2	2	1	115	12.371	9.25	Deamidated [Z46]	31.97
NCE	RES	P01767	IGHV3-53	Ig heavy chain V-III region BUT OS=Homo sapiens PE=1 SV=1	0	5.04229	8.69565	2	8	2	1	115	12.371	9.25	Deamidated [Z46]	58.9785
NCE	SCR	P01767	IGHV3-53	Ig heavy chain V-III region BUT OS=Homo sapiens PE=1 SV=1	0	3.92197	8.69565	2	4	2	1	115	12.371	9.25	Deamidated [Z46]	42.15
CCE	APE	A2NJV5	IGKVA18	Kappa light chain variable region (Fragment) OS=Homo sapiens GN=IGKV A18 PE=4 SV=1	0	50.8532	19.0083	4	122	1	1	121	13.174	7.28		5574.12
CCE	RES	A2NJV5	IGKVA18	Kappa light chain variable region (Fragment) OS=Homo sapiens GN=IGKV A18 PE=4 SV=1	0	9.301	16.5289	2	29	1	1	121	13.174	7.28		998.393
CCE	SCR	A2NJV5	IGKVA18	Kappa light chain variable region (Fragment) OS=Homo sapiens GN=IGKV A18 PE=4 SV=1	0	8.77045	16.5289	2	24	2	1	121	13.174	7.28		1246.76
NCE	APE	A2NJV5	IGKVA18	Kappa light chain variable region (Fragment) OS=Homo sapiens GN=IGKV A18 PE=4 SV=1	0	34.3196	19.0083	4	50	1	1	121	13.174	7.28		2282.71
NCE	RES	A2NJV5	IGKVA18	Kappa light chain variable region (Fragment) OS=Homo sapiens GN=IGKV A18 PE=4 SV=1	0	10.2039	16.5289	2	20	1	1	121	13.174	7.28		1030.77
NCE	SCR	A2NJV5	IGKVA18	Kappa light chain variable region (Fragment) OS=Homo sapiens GN=IGKV A18 PE=4 SV=1	0	39.829	19.0083	4	85	1	1	121	13.174	7.28		3674.38
NCE	APE	D3DRR6	ITIH2	Inter-alpha (Globulin) inhibitor H2, isoform CRA_a OS=Homo sapiens GN=ITIH2 PE=4 SV=1	0	11.0383	3.48469	3	9	3	1	947	106.502	6.95		332.575
NCE	RES	D3DRR6	ITIH2	Inter-alpha (Globulin) inhibitor H2, isoform CRA_a OS=Homo sapiens GN=ITIH2 PE=4 SV=1	0	13.1457	3.48469	3	17	3	1	947	106.502	6.95		619.742
NCE	SCR	D3DRR6	ITIH2	Inter-alpha (Globulin) inhibitor H2, isoform CRA_a OS=Homo sapiens GN=ITIH2 PE=4 SV=1	0	14.4374	3.48469	3	12	3	1	947	106.502	6.95	Deamidated [N387]	383.126
CCE	APE	A0A024R1X8	JUP	Junction plakoglobin, isoform CRA_a OS=Homo sapiens GN=JUP PE=4 SV=1	0	120.126	35.9732	21	93	21	1	745	81.675	6.14	Oxidation [M164; M180; M354; M556]; Deamidated [N344]; Carbamidomethyl [C341; C372; C511; C563; C609]	2953.42
CCE	RES	A0A024R1X8	JUP	Junction plakoglobin, isoform CRA_a OS=Homo sapiens GN=JUP PE=4 SV=1	0	160.918	46.1745	27	143	27	1	745	81.675	6.14	Oxidation [M164; M180; M193; M319; M354; M471; M556]; Carbamidomethyl [C341; C372; C457; C511; C563; C609]; Deamidated [N309; Q313]	4478.03
CCE	SCR	A0A024R1X8	JUP	Junction plakoglobin, isoform CRA_a OS=Homo sapiens GN=JUP PE=4 SV=1	0	58.6798	22.953	13	32	13	1	745	81.675	6.14	Carbamidomethyl [C372; C511; C563; C609]; Oxidation [M180; M556]	1263.62
NCE	APE	A0A024R1X8	JUP	Junction plakoglobin, isoform CRA_a OS=Homo sapiens GN=JUP PE=4 SV=1	0	78.0652	28.8591	17	81	17	1	745	81.675	6.14	Oxidation [M164; M180; M556; M631]; Carbamidomethyl [C372; C511; C563; C609]	2947.24
NCE	RES	A0A024R1X8	JUP	Junction plakoglobin, isoform CRA_a OS=Homo sapiens GN=JUP PE=4 SV=1	0	110.454	36.1074	21	184	21	1	745	81.675	6.14	Oxidation [M164; M180; M193; M354; M556; M631]; Carbamidomethyl [C341; C372; C511; C563; C609]; Deamidated [Q184]	5671.81
NCE	SCR	A0A024R1X8	JUP	Junction plakoglobin, isoform CRA_a OS=Homo sapiens GN=JUP PE=4 SV=1	0	165.85	43.8926	25	121	21	1	745	81.675	6.14	Carbamidomethyl [C90; C204; C341; C372; C457; C511; C563; C609]; Deamidated [N309; N514]; Oxidation [M89; M164; M180; M193; M319; M354; M556]	3989.32
CCE	APE	Q5T749	KPRP	Keratinocyte proline-rich protein OS=Homo sapiens GN=KPRP PE=1 SV=1	0	45.4494	18.9983	9	31	9	1	579	64.093	8.27	Carbamidomethyl [C172; C278; C295; C333; C334; C343; C391; C501; C515]; Deamidated [Q390; N505]	553.617
CCE	RES	Q5T749	KPRP	Keratinocyte proline-rich protein OS=Homo sapiens GN=KPRP PE=1 SV=1	0	30.2465	11.2263	8	24	8	1	579	64.093	8.27	Carbamidomethyl [C172; C343; C391]	370.685
CCE	SCR	Q5T749	KPRP	Keratinocyte proline-rich protein OS=Homo sapiens GN=KPRP PE=1 SV=1	0	7.70203	10.5354	3	5	3	1	579	64.093	8.27	Carbamidomethyl [C278; C295; C343; C501; C515]	110.09
NCE	APE	Q5T749	KPRP	Keratinocyte proline-rich protein OS=Homo sapiens GN=KPRP PE=1 SV=1	0	23.1966	13.6442	7	21	7	1	579	64.093	8.27	Carbamidomethyl [C230; C234; C278; C295; C343; C391]; Deamidated [Q237; N293]	338.458
NCE	RES	Q5T749	KPRP	Keratinocyte proline-rich protein OS=Homo sapiens GN=KPRP PE=1 SV=1	0	41.6141	12.4352	7	47	7	1	579	64.093	8.27	Carbamidomethyl [C172; C230; C234; C343; C391]; Deamidated [Q233; Q235; Q237; Q390]	813.095
NCE	SCR	Q5T749	KPRP	Keratinocyte proline-rich protein OS=Homo sapiens GN=KPRP PE=1 SV=1	0	25.8426	20.5527	9	25	9	1	579	64.093	8.27	Carbamidomethyl [C172; C182; C191; C201; C217; C278; C295; C343; C391]; Deamidated [Q207]	381.921
CCE	APE	H6VRG1	KRT1	Keratin 1 OS=Homo sapiens GN=KRT1 PE=3 SV=1	0	800.536	75.814	56	1903	50	1	645	66.086	8.12	Carbamidomethyl [C49; C498]; Deamidated [N26; Q28; N69; N189; N190; Q191; Q204; Q205; N206; Q207; Q210; Q217; Q218; N227; N237; N238; N259; Q261; N269; N276; N280; N283; Q310; Q311; Q321; Q326; Q328; Q330; Q375; Q382; N394; N403; N415; Q419; N422; Q424; Q425; Q432; N443; N446; Q453; Q454; Q467; N501]; Oxidation [M260; M263; M297; M327; M340; M470; M494]	66806.6
CCE	RES	H6VRG1	KRT1	Keratin 1 OS=Homo sapiens GN=KRT1 PE=3 SV=1	0	576.204	62.1705	45	2129	39	1	645	66.086	8.12	Oxidation [M260; M263; M297; M470; M494]; Deamidated [N26; Q28; N69; N189; N190; Q191; Q204; Q205; N206; Q207; Q210; Q217; Q218; N237; N238; N259; Q261; N269; N276; N280; N283; Q375; Q382; N394; N403; Q419; N422; Q424; Q425; Q432; N443; N446; Q453; Q454; Q467; N501]; Carbamidomethyl [C49; C498]	67674
CCE	SCR	H6VRG1	KRT1	Keratin 1 OS=Homo sapiens GN=KRT1 PE=3 SV=1	0	459.35	61.8605	40	600	35	1	645	66.086	8.12	Deamidated [N26; Q28; N69; N189; N190; Q191; Q204; Q205; N206; Q207; Q210; N227; N237; N238; N259; Q261; N269; N280; N283; Q321; Q326; Q328; Q330; Q375; Q382; N394; N403; Q419; N422; Q424; Q425; N443; N446; Q453; Q454; N501]; Oxidation [M260; M263; M327; M340; M470; M494]; Carbamidomethyl [C49; C498]	21470.6
NCE	APE	H6VRG1	KRT1	Keratin 1 OS=Homo sapiens GN=KRT1 PE=3 SV=1	0	703.823	71.6279	50	1884	45	1	645	66.086	8.12	Deamidated [N26; Q28; N69; N189; N190; Q191; Q204; Q205; N206; Q207; Q210; Q217; Q218; N227; N237; N238; N259; Q261; N269; N276; N280; N283; Q321; Q326; Q328; Q358; Q375; Q382; N394; N403; Q419; N422; Q424; Q425; Q432; N443; N446; Q453; Q454; Q467; N501]; Oxidation [M260; M263; M297; M327; M340; M470; M494]; Carbamidomethyl [C49; C498]	65314
NCE	RES	H6VRG1	KRT1	Keratin 1 OS=Homo sapiens GN=KRT1 PE=3 SV=1	0	801.06	66.6667	52	3151	46	1	645	66.086	8.12	Oxidation [M260; M263; M297; M470; M494]; Deamidated [N26; Q28; N69; N189; N190; Q191; Q204; Q205; N206; Q207; Q210; Q217; Q218; N227; N237; N238; N259; Q261; N269; N276; N280; N283; Q375; Q382; N394; N403; Q419; N422; Q424; Q425; Q432; N443; N446; Q453; Q454; Q467; N501]; Carbamidomethyl [C49; C498]	100202
NCE	SCR	H6VRG1	KRT1	Keratin 1 OS=Homo sapiens GN=KRT1 PE=3 SV=1	0	734.554	64.031	48	2158	42	1	645	66.086	8.12	Deamidated [N26; Q28; N69; N189; N190; Q191; Q204; Q205; N206; Q207; Q210; Q218; N227; N237; N238; N259; Q261; N269; N276; N280; N283; Q375; Q382; N394; N403; Q419; N422; Q424; Q425; Q432; N443; N446; Q453; Q454; Q467; N501]; Oxidation [M260; M263; M297; M470; M494]; Carbamidomethyl [C49; C498]	69588.9
CCE	APE	P13645	KRT10	Keratin, type I cytoskeletal 10 OS=Homo sapiens GN=KRT10 PE=1 SV=6	0	790.397	63.5274	47	1364	38	1	584	58.792	5.21	Deamidated [Q151; N152; N154; N171; N208; Q209; N212; N217; N219; Q223; N226; N240; Q246; N253; Q272; N296; N303; N307; Q316; N319; N320; Q324; Q327; Q331; N332; N341; N353; N354; Q357; N371; Q373; Q382; Q387; Q403; Q406; Q408; Q410; Q428; N429; Q433; Q434; N444; Q447]; Oxidation [M150; M271; M291; M306; M321]; Carbamidomethyl [C25; C66; C401; C427]	46530.6
CCE	RES	P13645	KRT10	Keratin, type I cytoskeletal 10 OS=Homo sapiens GN=KRT10 PE=1 SV=6	0	464.663	63.3562	37	1388	29	1	584	58.792	5.21	Oxidation [M150; M271; M291; M306; M321]; Deamidated [N152; N154; N171; N208; Q209; N212; N217; N219; N240; Q246; N253; N296; N303; N307; Q316; N319; N320; Q324; Q327; Q331; N332; N341; N353; N354; Q357; Q387; Q428; N429; Q433; Q434; N444; Q447]; Carbamidomethyl [C25; C66; C401; C427]	41845
CCE	SCR	P13645	KRT10	Keratin, type I cytoskeletal 10 OS=Homo sapiens GN=KRT10 PE=1 SV=6	0	453.62	58.9041	35	414	28	1	584	58.792	5.21	Deamidated [N154; N208; Q209; N212; N217; N219; Q223; N226; N240; Q246; N253; N296; N303; N307; Q316; N319; N320; Q327; Q331; N332; N341; N353; N354; Q357; Q387; Q428; N429; N444]; Oxidation [M150; M271; M306; M321]; Carbamidomethyl [C66; C401; C427]	16099.7
NCE	APE	P13645	KRT10	Keratin, type I cytoskeletal 10 OS=Homo sapiens GN=KRT10 PE=1 SV=6	0	582.027	61.8151	40	1024	32	1	584	58.792	5.21	Deamidated [Q151; N152; N154; N208; Q209; N212; N217; N219; N226; N240; Q246; N253; Q272; N296; N303; N307; Q316; N319; Q324; Q331; N332; N353; N354; Q357; Q387; Q406; Q408; Q410; Q417; Q428; N429; Q433; Q434; N444; Q447]; Oxidation [M150; M271; M306; M321]; Carbamidomethyl [C25; C66; C401; C427]	36196.2
NCE	RES	P13645	KRT10	Keratin, type I cytoskeletal 10 OS=Homo sapiens GN=KRT10 PE=1 SV=6	0	535.343	63.3562	39	1857	32	1	584	58.792	5.21	Oxidation [M150; M271; M291; M306; M321]; Deamidated [Q151; N152; N154; N171; N208; Q209; N212; N217; N240; Q246; N253; Q272; N296; N303; N307; Q316; N319; N320; Q324; Q327; Q331; N332; N341; N353; N354; Q357; Q380; Q387; Q408; Q410; Q428; N429; Q433; Q434; N444; Q447]; Carbamidomethyl [C25; C66; C401; C427]	55733.8
NCE	SCR	P13645	KRT10	Keratin, type I cytoskeletal 10 OS=Homo sapiens GN=KRT10 PE=1 SV=6	0	486.048	62.3288	36	1254	27	1	584	58.792	5.21	Oxidation [M150; M271; M291; M306; M321]; Deamidated [Q151; N152; N154; N208; Q209; N212; N217; N240; Q246; N253; N296; N303; N307; Q316; N319; N320; Q324; Q331; N332; N353; N354; Q357; Q387; Q403; Q406; Q408; Q410; Q428; N429; Q433; Q434; N444; Q447]; Carbamidomethyl [C25; C66; C401; C427]	37732.5
CCE	APE	A1A4E9	KRT13	Keratin 13 OS=Homo sapiens GN=KRT13 PE=2 SV=1	0	124.091	39.5197	19	262	12	1	458	49.555	4.96	Oxidation [M108; M247; M262; M313; M416]; Deamidated [Q109; N129; Q202; N209; N310]	5829.66
CCE	RES	A1A4E9	KRT13	Keratin 13 OS=Homo sapiens GN=KRT13 PE=2 SV=1	0	102.404	27.5109	14	267	8	1	458	49.555	4.96	Oxidation [M108; M313; M416]; Deamidated [Q109; N129; Q202; N209; Q400]; Carbamidomethyl [C354]	5918.82
CCE	SCR	A1A4E9	KRT13	Keratin 13 OS=Homo sapiens GN=KRT13 PE=2 SV=1	0	115.44	41.7031	18	84	12	1	458	49.555	4.96	Deamidated [Q6; Q109; N112; N129; Q202; N209; N252; Q253; Q400]; Oxidation [M108; M227; M239; M247; M262; M313]; Carbamidomethyl [C21; C354]	2302.59
NCE	APE	A1A4E9	KRT13	Keratin 13 OS=Homo sapiens GN=KRT13 PE=2 SV=1	0	119.265	50	20	208	9	1	458	49.555	4.96	Oxidation [M108; M227; M239; M247; M262; M341]; Deamidated [Q202; N209; N252; Q253; Q257; N259; Q400]; Carbamidomethyl [C21; C354]	4967.77
NCE	RES	A1A4E9	KRT13	Keratin 13 OS=Homo sapiens GN=KRT13 PE=2 SV=1	0	145.735	40.1747	21	437	15	1	458	49.555	4.96	Oxidation [M108; M313; M416]; Deamidated [Q109; N129; Q202; N209; Q400]; Carbamidomethyl [C21; C354]	9233.04
NCE	SCR	A1A4E9	KRT13	Keratin 13 OS=Homo sapiens GN=KRT13 PE=2 SV=1	0	94.3969	32.0961	16	224	6	1	458	49.555	4.96	Deamidated [Q202; N209; Q400]; Oxidation [M108; M313]; Carbamidomethyl [C21; C354]	4441.99
CCE	APE	P02533	KRT14	Keratin, type I cytoskeletal 14 OS=Homo sapiens GN=KRT14 PE=1 SV=4	0	385.496	66.3136	42	518	18	1	472	51.529	5.16	Deamidated [Q120; N121; N123; N140; Q189; N209; N219; Q238; Q263; N269; N320; Q325; Q430]; Oxidation [M119; M212; M237; M257; M272; M287; M338; M351]; Carbamidomethyl [C18; C40]	17485.5
CCE	RES	P02533	KRT14	Keratin, type I cytoskeletal 14 OS=Homo sapiens GN=KRT14 PE=1 SV=4	0	323.858	71.6102	42	633	17	1	472	51.529	5.16	Oxidation [M14; M119; M212; M237; M257; M272; M287; M338; M351]; Deamidated [N121; N123; N140; N209; N219; Q263; N269; N314; N320; Q410; Q430; Q436; Q447]; Carbamidomethyl [C18; C40]	19968.4
CCE	SCR	P02533	KRT14	Keratin, type I cytoskeletal 14 OS=Homo sapiens GN=KRT14 PE=1 SV=4	0	212.502	63.5593	30	128	15	1	472	51.529	5.16	Deamidated [N123; N140; N192; N219; Q238; Q263; N269; N320; N340; Q410; Q430]; Oxidation [M119; M212; M237; M272; M338; M351; M368; M376]; Carbamidomethyl [C18; C40; C367]	4808.33
NCE	APE	P02533	KRT14	Keratin, type I cytoskeletal 14 OS=Homo sapiens GN=KRT14 PE=1 SV=4	0	280.513	58.8983	34	406	15	1	472	51.529	5.16	Deamidated [Q120; N121; N123; N183; N219; Q238; Q263; N269; N320; Q346; Q348; Q410; Q430; Q436]; Oxidation [M119; M212; M237; M257; M272; M338; M351]; Carbamidomethyl [C18; C40]	13502.6
NCE	RES	P02533	KRT14	Keratin, type I cytoskeletal 14 OS=Homo sapiens GN=KRT14 PE=1 SV=4	0	304.387	66.1017	36	849	15	1	472	51.529	5.16	Oxidation [M119; M212; M237; M257; M272; M287; M338; M351]; Deamidated [Q120; N121; N123; N140; N192; N209; N219; Q263; N269; N314; N320; Q325; Q410; Q430; Q436]; Carbamidomethyl [C18; C40]	27912.1
NCE	SCR	P02533	KRT14	Keratin, type I cytoskeletal 14 OS=Homo sapiens GN=KRT14 PE=1 SV=4	0	292.283	65.4661	36	544	15	1	472	51.529	5.16	Oxidation [M119; M212; M237; M257; M272; M338; M351]; Deamidated [Q120; N121; N123; N209; Q263; N269; N320; Q346; Q410; Q430]; Carbamidomethyl [C18; C40]	16760.5
CCE	APE	P08779	KRT16	Keratin, type I cytoskeletal 16 OS=Homo sapiens GN=KRT16 PE=1 SV=4	0	308.467	64.9049	37	468	8	1	473	51.236	5.05	Deamidated [Q122; N123; N125; N142; N185; Q191; N194; N221; Q265; N316; N322; Q327]; Oxidation [M121; M239; M259; M274; M353]; Carbamidomethyl [C18; C40]	15090.3
CCE	RES	P08779	KRT16	Keratin, type I cytoskeletal 16 OS=Homo sapiens GN=KRT16 PE=1 SV=4	0	341.498	63.4249	36	600	7	1	473	51.236	5.05	Oxidation [M14; M121; M239; M259; M274]; Deamidated [N123; N125; N142; N185; Q187; Q191; N194; N221; N271; N316; N322; Q412; Q431]; Carbamidomethyl [C18; C40]	19169.2
CCE	SCR	P08779	KRT16	Keratin, type I cytoskeletal 16 OS=Homo sapiens GN=KRT16 PE=1 SV=4	0	181.756	63.8478	28	114	15	1	473	51.236	5.05	Deamidated [N125; N142; N185; N194; N316; Q395; Q396; Q398; Q401; Q412]; Oxidation [M121; M239; M259; M274; M353]; Carbamidomethyl [C18; C40; C391]	4214.84
NCE	APE	P08779	KRT16	Keratin, type I cytoskeletal 16 OS=Homo sapiens GN=KRT16 PE=1 SV=4	0	269.683	67.019	36	383	8	1	473	51.236	5.05	Deamidated [Q122; N123; N125; N185; Q187; Q191; N194; N221; Q240; Q265; N271; N316; Q412; Q431]; Oxidation [M121; M239; M259; M274; M353; M393]; Carbamidomethyl [C18; C40; C391]	12838.6
NCE	RES	P08779	KRT16	Keratin, type I cytoskeletal 16 OS=Homo sapiens GN=KRT16 PE=1 SV=4	0	289.867	60.6765	32	808	7	1	473	51.236	5.05	Deamidated [Q122; N123; N125; N142; N185; Q187; Q191; Q214; N221; Q265; N271; N316; N322; Q412; Q431]; Oxidation [M121; M239; M259; M274; M393]; Carbamidomethyl [C18; C40; C391]	26145.5
NCE	SCR	P08779	KRT16	Keratin, type I cytoskeletal 16 OS=Homo sapiens GN=KRT16 PE=1 SV=4	0	303.018	68.9218	37	506	19	1	473	51.236	5.05	Deamidated [Q122; N123; N125; N185; Q187; Q191; N194; Q214; N221; Q240; Q265; N316; N322; Q412; Q431]; Oxidation [M121; M239; M259; M274; M353; M393]; Carbamidomethyl [C18; C40; C391]	15997.7
CCE	APE	Q04695	KRT17	Keratin, type I cytoskeletal 17 OS=Homo sapiens GN=KRT17 PE=1 SV=2	0	221.152	59.2593	33	261	17	1	432	48.076	5.02	Deamidated [N188; Q232; N238; N289; Q294; Q397]; Oxidation [M206; M226; M241; M256; M307; M320]	7670.41
CCE	RES	Q04695	KRT17	Keratin, type I cytoskeletal 17 OS=Homo sapiens GN=KRT17 PE=1 SV=2	0	314.063	66.8981	40	399	22	1	432	48.076	5.02	Oxidation [M88; M206; M226; M241; M256; M307; M320]; Deamidated [N92; N152; N154; Q158; N188; Q232; N238; N283; N289; Q379]; Carbamidomethyl [C40]	11059.3
CCE	SCR	Q04695	KRT17	Keratin, type I cytoskeletal 17 OS=Homo sapiens GN=KRT17 PE=1 SV=2	0	86.1446	37.2685	16	55	7	1	432	48.076	5.02	Deamidated [N188; Q207; Q232; N238; N289; Q379]; Oxidation [M206; M241]	1634.98
NCE	APE	Q04695	KRT17	Keratin, type I cytoskeletal 17 OS=Homo sapiens GN=KRT17 PE=1 SV=2	0	129.546	43.5185	20	195	9	1	432	48.076	5.02	Deamidated [N188; Q232; N238; N289; Q379]; Oxidation [M226; M241; M307; M320]	5501
NCE	RES	Q04695	KRT17	Keratin, type I cytoskeletal 17 OS=Homo sapiens GN=KRT17 PE=1 SV=2	0	164.081	58.1019	29	417	13	1	432	48.076	5.02	Oxidation [M88; M206; M226; M241; M256; M307; M320]; Deamidated [N188; Q232; N238; N283; N289; Q294; Q379]	10799.3
NCE	SCR	Q04695	KRT17	Keratin, type I cytoskeletal 17 OS=Homo sapiens GN=KRT17 PE=1 SV=2	0	109.082	40.9722	19	233	7	1	432	48.076	5.02	Oxidation [M226; M241; M307; M320]; Deamidated [N188; Q232; N238; N289; Q379]	6143.48
CCE	APE	B2RA03	KRT18	cDNA, FLJ94640, highly similar to Homo sapiens keratin 18 (KRT18), mRNA OS=Homo sapiens PE=2 SV=1	0	92.3436	48.1395	18	79	17	1	430	48	5.38	Oxidation [M58; M74; M174; M313; M402]; Deamidated [N143; N147; N156; Q359; Q361]	1850.02
CCE	RES	B2RA03	KRT18	cDNA, FLJ94640, highly similar to Homo sapiens keratin 18 (KRT18), mRNA OS=Homo sapiens PE=2 SV=1	0	12.9985	11.3953	5	48	4	1	430	48	5.38	Oxidation [M313]	1047.19
CCE	SCR	B2RA03	KRT18	cDNA, FLJ94640, highly similar to Homo sapiens keratin 18 (KRT18), mRNA OS=Homo sapiens PE=2 SV=1	0	8.822	7.44186	3	7	2	1	430	48	5.38	Oxidation [M313]	206.003
NCE	APE	B2RA03	KRT18	cDNA, FLJ94640, highly similar to Homo sapiens keratin 18 (KRT18), mRNA OS=Homo sapiens PE=2 SV=1	0	12.1176	5.81395	4	22	3	1	430	48	5.38	Deamidated [Q153; N156]	476.782
NCE	RES	B2RA03	KRT18	cDNA, FLJ94640, highly similar to Homo sapiens keratin 18 (KRT18), mRNA OS=Homo sapiens PE=2 SV=1	0	4.90889	3.72093	2	44	1	1	430	48	5.38		769.827
NCE	SCR	B2RA03	KRT18	cDNA, FLJ94640, highly similar to Homo sapiens keratin 18 (KRT18), mRNA OS=Homo sapiens PE=2 SV=1	0	9.59018	5.81395	3	32	1	1	430	48	5.38	Oxidation [M84]	649.242
CCE	APE	P35908	KRT2	Keratin, type II cytoskeletal 2 epidermal OS=Homo sapiens GN=KRT2 PE=1 SV=2	0	593.346	85.6025	54	1070	39	1	639	65.393	8	Deamidated [Q201; Q202; N203; Q204; Q207; N217; Q250; N251; N255; N256; Q258; N280; N307; Q308; Q323; Q326; N332; N339; N342; Q361; N400; Q407; N419; Q421; Q429; N440; N443; Q450; N498; N511; Q545]; Carbamidomethyl [C42; C489]; Oxidation [M216; M257; M294; M337; M467; M491]	36336.8
CCE	RES	P35908	KRT2	Keratin, type II cytoskeletal 2 epidermal OS=Homo sapiens GN=KRT2 PE=1 SV=2	0	381.37	69.3271	44	1145	31	1	639	65.393	8	Carbamidomethyl [C42; C489]; Oxidation [M257; M294; M337; M467; M491]; Deamidated [Q201; Q202; N203; Q204; Q207; Q250; N251; N255; N256; Q258; N280; N342; Q355; Q361; Q379; N400; Q421; Q429; N443; Q450; Q545]	32499.7
CCE	SCR	P35908	KRT2	Keratin, type II cytoskeletal 2 epidermal OS=Homo sapiens GN=KRT2 PE=1 SV=2	0	313.837	79.0297	44	333	35	1	639	65.393	8	Deamidated [Q201; Q202; N203; Q204; Q207; Q250; N251; N255; N256; Q258; N280; N307; Q308; Q323; Q326; N332; N339; N342; Q361; N400; N443; Q450; Q451; Q545]; Oxidation [M257; M294; M337; M467; M491]; Carbamidomethyl [C42; C489]	11380.6
NCE	APE	P35908	KRT2	Keratin, type II cytoskeletal 2 epidermal OS=Homo sapiens GN=KRT2 PE=1 SV=2	0	384.743	75.2739	46	841	31	1	639	65.393	8	Carbamidomethyl [C42; C489]; Deamidated [N186; N187; Q201; Q202; N203; Q204; Q207; Q250; N251; N255; N256; Q258; N307; Q308; Q323; Q326; N339; N342; Q355; N400; N440; N443; Q450; Q451]; Oxidation [M257; M294; M337; M467; M491]	26542.9
NCE	RES	P35908	KRT2	Keratin, type II cytoskeletal 2 epidermal OS=Homo sapiens GN=KRT2 PE=1 SV=2	0	437.228	74.4914	52	1484	38	1	639	65.393	8	Carbamidomethyl [C42; C489]; Oxidation [M257; M294; M337; M467; M491]; Deamidated [N186; N187; Q201; Q202; N203; Q204; Q207; Q250; N251; N255; N256; Q258; N280; N307; Q308; Q323; Q326; N339; N342; Q355; Q361; Q379; N400; Q421; Q429; N440; N443; Q450; Q545]	41213.8
NCE	SCR	P35908	KRT2	Keratin, type II cytoskeletal 2 epidermal OS=Homo sapiens GN=KRT2 PE=1 SV=2	0	434.372	76.2128	56	1074	40	1	639	65.393	8	Oxidation [M257; M294; M337; M467; M491]; Deamidated [N186; N187; Q201; Q202; N203; Q204; Q207; Q250; N251; N255; N256; Q258; N280; N307; Q308; Q323; Q326; N332; N339; N342; Q361; Q379; N400; Q421; N440; N443; Q450; Q451; N498; Q545]; Carbamidomethyl [C42; C489]	31895.2
CCE	APE	Q7Z3Y8	KRT27	Keratin, type I cytoskeletal 27 OS=Homo sapiens GN=KRT27 PE=1 SV=2	0	35.3991	11.1111	6	121	2	1	459	49.792	5.05	Deamidated [Q89; N90; N92; N280]; Oxidation [M88]; Carbamidomethyl [C204]	3362.95
CCE	RES	Q7Z3Y8	KRT27	Keratin, type I cytoskeletal 27 OS=Homo sapiens GN=KRT27 PE=1 SV=2	0	44.9054	11.1111	6	153	1	1	459	49.792	5.05	Deamidated [N90; N92; N280]; Oxidation [M88]; Carbamidomethyl [C204]	5200.46
CCE	SCR	Q7Z3Y8	KRT27	Keratin, type I cytoskeletal 27 OS=Homo sapiens GN=KRT27 PE=1 SV=2	0	21.4694	10.0218	4	21	2	1	459	49.792	5.05	Deamidated [N92; N280]; Oxidation [M88]; Carbamidomethyl [C204]	530.164
NCE	APE	Q7Z3Y8	KRT27	Keratin, type I cytoskeletal 27 OS=Homo sapiens GN=KRT27 PE=1 SV=2	0	41.381	20.2614	8	57	6	1	459	49.792	5.05	Deamidated [Q89; N90; N92]; Oxidation [M88]; Carbamidomethyl [C204]	1446.3
NCE	RES	Q7Z3Y8	KRT27	Keratin, type I cytoskeletal 27 OS=Homo sapiens GN=KRT27 PE=1 SV=2	0	49.8061	11.1111	7	204	5	1	459	49.792	5.05	Deamidated [Q89; N90; N92; N280]; Oxidation [M88]; Carbamidomethyl [C204]	7034.37
NCE	SCR	Q7Z3Y8	KRT27	Keratin, type I cytoskeletal 27 OS=Homo sapiens GN=KRT27 PE=1 SV=2	0	63.7814	18.7364	9	110	3	1	459	49.792	5.05	Deamidated [Q89; N90; N92]; Oxidation [M88]; Carbamidomethyl [C204]	3168.12
CCE	APE	P12035	KRT3	Keratin, type II cytoskeletal 3 OS=Homo sapiens GN=KRT3 PE=1 SV=3	0	67.3755	14.0127	14	167	2	1	628	64.378	6.48	Oxidation [M489]	3978.43
CCE	RES	P12035	KRT3	Keratin, type II cytoskeletal 3 OS=Homo sapiens GN=KRT3 PE=1 SV=3	0	78.0371	17.9936	14	174	3	1	628	64.378	6.48	Deamidated [N302]; Oxidation [M359; M489]	4257.34
CCE	SCR	P12035	KRT3	Keratin, type II cytoskeletal 3 OS=Homo sapiens GN=KRT3 PE=1 SV=3	0	30.604	14.3312	9	33	3	1	628	64.378	6.48	Oxidation [M359; M489]	947.396
NCE	APE	P12035	KRT3	Keratin, type II cytoskeletal 3 OS=Homo sapiens GN=KRT3 PE=1 SV=3	0	79.7829	21.8153	17	124	5	1	628	64.378	6.48	Oxidation [M359; M489]; Deamidated [N206; N207; N302; Q345; Q347; N361]	3115.82
NCE	RES	P12035	KRT3	Keratin, type II cytoskeletal 3 OS=Homo sapiens GN=KRT3 PE=1 SV=3	0	85.5516	23.7261	18	221	5	1	628	64.378	6.48	Oxidation [M279; M359; M489]; Deamidated [N206; N207; Q345; Q347; Q377]	4836.98
NCE	SCR	P12035	KRT3	Keratin, type II cytoskeletal 3 OS=Homo sapiens GN=KRT3 PE=1 SV=3	0	65.2903	13.6943	12	138	1	1	628	64.378	6.48	Deamidated [N206; N207; N302]; Oxidation [M346; M359; M489]	3351.38
NCE	APE	Q15323	KRT31	Keratin, type I cuticular Ha1 OS=Homo sapiens GN=KRT31 PE=1 SV=3	0	285.04	53.3654	26	302	1	1	416	47.207	4.88	Deamidated [Q61; N64; Q130; N133; Q153; N160; Q257; Q264; Q266; Q269; Q335; N336; Q337; Q340; N354]; Carbamidomethyl [C172; C189; C351]; Oxidation [M60]	9637.3
NCE	RES	Q15323	KRT31	Keratin, type I cuticular Ha1 OS=Homo sapiens GN=KRT31 PE=1 SV=3	0	59.8567	30.2885	13	117	2	1	416	47.207	4.88	Oxidation [M60]; Carbamidomethyl [C172; C351]	2417.86
NCE	SCR	Q15323	KRT31	Keratin, type I cuticular Ha1 OS=Homo sapiens GN=KRT31 PE=1 SV=3	0	459.867	85.0962	40	401	8	1	416	47.207	4.88	Deamidated [N4; N36; N40; N43; N45; N53; Q61; N64; Q130; N133; Q146; N160; Q231; N239; Q245; Q250; Q257; Q264; Q266; Q269; N280; Q287; Q289; N291; Q335; N336; Q337; Q340; N354; N412]; Oxidation [M60]; Carbamidomethyl [C6; C12; C16; C21; C26; C29; C35; C44; C48; C100; C172; C189; C203; C351; C408; C411]	13392.2
CCE	APE	Q14525	KRT33B	Keratin, type I cuticular Ha3-II OS=Homo sapiens GN=KRT33B PE=1 SV=3	0	164.126	58.1683	22	90	8	1	404	46.185	4.84	Deamidated [Q130; Q245; Q257; Q287]; Carbamidomethyl [C100; C172; C351]; Oxidation [M60; M180]	2704.68
CCE	RES	Q14525	KRT33B	Keratin, type I cuticular Ha3-II OS=Homo sapiens GN=KRT33B PE=1 SV=3	0	47.5652	27.2277	11	84	3	1	404	46.185	4.84	Oxidation [M60]; Carbamidomethyl [C172; C351]	1686.64
CCE	SCR	Q14525	KRT33B	Keratin, type I cuticular Ha3-II OS=Homo sapiens GN=KRT33B PE=1 SV=3	0	36.9809	23.0198	8	21	1	1	404	46.185	4.84	Carbamidomethyl [C172]; Deamidated [Q264]	722.178
NCE	APE	Q14525	KRT33B	Keratin, type I cuticular Ha3-II OS=Homo sapiens GN=KRT33B PE=1 SV=3	0	252.328	47.2772	22	263	3	1	404	46.185	4.84	Deamidated [Q61; N64; Q130; N133; Q153; N160; Q245; Q257; Q264; Q266; Q269; Q335; N336; Q337; Q340; N354]; Carbamidomethyl [C351]; Oxidation [M60]	8637.65
NCE	RES	Q14525	KRT33B	Keratin, type I cuticular Ha3-II OS=Homo sapiens GN=KRT33B PE=1 SV=3	0	56.8154	25.7426	12	109	3	1	404	46.185	4.84	Oxidation [M60]; Carbamidomethyl [C172; C351]	2267.33
NCE	SCR	Q14525	KRT33B	Keratin, type I cuticular Ha3-II OS=Homo sapiens GN=KRT33B PE=1 SV=3	0	444.428	94.3069	40	318	10	1	404	46.185	4.84	Deamidated [N4; N36; N40; N43; N45; N53; Q61; N64; Q130; N133; N230; Q231; Q245; Q250; Q257; Q264; Q266; Q269; N280; Q287; Q289; N291; Q335; N336; Q337; Q340; N354; N370; N376]; Oxidation [M60; M180]; Carbamidomethyl [C6; C12; C16; C21; C26; C35; C44; C48; C100; C172; C351; C365; C372; C378; C385; C390]	10927.2
CCE	APE	O76011	KRT34	Keratin, type I cuticular Ha4 OS=Homo sapiens GN=KRT34 PE=2 SV=2	0	127.932	39.9083	19	72	7	1	436	49.392	5.06	Deamidated [N202; Q287; Q329]; Carbamidomethyl [C142; C214; C393]; Oxidation [M102]	2213.85
CCE	RES	A0A140TA69	KRT34	Keratin, type I cuticular Ha4 OS=Homo sapiens GN=KRT34 PE=4 SV=1	0	46.9583	26.1468	11	64	4	1	436	49.399	5.06	Oxidation [M102]; Carbamidomethyl [C214; C393]	1310.01
CCE	SCR	O76011	KRT34	Keratin, type I cuticular Ha4 OS=Homo sapiens GN=KRT34 PE=2 SV=2	0	33.1469	19.2661	8	22	3	1	436	49.392	5.06	Carbamidomethyl [C214]	795.908
NCE	APE	A0A140TA69	KRT34	Keratin, type I cuticular Ha4 OS=Homo sapiens GN=KRT34 PE=4 SV=1	0	170.773	38.9908	20	166	4	1	436	49.399	5.06	Deamidated [Q103; N106; Q287; Q306; Q308; Q377; N378; Q379; Q382; N396]; Carbamidomethyl [C161; C214; C310; C393]; Oxidation [M102]	4748.12
NCE	RES	A0A140TA69	KRT34	Keratin, type I cuticular Ha4 OS=Homo sapiens GN=KRT34 PE=4 SV=1	0	66.9313	31.1927	15	84	5	1	436	49.399	5.06	Oxidation [M102]; Carbamidomethyl [C214; C393]	1986.09
NCE	SCR	O76011	KRT34	Keratin, type I cuticular Ha4 OS=Homo sapiens GN=KRT34 PE=2 SV=2	0	371.72	80.0459	36	267	17	1	436	49.392	5.06	Deamidated [N78; N82; N85; N87; N95; Q103; N106; N175; N202; Q273; N281; Q287; Q292; Q299; N322; Q329; Q331; N333; Q352; Q355; Q357; Q377; N378; Q379; Q382; N396; N418; N422]; Oxidation [M102]; Carbamidomethyl [C58; C63; C68; C77; C86; C90; C142; C214; C310; C393; C407; C411; C414; C424; C427; C434; C435]	9056.12
NCE	APE	O76013	KRT36	Keratin, type I cuticular Ha6 OS=Homo sapiens GN=KRT36 PE=2 SV=1	0	117.886	22.4839	13	127	5	1	467	52.214	4.94	Deamidated [Q98; N101; Q167; N170; N197; Q372; N373; Q374; Q377]; Oxidation [M97; M329]; Carbamidomethyl [C209]	3293.88
NCE	RES	O76013	KRT36	Keratin, type I cuticular Ha6 OS=Homo sapiens GN=KRT36 PE=2 SV=1	0	17.8482	13.2762	6	56	3	1	467	52.214	4.94	Oxidation [M97]; Carbamidomethyl [C209]	967.359
NCE	SCR	O76013	KRT36	Keratin, type I cuticular Ha6 OS=Homo sapiens GN=KRT36 PE=2 SV=1	0	126.886	30.8351	17	89	5	1	467	52.214	4.94	Oxidation [M97; M329]; Deamidated [N101; N197; Q324]; Carbamidomethyl [C209]	2386.2
CCE	APE	P19013	KRT4	Keratin, type II cytoskeletal 4 OS=Homo sapiens GN=KRT4 PE=1 SV=4	0	33.3376	8.8015	6	143	1	1	534	57.25	6.61	Deamidated [N246; N315; Q334]	3867.94
CCE	RES	P19013	KRT4	Keratin, type II cytoskeletal 4 OS=Homo sapiens GN=KRT4 PE=1 SV=4	0	37.5798	21.9101	12	148	6	1	534	57.25	6.61	Deamidated [Q328; Q334]; Oxidation [M35]	3414.28
CCE	SCR	P19013	KRT4	Keratin, type II cytoskeletal 4 OS=Homo sapiens GN=KRT4 PE=1 SV=4	0	73.7698	34.6442	15	53	12	1	534	57.25	6.61	Deamidated [Q296; Q298; N315; Q334]; Oxidation [M297; M310]; Carbamidomethyl [C390]	1674.24
NCE	APE	P19013	KRT4	Keratin, type II cytoskeletal 4 OS=Homo sapiens GN=KRT4 PE=1 SV=4	0	62.2333	35.7678	15	117	9	1	534	57.25	6.61	Carbamidomethyl [C390]; Deamidated [Q170; Q296; Q298; Q328]; Oxidation [M35; M310]	3515.9
NCE	RES	P19013	KRT4	Keratin, type II cytoskeletal 4 OS=Homo sapiens GN=KRT4 PE=1 SV=4	0	95.9878	37.4532	19	232	12	1	534	57.25	6.61	Deamidated [N246; Q328; Q334]; Oxidation [M35; M63]	5325.66
NCE	SCR	P19013	KRT4	Keratin, type II cytoskeletal 4 OS=Homo sapiens GN=KRT4 PE=1 SV=4	0	48.5706	26.4045	11	132	7	1	534	57.25	6.61	Deamidated [Q187; Q188; Q189; N246; Q296; Q298; Q334]; Oxidation [M35; M297; M310]	3041.88
CCE	APE	P13647	KRT5	Keratin, type II cytoskeletal 5 OS=Homo sapiens GN=KRT5 PE=1 SV=3	0	336.204	57.7966	44	653	24	1	590	62.34	7.74	Deamidated [Q204; Q206; Q213; N214; Q221; N224; N225; Q229; N256; N263; N285; Q313; Q315; N332; Q345; Q369; Q370]; Oxidation [M247; M274; M284; M297; M303; M305; M314; M327; M457]; Carbamidomethyl [C55; C407; C479]	18016.4
CCE	RES	P13647	KRT5	Keratin, type II cytoskeletal 5 OS=Homo sapiens GN=KRT5 PE=1 SV=3	0	303.779	51.0169	40	755	25	1	590	62.34	7.74	Deamidated [Q204; Q206; N224; Q229; N256; N263; N332; Q345; Q369; Q370; Q406; N409; Q411; N412]; Carbamidomethyl [C55; C407; C479]; Oxidation [M247; M274; M284; M297; M303]	18360
CCE	SCR	P13647	KRT5	Keratin, type II cytoskeletal 5 OS=Homo sapiens GN=KRT5 PE=1 SV=3	0	219.363	49.4915	30	224	19	1	590	62.34	7.74	Deamidated [Q213; N214; Q221; N224; N225; N256; N285; Q313; Q315; N332; N409; Q411; N412]; Carbamidomethyl [C55; C407; C479]; Oxidation [M247; M274; M284; M297; M303; M305; M314; M327]	6622.31
NCE	APE	P13647	KRT5	Keratin, type II cytoskeletal 5 OS=Homo sapiens GN=KRT5 PE=1 SV=3	0	262.209	57.2881	41	472	23	1	590	62.34	7.74	Carbamidomethyl [C55; C407; C479]; Deamidated [N176; N177; Q206; Q213; N214; Q221; N224; N225; N256; N263; Q313; Q315; N332; Q362; Q369; Q370; Q411; N412; N430]; Oxidation [M247; M274; M284; M297; M303; M305; M314; M327; M457]	12698.5
NCE	RES	H0YI76	KRT5	Keratin, type II cytoskeletal 5 (Fragment) OS=Homo sapiens GN=KRT5 PE=1 SV=1	0	115.022	59.7015	15	295	1	1	201	23.095	4.97	Carbamidomethyl [C115; C187]; Oxidation [M5; M11; M165]; Deamidated [N9; N40; Q53; Q77; Q78; Q114; Q148]	8227.6
NCE	RES	P13647	KRT5	Keratin, type II cytoskeletal 5 OS=Homo sapiens GN=KRT5 PE=1 SV=3	0	280.056	53.7288	42	920	14	1	590	62.34	7.74	Carbamidomethyl [C55; C407; C479]; Deamidated [N176; N177; Q204; Q206; N224; Q229; N246; Q248; N256; N263; N301; N332; Q345; Q369; Q370; Q406; Q440]; Oxidation [M247; M274; M284; M297; M303; M457]	22714.4
NCE	SCR	P13647	KRT5	Keratin, type II cytoskeletal 5 OS=Homo sapiens GN=KRT5 PE=1 SV=3	0	277.241	57.2881	42	606	24	1	590	62.34	7.74	Deamidated [N176; N177; Q204; Q206; Q213; N214; N224; Q229; N256; N263; Q313; Q315; N332; Q369; Q370; N409; Q440]; Oxidation [M247; M274; M284; M297; M303; M305; M314; M327; M457]; Carbamidomethyl [C55; C407; C479]	14913.4
CCE	APE	A0A0S2Z428	KRT6A	HCG2039812, isoform CRA_b (Fragment) OS=Homo sapiens GN=KRT6A PE=2 SV=1	0	340.523	60.9929	42	611	2	1	564	60.008	8	Deamidated [Q199; Q201; Q208; N209; Q216; N219; N220; Q224; N251; N258; N280; Q285; N296; Q308; Q310; N327; Q346; Q364]; Carbamidomethyl [C51; C77; C402; C474]; Oxidation [M242; M279; M309; M322; M452]	16611.9
CCE	RES	A0A0S2Z428	KRT6A	HCG2039812, isoform CRA_b (Fragment) OS=Homo sapiens GN=KRT6A PE=2 SV=1	0	420.651	62.4113	46	721	5	1	564	60.008	8	Deamidated [Q199; Q201; N219; Q224; N251; N258; N265; N280; Q285; N296; Q308; Q310; N324; N327; Q340; Q346; Q364; Q401; N404]; Carbamidomethyl [C51; C77; C402; C474]; Oxidation [M242; M279; M309; M322; M452]	17996.3
CCE	SCR	A0A0S2Z428	KRT6A	HCG2039812, isoform CRA_b (Fragment) OS=Homo sapiens GN=KRT6A PE=2 SV=1	0	205.72	54.6099	31	219	4	1	564	60.008	8	Deamidated [Q208; N209; Q216; N219; N220; N251; N280; Q285; N296; N324; N327; Q346]; Oxidation [M242; M279; M309; M322]; Carbamidomethyl [C51; C77; C402; C474]	6822.94
NCE	APE	A0A0S2Z428	KRT6A	HCG2039812, isoform CRA_b (Fragment) OS=Homo sapiens GN=KRT6A PE=2 SV=1	0	283.106	57.0922	38	452	2	1	564	60.008	8	Carbamidomethyl [C51; C77; C402; C474]; Deamidated [N171; N172; Q201; Q208; N209; Q216; N219; N220; N251; N258; N265; Q285; N296; Q308; Q310; N324; N327; Q340; Q364; Q435]; Oxidation [M242; M279; M309; M322]	12836.8
NCE	RES	A0A0S2Z428	KRT6A	HCG2039812, isoform CRA_b (Fragment) OS=Homo sapiens GN=KRT6A PE=2 SV=1	0	307.494	62.0567	44	889	4	1	564	60.008	8	Carbamidomethyl [C51; C77; C402; C474]; Deamidated [N171; N172; Q199; Q201; N219; Q224; N251; N258; Q285; N296; Q308; Q310; N327; Q340; Q346; Q364; N425]; Oxidation [M242; M279; M309; M322; M452]	22407.9
NCE	SCR	A0A0S2Z428	KRT6A	HCG2039812, isoform CRA_b (Fragment) OS=Homo sapiens GN=KRT6A PE=2 SV=1	0	290.455	56.0284	38	561	3	1	564	60.008	8	Deamidated [N171; N172; Q199; Q201; Q208; N209; N219; Q224; N251; N258; N265; Q285; N296; Q308; Q310; N324; N327; Q346; Q357; Q435]; Carbamidomethyl [C51; C77; C402; C474]; Oxidation [M242; M279; M309; M322]	14123.7
CCE	APE	P04259	KRT6B	Keratin, type II cytoskeletal 6B OS=Homo sapiens GN=KRT6B PE=1 SV=5	0	318.859	58.5106	40	614	2	1	564	60.03	8	Deamidated [Q199; Q201; Q208; N209; Q216; N219; N220; N251; N258; N280; Q285; N296; Q308; Q310; N327; Q346; Q364]; Carbamidomethyl [C51; C77; C402; C474]; Oxidation [M279; M309; M322; M452]	16739.4
CCE	RES	P04259	KRT6B	Keratin, type II cytoskeletal 6B OS=Homo sapiens GN=KRT6B PE=1 SV=5	0	407.672	62.4113	46	694	2	1	564	60.03	8	Deamidated [Q199; Q201; N219; N251; N258; N265; N280; Q285; N296; Q308; Q310; N324; N327; Q340; Q346; Q364; Q401; N404]; Carbamidomethyl [C51; C77; C402; C474]; Oxidation [M242; M279; M309; M322; M452]	17627.1
CCE	SCR	P04259	KRT6B	Keratin, type II cytoskeletal 6B OS=Homo sapiens GN=KRT6B PE=1 SV=5	0	193.793	54.6099	30	212	4	1	564	60.03	8	Deamidated [Q208; N209; Q216; N219; N220; N251; N280; Q285; N296; N324; N327; Q346; Q364]; Carbamidomethyl [C51; C77; C402; C474]; Oxidation [M279; M309; M322]	6490.41
NCE	APE	P04259	KRT6B	Keratin, type II cytoskeletal 6B OS=Homo sapiens GN=KRT6B PE=1 SV=5	0	278.574	57.9787	38	432	2	1	564	60.03	8	Carbamidomethyl [C51; C77; C402; C474]; Deamidated [N171; N172; Q201; Q208; N209; Q216; N219; N220; N251; N258; N265; Q285; N296; Q308; Q310; N324; N327; Q340; Q364; Q435]; Oxidation [M279; M309; M322]	12100.8
NCE	RES	P04259	KRT6B	Keratin, type II cytoskeletal 6B OS=Homo sapiens GN=KRT6B PE=1 SV=5	0	293.736	58.5106	41	848	3	1	564	60.03	8	Carbamidomethyl [C51; C77; C402; C474]; Deamidated [N171; N172; Q199; Q201; N219; N251; N258; Q285; N296; Q308; Q310; N327; Q340; Q346; Q364; N425]; Oxidation [M279; M309; M322; M452]	21819.6
NCE	SCR	P04259	KRT6B	Keratin, type II cytoskeletal 6B OS=Homo sapiens GN=KRT6B PE=1 SV=5	0	282.684	56.9149	37	539	1	1	564	60.03	8	Deamidated [N171; N172; Q199; Q201; Q208; N209; N219; N251; N258; N265; Q285; N296; Q308; Q310; N324; N327; Q346; Q364; Q435]; Carbamidomethyl [C51; C77; C402; C474]; Oxidation [M279; M309; M322]	13594.9
CCE	APE	P08729	KRT7	Keratin, type II cytoskeletal 7 OS=Homo sapiens GN=KRT7 PE=1 SV=5	0	120.746	48.6141	23	160	16	1	469	51.354	5.48	Deamidated [Q70; N229; Q237; Q239]; Oxidation [M249]	4801.68
CCE	RES	P08729	KRT7	Keratin, type II cytoskeletal 7 OS=Homo sapiens GN=KRT7 PE=1 SV=5	0	41.9842	18.9765	9	116	5	1	469	51.354	5.48		3331.16
CCE	SCR	P08729	KRT7	Keratin, type II cytoskeletal 7 OS=Homo sapiens GN=KRT7 PE=1 SV=5	0	19.2057	7.03625	4	25	1	1	469	51.354	5.48		809.976
CCE	APE	Q3SY84	KRT71	Keratin, type II cytoskeletal 71 OS=Homo sapiens GN=KRT71 PE=1 SV=3	0	52.9894	17.0172	10	93	5	1	523	57.256	6.61	Deamidated [Q154; N225]; Oxidation [M427]	2085.33
CCE	RES	Q3SY84	KRT71	Keratin, type II cytoskeletal 71 OS=Homo sapiens GN=KRT71 PE=1 SV=3	0	59.3741	19.3117	11	121	6	1	523	57.256	6.61	Deamidated [Q153; Q154]; Oxidation [M427]	2880.32
CCE	SCR	Q3SY84	KRT71	Keratin, type II cytoskeletal 71 OS=Homo sapiens GN=KRT71 PE=1 SV=3	0	27.1909	13.1931	7	25	3	1	523	57.256	6.61	Deamidated [Q153; Q154; N155]; Oxidation [M427]	591.857
NCE	APE	Q3SY84	KRT71	Keratin, type II cytoskeletal 71 OS=Homo sapiens GN=KRT71 PE=1 SV=3	0	33.5301	14.7228	8	57	2	1	523	57.256	6.61	Oxidation [M427]	1437.92
NCE	RES	Q3SY84	KRT71	Keratin, type II cytoskeletal 71 OS=Homo sapiens GN=KRT71 PE=1 SV=3	0	58.2322	17.0172	10	144	3	1	523	57.256	6.61	Deamidated [Q153; Q154; N155; Q156; N225]; Oxidation [M427]	3092.97
NCE	SCR	Q3SY84	KRT71	Keratin, type II cytoskeletal 71 OS=Homo sapiens GN=KRT71 PE=1 SV=3	0	62.5959	21.4149	12	91	7	1	523	57.256	6.61	Deamidated [Q153; Q154; N155; Q156; N225]; Oxidation [M427]	1935.95
NCE	APE	O95678	KRT75	Keratin, type II cytoskeletal 75 OS=Homo sapiens GN=KRT75 PE=1 SV=2	0	84.4751	20.3267	16	162	3	1	551	59.524	7.74	Carbamidomethyl [C460]; Deamidated [N157; N158; N251; N313; Q350]; Oxidation [M265]	4552.4
NCE	RES	O95678	KRT75	Keratin, type II cytoskeletal 75 OS=Homo sapiens GN=KRT75 PE=1 SV=2	0	87.4563	19.0563	16	254	2	1	551	59.524	7.74	Carbamidomethyl [C460]; Deamidated [N157; N158; N313; Q350]; Oxidation [M265]	5996.77
NCE	SCR	O95678	KRT75	Keratin, type II cytoskeletal 75 OS=Homo sapiens GN=KRT75 PE=1 SV=2	0	101.676	20.5082	18	200	4	1	551	59.524	7.74	Oxidation [M265]; Deamidated [N157; N158; N313; Q343]; Carbamidomethyl [C460]	5184.48
NCE	APE	Q01546	KRT76	Keratin, type II cytoskeletal 2 oral OS=Homo sapiens GN=KRT76 PE=1 SV=2	0	44.8788	14.8903	14	103	2	1	638	65.8	8.12	Carbamidomethyl [C494]; Oxidation [M299; M472]; Deamidated [N191; N192; Q360]	2435.84
NCE	RES	Q01546	KRT76	Keratin, type II cytoskeletal 2 oral OS=Homo sapiens GN=KRT76 PE=1 SV=2	0	62.8255	13.3229	13	210	2	1	638	65.8	8.12	Carbamidomethyl [C494]; Deamidated [N191; N192; Q360; Q366]; Oxidation [M472]	3847.41
NCE	SCR	Q01546	KRT76	Keratin, type II cytoskeletal 2 oral OS=Homo sapiens GN=KRT76 PE=1 SV=2	0	57.4251	13.7931	14	154	2	1	638	65.8	8.12	Deamidated [N191; N192; Q305; Q366]; Oxidation [M299; M472]; Carbamidomethyl [C494]	3314.83
CCE	APE	Q0IIN1	KRT77	Keratin 77 OS=Homo sapiens GN=KRT77 PE=2 SV=1	0	115.631	36.1592	20	323	15	1	578	61.764	5.85	Deamidated [Q187; Q188; N189; Q190; Q193; Q362; Q365]; Oxidation [M75; M234; M243; M323; M380]; Carbamidomethyl [C83]	7465.76
CCE	RES	Q0IIN1	KRT77	Keratin 77 OS=Homo sapiens GN=KRT77 PE=2 SV=1	0	120.126	30.9689	19	395	14	1	578	61.764	5.85	Oxidation [M234; M243]; Deamidated [Q187; Q188; N189; Q190; Q193; Q362; Q365]; Carbamidomethyl [C83]	8450.08
CCE	SCR	Q0IIN1	KRT77	Keratin 77 OS=Homo sapiens GN=KRT77 PE=2 SV=1	0	68.6056	26.9896	14	81	10	1	578	61.764	5.85	Deamidated [Q187; Q188; N189; Q190; Q193; Q309; Q362; Q365]; Oxidation [M234; M243; M323]	2132.1
NCE	APE	Q0IIN1	KRT77	Keratin 77 OS=Homo sapiens GN=KRT77 PE=2 SV=1	0	67.4269	20.4152	12	183	9	1	578	61.764	5.85	Deamidated [Q187; Q188; N189; Q190; Q193; Q362; Q365]; Oxidation [M234]	4222.27
NCE	RES	Q0IIN1	KRT77	Keratin 77 OS=Homo sapiens GN=KRT77 PE=2 SV=1	0	100.34	26.6436	17	541	14	1	578	61.764	5.85	Oxidation [M234; M243; M380]; Deamidated [Q187; Q188; N189; Q190; Q193; Q362; Q365]; Carbamidomethyl [C83]	10348.7
NCE	SCR	Q0IIN1	KRT77	Keratin 77 OS=Homo sapiens GN=KRT77 PE=2 SV=1	0	69.3651	18.3391	11	262	8	1	578	61.764	5.85	Deamidated [Q187; Q188; N189; Q190; Q193; Q362; Q365]; Oxidation [M234; M243]	5189.29
CCE	APE	Q8N1N4	KRT78	Keratin, type II cytoskeletal 78 OS=Homo sapiens GN=KRT78 PE=2 SV=2	0	77.7411	29.2308	16	85	13	1	520	56.83	6.02	Carbamidomethyl [C394; C422]; Deamidated [N119; N120; Q121; Q354]	2333.32
CCE	RES	Q8N1N4	KRT78	Keratin, type II cytoskeletal 78 OS=Homo sapiens GN=KRT78 PE=2 SV=2	0	77.3105	34.8077	15	117	12	1	520	56.83	6.02	Carbamidomethyl [C47; C394; C422]; Deamidated [N119; N120; Q121; Q260]; Oxidation [M270]	2664.47
CCE	SCR	Q8N1N4	KRT78	Keratin, type II cytoskeletal 78 OS=Homo sapiens GN=KRT78 PE=2 SV=2	0	43.6343	22.1154	10	33	9	1	520	56.83	6.02	Carbamidomethyl [C47]; Deamidated [N119; N120; Q121]	1021.72
NCE	APE	Q8N1N4	KRT78	Keratin, type II cytoskeletal 78 OS=Homo sapiens GN=KRT78 PE=2 SV=2	0	46.7788	21.1538	11	71	10	1	520	56.83	6.02	Deamidated [N119; N120; Q121]; Carbamidomethyl [C47]	2111.75
NCE	RES	Q8N1N4	KRT78	Keratin, type II cytoskeletal 78 OS=Homo sapiens GN=KRT78 PE=2 SV=2	0	100.941	31.1538	14	172	12	1	520	56.83	6.02	Deamidated [N119; N120; Q121; Q256; Q260; Q328; Q331; Q349; N350; Q354]; Carbamidomethyl [C47; C394; C422]; Oxidation [M270]	5240.99
NCE	SCR	Q8N1N4	KRT78	Keratin, type II cytoskeletal 78 OS=Homo sapiens GN=KRT78 PE=2 SV=2	0	61.8507	25.1923	12	109	11	1	520	56.83	6.02	Carbamidomethyl [C47; C394; C422]; Deamidated [N119; N120; Q121]	2582.15
CCE	APE	P05787	KRT8	Keratin, type II cytoskeletal 8 OS=Homo sapiens GN=KRT8 PE=1 SV=7	0	157.899	51.7598	28	261	17	1	483	53.671	5.59	Deamidated [N177; N184; N222]; Oxidation [M136; M139; M168; M189; M248; M256; M281; M378]	7453.88
CCE	RES	P05787	KRT8	Keratin, type II cytoskeletal 8 OS=Homo sapiens GN=KRT8 PE=1 SV=7	0	73.2856	28.3644	14	217	9	1	483	53.671	5.59	Deamidated [N177; N184]; Oxidation [M136; M139; M189; M248; M256]	5786.24
CCE	SCR	P05787	KRT8	Keratin, type II cytoskeletal 8 OS=Homo sapiens GN=KRT8 PE=1 SV=7	0	24.5244	11.1801	6	29	2	1	483	53.671	5.59	Deamidated [N177]; Oxidation [M256]	862.665
CCE	APE	Q6KB66	KRT80	Keratin, type II cytoskeletal 80 OS=Homo sapiens GN=KRT80 PE=1 SV=2	0	41.0401	19.9115	8	96	7	1	452	50.494	5.67	Oxidation [M216]; Deamidated [Q367; N371]	3359.49
CCE	RES	Q6KB66	KRT80	Keratin, type II cytoskeletal 80 OS=Homo sapiens GN=KRT80 PE=1 SV=2	0	50.7655	31.4159	13	74	12	1	452	50.494	5.67	Oxidation [M181; M240; M394]	2217.13
CCE	SCR	Q6KB66	KRT80	Keratin, type II cytoskeletal 80 OS=Homo sapiens GN=KRT80 PE=1 SV=2	0	12.5887	10.6195	4	17	3	1	452	50.494	5.67	Oxidation [M181]	606.979
NCE	APE	Q6KB66	KRT80	Keratin, type II cytoskeletal 80 OS=Homo sapiens GN=KRT80 PE=1 SV=2	0	17.7616	13.0531	5	59	4	1	452	50.494	5.67		2049.87
NCE	RES	Q6KB66	KRT80	Keratin, type II cytoskeletal 80 OS=Homo sapiens GN=KRT80 PE=1 SV=2	0	31.3134	17.2566	7	85	6	1	452	50.494	5.67	Oxidation [M216]	2658.06
NCE	SCR	Q6KB66	KRT80	Keratin, type II cytoskeletal 80 OS=Homo sapiens GN=KRT80 PE=1 SV=2	0	24.459	19.9115	8	68	7	1	452	50.494	5.67	Oxidation [M216]	1939.87
[truncated: 709 more rows]

## Sheet: ProteinId_ALL_sample
Fraction	SAMPLE	Accession	Gene	Description	Exp. q-value	Sum PEP Score	Coverage	# Peptides	# PSMs	# Unique Peptides	# Protein Groups	# AAs	MW [kDa]	calc. pI	Modifications	Score A5 Mascot
Found only in APE
CCE	APE	A0A0X9T7V9	0	GCT-A4 light chain variable region (Fragment) OS=Homo sapiens PE=2 SV=1	0	14.833	39.4495	3	8	2	1	109	11.8	8.47	Oxidation [M4]	232
CCE	APE	P78328	0	HP47 protein (Fragment) OS=Homo sapiens PE=2 SV=1	0	7.658	30.7692	2	2	2	1	78	8.7	7.05		73
CCE	APE	Q9NP29	0	Microfibrillar protein 2 (Fragment) OS=Homo sapiens PE=2 SV=1	0	18.833	18.4615	2	10	1	1	130	14.1	9.64	Deamidated [N57; Q63; Q64]	246
CCE	APE	H0YHG0	0	Uncharacterized protein (Fragment) OS=Homo sapiens PE=1 SV=1	0	12.213	5.35373	2	2	2	1	523	59.1	8.59		163
CCE	APE	F8W031	0	Uncharacterized protein (Fragment) OS=Homo sapiens PE=1 SV=1	0	8.341	11.0266	2	2	2	1	263	29.2	7.01		118
CCE	APE	H3BN98	0	Uncharacterized protein (Fragment) OS=Homo sapiens PE=4 SV=2	0	5.158	7.173	2	4	2	1	237	27.2	9.55	Oxidation [M170]	100
CCE	APE	Q9NUJ1	ABHD10	Mycophenolic acid acyl-glucuronide esterase, mitochondrial OS=Homo sapiens GN=ABHD10 PE=1 SV=1	0	7.804	15.0327	3	3	3	1	306	33.9	8.57	Deamidated [N89]; Oxidation [M88]	100
CCE	APE	B2RB23	ACAA2	cDNA, FLJ95265, highly similar to Homo sapiens acetyl-Coenzyme A acyltransferase 2 (mitochondrial 3-oxoacyl-Coenzyme A thiolase) (ACAA2), nuclear gene encoding mitochondrial protein, mRNA OS=Homo sapiens PE=2 SV=1	0	8.755	9.57179	3	4	3	1	397	42	8.25	Oxidation [M203]	137
CCE	APE	A0A140VJX1	ACAT1	Testicular tissue protein Li 198 OS=Homo sapiens PE=2 SV=1	0	24.208	15.2225	5	10	5	1	427	45.2	8.85	Oxidation [M91]	326
CCE	APE	Q4LE36	ACLYvariantprotein	ACLY variant protein (Fragment) OS=Homo sapiens GN=ACLY variant protein PE=2 SV=1	0	11.071	3.86983	3	3	3	1	1137	124.5	8.03	Oxidation [M510; M678]	144
CCE	APE	O00154	ACOT7	Cytosolic acyl coenzyme A thioester hydrolase OS=Homo sapiens GN=ACOT7 PE=1 SV=3	0	14.967	9.21053	3	6	3	1	380	41.8	8.54	Oxidation [M79; M254]	249
CCE	APE	Q562L9	ACT	Actin-like protein (Fragment) OS=Homo sapiens GN=ACT PE=4 SV=1	0	21.692	53.3981	3	31	1	1	103	11.5	6.52	Oxidation [M70]	419
CCE	APE	Q562M5	ACT	Actin-like protein (Fragment) OS=Homo sapiens GN=ACT PE=4 SV=1	0	18.407	57.2816	3	8	1	1	103	11.6	6.35	Deamidated [N9]; Oxidation [M70]	231
CCE	APE	Q562Z4	ACT	Actin-like protein (Fragment) OS=Homo sapiens GN=ACT PE=3 SV=1	0	13.8655	25.2427	2	24	1	1	103	11.548	7.58		381.304
CCE	APE	B4DUI8	ACTA2	cDNA FLJ52761, highly similar to Actin, aortic smooth muscle OS=Homo sapiens PE=2 SV=1	0	70.979	28.012	11	71	1	1	332	37.3	5.55	Oxidation [M1; M4; M39; M147; M270; M282]; Deamidated [Q203; N209; Q271]	1750
CCE	APE	B4DW52	ACTB	cDNA FLJ55253, highly similar to Actin, cytoplasmic 1 OS=Homo sapiens PE=2 SV=1	0	189.356	62.8242	20	200	1	1	347	38.6	5.35	Oxidation [M44; M54; M125; M162; M199; M277; M285; M297]; Deamidated [N64; Q218; N224; N268; Q286]; Carbamidomethyl [C189]	5704
CCE	APE	Q562R1	ACTBL2	Beta-actin-like protein 2 OS=Homo sapiens GN=ACTBL2 PE=1 SV=2	0	43.354	19.9468	8	48	2	1	376	42	5.59	Oxidation [M45; M48; M191]; Deamidated [Q247; N253]; Carbamidomethyl [C53]	1186
CCE	APE	P68032	ACTC1	Actin, alpha cardiac muscle 1 OS=Homo sapiens GN=ACTC1 PE=1 SV=1	0	128.233	34.2175	16	107	2	1	377	42	5.39	Oxidation [M46; M49; M84; M192; M315; M327]; Deamidated [Q43; Q51; N94; Q248; N254; Q316]	2790
CCE	APE	O96019	ACTL6A	Actin-like protein 6A OS=Homo sapiens GN=ACTL6A PE=1 SV=1	0	24.935	12.3543	4	9	4	1	429	47.4	5.6	Deamidated [N162; N383; N384]; Oxidation [M122]	346
CCE	APE	P61163	ACTR1A	Alpha-centractin OS=Homo sapiens GN=ACTR1A PE=1 SV=1	0	4.33	7.44681	2	3	2	1	376	42.6	6.64	Carbamidomethyl [C222]	56
CCE	APE	P61160	ACTR2	Actin-related protein 2 OS=Homo sapiens GN=ACTR2 PE=1 SV=1	0	24.813	24.1117	7	12	7	1	394	44.7	6.74	Oxidation [M56; M67; M74; M114; M309]; Carbamidomethyl [C11; C221]; Deamidated [N76]	313
CCE	APE	A0A024RAI1	ACTR3	ARP3 actin-related protein 3 homolog (Yeast), isoform CRA_a OS=Homo sapiens GN=ACTR3 PE=3 SV=1	0	29.222	27.0335	8	10	8	1	418	47.3	5.88	Oxidation [M89; M93; M327; M372]; Deamidated [N118]	205
CCE	APE	P30520	ADSS	Adenylosuccinate synthetase isozyme 2 OS=Homo sapiens GN=ADSS PE=1 SV=3	0	9.762	4.82456	2	3	2	1	456	50.1	6.55	Oxidation [M368]	127
CCE	APE	P23526	AHCY	Adenosylhomocysteinase OS=Homo sapiens GN=AHCY PE=1 SV=4	0	25.941	16.8981	7	17	7	1	432	47.7	6.34	Deamidated [N181]; Carbamidomethyl [C195]; Oxidation [M29; M33]	514
CCE	APE	O95433	AHSA1	Activator of 90 kDa heat shock protein ATPase homolog 1 OS=Homo sapiens GN=AHSA1 PE=1 SV=1	0	14.127	13.3136	4	5	4	1	338	38.3	5.53	Oxidation [M148]	166
CCE	APE	Q12904	AIMP1	Aminoacyl tRNA synthase complex-interacting multifunctional protein 1 OS=Homo sapiens GN=AIMP1 PE=1 SV=2	0	8.664	10.2564	2	2	2	1	312	34.3	8.43	Deamidated [N243]	109
CCE	APE	P54819	AK2	Adenylate kinase 2, mitochondrial OS=Homo sapiens GN=AK2 PE=1 SV=2	0	19.324	28.0335	5	7	5	1	239	26.5	7.81	Oxidation [M49]; Carbamidomethyl [C40; C42]; Deamidated [N94]	257
CCE	APE	P15121	AKR1B1	Aldose reductase OS=Homo sapiens GN=AKR1B1 PE=1 SV=3	0	15.874	17.4051	6	8	6	1	316	35.8	6.98	Oxidation [M286]	172
CCE	APE	A0A0A0MT30	AKR1C1	Aldo-keto reductase family 1 member C1 OS=Homo sapiens GN=AKR1C1 PE=1 SV=1	0	9.45295	10.8025	3	4	3	1	324	37.092	7.9		122
CCE	APE	P30837	ALDH1B1	Aldehyde dehydrogenase X, mitochondrial OS=Homo sapiens GN=ALDH1B1 PE=1 SV=3	0	29.141	14.3133	5	7	5	1	517	57.2	6.8		300
CCE	APE	P05091	ALDH2	Aldehyde dehydrogenase, mitochondrial OS=Homo sapiens GN=ALDH2 PE=1 SV=2	0	13.477	10.058	4	5	4	1	517	56.3	7.05	Oxidation [M208]	118
CCE	APE	P51648	ALDH3A2	Fatty aldehyde dehydrogenase OS=Homo sapiens GN=ALDH3A2 PE=1 SV=1	0	14.358	8.65979	4	7	4	1	485	54.8	7.88		192
CCE	APE	E9PB61	ALYREF	THO complex subunit 4 OS=Homo sapiens GN=ALYREF PE=1 SV=1	0	6.395	13.6364	2	2	2	1	264	27.5	11.05	Deamidated [N174]; Oxidation [M183]	43
CCE	APE	Q9BTT0	ANP32E	Acidic leucine-rich nuclear phosphoprotein 32 family member E OS=Homo sapiens GN=ANP32E PE=1 SV=1	0	22.634	20.8955	5	10	5	1	268	30.7	3.85	Oxidation [M49]	355
CCE	APE	Q6LES2	ANXA4	Annexin (Fragment) OS=Homo sapiens GN=ANXA4 PE=2 SV=1	0	8.544	8.09969	2	3	2	1	321	36.1	6.13	Oxidation [M19]	142
CCE	APE	Q9HDC9	APMAP	Adipocyte plasma membrane-associated protein OS=Homo sapiens GN=APMAP PE=1 SV=2	0	9.883	7.21154	3	6	3	1	416	46.5	6.16		128
CCE	APE	B4DP80	APOA1BP	NAD(P)H-hydrate epimerase OS=Homo sapiens GN=APOA1BP PE=2 SV=1	0	7.218	14.658	3	4	3	1	307	33.6	8.73		74
CCE	APE	J3QQX2	ARHGDIA	Rho GDP-dissociation inhibitor 1 OS=Homo sapiens GN=ARHGDIA PE=1 SV=1	0	42.622	19.5745	5	12	5	1	235	25.8	7.44	Oxidation [M145]	459
CCE	APE	O15143	ARPC1B	Actin-related protein 2/3 complex subunit 1B OS=Homo sapiens GN=ARPC1B PE=1 SV=3	0	8.846	5.64516	2	3	2	1	372	40.9	8.35		95
CCE	APE	Q53R19	ARPC2	Arp2/3 complex 34 kDa subunit OS=Homo sapiens GN=ARPC2 PE=2 SV=1	0	18.069	14.6667	3	7	3	1	300	34.3	7.36		185
CCE	APE	B2R7P8	ATIC	cDNA, FLJ93545, highly similar to Homo sapiens 5-aminoimidazole-4-carboxamide ribonucleotide formyltransferase/IMP cyclohydrolase (ATIC), mRNA OS=Homo sapiens PE=2 SV=1	0	4.812	3.88514	2	2	2	1	592	64.6	6.8		60
CCE	APE	Q6DD88	ATL3	Atlastin-3 OS=Homo sapiens GN=ATL3 PE=1 SV=1	0	26.477	12.1996	4	6	4	1	541	60.5	5.66	Oxidation [M19; M343]	360
CCE	APE	P05023	ATP1A1	Sodium/potassium-transporting ATPase subunit alpha-1 OS=Homo sapiens GN=ATP1A1 PE=1 SV=1	0	4.881	2.15054	2	2	2	1	1023	112.8	5.49		63
CCE	APE	P54709	ATP1B3	Sodium/potassium-transporting ATPase subunit beta-3 OS=Homo sapiens GN=ATP1B3 PE=1 SV=1	0	7.456	8.96057	2	4	2	1	279	31.5	8.35		124
CCE	APE	P36542	ATP5C1	ATP synthase subunit gamma, mitochondrial OS=Homo sapiens GN=ATP5C1 PE=1 SV=1	0	12.988	10.0671	3	5	3	1	298	33	9.22		134
CCE	APE	Q9UBB4	ATXN10	Ataxin-10 OS=Homo sapiens GN=ATXN10 PE=1 SV=1	0	6.975	6.31579	3	3	3	1	475	53.5	5.25		61
CCE	APE	P51572	BCAP31	B-cell receptor-associated protein 31 OS=Homo sapiens GN=BCAP31 PE=1 SV=3	0	10.611	11.7886	3	4	3	1	246	28	8.44	Oxidation [M212; M241]	133
CCE	APE	Q9P287	BCCIP	BRCA2 and CDKN1A-interacting protein OS=Homo sapiens GN=BCCIP PE=1 SV=1	0	7.275	14.9682	3	3	3	1	314	36	4.61	Deamidated [Q98]	74
CCE	APE	Q53FN7	BZW1	BZW1 protein variant (Fragment) OS=Homo sapiens PE=2 SV=1	0	7.669	9.43396	4	6	4	1	424	48.6	6.11	Oxidation [M221]	78
CCE	APE	Q549M8	C14orf166	CLE7 OS=Homo sapiens GN=C14orf166 PE=2 SV=1	0	15.199	20.9016	4	6	4	1	244	28.1	6.65		204
CCE	APE	A0A024R904	CACYBP	Calcyclin binding protein, isoform CRA_a OS=Homo sapiens GN=CACYBP PE=4 SV=1	0	33.048	41.2281	7	12	7	1	228	26.2	8.25	Oxidation [M127; M192]	307
CCE	APE	B2RDY9	CAP1	Adenylyl cyclase-associated protein OS=Homo sapiens PE=2 SV=1	0	25.67	15.1579	5	8	5	1	475	51.6	8.22	Oxidation [M157; M162]	309
CCE	APE	P16152	CBR1	Carbonyl reductase [NADPH] 1 OS=Homo sapiens GN=CBR1 PE=1 SV=3	0	26.756	34.296	7	9	7	1	277	30.4	8.32	Deamidated [N89]	312
CCE	APE	Q13185	CBX3	Chromobox protein homolog 3 OS=Homo sapiens GN=CBX3 PE=1 SV=4	0	3.134	12.0219	2	2	2	1	183	20.8	5.33	Oxidation [M137; M140]	43
CCE	APE	P78371	CCT2	T-complex protein 1 subunit beta OS=Homo sapiens GN=CCT2 PE=1 SV=4	0	123.501	42.0561	17	33	17	1	535	57.5	6.46	Oxidation [M62; M87; M244; M353; M445; M480]	1766
CCE	APE	Q59H77	CCT3	T-complex protein 1 subunit gamma (Fragment) OS=Homo sapiens PE=2 SV=1	0	8.823	3.98614	2	2	2	1	577	63.5	6.43	Oxidation [M337]	100
CCE	APE	A8K3C3	CCT4	T-complex protein 1 subunit delta OS=Homo sapiens PE=2 SV=1	0	32.896	15.9555	7	12	7	1	539	57.9	7.83	Oxidation [M90; M151]	328
CCE	APE	P50990	CCT8	T-complex protein 1 subunit theta OS=Homo sapiens GN=CCT8 PE=1 SV=4	0	13.619	6.20438	3	3	3	1	548	59.6	5.6	Oxidation [M492]	126
CCE	APE	A0A024R7B7	CDC37	CDC37 cell division cycle 37 homolog (S. cerevisiae), isoform CRA_a OS=Homo sapiens GN=CDC37 PE=4 SV=1	0	11.406	10.8466	3	5	3	1	378	44.4	5.25	Oxidation [M316]	182
CCE	APE	K7PML8	CDKN2A	Cyclin-dependent kinase inhibitor 2A OS=Homo sapiens GN=CDKN2A PE=2 SV=1	0	3.50413	18.5897	2	2	2	1	156	16.522	5.81		52
CCE	APE	A0A1U9X8X6	CDSN	CDSN OS=Homo sapiens PE=4 SV=1	0	5.219	5.10397	2	5	2	1	529	51.5	8.35		106
CCE	APE	F8WAR4	CHCHD3	MICOS complex subunit OS=Homo sapiens GN=CHCHD3 PE=1 SV=1	0	7.615	10.7884	2	3	2	1	241	27.7	6.64		92
CCE	APE	A0A024RBH2	CKAP4	Cytoskeleton-associated protein 4, isoform CRA_c OS=Homo sapiens GN=CKAP4 PE=4 SV=1	0	7.128	3.48837	2	2	2	1	602	66	5.92		78
CCE	APE	A0A0S2Z471	CKB	Creatine kinase brain isoform 2 (Fragment) OS=Homo sapiens GN=CKB PE=2 SV=1	0	42.798	20.4938	7	17	7	1	405	44.9	6.11	Oxidation [M376]	720
CCE	APE	O00299	CLIC1	Chloride intracellular channel protein 1 OS=Homo sapiens GN=CLIC1 PE=1 SV=4	0	23.507	31.9502	6	9	6	1	241	26.9	5.17	Carbamidomethyl [C24; C178]	263
CCE	APE	O95833	CLIC3	Chloride intracellular channel protein 3 OS=Homo sapiens GN=CLIC3 PE=1 SV=2	0	8.841	16.1017	3	4	3	1	236	26.6	6.43	Oxidation [M30]	124
CCE	APE	Q6FIC5	CLIC4	Chloride intracellular channel protein OS=Homo sapiens GN=CLIC4 PE=2 SV=1	0	12.891	19.7628	4	5	4	1	253	28.8	5.59	Oxidation [M119]; Carbamidomethyl [C35]	145
CCE	APE	P10909	CLU	Clusterin OS=Homo sapiens GN=CLU PE=1 SV=1	0	8.885	5.12249	2	2	2	1	449	52.5	6.27		98
CCE	APE	B2RD36	CMBL	cDNA, FLJ96437 OS=Homo sapiens PE=2 SV=1	0	6.457	8.97959	3	4	3	1	245	28	6.79	Oxidation [M245]	60
CCE	APE	P09543	CNP	2',3'-cyclic-nucleotide 3'-phosphodiesterase OS=Homo sapiens GN=CNP PE=1 SV=2	0	11.409	10.2138	4	6	4	1	421	47.5	9.07	Oxidation [M236]	146
CCE	APE	M0QXB4	COPE	Coatomer protein complex, subunit epsilon, isoform CRA_g OS=Homo sapiens GN=COPE PE=1 SV=1	0	16.054	19.6375	3	6	3	1	331	36.9	5.16	Oxidation [M86; M122; M195]; Deamidated [Q196; Q206]	157
CCE	APE	Q59EL2	COPS2	COP9 constitutive photomorphogenic homolog subunit 2 variant (Fragment) OS=Homo sapiens PE=2 SV=1	0	11.81	8.86918	3	4	3	1	451	52.5	5.54	Oxidation [M346]	99
CCE	APE	D6RFN0	COPS4	COP9 signalosome complex subunit 4 OS=Homo sapiens GN=COPS4 PE=1 SV=1	0	16.726	9.13242	3	6	3	1	438	49.7	5.81	Deamidated [Q125]	252
CCE	APE	Q59EA2	CORO1C	Coronin (Fragment) OS=Homo sapiens PE=2 SV=1	0	22.311	11.5768	4	9	4	1	501	56.3	8.19		327
CCE	APE	P36551	CPOX	Oxygen-dependent coproporphyrinogen-III oxidase, mitochondrial OS=Homo sapiens GN=CPOX PE=1 SV=3	0	3.105	4.84581	2	3	2	1	454	50.1	8.25	Oxidation [M419]	69
CCE	APE	B3KME2	CRTAP	cDNA FLJ10772 fis, clone NT2RP4000243, highly similar to Cartilage-associated protein OS=Homo sapiens PE=2 SV=1	0	9.745	8.22943	3	4	3	1	401	46.5	5.85	Oxidation [M229]	125
CCE	APE	Q08257	CRYZ	Quinone oxidoreductase OS=Homo sapiens GN=CRYZ PE=1 SV=1	0	24.761	27.9635	5	6	5	1	329	35.2	8.44	Deamidated [N192]	191
CCE	APE	O75390	CS	Citrate synthase, mitochondrial OS=Homo sapiens GN=CS PE=1 SV=2	0	30.04	17.5966	7	20	7	1	466	51.7	8.32	Oxidation [M67; M68; M72]	759
CCE	APE	Q5U5J2	CSNK2A1	CSNK2A1 protein OS=Homo sapiens GN=CSNK2A1 PE=1 SV=1	0	8.881	7.0529	3	4	3	1	397	45.9	7.96	Oxidation [M137; M319]	87
CCE	APE	Q05048	CSTF1	Cleavage stimulation factor subunit 1 OS=Homo sapiens GN=CSTF1 PE=1 SV=1	0	6.233	7.65661	2	2	2	1	431	48.3	6.58		79
CCE	APE	Q5U000	CTSZ	Cathepsin Z OS=Homo sapiens PE=2 SV=1	0	10.079	7.26073	2	2	2	1	303	33.8	7.11		104
CCE	APE	P08574	CYC1	Cytochrome c1, heme protein, mitochondrial OS=Homo sapiens GN=CYC1 PE=1 SV=3	0	19.333	19.6923	5	7	5	1	325	35.4	9	Carbamidomethyl [C139; C271]; Oxidation [M292; M294; M295; M296]	139
CCE	APE	P99999	CYCS	Cytochrome c OS=Homo sapiens GN=CYCS PE=1 SV=2	0	4.837	27.619	3	4	3	1	105	11.7	9.57	Oxidation [M81]	49
CCE	APE	A0A140VJW5	DARS	Testicular tissue protein Li 192 OS=Homo sapiens PE=2 SV=1	0	42.415	28.9421	12	15	12	1	501	57.1	6.55	Oxidation [M478]	375
CCE	APE	P81605	DCD	Dermcidin OS=Homo sapiens GN=DCD PE=1 SV=2	0	19.358	34.5455	4	34	4	1	110	11.3	6.54		781
CCE	APE	Q53H88	DCTN2	Dynactin 2 variant (Fragment) OS=Homo sapiens PE=2 SV=1	0	12.281	13.5468	5	6	5	1	406	44.8	5.12	Oxidation [M383]	140
CCE	APE	Q16531	DDB1	DNA damage-binding protein 1 OS=Homo sapiens GN=DDB1 PE=1 SV=1	0	7.177	3.50877	3	3	3	1	1140	126.9	5.26	Oxidation [M1105; M1120]	91
CCE	APE	B4DX78	DDX39A	cDNA FLJ55484, highly similar to ATP-dependent RNA helicase DDX39 (EC 3.6.1.-) OS=Homo sapiens PE=2 SV=1	0	32.511	16.5957	7	13	1	1	470	53.7	5.9		373
CCE	APE	Q13838	DDX39B	Spliceosome RNA helicase DDX39B OS=Homo sapiens GN=DDX39B PE=1 SV=1	0	33.211	18.2243	7	14	1	1	428	49	5.67		405
CCE	APE	A0A024R8W0	DDX48	DEAD (Asp-Glu-Ala-Asp) box polypeptide 48, isoform CRA_a OS=Homo sapiens GN=DDX48 PE=3 SV=1	0	51.133	24.3309	10	24	8	1	411	46.8	6.73	Oxidation [M183; M192; M233]	725
CCE	APE	P26196	DDX6	Probable ATP-dependent RNA helicase DDX6 OS=Homo sapiens GN=DDX6 PE=1 SV=2	0	6.458	5.17598	2	4	2	1	483	54.4	8.66	Oxidation [M197]	112
CCE	APE	Q5HYL6	DKFZp686E1899	Putative uncharacterized protein DKFZp686E1899 OS=Homo sapiens GN=DKFZp686E1899 PE=2 SV=1	0	8.749	6.81818	2	4	2	1	352	39.5	5.19	Oxidation [M305]	147
CCE	APE	Q6N093	DKFZp686I04196	Putative uncharacterized protein DKFZp686I04196 (Fragment) OS=Homo sapiens GN=DKFZp686I04196 PE=2 SV=1	0	23.979	20.8633	8	23	5	1	417	46	7.59	Carbamidomethyl [C105; C118; C337]; Oxidation [M222]; Deamidated [N285]	354
CCE	APE	Q5H9N4	DKFZp686L20222	Putative uncharacterized protein DKFZp686L20222 OS=Homo sapiens GN=DKFZp686L20222 PE=3 SV=1	0	10.398	10.8911	3	6	2	1	303	34.8	8.95		126
CCE	APE	Q5HYG7	DKFZp686M24262	Putative uncharacterized protein DKFZp686M24262 OS=Homo sapiens GN=DKFZp686M24262 PE=2 SV=1	0	20.149	11.2335	4	6	4	1	454	50.3	7.8		193
CCE	APE	A0A024R713	DLD	Dihydrolipoyl dehydrogenase OS=Homo sapiens GN=DLD PE=3 SV=1	0	22.657	11.002	4	7	4	1	509	54.1	7.85	Oxidation [M361]	272
CCE	APE	P31689	DNAJA1	DnaJ homolog subfamily A member 1 OS=Homo sapiens GN=DNAJA1 PE=1 SV=2	0	19.154	13.0982	4	6	4	1	397	44.8	7.08		198
CCE	APE	Q9UBS4	DNAJB11	DnaJ homolog subfamily B member 11 OS=Homo sapiens GN=DNAJB11 PE=1 SV=1	0	4.26181	7.5419	2	3	2	1	358	40.489	6.18		65
CCE	APE	Q9UHL4	DPP7	Dipeptidyl peptidase 2 OS=Homo sapiens GN=DPP7 PE=1 SV=3	0	13.782	9.14634	4	6	4	1	492	54.3	6.32	Oxidation [M260]	226
CCE	APE	Q9Y295	DRG1	Developmentally-regulated GTP-binding protein 1 OS=Homo sapiens GN=DRG1 PE=1 SV=1	0	6.716	7.62943	2	3	2	1	367	40.5	8.9		110
CCE	APE	A0A024RC29	DSC3	Desmocollin 3, isoform CRA_b OS=Homo sapiens GN=DSC3 PE=4 SV=1	0	10.946	3.57143	2	2	2	1	896	99.9	6.1		78
CCE	APE	P33316	DUT	Deoxyuridine 5'-triphosphate nucleotidohydrolase, mitochondrial OS=Homo sapiens GN=DUT PE=1 SV=4	0.00273025	2.15081	10.3175	2	2	2	1	252	26.547	9.36	Oxidation [M112]	38
CCE	APE	Q14204	DYNC1H1	Cytoplasmic dynein 1 heavy chain 1 OS=Homo sapiens GN=DYNC1H1 PE=1 SV=5	0	9.942	0.624193	3	3	3	1	4646	532.1	6.4		88
CCE	APE	Q13011	ECH1	Delta(3,5)-Delta(2,4)-dienoyl-CoA isomerase, mitochondrial OS=Homo sapiens GN=ECH1 PE=1 SV=2	0	21.713	17.6829	5	10	5	1	328	35.8	8	Oxidation [M232; M233]; Carbamidomethyl [C187]	313
CCE	APE	P30084	ECHS1	Enoyl-CoA hydratase, mitochondrial OS=Homo sapiens GN=ECHS1 PE=1 SV=4	0	19.244	20	4	5	4	1	290	31.4	8.07	Oxidation [M189; M191]; Deamidated [Q162]	236
CCE	APE	Q05639	EEF1A2	Elongation factor 1-alpha 2 OS=Homo sapiens GN=EEF1A2 PE=1 SV=1	0	60.261	18.3585	8	41	1	1	463	50.4	9.03	Deamidated [N9; Q251]	917
CCE	APE	P05198	EIF2S1	Eukaryotic translation initiation factor 2 subunit 1 OS=Homo sapiens GN=EIF2S1 PE=1 SV=3	0	13.508	10.7937	4	7	4	1	315	36.1	5.08	Oxidation [M237]	217
CCE	APE	P41091	EIF2S3	Eukaryotic translation initiation factor 2 subunit 3 OS=Homo sapiens GN=EIF2S3 PE=1 SV=3	0	27.422	14.4068	5	8	5	1	472	51.1	8.4		226
CCE	APE	P60228	EIF3E	Eukaryotic translation initiation factor 3 subunit E OS=Homo sapiens GN=EIF3E PE=1 SV=1	0	31.618	19.5506	7	12	7	1	445	52.2	6.04	Oxidation [M50; M55; M393; M417; M420]	380
CCE	APE	B3KSH1	EIF3F	Eukaryotic translation initiation factor 3 subunit F OS=Homo sapiens GN=EIF3F PE=2 SV=1	0	45.321	22.8495	7	15	7	1	372	39.1	5.45	Oxidation [M236; M268; M324]; Deamidated [N211; N223; Q285]	730
CCE	APE	A8K5K5	EIF3G	Eukaryotic translation initiation factor 3 subunit G OS=Homo sapiens GN=EIF3G PE=2 SV=1	0	14.31	15.9375	4	6	4	1	320	35.6	6.13		131
CCE	APE	Q53HU7	EIF3I	Eukaryotic translation initiation factor 3 subunit I (Fragment) OS=Homo sapiens PE=2 SV=1	0	26.549	14.4615	4	10	4	1	325	36.5	5.64	Oxidation [M200; M202]; Deamidated [N289]	320
CCE	APE	O75822	EIF3J	Eukaryotic translation initiation factor 3 subunit J OS=Homo sapiens GN=EIF3J PE=1 SV=2	0	7.029	5.03876	2	2	2	1	258	29	4.83		55
CCE	APE	B0QY89	EIF3L	Eukaryotic translation initiation factor 3 subunit L OS=Homo sapiens GN=EIF3L PE=1 SV=1	0	10.9	3.78913	2	2	2	1	607	70.9	6.65		86
CCE	APE	Q7L2H7	EIF3M	Eukaryotic translation initiation factor 3 subunit M OS=Homo sapiens GN=EIF3M PE=1 SV=1	0	8.032	6.14973	2	4	2	1	374	42.5	5.63	Oxidation [M283; M285]; Carbamidomethyl [C175]	137
CCE	APE	A8K7F6	EIF4A1	cDNA FLJ78244, highly similar to Homo sapiens eukaryotic translation initiation factor 4A, isoform 1 (EIF4A1), mRNA OS=Homo sapiens PE=2 SV=1	0	80.796	45.8128	15	45	13	1	406	46.1	5.48	Oxidation [M121; M127; M149; M165; M178; M187; M216; M302; M306; M375]; Carbamidomethyl [C131; C134]	1506
CCE	APE	B4DRM3	EIF4B	cDNA FLJ54492, highly similar to Eukaryotic translation initiation factor 4B OS=Homo sapiens PE=2 SV=1	0	11.8899	6.00649	3	8	3	1	616	69.685	5.67		202
CCE	APE	P55010	EIF5	Eukaryotic translation initiation factor 5 OS=Homo sapiens GN=EIF5 PE=1 SV=2	0	6.976	8.12065	3	4	3	1	431	49.2	5.58	Oxidation [M39; M275]	81
CCE	APE	I3L504	EIF5A	Eukaryotic translation initiation factor 5A-1 OS=Homo sapiens GN=EIF5A PE=1 SV=1	0	5.12	10.2151	2	3	2	1	186	20.5	5.25	Deamidated [N28]	103
CCE	APE	Q15717	ELAVL1	ELAV-like protein 1 OS=Homo sapiens GN=ELAVL1 PE=1 SV=2	0	20.411	7.05521	2	8	2	1	326	36.1	9.17	Deamidated [N82]	338
CCE	APE	P50402	EMD	Emerin OS=Homo sapiens GN=EMD PE=1 SV=1	0	16.387	18.8976	4	7	4	1	254	29	5.5		129
CCE	APE	R4SBI6	EPHX1	Epoxide hydrolase OS=Homo sapiens GN=EPHX1 PE=2 SV=1	0	10.647	7.25275	4	8	4	1	455	52.9	7.25		120
CCE	APE	O94905	ERLIN2	Erlin-2 OS=Homo sapiens GN=ERLIN2 PE=1 SV=1	0	7.716	7.07965	2	3	2	1	339	37.8	5.62		108
CCE	APE	P30040	ERP29	Endoplasmic reticulum resident protein 29 OS=Homo sapiens GN=ERP29 PE=1 SV=4	0	20.047	28.3525	6	7	6	1	261	29	7.31	Oxidation [M154; M221]; Deamidated [Q148]; Carbamidomethyl [C157]	177
CCE	APE	Q9BS26	ERP44	Endoplasmic reticulum resident protein 44 OS=Homo sapiens GN=ERP44 PE=1 SV=1	0	9.145	6.40394	3	3	2	1	406	46.9	5.26		71
CCE	APE	P62495	ETF1	Eukaryotic peptide chain release factor subunit 1 OS=Homo sapiens GN=ETF1 PE=1 SV=3	0	22.71	12.8146	5	9	5	1	437	49	5.71	Oxidation [M241]	364
CCE	APE	P13804	ETFA	Electron transfer flavoprotein subunit alpha, mitochondrial OS=Homo sapiens GN=ETFA PE=1 SV=1	0	33.341	27.3273	6	11	6	1	333	35.1	8.38		482
CCE	APE	P38117	ETFB	Electron transfer flavoprotein subunit beta OS=Homo sapiens GN=ETFB PE=1 SV=3	0	19.471	23.1373	5	9	5	1	255	27.8	8.1	Carbamidomethyl [C66; C71]	266
CCE	APE	Q9NPD3	EXOSC4	Exosome complex component RRP41 OS=Homo sapiens GN=EXOSC4 PE=1 SV=3	0	10.35	11.8367	2	2	2	1	245	26.4	6.52	Carbamidomethyl [C74]	122
CCE	APE	Q5RKV6	EXOSC6	Exosome complex component MTR3 OS=Homo sapiens GN=EXOSC6 PE=1 SV=1	0	8.11	9.55882	2	2	2	1	272	28.2	6.28		88
CCE	APE	P49327	FASN	Fatty acid synthase OS=Homo sapiens GN=FASN PE=1 SV=3	0	10.653	0.876145	2	2	2	1	2511	273.3	6.44	Deamidated [Q1714]	107
CCE	APE	Q6FHX6	FEN1	Flap endonuclease 1 OS=Homo sapiens GN=FEN1 PE=2 SV=1	0	6.067	5.78947	2	4	2	1	380	42.6	8.62		99
CCE	APE	P07954	FH	Fumarate hydratase, mitochondrial OS=Homo sapiens GN=FH PE=1 SV=3	0	29.801	15.098	5	10	5	1	510	54.6	8.76	Oxidation [M164]; Deamidated [Q246]	353
CCE	APE	Q02790	FKBP4	Peptidyl-prolyl cis-trans isomerase FKBP4 OS=Homo sapiens GN=FKBP4 PE=1 SV=3	0	39.497	21.1329	7	14	7	1	459	51.8	5.43	Oxidation [M20; M97; M414]	403
CCE	APE	Q53HQ0	FLOT1	Flotillin 1 variant (Fragment) OS=Homo sapiens PE=2 SV=1	0	15.291	12.4122	4	7	4	1	427	47.3	8.09	Oxidation [M23; M388]	246
CCE	APE	E7EMK3	FLOT2	Flotillin-2 OS=Homo sapiens GN=FLOT2 PE=1 SV=1	0	8.163	6.62526	2	3	2	1	483	53.1	5.24		102
CCE	APE	B4DT31	FUBP1	cDNA FLJ53425, highly similar to Far upstream element-binding protein 1 OS=Homo sapiens PE=2 SV=1	0	14.285	6.31579	3	3	3	1	665	69.8	7.36		165
CCE	APE	Q13344	FUS	Fus-like protein (Fragment) OS=Homo sapiens PE=2 SV=1	0.00189304	2.56826	6.81818	2	4	2	1	528	53.345	9.42	Oxidation [M324; M467]	93
CCE	APE	A8K335	GGH	cDNA FLJ76254, highly similar to Homo sapiens gamma-glutamyl hydrolase (GGH), mRNA OS=Homo sapiens PE=2 SV=1	0	19.672	11.3208	3	6	3	1	318	36	7.42		207
CCE	APE	P63096	GNAI1	Guanine nucleotide-binding protein G(i) subunit alpha-1 OS=Homo sapiens GN=GNAI1 PE=1 SV=2	0	17.489	14.4068	4	7	1	1	354	40.3	5.97	Carbamidomethyl [C325]	210
CCE	APE	A0A142CHG9	GNAO1	GO2-q chimeric G-protein OS=Homo sapiens PE=2 SV=1	0	10.329	10.7345	3	5	1	1	354	40.2	6.05		131
CCE	APE	Q5JWF2	GNAS	Guanine nucleotide-binding protein G(s) subunit alpha isoforms XLas OS=Homo sapiens GN=GNAS PE=1 SV=2	0	4.95885	2.31437	2	3	1	1	1037	110.956	5.03		81
CCE	APE	A0A024R056	GNB1	Guanine nucleotide binding protein (G protein), beta polypeptide 1, isoform CRA_a OS=Homo sapiens GN=GNB1 PE=2 SV=1	0	6.165	6.47059	2	3	2	1	340	37.4	6	Oxidation [M61]	130
CCE	APE	Q12849	GRSF1	G-rich sequence factor 1 OS=Homo sapiens GN=GRSF1 PE=1 SV=3	0	6.578	5.625	3	4	3	1	480	53.1	6.19		85
CCE	APE	B2RDP6	GRWD1	cDNA, FLJ96709, highly similar to Homo sapiens glutamate rich WD repeat protein GRWD (GRWD), mRNA OS=Homo sapiens PE=2 SV=1	0	14.588	15.9193	4	7	4	1	446	49.4	4.92	Deamidated [Q405; Q406]	153
CCE	APE	Q8IYD1	GSPT2	Eukaryotic peptide chain release factor GTP-binding subunit ERF3B OS=Homo sapiens GN=GSPT2 PE=1 SV=2	0	8.841	5.41401	2	2	2	1	628	68.8	5.43	Oxidation [M298]	75
CCE	APE	X5DR03	GSTM1	Glutathione S-transferase mu 1 isoform B (Fragment) OS=Homo sapiens GN=GSTM1 PE=2 SV=1	0	9.237	12.3853	2	4	2	1	218	25.7	6.7	Oxidation [M3]	131
CCE	APE	B2R983	GSTO1	cDNA, FLJ94267, highly similar to Homo sapiens glutathione S-transferase omega 1 (GSTO1), mRNA OS=Homo sapiens PE=2 SV=1	0	14.445	16.5975	4	6	4	1	241	27.5	6.6	Oxidation [M115]	126
CCE	APE	X5DR09	GTF2I	General transcription factor IIi isoform A (Fragment) OS=Homo sapiens GN=GTF2I PE=2 SV=1	0	5.46841	2.10421	2	2	2	1	998	112.346	6.39	Oxidation [M102]	75
CCE	APE	E9PF18	HADH	Hydroxyacyl-coenzyme A dehydrogenase, mitochondrial OS=Homo sapiens GN=HADH PE=1 SV=2	0	8.574	15.641	3	3	3	1	390	42.1	9.26	Oxidation [M332]	81
CCE	APE	P55084	HADHB	Trifunctional enzyme subunit beta, mitochondrial OS=Homo sapiens GN=HADHB PE=1 SV=3	0	4.03474	4.43038	2	2	2	1	474	51.262	9.41		2
CCE	APE	P12081	HARS	Histidine--tRNA ligase, cytoplasmic OS=Homo sapiens GN=HARS PE=1 SV=2	0	27.963	15.9136	8	11	8	1	509	57.4	5.88		185
CCE	APE	Q92769	HDAC2	Histone deacetylase 2 OS=Homo sapiens GN=HDAC2 PE=1 SV=2	0	7.017	4.91803	2	2	2	1	488	55.3	5.91	Oxidation [M85]	79
CCE	APE	V9HWE1	HEL113	Epididymis luminal protein 113 OS=Homo sapiens GN=HEL113 PE=2 SV=1	0	203.375	67.5966	34	99	30	1	466	53.6	5.12	Oxidation [M14; M154; M183; M193; M347; M372; M376; M391; X391]; Deamidated [Q137; Q204; Q384; N417]	2800
CCE	APE	V9HVZ7	HEL-176	Epididymis luminal protein 176 OS=Homo sapiens GN=HEL-176 PE=2 SV=1	0	134.691	52.4664	13	133	1	1	223	25	5.66	Oxidation [M38; M75; M153; M173]; Deamidated [Q94; N100; N144]; Carbamidomethyl [C65]	4380
CCE	APE	V9HW90	HEL-75	Epididymis luminal protein 75 OS=Homo sapiens GN=HEL-75 PE=2 SV=1	0	7.633	5.74713	3	5	3	1	522	56.2	8.5		104
CCE	APE	V9HWD6	HEL-S-1	Epididymis secretory protein Li 1 OS=Homo sapiens GN=HEL-S-1 PE=2 SV=1	0	41.746	40.2439	9	29	4	1	246	28.1	4.83	Deamidated [N44; Q221]; Oxidation [M162; M220]	588
CCE	APE	A0A0K0K1L8	HEL-S-129m	Epididymis secretory sperm binding protein Li 129m OS=Homo sapiens GN=HEL-S-129m PE=2 SV=1	0	6.094	12.4498	3	3	3	1	249	28.7	6.02		64
CCE	APE	A0A0K0K1I0	HEL-S-265	Epididymis secretory protein Li 265 OS=Homo sapiens GN=HEL-S-265 PE=2 SV=1	0	41.645	19.7183	7	16	3	1	284	32.8	4.77	Oxidation [M141]	419
CCE	APE	A0A0K0K1K7	HEL-S-304	6-phosphogluconolactonase, isoform CRA_b OS=Homo sapiens GN=HEL-S-304 PE=2 SV=1	0	6.633	10.4651	2	2	2	1	258	27.5	6.05		66
CCE	APE	V9HWC9	HEL-S-44	Superoxide dismutase [Cu-Zn] OS=Homo sapiens GN=HEL-S-44 PE=2 SV=1	9.67961e-05	3.12447	16.8831	2	3	2	1	154	15.926	6.13		51
CCE	APE	A0A0K0K1H8	HEL-S-71p	Epididymis secretory sperm binding protein Li 71p OS=Homo sapiens GN=HEL-S-71p PE=2 SV=1	0	20.763	10.0287	6	8	6	1	698	77	7.21	Oxidation [M128; M332]; Carbamidomethyl [C58; C246]	228
CCE	APE	V9HW62	HEL-S-74	Lactoylglutathione lyase OS=Homo sapiens GN=HEL-S-74 PE=2 SV=1	0	4.921	9.23913	2	4	2	1	184	20.7	5.47	Oxidation [M36]	98
CCE	APE	V9HW04	HEL-S-80p	Serine/threonine-protein phosphatase OS=Homo sapiens GN=HEL-S-80p PE=2 SV=1	0	25.291	22.0183	5	11	5	1	327	37.2	6.19	Carbamidomethyl [C139]; Oxidation [M29]	332
CCE	APE	V9HW91	HEL-S-8a	Epididymis secretory sperm binding protein Li 8a OS=Homo sapiens GN=HEL-S-8a PE=2 SV=1	0	12.205	9.42029	2	2	2	1	276	30.6	7.21		115
CCE	APE	B4DVA7	HEXA	Beta-hexosaminidase OS=Homo sapiens PE=2 SV=1	0	11.607	5.92593	3	4	3	1	540	62	5.26	Oxidation [M350]	167
CCE	APE	A0A024RDR0	HMGB1	High-mobility group box 1, isoform CRA_a OS=Homo sapiens GN=HMGB1 PE=4 SV=1	0	28.439	27.4419	5	9	4	1	215	24.9	5.74	Oxidation [M13; M132]; Carbamidomethyl [C23]	346
CCE	APE	P26583	HMGB2	High mobility group protein B2 OS=Homo sapiens GN=HMGB2 PE=1 SV=2	0	15.285	17.7033	3	4	2	1	209	24	7.81	Oxidation [M13; M132]; Carbamidomethyl [C23]	221
CCE	APE	P51991	HNRNPA3	Heterogeneous nuclear ribonucleoprotein A3 OS=Homo sapiens GN=HNRNPA3 PE=1 SV=2	0	7.362	6.34921	2	4	1	1	378	39.6	9.01		149
CCE	APE	A8K9A4	HNRNPC	cDNA FLJ75154, highly similar to Homo sapiens heterogeneous nuclear ribonucleoprotein C (C1/C2), mRNA OS=Homo sapiens PE=2 SV=1	0	46.029	23.5294	8	20	8	1	306	33.6	5.14	Oxidation [M74]	612
CCE	APE	P55795	HNRNPH2	Heterogeneous nuclear ribonucleoprotein H2 OS=Homo sapiens GN=HNRNPH2 PE=1 SV=1	0	18.631	15.8129	4	7	2	1	449	49.2	6.3	Oxidation [M315; M345]	336
CCE	APE	B4DUQ1	HNRNPK	cDNA FLJ54552, highly similar to Heterogeneous nuclear ribonucleoprotein K OS=Homo sapiens PE=2 SV=1	0	42.424	30.2961	9	20	9	1	439	48.5	5.92	Deamidated [Q417; Q419]; Oxidation [M27]	603
CCE	APE	A0A087X0X3	HNRNPM	Heterogeneous nuclear ribonucleoprotein M OS=Homo sapiens GN=HNRNPM PE=1 SV=1	0	10.05	4.24658	2	2	2	1	730	77.5	8.78	Oxidation [M105; M607; M611]	110
CCE	APE	Q00839	HNRNPU	Heterogeneous nuclear ribonucleoprotein U OS=Homo sapiens GN=HNRNPU PE=1 SV=6	0	8.369	7.63636	4	5	4	1	825	90.5	6	Deamidated [N424; Q426]	108
CCE	APE	A0A024RDF6	HNRPDL	Heterogeneous nuclear ribonucleoprotein D-like, isoform CRA_a OS=Homo sapiens GN=HNRPDL PE=4 SV=1	0	6.22263	6.90476	2	5	1	1	420	46.409	9.57	Carbamidomethyl [C177]; Oxidation [M266]	156
CCE	APE	A0A024R7T3	HNRPF	Heterogeneous nuclear ribonucleoprotein F, isoform CRA_a OS=Homo sapiens GN=HNRPF PE=4 SV=1	0	37.492	20.9639	5	13	4	1	415	45.6	5.58	Oxidation [M345]; Deamidated [N303; N307]	525
CCE	APE	H0Y300	HP	Haptoglobin OS=Homo sapiens GN=HP PE=1 SV=4	0	7.413	4.75113	2	4	2	1	442	49.1	6.64		111
CCE	APE	Q96IR7	HPDL	4-hydroxyphenylpyruvate dioxygenase-like protein OS=Homo sapiens GN=HPDL PE=1 SV=1	0	5.131	5.92992	2	2	2	1	371	39.4	7.03		46
CCE	APE	P00492	HPRT1	Hypoxanthine-guanine phosphoribosyltransferase OS=Homo sapiens GN=HPRT1 PE=1 SV=2	0	17.66	27.5229	5	8	5	1	218	24.6	6.68	Oxidation [M43; M143]	216
CCE	APE	A0A0S2Z410	HSD17B10	Hydroxysteroid dehydrogenase 10 isoform 1 (Fragment) OS=Homo sapiens GN=HSD17B10 PE=2 SV=1	0	55.419	62.069	10	18	10	1	261	26.9	7.78	Oxidation [M136; M178; M194]; Carbamidomethyl [C91]	797
CCE	APE	Q9NZL4	HSPBP1	Hsp70-binding protein 1 OS=Homo sapiens GN=HSPBP1 PE=1 SV=1	0	6.083	5.24862	2	3	2	1	362	39.4	5.21	Oxidation [M239]	90
CCE	APE	B2R5M8	IDH1	Isocitrate dehydrogenase [NADP] OS=Homo sapiens PE=2 SV=1	0	13.133	11.8357	4	7	4	1	414	46.6	7.01	Oxidation [M398]	193
CCE	APE	A0A087WZN1	IDH3B	Isocitrate dehydrogenase [NAD] subunit, mitochondrial OS=Homo sapiens GN=IDH3B PE=1 SV=1	0	3.165	4.90956	2	2	2	1	387	42.4	8.46		52
CCE	APE	Q6PIL8	IGK@	IGK@ protein OS=Homo sapiens GN=IGK@ PE=1 SV=1	0	35.851	36.8644	5	22	2	1	236	25.8	6.55	Deamidated [N174; Q177; N180; Q182]; Carbamidomethyl [C156; C216]	512
CCE	APE	P06310	IGKV2-30	Ig kappa chain V-II region RPMI 6410 OS=Homo sapiens PE=4 SV=1	0	30.6829	18.797	3	91	1	1	133	14.697	9.25		5021
CCE	APE	A0A075B6R9	IGKV2D-24	Immunoglobulin kappa variable 2D-24 (non-functional) (Fragment) OS=Homo sapiens GN=IGKV2D-24 PE=4 SV=1	0	8.51	13.3333	3	12	2	1	120	13.1	8.87	Deamidated [N78]	175
CCE	APE	Q6GMX4	IGL@	IGL@ protein OS=Homo sapiens GN=IGL@ PE=1 SV=1	0	7.851	16.1017	3	3	1	1	236	24.8	6.89	Carbamidomethyl [C217]	64
CCE	APE	Q6GMV7	IGLL5	Uncharacterized protein OS=Homo sapiens PE=2 SV=1	0	7.479	16.1017	3	3	1	1	236	24.9	6.89	Carbamidomethyl [C217]	69
CCE	APE	F4ZW62	ILF2	NF45 OS=Homo sapiens PE=1 SV=1	0	17.651	11.5385	4	6	4	1	390	43	5.26		218
CCE	APE	F4ZW66	ILF3	NF110b OS=Homo sapiens PE=2 SV=1	0	8.457	2.56125	2	2	2	1	898	95.7	8.81		62
CCE	APE	P12268	IMPDH2	Inosine-5'-monophosphate dehydrogenase 2 OS=Homo sapiens GN=IMPDH2 PE=1 SV=2	0	46.453	17.3152	8	15	8	1	514	55.8	6.9		619
CCE	APE	A4QPB0	IQGAP1	IQ motif containing GTPase activating protein 1 OS=Homo sapiens GN=IQGAP1 PE=1 SV=1	0	12.217	3.3796	4	5	4	1	1657	189.2	6.48	Oxidation [M913]	102
CCE	APE	A8K7D9	KPNA2	Importin subunit alpha OS=Homo sapiens PE=2 SV=1	0	30.678	14.9338	5	11	5	1	529	57.8	5.4	Deamidated [N69; N70; Q71]	506
CCE	APE	P48668	KRT6C	SWISS-PROT:P48668 Tax_Id=9606 Gene_Symbol=KRT6C Keratin, type II cytoskeletal 6C	0	351.761	60.1064	42	638	1	1	564	60	8	Deamidated [Q199; Q201; Q208; N209; Q216; N219; N220; Q224; N251; N258; N265; N280; Q285; N296; Q308; Q310; N327; Q346; Q364]; Carbamidomethyl [C51; C77; C402; C474]; Oxidation [M279; M309; M322; M452]	16516
[truncated: 2,513 more rows]

## Sheet: CCE
Fraction	SAMPLE	Accession	Gene	Description	Exp. q-value	Sum PEP Score	Coverage	# Peptides	# PSMs	# Unique Peptides	# Protein Groups	# AAs	MW [kDa]	calc. pI	Modifications	Score A5 Mascot
[truncated: 1,139 more rows]

[truncated: 2 more sheets: NCE, WCE]
