# Supplementary material for: Architecture of The Human Ape1 Interactome Defines Novel Cancers Signatures
Source: Sci Rep. 2020 Jan 8;10:28. doi: 10.1038/s41598-019-56981-z (PMC6949240; doi:10.1038/s41598-019-56981-z)
Supplement: Supplementary file 2 — Supplementary Table S2. [file 41598_2019_56981_MOESM2_ESM.xlsx]

## Sheet: ProteinONLY_WT_SortedGene
Fraction	Protein FDR Confidence	Master	Accession	Gene	Description	Exp. q-value	Sum PEP Score	Coverage	# Peptides	# PSMs	# Unique Peptides	# Protein Groups	# AAs	MW [kDa]	calc. pI	Found in Sample	Modifications	emPAI	Score Mascot	# Peptides Mascot
CCE	High	Master Protein	Q9NUJ1	ABHD10	Mycophenolic acid acyl-glucuronide esterase, mitochondrial OS=Homo sapiens GN=ABHD10 PE=1 SV=1	0	7.804	15.0327	3	3	3	1	306	33.9	8.57	High	Deamidated [N89]; Oxidation [M88]	0.413	100	3
CCE	Checked	Confidence	AnnotatedSequence	#N/A	Modifications (all possible sites)	Modifications in Proteins (all Sites)	Qvality PEP	Qvality q-value	# Protein Groups	# Proteins	# PSMs	Master Protein Accessions	Positions in Master Proteins	# Missed Cleavages	Theo. MH+ [Da]	Found in Sample: [S1] F1: Sample	Ions Score A4 Mascot	Confidence A4 Mascot	Percolator q-Value A4 Mascot	Percolator PEP A4 Mascot
CCE	FALSE	High	[R].VLSTDVDVILR.[K]	#N/A			0.000622984	0	1	1	1	Q9NUJ1	Q9NUJ1 [264-274]	0	1229.71	High	74	High	0	4.3e-05
CCE	FALSE	High	[K].VVALIGVATAADTLVTK.[F]	#N/A			0.0659694	0.00518838	1	1	1	Q9NUJ1	Q9NUJ1 [169-185]	0	1641.98	High	29	High	0.001752	0.01831
CCE	FALSE	High	[K].SPGIIFIPGYLSYMNGTK.[A]	#N/A	1xDeamidated [N15]; 1xOxidation [M14]	Q9NUJ1 1xDeamidated [N89]; 1xOxidation [M88]	0.0701154	0.00551593	1	1	1	Q9NUJ1	Q9NUJ1 [75-92]	0	1974.99	High	44	High	0.001859	0.01993
CCE	High	Master Protein	B2RB23	ACAA2	cDNA, FLJ95265, highly similar to Homo sapiens acetyl-Coenzyme A acyltransferase 2 (mitochondrial 3-oxoacyl-Coenzyme A thiolase) (ACAA2), nuclear gene encoding mitochondrial protein, mRNA OS=Homo sapiens PE=2 SV=1	0	8.755	9.57179	3	4	3	1	397	42	8.25	High	Oxidation [M203]	0.35	137	3
CCE	Checked	Confidence	AnnotatedSequence	#N/A	Modifications (all possible sites)	Modifications in Proteins (all Sites)	Qvality PEP	Qvality q-value	# Protein Groups	# Proteins	# PSMs	Master Protein Accessions	Positions in Master Proteins	# Missed Cleavages	Theo. MH+ [Da]	Found in Sample: [S1] F1: Sample	Ions Score A4 Mascot	Confidence A4 Mascot	Percolator q-Value A4 Mascot	Percolator PEP A4 Mascot
CCE	FALSE	High	[K].ETPALTINR.[L]	#N/A			0.00198962	0	1	8	2	B2RB23	B2RB23 [82-90]	0	1014.56	High	57	High	0	0.000195
CCE	FALSE	High	[R].TPFGAYGGLLK.[D]	#N/A			0.00198962	0	1	4	1	B2RB23	B2RB23 [15-25]	0	1123.61	High	47	High	0	0.0001941
CCE	FALSE	High	[K].AANDAGYFNDEMAPIEVK.[T]	#N/A	1xOxidation [M12]	K7EME0 1xOxidation [M148]; P42765 1xOxidation [M203]; B3KNP8 1xOxidation [M203]; A0A0B4J2A4 1xOxidation [M200]; B2RB23 1xOxidation [M203]	0.129494	0.0088531	1	5	1	B2RB23	B2RB23 [192-209]	0	1970.88	High	26	High	0.003951	0.04649
CCE	High	Master Protein	A0A140VJX1	ACAT1	Testicular tissue protein Li 198 OS=Homo sapiens PE=2 SV=1	0	24.208	15.2225	5	10	5	1	427	45.2	8.85	High	Oxidation [M91]	0.532	326	5
CCE	Checked	Confidence	AnnotatedSequence	#N/A	Modifications (all possible sites)	Modifications in Proteins (all Sites)	Qvality PEP	Qvality q-value	# Protein Groups	# Proteins	# PSMs	Master Protein Accessions	Positions in Master Proteins	# Missed Cleavages	Theo. MH+ [Da]	Found in Sample: [S1] F1: Sample	Ions Score A4 Mascot	Confidence Mascot	Percolator q-Value Mascot	Percolator PEP Mascot
CCE	FALSE	High	[K].EAYMGNVLQGGEGQAPTR.[Q]	#N/A	1xOxidation [M4]	E9PRQ6 1xOxidation [M91]; A0A140VJX1 1xOxidation [M91]; H0YEL7 1xOxidation [M27]	5.32254e-05	0	1	3	2	A0A140VJX1	A0A140VJX1 [88-105]	0	1893.88	High	88	High	0	1.749e-06
CCE	FALSE	High	[K].LGSIAIQGAIEK.[A]	#N/A			6.89123e-05	0	1	3	2	A0A140VJX1	A0A140VJX1 [67-78]	0	1199.7	High	65	High	0	2.438e-06
CCE	FALSE	High	[R].NEQDAYAINSYTR.[S]	#N/A			1.49155e-05	0	1	1	1	A0A140VJX1	A0A140VJX1 [209-221]	0	1544.7	High	85	High	0	3.331e-07
CCE	FALSE	High	[K].FGNEVIPVTVTVK.[G]	#N/A			0.00209489	0	1	1	2	A0A140VJX1	A0A140VJX1 [231-243]	0	1402.79	High	49	High	0	0.000208
CCE	FALSE	High	[K].EVVIVSATR.[T]	#N/A			0.0125449	0.00117014	1	2	3	A0A140VJX1	A0A140VJX1 [41-49]	0	973.568	High	39	High	0.0003117	0.002095
CCE	High	Master Protein	Q4LE36	ACLYvariantprotein	ACLY variant protein (Fragment) OS=Homo sapiens GN=ACLY variant protein PE=2 SV=1	0	11.071	3.86983	3	3	3	1	1137	124.5	8.03	High	Oxidation [M510; M678]	0.102	144	3
CCE	Checked	Confidence	AnnotatedSequence	#N/A	Modifications (all possible sites)	Modifications in Proteins (all Sites)	Qvality PEP	Qvality q-value	# Protein Groups	# Proteins	# PSMs	Master Protein Accessions	Positions in Master Proteins	# Missed Cleavages	Theo. MH+ [Da]	Found in Sample: [S1] F1: Sample	Ions Score A4 Mascot	Confidence A4 Mascot	Percolator q-Value A4 Mascot	Percolator PEP A4 Mascot
CCE	FALSE	High	[R].TIAIIAEGIPEALTR.[K]	#N/A			0.000135755	0	1	4	1	Q4LE36	Q4LE36 [629-643]	0	1567.91	High	90	High	0	5.923e-06
CCE	FALSE	High	[K].IGNTGGMLDNILASK.[L]	#N/A	1xOxidation [M7]	Q8N9C4 1xOxidation [M242]; P53396 1xOxidation [M642]; A0A024R1Y2 1xOxidation [M632]; Q4LE36 1xOxidation [M678]	0.00235252	0	1	4	1	Q4LE36	Q4LE36 [672-686]	0	1519.78	High	64	High	0	0.0002412
CCE	FALSE	High	[K].AKPAMPQDSVPSPR.[S]	#N/A	1xOxidation [M5]	P53396 1xOxidation [M474]; Q4LE36 1xOxidation [M510]	0.0281925	0.00231762	1	2	1	Q4LE36	Q4LE36 [506-519]	0	1496.75	High	43	High	0.0008248	0.005938
CCE	High	Master Protein	O00154	ACOT7	Cytosolic acyl coenzyme A thioester hydrolase OS=Homo sapiens GN=ACOT7 PE=1 SV=3	0	14.967	9.21053	3	6	3	1	380	41.8	8.54	High	Oxidation [M79; M254]	0.369	249	3
CCE	Checked	Confidence	AnnotatedSequence	#N/A	Modifications (all possible sites)	Modifications in Proteins (all Sites)	Qvality PEP	Qvality q-value	# Protein Groups	# Proteins	# PSMs	Master Protein Accessions	Positions in Master Proteins	# Missed Cleavages	Theo. MH+ [Da]	Found in Sample: [S1] F1: Sample	Ions Score A4 Mascot	Confidence A4 Mascot	Percolator q-Value A4 Mascot	Percolator PEP A4 Mascot
CCE	FALSE	High	[K].MIEEAGAIISTR.[H]	#N/A	1xOxidation [M1]	K7EKP8 1xOxidation [M20]; B7Z957 1xOxidation [M49]; O00154 1xOxidation [M79]	4.24584e-05	0	1	3	2	O00154	O00154 [79-90]	0	1306.67	High	77	High	0	1.307e-06
CCE	FALSE	High	[K].LMDEVAGIVAAR.[H]	#N/A	1xOxidation [M2]	K7EKP8 1xOxidation [M195]; B4DUX0 1xOxidation [M139]; O00154 1xOxidation [M254]	0.000917586	0	1	3	2	O00154	O00154 [253-264]	0	1260.66	High	67	High	0	7.104e-05
CCE	FALSE	High	[K].VLEVPPVVYSR.[Q]	#N/A			0.000227558	0	1	4	2	O00154	O00154 [173-183]	0	1257.72	High	61	High	0	1.162e-05
CCE	High	Master Protein	Q562L9	ACT	Actin-like protein (Fragment) OS=Homo sapiens GN=ACT PE=4 SV=1	0	21.692	53.3981	3	31	1	1	103	11.5	6.52	High	Oxidation [M70]	5.31	419	3
CCE	Checked	Confidence	AnnotatedSequence	#N/A	Modifications (all possible sites)	Modifications in Proteins (all Sites)	Qvality PEP	Qvality q-value	# Protein Groups	# Proteins	# PSMs	Master Protein Accessions	Positions in Master Proteins	# Missed Cleavages	Theo. MH+ [Da]	Found in Sample: [S1] F1: Sample	Ions Score A4 Mascot	Confidence A4 Mascot	Percolator q-Value A4 Mascot	Percolator PEP A4 Mascot
CCE	FALSE	High	[R].TTGIVMDSGDGVTHTVPIYEGYALPHAILR.[L]	#N/A	1xOxidation [M6]	Q562Y8 1xOxidation [M70]; Q562M3 1xOxidation [M70]; Q53G99 1xOxidation [M153]; Q6PJ43 1xOxidation [M41]; Q562L5 1xOxidation [M70]; Q562S0 1xOxidation [M70]; Q53GK6 1xOxidation [M153]; Q1KLZ0 1xOxidation [M153]; Q562M5 1xOxidation [M70]; Q8WVW5 1xOxidation [M141]; Q53G76 1xOxidation [M153]; Q562X9 1xOxidation [M70]; A0AUL6 1xOxidation [M46]; I3L1U9 1xOxidation [M153]; Q562R8 1xOxidation [M70]; I3L…	2.45235e-05	0	3	27	1	Q562M5; Q562L9; B4DW52	Q562M5 [65-94]; Q562L9 [65-94]; B4DW52 [120-149]	0	3199.61	High	64	High	0	6.389e-07
CCE	FALSE	High	[R].VAPEEHPVLLTEAPLNPK.[A]	#N/A			1.06611e-05	0	2	35	28	Q562L9; B4DW52	Q562L9 [13-30]; B4DW52 [68-85]	0	1954.06	High	72	High	0	2.159e-07
CCE	FALSE	High	[R].TFYNELR.[V]	#N/A			0.0285488	0.0023993	1	1	2	Q562L9	Q562L9 [6-12]	0	942.468	High	32	High	0.0008248	0.006017
CCE	High	Master Protein	Q562M5	ACT	Actin-like protein (Fragment) OS=Homo sapiens GN=ACT PE=4 SV=1	0	18.407	57.2816	3	8	1	1	103	11.6	6.35	High	Deamidated [N9]; Oxidation [M70]	5.31	231	3
CCE	Checked	Confidence	AnnotatedSequence	#N/A	Modifications (all possible sites)	Modifications in Proteins (all Sites)	Qvality PEP	Qvality q-value	# Protein Groups	# Proteins	# PSMs	Master Protein Accessions	Positions in Master Proteins	# Missed Cleavages	Theo. MH+ [Da]	Found in Sample: [S1] F1: Sample	Ions Score A4 Mascot	Confidence A4 Mascot	Percolator q-Value A4 Mascot	Percolator PEP A4 Mascot
CCE	FALSE	High	[KR].IWHHTFYNELR.[V]	#N/A	1xDeamidated [N8]	E7EVS6 1xDeamidated [N92]; G5E9R0 1xDeamidated [N92]; J3KT65 1xDeamidated [N92]; Q562Y8 1xDeamidated [N9]; Q562W2 1xDeamidated [N9]; A5A3E0 1xDeamidated [N792]; Q562T4 1xDeamidated [N9]; Q562R5 1xDeamidated [N9]; Q562L3 1xDeamidated [N9]; Q562X1 1xDeamidated [N9]; Q562T3 1xDeamidated [N9]; Q562Q8 1xDeamidated [N9]; Q562M3 1xDeamidated [N9]; Q562T5 1xDeamidated [N9]; Q562N4 1xDeamidated [N9]; Q562…	0.000953808	0	4	75	2	Q562M5; Q6S8J3; B4DW52; P68032	Q562M5 [2-12]; Q6S8J3 [785-795]; B4DW52 [57-67]; P68032 [87-97]	0	1516.73	High	38	High	0	7.473e-05
CCE	FALSE	High	[KR].IWHHTFYNELR.[V]	#N/A			0.000209237	0	4	75	4	Q562M5; Q6S8J3; B4DW52; P68032	Q562M5 [2-12]; Q6S8J3 [785-795]; B4DW52 [57-67]; P68032 [87-97]	0	1515.75	High	43	High	0	1.042e-05
CCE	FALSE	High	[R].TTGIVMDSGDGVTHTVPIYEGYALPHAILR.[L]	#N/A	1xOxidation [M6]	Q562Y8 1xOxidation [M70]; Q562M3 1xOxidation [M70]; Q53G99 1xOxidation [M153]; Q6PJ43 1xOxidation [M41]; Q562L5 1xOxidation [M70]; Q562S0 1xOxidation [M70]; Q53GK6 1xOxidation [M153]; Q1KLZ0 1xOxidation [M153]; Q562M5 1xOxidation [M70]; Q8WVW5 1xOxidation [M141]; Q53G76 1xOxidation [M153]; Q562X9 1xOxidation [M70]; A0AUL6 1xOxidation [M46]; I3L1U9 1xOxidation [M153]; Q562R8 1xOxidation [M70]; I3L…	2.45235e-05	0	3	27	1	Q562M5; Q562L9; B4DW52	Q562M5 [65-94]; Q562L9 [65-94]; B4DW52 [120-149]	0	3199.61	High	64	High	0	6.389e-07
CCE	FALSE	High	[R].VTPEEHPVLLTEAPLNPK.[A]	#N/A			0.00586316	0	1	1	1	Q562M5	Q562M5 [13-30]	0	1984.07	High	45	High	0	0.0007881
WCE	High	Master Protein	Q562V5	ACT	Actin-like protein (Fragment) OS=Homo sapiens GN=ACT PE=4 SV=1	0	11.5	46.6019	2	16	1	1	103	11.4	6.35	High	Oxidation [M70]	2.981	205	2
WCE	Checked	Confidence	Annotated Sequence	#N/A	Modifications (all possible sites)	Modifications in Proteins (all Sites)	Qvality PEP	Qvality q-value	# Protein Groups	# Proteins	# PSMs	Master Protein Accessions	Positions in Master Proteins	# Missed Cleavages	Theo. MH+ [Da]	Found in Sample: [S7] F7: Sample	Ions Score A4 Mascot	Confidence A4 Mascot	Percolator q-Value A4 Mascot	Percolator PEP A4 Mascot
WCE	FALSE	High	[R].TTGILMDSGDGVTHTVPIYEGYALPHAILR.[L]	#N/A	1xOxidation [M6]	Q562V5 1xOxidation [M70]	0.00204206	0	1	1	1	Q562V5	Q562V5 [65-94]	0	3213.62	High	30	High	0	0.0001253
WCE	FALSE	High	[R].VAPEEHPVLLTEAPLNPK.[A]	#N/A			0.000148234	0	2	35	15	Q562V5; P63261	Q562V5 [13-30]; P63261 [96-113]	0	1954.06	High	51	High	0	6.315e-05
CCE	High	Master Protein	Q562Z4	ACT	Actin-like protein (Fragment) OS=Homo sapiens GN=ACT PE=3 SV=1	0	13.8655	25.2427	2	24	1	1	103	11.548	7.58	High			381.304	2
CCE	Checked	Confidence	AnnotatedSequence	#N/A	Modifications (all possible sites)	Modifications in Proteins (all Sites)	Qvality PEP	Qvality q-value	# Protein Groups	# Proteins	# PSMs	Master Protein Accessions	Positions in Master Proteins	# Missed Cleavages	Theo. MH+ [Da]	Found in Sample: [S1] F1: Sample	Ions Score A4 Mascot	Confidence A4 Mascot	Percolator q-Value A4 Mascot	Percolator PEP A4 Mascot
CCE	High	Master Protein	B4DUI8	ACTA2	cDNA FLJ52761, highly similar to Actin, aortic smooth muscle OS=Homo sapiens PE=2 SV=1	0	70.979	28.012	11	71	1	1	332	37.3	5.55	High	Oxidation [M1; M4; M39; M147; M270; M282]; Deamidated [Q203; N209; Q271]	7.913	1750	11
CCE	Checked	Confidence	AnnotatedSequence	#N/A	Modifications (all possible sites)	Modifications in Proteins (all Sites)	Qvality PEP	Qvality q-value	# Protein Groups	# Proteins	# PSMs	Master Protein Accessions	Positions in Master Proteins	# Missed Cleavages	Theo. MH+ [Da]	Found in Sample: [S1] F1: Sample	Ions Score A4 Mascot	Confidence A4 Mascot	Percolator q-Value A4 Mascot	Percolator PEP A4 Mascot
CCE	FALSE	High	[R].MQKEITALAPSTMK.[I]	#N/A	1xDeamidated [Q2]; 2xOxidation [M1; M13]	Q9UE89 1xDeamidated [Q53]; 2xOxidation [M52; M64]; P63267 1xDeamidated [Q315]; 2xOxidation [M314; M326]; A4UCT3 1xDeamidated [Q108]; 2xOxidation [M107; M119]; A8K3K1 1xDeamidated [Q316]; 2xOxidation [M315; M327]; Q6PJ43 1xDeamidated [Q202]; 2xOxidation [M201; M213]; B7Z6P1 1xDeamidated [Q282]; 2xOxidation [M281; M293]; Q53GK6 1xDeamidated [Q314]; 2xOxidation [M313; M325]; B3KPP5 1xDeamidated [Q12…	0.00119544	0	3	30	1	B4DUI8; B4DW52; P68032	B4DUI8 [270-283]; B4DW52 [285-298]; P68032 [315-328]	1	1581.79	High	40	High	0	0.0001003
CCE	FALSE	High	[K].DSYVGDEAQSKR.[G]	#N/A			0.000487471	0	2	35	4	B4DUI8; P68032	B4DUI8 [8-19]; P68032 [53-64]	1	1354.62	High	61	High	0	0.0002283
CCE	FALSE	High	[K].IKIIAPPERK.[Y]	#N/A			0.000741582	0	5	31	2	V9HVZ7; B4DUI8; Q562R1; B4DW52; P68032	V9HVZ7 [175-184]; B4DUI8 [284-293]; Q562R1 [328-337]; B4DW52 [299-308]; P68032 [329-338]	2	1164.75	High	39	High	0	5.402e-05
CCE	FALSE	High	[KR].SYELPDGQVITIGNER.[F]	#N/A			4.2105e-08	0	6	38	13	V9HVZ7; Q6S8J3; B4DUI8; Q562R1; B4DW52; P68032	V9HVZ7 [87-102]; Q6S8J3 [939-954]; B4DUI8 [196-211]; Q562R1 [240-255]; B4DW52 [211-226]; P68032 [241-256]	0	1790.89	High	121	High	0	1.603e-10
CCE	FALSE	High	[KR].SYELPDGQVITIGNER.[F]	#N/A	1xDeamidated [Q8; N14]	G8FSY7 1xDeamidated [Q133; N139]; A5A3E0 1xDeamidated [Q946; N952]; P63267 1xDeamidated [Q247; N253]; V9HVZ7 1xDeamidated [Q94; N100]; A4UCT3 1xDeamidated [Q40; N46]; Q53G99 1xDeamidated [Q246; N252]; A0A173GMX0 1xDeamidated [Q42; N48]; Q9BYX7 1xDeamidated [Q246; N252]; A8K3K1 1xDeamidated [Q248; N254]; Q6PJ43 1xDeamidated [Q134; N140]; B7Z6P1 1xDeamidated [Q214; N220]; Q53GK6 1xDeamidated [Q246;…	4.67768e-05	0	6	38	4	V9HVZ7; Q6S8J3; B4DUI8; Q562R1; B4DW52; P68032	V9HVZ7 [87-102]; Q6S8J3 [939-954]; B4DUI8 [196-211]; Q562R1 [240-255]; B4DW52 [211-226]; P68032 [241-256]	0	1791.88	High	87	High	0	1.479e-06
CCE	FALSE	High	[K].YPIEHGIITNWDDMEK.[I]	#N/A	1xOxidation [M14]	P63267 1xOxidation [M83]; A8K3K1 1xOxidation [M84]; B7Z6P1 1xOxidation [M84]; A6NL76 1xOxidation [M84]; B7Z6I1 1xOxidation [M84]; F6UVQ4 1xOxidation [M84]; P62736 1xOxidation [M84]; P68133 1xOxidation [M84]; B4DUI8 1xOxidation [M39]; C9JFL5 1xOxidation [M83]; B3KW67 1xOxidation [M83]; P68032 1xOxidation [M84]; Q13707 1xOxidation [M84]; Q7Z7J6 1xOxidation [M84]	0.00176027	0	2	14	3	B4DUI8; P68032	B4DUI8 [26-41]; P68032 [71-86]	0	1976.91	High	29	High	0	0.0001662
CCE	FALSE	High	[-].MVGMGQKDSYVGDEAQSK.[R]	#N/A	2xOxidation [M1; M4]	B4DUI8 2xOxidation [M1; M4]	0.00015749	0	1	1	2	B4DUI8	B4DUI8 [1-18]	1	1961.86	High	53	High	0	7.201e-06
CCE	FALSE	High	[K].EITALAPSTMK.[I]	#N/A			0.000911684	0	3	31	2	B4DUI8; B4DW52; P68032	B4DUI8 [273-283]; B4DW52 [288-298]; P68032 [318-328]	0	1161.62	High	50	High	0	7.03e-05
CCE	FALSE	High	[K].EITALAPSTMK.[I]	#N/A	1xOxidation [M10]	Q9UE89 1xOxidation [M64]; P63267 1xOxidation [M326]; A4UCT3 1xOxidation [M119]; Q53G99 1xOxidation [M325]; A8K3K1 1xOxidation [M327]; Q6PJ43 1xOxidation [M213]; B7Z6P1 1xOxidation [M293]; Q53GK6 1xOxidation [M325]; B3KPP5 1xOxidation [M136]; A6NL76 1xOxidation [M204]; Q1KLZ0 1xOxidation [M325]; B4E335 1xOxidation [M301]; Q8WVW5 1xOxidation [M313]; Q53G76 1xOxidation [M325]; Q96DE1 1xOxidation [M1…	0.000276194	0	3	31	11	B4DUI8; B4DW52; P68032	B4DUI8 [273-283]; B4DW52 [288-298]; P68032 [318-328]	0	1177.61	High	55	High	0	1.493e-05
CCE	FALSE	High	[R].DLTDYLMK.[I]	#N/A			0.0132	0.00137312	5	29	2	V9HVZ7; B4DUI8; Q562R1; B4DW52; P68032	V9HVZ7 [32-39]; B4DUI8 [141-148]; Q562R1 [185-192]; B4DW52 [156-163]; P68032 [186-193]	0	998.486	High	38	High	0.0003551	0.002246
CCE	FALSE	High	[K].IKIIAPPER.[KR]	#N/A			0.0194363	0.00198537	5	32	2	V9HVZ7; B4DUI8; Q562R1; B4DW52; P68032	V9HVZ7 [175-183]; B4DUI8 [284-292]; Q562R1 [328-336]; B4DW52 [299-307]; P68032 [329-337]	1	1036.65	High	44	High	0.0007424	0.004614
CCE	FALSE	High	[R].GYSFVTTAER.[E]	#N/A			0.0183604	0.00198537	2	11	2	B4DUI8; P68032	B4DUI8 [154-163]; P68032 [199-208]	0	1130.55	High	38	High	0.001138	0.01294
CCE	FALSE	High	[R].DLTDYLMK.[I]	#N/A	1xOxidation [M7]	P63267 1xOxidation [M191]; V9HVZ7 1xOxidation [M38]; Q53G99 1xOxidation [M190]; A8K3K1 1xOxidation [M192]; Q6PJ43 1xOxidation [M78]; B7Z6P1 1xOxidation [M158]; Q53GK6 1xOxidation [M190]; Q1KLZ0 1xOxidation [M190]; B4E335 1xOxidation [M166]; Q8WVW5 1xOxidation [M178]; Q53G76 1xOxidation [M190]; B3KUD3 1xOxidation [M157]; B4E3A4 1xOxidation [M171]; P62736 1xOxidation [M192]; P68133 1xOxidation [M19…	0.0221936	0.00231762	5	29	14	V9HVZ7; B4DUI8; Q562R1; B4DW52; P68032	V9HVZ7 [32-39]; B4DUI8 [141-148]; Q562R1 [185-192]; B4DW52 [156-163]; P68032 [186-193]	0	1014.48	High	37	High	0.001413	0.01501
CCE	FALSE	High	[K].IIAPPER.[KR]	#N/A			0.088748	0.0063962	5	32	8	V9HVZ7; B4DUI8; Q562R1; B4DW52; P68032	V9HVZ7 [177-183]; B4DUI8 [286-292]; Q562R1 [330-336]; B4DW52 [301-307]; P68032 [331-337]	0	795.472	High	42	High	0.004443	0.05086
CCE	FALSE	High	[R].MQKEITALAPSTMK.[I]	#N/A	2xOxidation [M1; M13]	Q9UE89 2xOxidation [M52; M64]; P63267 2xOxidation [M314; M326]; A4UCT3 2xOxidation [M107; M119]; A8K3K1 2xOxidation [M315; M327]; Q6PJ43 2xOxidation [M201; M213]; B7Z6P1 2xOxidation [M281; M293]; Q53GK6 2xOxidation [M313; M325]; B3KPP5 2xOxidation [M124; M136]; A6NL76 2xOxidation [M192; M204]; Q1KLZ0 2xOxidation [M313; M325]; B4E335 2xOxidation [M289; M301]; Q8WVW5 2xOxidation [M301; M313]; Q53G7…	0.0959223	0.00723993	3	30	1	B4DUI8; B4DW52; P68032	B4DUI8 [270-283]; B4DW52 [285-298]; P68032 [315-328]	1	1580.8	High	41	High	0.002944	0.03055
CCE	High	Master Protein	B4DW52	ACTB	cDNA FLJ55253, highly similar to Actin, cytoplasmic 1 OS=Homo sapiens PE=2 SV=1	0	189.356	62.8242	20	200	1	1	347	38.6	5.35	High	Oxidation [M44; M54; M125; M162; M199; M277; M285; M297]; Deamidated [N64; Q218; N224; N268; Q286]; Carbamidomethyl [C189]	88.125	5704	20
CCE	Checked	Confidence	AnnotatedSequence	#N/A	Modifications (all possible sites)	Modifications in Proteins (all Sites)	Qvality PEP	Qvality q-value	# Protein Groups	# Proteins	# PSMs	Master Protein Accessions	Positions in Master Proteins	# Missed Cleavages	Theo. MH+ [Da]	Found in Sample: [S1] F1: Sample	Ions Score A4 Mascot	Confidence A4 Mascot	Percolator q-Value A4 Mascot	Percolator PEP A4 Mascot
CCE	FALSE	High	[R].AVFPSIVGRPR.[HQ]	#N/A			0.00131689	0	3	41	11	Q6S8J3; B4DW52; P68032	Q6S8J3 [729-739]; B4DW52 [29-39]; P68032 [31-41]	0	1198.71	High	57	High	0	0.0001138
CCE	FALSE	High	[R].HQGVMVGIVTNWDDMEK.[I]	#N/A	2xOxidation [M5; M15]	B4DW52 2xOxidation [M44; M54]	0.00257454	0	1	1	1	B4DW52	B4DW52 [40-56]	0	1990.9	High	50	High	0	0.0002712
CCE	FALSE	High	[KR].IWHHTFYNELR.[V]	#N/A	1xDeamidated [N8]	E7EVS6 1xDeamidated [N92]; G5E9R0 1xDeamidated [N92]; J3KT65 1xDeamidated [N92]; Q562Y8 1xDeamidated [N9]; Q562W2 1xDeamidated [N9]; A5A3E0 1xDeamidated [N792]; Q562T4 1xDeamidated [N9]; Q562R5 1xDeamidated [N9]; Q562L3 1xDeamidated [N9]; Q562X1 1xDeamidated [N9]; Q562T3 1xDeamidated [N9]; Q562Q8 1xDeamidated [N9]; Q562M3 1xDeamidated [N9]; Q562T5 1xDeamidated [N9]; Q562N4 1xDeamidated [N9]; Q562…	0.000953808	0	4	75	2	Q562M5; Q6S8J3; B4DW52; P68032	Q562M5 [2-12]; Q6S8J3 [785-795]; B4DW52 [57-67]; P68032 [87-97]	0	1516.73	High	38	High	0	7.473e-05
CCE	FALSE	High	[KR].IWHHTFYNELR.[V]	#N/A			0.000209237	0	4	75	4	Q562M5; Q6S8J3; B4DW52; P68032	Q562M5 [2-12]; Q6S8J3 [785-795]; B4DW52 [57-67]; P68032 [87-97]	0	1515.75	High	43	High	0	1.042e-05
CCE	FALSE	High	[R].MQKEITALAPSTMK.[I]	#N/A	1xDeamidated [Q2]; 2xOxidation [M1; M13]	Q9UE89 1xDeamidated [Q53]; 2xOxidation [M52; M64]; P63267 1xDeamidated [Q315]; 2xOxidation [M314; M326]; A4UCT3 1xDeamidated [Q108]; 2xOxidation [M107; M119]; A8K3K1 1xDeamidated [Q316]; 2xOxidation [M315; M327]; Q6PJ43 1xDeamidated [Q202]; 2xOxidation [M201; M213]; B7Z6P1 1xDeamidated [Q282]; 2xOxidation [M281; M293]; Q53GK6 1xDeamidated [Q314]; 2xOxidation [M313; M325]; B3KPP5 1xDeamidated [Q12…	0.00119544	0	3	30	1	B4DUI8; B4DW52; P68032	B4DUI8 [270-283]; B4DW52 [285-298]; P68032 [315-328]	1	1581.79	High	40	High	0	0.0001003
CCE	FALSE	High	[K].IKIIAPPERK.[Y]	#N/A			0.000741582	0	5	31	2	V9HVZ7; B4DUI8; Q562R1; B4DW52; P68032	V9HVZ7 [175-184]; B4DUI8 [284-293]; Q562R1 [328-337]; B4DW52 [299-308]; P68032 [329-338]	2	1164.75	High	39	High	0	5.402e-05
CCE	FALSE	High	[K].QEYDESGPSIVHRK.[C]	#N/A	1xGln->pyro-Glu [N-Term]	A5A3E0 1xGln->pyro-Glu [N-Term]; V9HVZ7 1xGln->pyro-Glu [N-Term]; Q53G99 1xGln->pyro-Glu [N-Term]; Q9BYX7 1xGln->pyro-Glu [N-Term]; Q6PJ43 1xGln->pyro-Glu [N-Term]; Q53GK6 1xGln->pyro-Glu [N-Term]; P0CG39 1xGln->pyro-Glu [N-Term]; Q1KLZ0 1xGln->pyro-Glu [N-Term]; B4E335 1xGln->pyro-Glu [N-Term]; Q8WVW5 1xGln->pyro-Glu [N-Term]; Q53G76 1xGln->pyro-Glu [N-Term]; Q96DE1 1xGln->pyro-Glu [N-Term]; B4E…	8.20381e-05	0	3	22	3	V9HVZ7; Q6S8J3; B4DW52	V9HVZ7 [208-221]; Q6S8J3 [1060-1073]; B4DW52 [332-345]	1	1627.77	High	62	High	0	3.082e-06
CCE	FALSE	High	[K].QEYDESGPSIVHRK.[C]	#N/A			6.13503e-05	0	3	22	3	V9HVZ7; Q6S8J3; B4DW52	V9HVZ7 [208-221]; Q6S8J3 [1060-1073]; B4DW52 [332-345]	1	1644.8	High	76	High	0	2.104e-06
CCE	FALSE	High	[KR].SYELPDGQVITIGNER.[F]	#N/A			4.2105e-08	0	6	38	13	V9HVZ7; Q6S8J3; B4DUI8; Q562R1; B4DW52; P68032	V9HVZ7 [87-102]; Q6S8J3 [939-954]; B4DUI8 [196-211]; Q562R1 [240-255]; B4DW52 [211-226]; P68032 [241-256]	0	1790.89	High	121	High	0	1.603e-10
CCE	FALSE	High	[KR].SYELPDGQVITIGNER.[F]	#N/A	1xDeamidated [Q8; N14]	G8FSY7 1xDeamidated [Q133; N139]; A5A3E0 1xDeamidated [Q946; N952]; P63267 1xDeamidated [Q247; N253]; V9HVZ7 1xDeamidated [Q94; N100]; A4UCT3 1xDeamidated [Q40; N46]; Q53G99 1xDeamidated [Q246; N252]; A0A173GMX0 1xDeamidated [Q42; N48]; Q9BYX7 1xDeamidated [Q246; N252]; A8K3K1 1xDeamidated [Q248; N254]; Q6PJ43 1xDeamidated [Q134; N140]; B7Z6P1 1xDeamidated [Q214; N220]; Q53GK6 1xDeamidated [Q246;…	4.67768e-05	0	6	38	4	V9HVZ7; Q6S8J3; B4DUI8; Q562R1; B4DW52; P68032	V9HVZ7 [87-102]; Q6S8J3 [939-954]; B4DUI8 [196-211]; Q562R1 [240-255]; B4DW52 [211-226]; P68032 [241-256]	0	1791.88	High	87	High	0	1.479e-06
CCE	FALSE	High	[R].TTGIVMDSGDGVTHTVPIYEGYALPHAILR.[L]	#N/A	1xOxidation [M6]	Q562Y8 1xOxidation [M70]; Q562M3 1xOxidation [M70]; Q53G99 1xOxidation [M153]; Q6PJ43 1xOxidation [M41]; Q562L5 1xOxidation [M70]; Q562S0 1xOxidation [M70]; Q53GK6 1xOxidation [M153]; Q1KLZ0 1xOxidation [M153]; Q562M5 1xOxidation [M70]; Q8WVW5 1xOxidation [M141]; Q53G76 1xOxidation [M153]; Q562X9 1xOxidation [M70]; A0AUL6 1xOxidation [M46]; I3L1U9 1xOxidation [M153]; Q562R8 1xOxidation [M70]; I3L…	2.45235e-05	0	3	27	1	Q562M5; Q562L9; B4DW52	Q562M5 [65-94]; Q562L9 [65-94]; B4DW52 [120-149]	0	3199.61	High	64	High	0	6.389e-07
CCE	FALSE	High	[K].DLYANTVLSGGTTMYPGIADR.[M]	#N/A	1xOxidation [M14]	Q9UE89 1xOxidation [M44]; V9HVZ7 1xOxidation [M153]; A4UCT3 1xOxidation [M99]; Q53G99 1xOxidation [M305]; Q6PJ43 1xOxidation [M193]; Q53GK6 1xOxidation [M305]; Q1KLZ0 1xOxidation [M305]; B4E335 1xOxidation [M281]; Q8WVW5 1xOxidation [M293]; Q53G76 1xOxidation [M305]; Q96DE1 1xOxidation [M89]; B4E3A4 1xOxidation [M286]; Q96FU6 1xOxidation [M95]; F1BXA6 1xOxidation [M73]; B4DVQ0 1xOxidation [M263];…	5.74554e-10	0	2	20	12	V9HVZ7; B4DW52	V9HVZ7 [140-160]; B4DW52 [264-284]	0	2231.06	High	137	High	0	6.02e-13
CCE	FALSE	High	[K].DLYANTVLSGGTTMYPGIADR.[M]	#N/A	1xDeamidated [N5]; 1xOxidation [M14]	Q9UE89 1xDeamidated [N35]; 1xOxidation [M44]; V9HVZ7 1xDeamidated [N144]; 1xOxidation [M153]; A4UCT3 1xDeamidated [N90]; 1xOxidation [M99]; Q53G99 1xDeamidated [N296]; 1xOxidation [M305]; Q6PJ43 1xDeamidated [N184]; 1xOxidation [M193]; Q53GK6 1xDeamidated [N296]; 1xOxidation [M305]; Q1KLZ0 1xDeamidated [N296]; 1xOxidation [M305]; B4E335 1xDeamidated [N272]; 1xOxidation [M281]; Q8WVW5 1xDeamidated…	0.00352934	0	2	20	4	V9HVZ7; B4DW52	V9HVZ7 [140-160]; B4DW52 [264-284]	0	2232.05	High	65	High	0.0001125	0.001131
CCE	FALSE	High	[R].GYSFTTTAER.[E]	#N/A			0.00042567	0	2	16	23	V9HVZ7; B4DW52	V9HVZ7 [45-54]; B4DW52 [169-178]	0	1132.53	High	56	High	0	2.607e-05
CCE	FALSE	High	[K].QEYDESGPSIVHR.[K]	#N/A			7.71928e-06	0	3	22	9	V9HVZ7; Q6S8J3; B4DW52	V9HVZ7 [208-220]; Q6S8J3 [1060-1072]; B4DW52 [332-344]	0	1516.7	High	67	High	0	7.067e-07
CCE	FALSE	High	[K].QEYDESGPSIVHR.[K]	#N/A	1xGln->pyro-Glu [N-Term]	A5A3E0 1xGln->pyro-Glu [N-Term]; V9HVZ7 1xGln->pyro-Glu [N-Term]; Q53G99 1xGln->pyro-Glu [N-Term]; Q9BYX7 1xGln->pyro-Glu [N-Term]; Q6PJ43 1xGln->pyro-Glu [N-Term]; Q53GK6 1xGln->pyro-Glu [N-Term]; P0CG39 1xGln->pyro-Glu [N-Term]; Q1KLZ0 1xGln->pyro-Glu [N-Term]; B4E335 1xGln->pyro-Glu [N-Term]; Q8WVW5 1xGln->pyro-Glu [N-Term]; Q53G76 1xGln->pyro-Glu [N-Term]; Q96DE1 1xGln->pyro-Glu [N-Term]; B4E…	3.81843e-06	0	3	22	18	V9HVZ7; Q6S8J3; B4DW52	V9HVZ7 [208-220]; Q6S8J3 [1060-1072]; B4DW52 [332-344]	0	1499.68	High	93	High	0	4.724e-07
CCE	FALSE	High	[K].EITALAPSTMK.[I]	#N/A			0.000911684	0	3	31	2	B4DUI8; B4DW52; P68032	B4DUI8 [273-283]; B4DW52 [288-298]; P68032 [318-328]	0	1161.62	High	50	High	0	7.03e-05
CCE	FALSE	High	[K].EITALAPSTMK.[I]	#N/A	1xOxidation [M10]	Q9UE89 1xOxidation [M64]; P63267 1xOxidation [M326]; A4UCT3 1xOxidation [M119]; Q53G99 1xOxidation [M325]; A8K3K1 1xOxidation [M327]; Q6PJ43 1xOxidation [M213]; B7Z6P1 1xOxidation [M293]; Q53GK6 1xOxidation [M325]; B3KPP5 1xOxidation [M136]; A6NL76 1xOxidation [M204]; Q1KLZ0 1xOxidation [M325]; B4E335 1xOxidation [M301]; Q8WVW5 1xOxidation [M313]; Q53G76 1xOxidation [M325]; Q96DE1 1xOxidation [M1…	0.000276194	0	3	31	11	B4DUI8; B4DW52; P68032	B4DUI8 [273-283]; B4DW52 [288-298]; P68032 [318-328]	0	1177.61	High	55	High	0	1.493e-05
CCE	FALSE	High	[R].VAPEEHPVLLTEAPLNPK.[A]	#N/A			1.06611e-05	0	2	35	28	Q562L9; B4DW52	Q562L9 [13-30]; B4DW52 [68-85]	0	1954.06	High	72	High	0	2.159e-07
CCE	FALSE	High	[K].AGFAGDDAPR.[A]	#N/A			0.000110412	0	3	43	7	Q6S8J3; B4DW52; P68032	Q6S8J3 [719-728]; B4DW52 [19-28]; P68032 [21-30]	0	976.448	High	72	High	0	4.512e-06
CCE	FALSE	High	[R].KDLYANTVLSGGTTMYPGIADR.[M]	#N/A	1xOxidation [M15]	Q9UE89 1xOxidation [M44]; V9HVZ7 1xOxidation [M153]; A4UCT3 1xOxidation [M99]; Q53G99 1xOxidation [M305]; Q6PJ43 1xOxidation [M193]; Q53GK6 1xOxidation [M305]; Q1KLZ0 1xOxidation [M305]; B4E335 1xOxidation [M281]; Q8WVW5 1xOxidation [M293]; Q53G76 1xOxidation [M305]; Q96DE1 1xOxidation [M89]; B4E3A4 1xOxidation [M286]; Q96FU6 1xOxidation [M95]; F1BXA6 1xOxidation [M73]; B4DVQ0 1xOxidation [M263];…	2.82133e-08	0	2	20	9	V9HVZ7; B4DW52	V9HVZ7 [139-160]; B4DW52 [263-284]	1	2359.16	High	120	High	0	1.215e-07
CCE	FALSE	High	[R].KDLYANTVLSGGTTMYPGIADR.[M]	#N/A	1xDeamidated [N6]; 1xOxidation [M15]	Q9UE89 1xDeamidated [N35]; 1xOxidation [M44]; V9HVZ7 1xDeamidated [N144]; 1xOxidation [M153]; A4UCT3 1xDeamidated [N90]; 1xOxidation [M99]; Q53G99 1xDeamidated [N296]; 1xOxidation [M305]; Q6PJ43 1xDeamidated [N184]; 1xOxidation [M193]; Q53GK6 1xDeamidated [N296]; 1xOxidation [M305]; Q1KLZ0 1xDeamidated [N296]; 1xOxidation [M305]; B4E335 1xDeamidated [N272]; 1xOxidation [M281]; Q8WVW5 1xDeamidated…	0.00414495	0	2	20	3	V9HVZ7; B4DW52	V9HVZ7 [139-160]; B4DW52 [263-284]	1	2360.14	High	56	High	0	0.0005038
CCE	FALSE	High	[R].DLTDYLMK.[I]	#N/A			0.0132	0.00137312	5	29	2	V9HVZ7; B4DUI8; Q562R1; B4DW52; P68032	V9HVZ7 [32-39]; B4DUI8 [141-148]; Q562R1 [185-192]; B4DW52 [156-163]; P68032 [186-193]	0	998.486	High	38	High	0.0003551	0.002246
CCE	FALSE	High	[K].IKIIAPPER.[KR]	#N/A			0.0194363	0.00198537	5	32	2	V9HVZ7; B4DUI8; Q562R1; B4DW52; P68032	V9HVZ7 [175-183]; B4DUI8 [284-292]; Q562R1 [328-336]; B4DW52 [299-307]; P68032 [329-337]	1	1036.65	High	44	High	0.0007424	0.004614
CCE	FALSE	High	[R].GYSFTTTAEREIVR.[D]	#N/A			0.0211006	0.00219457	2	16	1	V9HVZ7; B4DW52	V9HVZ7 [45-58]; B4DW52 [169-182]	1	1629.82	High	28	High	0.0006745	0.00408
CCE	FALSE	High	[R].DLTDYLMK.[I]	#N/A	1xOxidation [M7]	P63267 1xOxidation [M191]; V9HVZ7 1xOxidation [M38]; Q53G99 1xOxidation [M190]; A8K3K1 1xOxidation [M192]; Q6PJ43 1xOxidation [M78]; B7Z6P1 1xOxidation [M158]; Q53GK6 1xOxidation [M190]; Q1KLZ0 1xOxidation [M190]; B4E335 1xOxidation [M166]; Q8WVW5 1xOxidation [M178]; Q53G76 1xOxidation [M190]; B3KUD3 1xOxidation [M157]; B4E3A4 1xOxidation [M171]; P62736 1xOxidation [M192]; P68133 1xOxidation [M19…	0.0221936	0.00231762	5	29	14	V9HVZ7; B4DUI8; Q562R1; B4DW52; P68032	V9HVZ7 [32-39]; B4DUI8 [141-148]; Q562R1 [185-192]; B4DW52 [156-163]; P68032 [186-193]	0	1014.48	High	37	High	0.001413	0.01501
CCE	FALSE	High	[K].LCYVALDFEQEMATAASSSSLEK.[S]	#N/A	1xOxidation [M12]; 1xCarbamidomethyl [C2]	G8FSY7 1xOxidation [M114]; 1xCarbamidomethyl [C104]; V9HVZ7 1xOxidation [M75]; 1xCarbamidomethyl [C65]; A4UCT3 1xOxidation [M21]; 1xCarbamidomethyl [C11]; Q53G99 1xOxidation [M227]; 1xCarbamidomethyl [C217]; Q6PJ43 1xOxidation [M115]; 1xCarbamidomethyl [C105]; Q53GK6 1xOxidation [M227]; 1xCarbamidomethyl [C217]; Q1KLZ0 1xOxidation [M227]; 1xCarbamidomethyl [C217]; B4E335 1xOxidation [M203]; 1xCar…	0.0333925	0.0023993	3	20	1	V9HVZ7; Q6S8J3; B4DW52	V9HVZ7 [64-86]; Q6S8J3 [916-938]; B4DW52 [188-210]	0	2566.17	High	28	High	0.0008333	0.007418
CCE	FALSE	High	[K].IIAPPER.[KR]	#N/A			0.088748	0.0063962	5	32	8	V9HVZ7; B4DUI8; Q562R1; B4DW52; P68032	V9HVZ7 [177-183]; B4DUI8 [286-292]; Q562R1 [330-336]; B4DW52 [301-307]; P68032 [331-337]	0	795.472	High	42	High	0.004443	0.05086
CCE	FALSE	High	[R].MQKEITALAPSTMK.[I]	#N/A	2xOxidation [M1; M13]	Q9UE89 2xOxidation [M52; M64]; P63267 2xOxidation [M314; M326]; A4UCT3 2xOxidation [M107; M119]; A8K3K1 2xOxidation [M315; M327]; Q6PJ43 2xOxidation [M201; M213]; B7Z6P1 2xOxidation [M281; M293]; Q53GK6 2xOxidation [M313; M325]; B3KPP5 2xOxidation [M124; M136]; A6NL76 2xOxidation [M192; M204]; Q1KLZ0 2xOxidation [M313; M325]; B4E335 2xOxidation [M289; M301]; Q8WVW5 2xOxidation [M301; M313]; Q53G7…	0.0959223	0.00723993	3	30	1	B4DUI8; B4DW52; P68032	B4DUI8 [270-283]; B4DW52 [285-298]; P68032 [315-328]	1	1580.8	High	41	High	0.002944	0.03055
CCE	High	Master Protein	Q562R1	ACTBL2	Beta-actin-like protein 2 OS=Homo sapiens GN=ACTBL2 PE=1 SV=2	0	43.354	19.9468	8	48	2	1	376	42	5.59	High	Oxidation [M45; M48; M191]; Deamidated [Q247; N253]; Carbamidomethyl [C53]	2.162	1186	8
CCE	Checked	Confidence	AnnotatedSequence	#N/A	Modifications (all possible sites)	Modifications in Proteins (all Sites)	Qvality PEP	Qvality q-value	# Protein Groups	# Proteins	# PSMs	Master Protein Accessions	Positions in Master Proteins	# Missed Cleavages	Theo. MH+ [Da]	Found in Sample: [S1] F1: Sample	Ions Score A4 Mascot	Confidence A4 Mascot	Percolator q-Value A4 Mascot	Percolator PEP A4 Mascot
CCE	FALSE	High	[R].HQGVMVGMGQKDCYVGDEAQSKR.[G]	#N/A	1xOxidation [M5]; 1xCarbamidomethyl [C13]	Q562R1 1xOxidation [M45]; 1xCarbamidomethyl [C53]	0.000584043	0	1	1	1	Q562R1	Q562R1 [41-63]	2	2596.17	High	34	High	0	3.957e-05
CCE	FALSE	High	[K].IKIIAPPERK.[Y]	#N/A			0.000741582	0	5	31	2	V9HVZ7; B4DUI8; Q562R1; B4DW52; P68032	V9HVZ7 [175-184]; B4DUI8 [284-293]; Q562R1 [328-337]; B4DW52 [299-308]; P68032 [329-338]	2	1164.75	High	39	High	0	5.402e-05
CCE	FALSE	High	[KR].SYELPDGQVITIGNER.[F]	#N/A			4.2105e-08	0	6	38	13	V9HVZ7; Q6S8J3; B4DUI8; Q562R1; B4DW52; P68032	V9HVZ7 [87-102]; Q6S8J3 [939-954]; B4DUI8 [196-211]; Q562R1 [240-255]; B4DW52 [211-226]; P68032 [241-256]	0	1790.89	High	121	High	0	1.603e-10
CCE	FALSE	High	[KR].SYELPDGQVITIGNER.[F]	#N/A	1xDeamidated [Q8; N14]	G8FSY7 1xDeamidated [Q133; N139]; A5A3E0 1xDeamidated [Q946; N952]; P63267 1xDeamidated [Q247; N253]; V9HVZ7 1xDeamidated [Q94; N100]; A4UCT3 1xDeamidated [Q40; N46]; Q53G99 1xDeamidated [Q246; N252]; A0A173GMX0 1xDeamidated [Q42; N48]; Q9BYX7 1xDeamidated [Q246; N252]; A8K3K1 1xDeamidated [Q248; N254]; Q6PJ43 1xDeamidated [Q134; N140]; B7Z6P1 1xDeamidated [Q214; N220]; Q53GK6 1xDeamidated [Q246;…	4.67768e-05	0	6	38	4	V9HVZ7; Q6S8J3; B4DUI8; Q562R1; B4DW52; P68032	V9HVZ7 [87-102]; Q6S8J3 [939-954]; B4DUI8 [196-211]; Q562R1 [240-255]; B4DW52 [211-226]; P68032 [241-256]	0	1791.88	High	87	High	0	1.479e-06
CCE	FALSE	High	[R].VAPDEHPILLTEAPLNPK.[I]	#N/A			0.0090618	0.000741879	1	1	1	Q562R1	Q562R1 [97-114]	0	1954.06	High	39	High	0.0001649	0.00139
CCE	FALSE	High	[R].DLTDYLMK.[I]	#N/A			0.0132	0.00137312	5	29	2	V9HVZ7; B4DUI8; Q562R1; B4DW52; P68032	V9HVZ7 [32-39]; B4DUI8 [141-148]; Q562R1 [185-192]; B4DW52 [156-163]; P68032 [186-193]	0	998.486	High	38	High	0.0003551	0.002246
CCE	FALSE	High	[K].IKIIAPPER.[KR]	#N/A			0.0194363	0.00198537	5	32	2	V9HVZ7; B4DUI8; Q562R1; B4DW52; P68032	V9HVZ7 [175-183]; B4DUI8 [284-292]; Q562R1 [328-336]; B4DW52 [299-307]; P68032 [329-337]	1	1036.65	High	44	High	0.0007424	0.004614
CCE	FALSE	High	[R].DLTDYLMK.[I]	#N/A	1xOxidation [M7]	P63267 1xOxidation [M191]; V9HVZ7 1xOxidation [M38]; Q53G99 1xOxidation [M190]; A8K3K1 1xOxidation [M192]; Q6PJ43 1xOxidation [M78]; B7Z6P1 1xOxidation [M158]; Q53GK6 1xOxidation [M190]; Q1KLZ0 1xOxidation [M190]; B4E335 1xOxidation [M166]; Q8WVW5 1xOxidation [M178]; Q53G76 1xOxidation [M190]; B3KUD3 1xOxidation [M157]; B4E3A4 1xOxidation [M171]; P62736 1xOxidation [M192]; P68133 1xOxidation [M19…	0.0221936	0.00231762	5	29	14	V9HVZ7; B4DUI8; Q562R1; B4DW52; P68032	V9HVZ7 [32-39]; B4DUI8 [141-148]; Q562R1 [185-192]; B4DW52 [156-163]; P68032 [186-193]	0	1014.48	High	37	High	0.001413	0.01501
CCE	FALSE	High	[K].IIAPPER.[KR]	#N/A			0.088748	0.0063962	5	32	8	V9HVZ7; B4DUI8; Q562R1; B4DW52; P68032	V9HVZ7 [177-183]; B4DUI8 [286-292]; Q562R1 [330-336]; B4DW52 [301-307]; P68032 [331-337]	0	795.472	High	42	High	0.004443	0.05086
CCE	FALSE	High	[R].HQGVMVGMGQK.[D]	#N/A	2xOxidation [M5; M8]	E7EVS6 2xOxidation [M44; M47]; G5E9R0 2xOxidation [M44; M47]; J3KT65 2xOxidation [M44; M47]; P63267 2xOxidation [M45; M48]; Q53G99 2xOxidation [M44; M47]; A8K3K1 2xOxidation [M46; M49]; C9JUM1 2xOxidation [M47; M50]; B7Z6P1 2xOxidation [M46; M49]; Q53GK6 2xOxidation [M44; M47]; A6NL76 2xOxidation [M46; M49]; B7Z6I1 2xOxidation [M46; M49]; Q1KLZ0 2xOxidation [M44; M47]; B4E335 2xOxidation [M44; M4…	0.0925469	0.0063962	2	36	1	Q562R1; P68032	Q562R1 [41-51]; P68032 [42-52]	0	1203.56	High	50	High	0.002452	0.02926
CCE	High	Master Protein	P68032	ACTC1	Actin, alpha cardiac muscle 1 OS=Homo sapiens GN=ACTC1 PE=1 SV=1	0	128.233	34.2175	16	107	2	1	377	42	5.39	High	Oxidation [M46; M49; M84; M192; M315; M327]; Deamidated [Q43; Q51; N94; Q248; N254; Q316]	23.621	2790	16
CCE	Checked	Confidence	AnnotatedSequence	#N/A	Modifications (all possible sites)	Modifications in Proteins (all Sites)	Qvality PEP	Qvality q-value	# Protein Groups	# Proteins	# PSMs	Master Protein Accessions	Positions in Master Proteins	# Missed Cleavages	Theo. MH+ [Da]	Found in Sample: [S1] F1: Sample	Ions Score A4 Mascot	Confidence A4 Mascot	Percolator q-Value A4 Mascot	Percolator PEP A4 Mascot
CCE	FALSE	High	[R].AVFPSIVGRPR.[HQ]	#N/A			0.00131689	0	3	41	11	Q6S8J3; B4DW52; P68032	Q6S8J3 [729-739]; B4DW52 [29-39]; P68032 [31-41]	0	1198.71	High	57	High	0	0.0001138
CCE	FALSE	High	[KR].IWHHTFYNELR.[V]	#N/A	1xDeamidated [N8]	E7EVS6 1xDeamidated [N92]; G5E9R0 1xDeamidated [N92]; J3KT65 1xDeamidated [N92]; Q562Y8 1xDeamidated [N9]; Q562W2 1xDeamidated [N9]; A5A3E0 1xDeamidated [N792]; Q562T4 1xDeamidated [N9]; Q562R5 1xDeamidated [N9]; Q562L3 1xDeamidated [N9]; Q562X1 1xDeamidated [N9]; Q562T3 1xDeamidated [N9]; Q562Q8 1xDeamidated [N9]; Q562M3 1xDeamidated [N9]; Q562T5 1xDeamidated [N9]; Q562N4 1xDeamidated [N9]; Q562…	0.000953808	0	4	75	2	Q562M5; Q6S8J3; B4DW52; P68032	Q562M5 [2-12]; Q6S8J3 [785-795]; B4DW52 [57-67]; P68032 [87-97]	0	1516.73	High	38	High	0	7.473e-05
CCE	FALSE	High	[KR].IWHHTFYNELR.[V]	#N/A			0.000209237	0	4	75	4	Q562M5; Q6S8J3; B4DW52; P68032	Q562M5 [2-12]; Q6S8J3 [785-795]; B4DW52 [57-67]; P68032 [87-97]	0	1515.75	High	43	High	0	1.042e-05
CCE	FALSE	High	[R].MQKEITALAPSTMK.[I]	#N/A	1xDeamidated [Q2]; 2xOxidation [M1; M13]	Q9UE89 1xDeamidated [Q53]; 2xOxidation [M52; M64]; P63267 1xDeamidated [Q315]; 2xOxidation [M314; M326]; A4UCT3 1xDeamidated [Q108]; 2xOxidation [M107; M119]; A8K3K1 1xDeamidated [Q316]; 2xOxidation [M315; M327]; Q6PJ43 1xDeamidated [Q202]; 2xOxidation [M201; M213]; B7Z6P1 1xDeamidated [Q282]; 2xOxidation [M281; M293]; Q53GK6 1xDeamidated [Q314]; 2xOxidation [M313; M325]; B3KPP5 1xDeamidated [Q12…	0.00119544	0	3	30	1	B4DUI8; B4DW52; P68032	B4DUI8 [270-283]; B4DW52 [285-298]; P68032 [315-328]	1	1581.79	High	40	High	0	0.0001003
CCE	FALSE	High	[K].DSYVGDEAQSKR.[G]	#N/A			0.000487471	0	2	35	4	B4DUI8; P68032	B4DUI8 [8-19]; P68032 [53-64]	1	1354.62	High	61	High	0	0.0002283
CCE	FALSE	High	[R].HQGVMVGMGQKDSYVGDEAQSKR.[G]	#N/A	2xOxidation [M5; M8]	E7EVS6 2xOxidation [M44; M47]; G5E9R0 2xOxidation [M44; M47]; J3KT65 2xOxidation [M44; M47]; P63267 2xOxidation [M45; M48]; Q53G99 2xOxidation [M44; M47]; A8K3K1 2xOxidation [M46; M49]; C9JUM1 2xOxidation [M47; M50]; B7Z6P1 2xOxidation [M46; M49]; Q53GK6 2xOxidation [M44; M47]; A6NL76 2xOxidation [M46; M49]; B7Z6I1 2xOxidation [M46; M49]; Q1KLZ0 2xOxidation [M44; M47]; B4E335 2xOxidation [M44; M4…	3.92925e-05	0	1	34	5	P68032	P68032 [42-64]	2	2539.17	High	87	High	0	1.173e-06
CCE	FALSE	High	[R].HQGVMVGMGQKDSYVGDEAQSKR.[G]	#N/A	1xDeamidated [Q2; Q10]; 2xOxidation [M5; M8]	E7EVS6 1xDeamidated [Q41; Q49]; 2xOxidation [M44; M47]; G5E9R0 1xDeamidated [Q41; Q49]; 2xOxidation [M44; M47]; J3KT65 1xDeamidated [Q41; Q49]; 2xOxidation [M44; M47]; P63267 1xDeamidated [Q42; Q50]; 2xOxidation [M45; M48]; Q53G99 1xDeamidated [Q41; Q49]; 2xOxidation [M44; M47]; A8K3K1 1xDeamidated [Q43; Q51]; 2xOxidation [M46; M49]; C9JUM1 1xDeamidated [Q44; Q52]; 2xOxidation [M47; M50]; B7Z6P1 …	4.6089e-08	0	1	34	4	P68032	P68032 [42-64]	2	2540.15	High	91	High	0	1.802e-10
CCE	FALSE	High	[K].IKIIAPPERK.[Y]	#N/A			0.000741582	0	5	31	2	V9HVZ7; B4DUI8; Q562R1; B4DW52; P68032	V9HVZ7 [175-184]; B4DUI8 [284-293]; Q562R1 [328-337]; B4DW52 [299-308]; P68032 [329-338]	2	1164.75	High	39	High	0	5.402e-05
CCE	FALSE	High	[R].HQGVMVGMGQKDSYVGDEAQSK.[R]	#N/A	2xOxidation [M5; M8]	E7EVS6 2xOxidation [M44; M47]; G5E9R0 2xOxidation [M44; M47]; J3KT65 2xOxidation [M44; M47]; P63267 2xOxidation [M45; M48]; Q53G99 2xOxidation [M44; M47]; A8K3K1 2xOxidation [M46; M49]; C9JUM1 2xOxidation [M47; M50]; B7Z6P1 2xOxidation [M46; M49]; Q53GK6 2xOxidation [M44; M47]; A6NL76 2xOxidation [M46; M49]; B7Z6I1 2xOxidation [M46; M49]; Q1KLZ0 2xOxidation [M44; M47]; B4E335 2xOxidation [M44; M4…	0.00168259	0	1	34	3	P68032	P68032 [42-63]	1	2383.07	High	67	High	0	0.000156
CCE	FALSE	High	[KR].SYELPDGQVITIGNER.[F]	#N/A			4.2105e-08	0	6	38	13	V9HVZ7; Q6S8J3; B4DUI8; Q562R1; B4DW52; P68032	V9HVZ7 [87-102]; Q6S8J3 [939-954]; B4DUI8 [196-211]; Q562R1 [240-255]; B4DW52 [211-226]; P68032 [241-256]	0	1790.89	High	121	High	0	1.603e-10
CCE	FALSE	High	[KR].SYELPDGQVITIGNER.[F]	#N/A	1xDeamidated [Q8; N14]	G8FSY7 1xDeamidated [Q133; N139]; A5A3E0 1xDeamidated [Q946; N952]; P63267 1xDeamidated [Q247; N253]; V9HVZ7 1xDeamidated [Q94; N100]; A4UCT3 1xDeamidated [Q40; N46]; Q53G99 1xDeamidated [Q246; N252]; A0A173GMX0 1xDeamidated [Q42; N48]; Q9BYX7 1xDeamidated [Q246; N252]; A8K3K1 1xDeamidated [Q248; N254]; Q6PJ43 1xDeamidated [Q134; N140]; B7Z6P1 1xDeamidated [Q214; N220]; Q53GK6 1xDeamidated [Q246;…	4.67768e-05	0	6	38	4	V9HVZ7; Q6S8J3; B4DUI8; Q562R1; B4DW52; P68032	V9HVZ7 [87-102]; Q6S8J3 [939-954]; B4DUI8 [196-211]; Q562R1 [240-255]; B4DW52 [211-226]; P68032 [241-256]	0	1791.88	High	87	High	0	1.479e-06
CCE	FALSE	High	[K].YPIEHGIITNWDDMEK.[I]	#N/A	1xOxidation [M14]	P63267 1xOxidation [M83]; A8K3K1 1xOxidation [M84]; B7Z6P1 1xOxidation [M84]; A6NL76 1xOxidation [M84]; B7Z6I1 1xOxidation [M84]; F6UVQ4 1xOxidation [M84]; P62736 1xOxidation [M84]; P68133 1xOxidation [M84]; B4DUI8 1xOxidation [M39]; C9JFL5 1xOxidation [M83]; B3KW67 1xOxidation [M83]; P68032 1xOxidation [M84]; Q13707 1xOxidation [M84]; Q7Z7J6 1xOxidation [M84]	0.00176027	0	2	14	3	B4DUI8; P68032	B4DUI8 [26-41]; P68032 [71-86]	0	1976.91	High	29	High	0	0.0001662
CCE	FALSE	High	[K].EITALAPSTMK.[I]	#N/A			0.000911684	0	3	31	2	B4DUI8; B4DW52; P68032	B4DUI8 [273-283]; B4DW52 [288-298]; P68032 [318-328]	0	1161.62	High	50	High	0	7.03e-05
CCE	FALSE	High	[K].EITALAPSTMK.[I]	#N/A	1xOxidation [M10]	Q9UE89 1xOxidation [M64]; P63267 1xOxidation [M326]; A4UCT3 1xOxidation [M119]; Q53G99 1xOxidation [M325]; A8K3K1 1xOxidation [M327]; Q6PJ43 1xOxidation [M213]; B7Z6P1 1xOxidation [M293]; Q53GK6 1xOxidation [M325]; B3KPP5 1xOxidation [M136]; A6NL76 1xOxidation [M204]; Q1KLZ0 1xOxidation [M325]; B4E335 1xOxidation [M301]; Q8WVW5 1xOxidation [M313]; Q53G76 1xOxidation [M325]; Q96DE1 1xOxidation [M1…	0.000276194	0	3	31	11	B4DUI8; B4DW52; P68032	B4DUI8 [273-283]; B4DW52 [288-298]; P68032 [318-328]	0	1177.61	High	55	High	0	1.493e-05
CCE	FALSE	High	[K].AGFAGDDAPR.[A]	#N/A			0.000110412	0	3	43	7	Q6S8J3; B4DW52; P68032	Q6S8J3 [719-728]; B4DW52 [19-28]; P68032 [21-30]	0	976.448	High	72	High	0	4.512e-06
CCE	FALSE	High	[R].DLTDYLMK.[I]	#N/A			0.0132	0.00137312	5	29	2	V9HVZ7; B4DUI8; Q562R1; B4DW52; P68032	V9HVZ7 [32-39]; B4DUI8 [141-148]; Q562R1 [185-192]; B4DW52 [156-163]; P68032 [186-193]	0	998.486	High	38	High	0.0003551	0.002246
CCE	FALSE	High	[K].IKIIAPPER.[KR]	#N/A			0.0194363	0.00198537	5	32	2	V9HVZ7; B4DUI8; Q562R1; B4DW52; P68032	V9HVZ7 [175-183]; B4DUI8 [284-292]; Q562R1 [328-336]; B4DW52 [299-307]; P68032 [329-337]	1	1036.65	High	44	High	0.0007424	0.004614
CCE	FALSE	High	[R].GYSFVTTAER.[E]	#N/A			0.0183604	0.00198537	2	11	2	B4DUI8; P68032	B4DUI8 [154-163]; P68032 [199-208]	0	1130.55	High	38	High	0.001138	0.01294
CCE	FALSE	High	[R].DLTDYLMK.[I]	#N/A	1xOxidation [M7]	P63267 1xOxidation [M191]; V9HVZ7 1xOxidation [M38]; Q53G99 1xOxidation [M190]; A8K3K1 1xOxidation [M192]; Q6PJ43 1xOxidation [M78]; B7Z6P1 1xOxidation [M158]; Q53GK6 1xOxidation [M190]; Q1KLZ0 1xOxidation [M190]; B4E335 1xOxidation [M166]; Q8WVW5 1xOxidation [M178]; Q53G76 1xOxidation [M190]; B3KUD3 1xOxidation [M157]; B4E3A4 1xOxidation [M171]; P62736 1xOxidation [M192]; P68133 1xOxidation [M19…	0.0221936	0.00231762	5	29	14	V9HVZ7; B4DUI8; Q562R1; B4DW52; P68032	V9HVZ7 [32-39]; B4DUI8 [141-148]; Q562R1 [185-192]; B4DW52 [156-163]; P68032 [186-193]	0	1014.48	High	37	High	0.001413	0.01501
CCE	FALSE	High	[R].HQGVMVGMGQKDSYVGDEAQSK.[R]	#N/A	1xDeamidated [Q10]; 2xOxidation [M5; M8]	E7EVS6 1xDeamidated [Q49]; 2xOxidation [M44; M47]; G5E9R0 1xDeamidated [Q49]; 2xOxidation [M44; M47]; J3KT65 1xDeamidated [Q49]; 2xOxidation [M44; M47]; P63267 1xDeamidated [Q50]; 2xOxidation [M45; M48]; Q53G99 1xDeamidated [Q49]; 2xOxidation [M44; M47]; A8K3K1 1xDeamidated [Q51]; 2xOxidation [M46; M49]; C9JUM1 1xDeamidated [Q52]; 2xOxidation [M47; M50]; B7Z6P1 1xDeamidated [Q51]; 2xOxidation [M4…	0.0415415	0.00276629	1	34	1	P68032	P68032 [42-63]	1	2384.05	High	40	High	0.0009124	0.009848
CCE	FALSE	High	[K].IIAPPER.[KR]	#N/A			0.088748	0.0063962	5	32	8	V9HVZ7; B4DUI8; Q562R1; B4DW52; P68032	V9HVZ7 [177-183]; B4DUI8 [286-292]; Q562R1 [330-336]; B4DW52 [301-307]; P68032 [331-337]	0	795.472	High	42	High	0.004443	0.05086
CCE	FALSE	High	[R].HQGVMVGMGQK.[D]	#N/A	2xOxidation [M5; M8]	E7EVS6 2xOxidation [M44; M47]; G5E9R0 2xOxidation [M44; M47]; J3KT65 2xOxidation [M44; M47]; P63267 2xOxidation [M45; M48]; Q53G99 2xOxidation [M44; M47]; A8K3K1 2xOxidation [M46; M49]; C9JUM1 2xOxidation [M47; M50]; B7Z6P1 2xOxidation [M46; M49]; Q53GK6 2xOxidation [M44; M47]; A6NL76 2xOxidation [M46; M49]; B7Z6I1 2xOxidation [M46; M49]; Q1KLZ0 2xOxidation [M44; M47]; B4E335 2xOxidation [M44; M4…	0.0925469	0.0063962	2	36	1	Q562R1; P68032	Q562R1 [41-51]; P68032 [42-52]	0	1203.56	High	50	High	0.002452	0.02926
CCE	FALSE	High	[R].MQKEITALAPSTMK.[I]	#N/A	2xOxidation [M1; M13]	Q9UE89 2xOxidation [M52; M64]; P63267 2xOxidation [M314; M326]; A4UCT3 2xOxidation [M107; M119]; A8K3K1 2xOxidation [M315; M327]; Q6PJ43 2xOxidation [M201; M213]; B7Z6P1 2xOxidation [M281; M293]; Q53GK6 2xOxidation [M313; M325]; B3KPP5 2xOxidation [M124; M136]; A6NL76 2xOxidation [M192; M204]; Q1KLZ0 2xOxidation [M313; M325]; B4E335 2xOxidation [M289; M301]; Q8WVW5 2xOxidation [M301; M313]; Q53G7…	0.0959223	0.00723993	3	30	1	B4DUI8; B4DW52; P68032	B4DUI8 [270-283]; B4DW52 [285-298]; P68032 [315-328]	1	1580.8	High	41	High	0.002944	0.03055
WCE	High	Master Protein	A8K3K1	ACTC1	cDNA FLJ78096, highly similar to Homo sapiens actin, alpha, cardiac muscle (ACTC), mRNA OS=Homo sapiens PE=2 SV=1	0	71.2245	28.1167	10	71	1	1	377	42.02	5.39	High	Oxidation [M46; M49; M84; M192; M327]; Deamidated [N94; Q248; N254]		2220.95	10
WCE	Checked	Confidence	AnnotatedSequence	#N/A	Modifications (all possible sites)	Modifications in Proteins (all Sites)	Qvality PEP	Qvality q-value	# Protein Groups	# Proteins	# PSMs	Master Protein Accessions	Positions in Master Proteins	# Missed Cleavages	Theo. MH+ [Da]	Found in Sample: [S1] F1: Sample	Ions Score A4 Mascot	Confidence A4 Mascot	Percolator q-Value A4 Mascot	Percolator PEP A4 Mascot
CCE	High	Master Protein	O96019	ACTL6A	Actin-like protein 6A OS=Homo sapiens GN=ACTL6A PE=1 SV=1	0	24.935	12.3543	4	9	4	1	429	47.4	5.6	High	Deamidated [N162; N383; N384]; Oxidation [M122]	0.73	346	4
CCE	Checked	Confidence	AnnotatedSequence	#N/A	Modifications (all possible sites)	Modifications in Proteins (all Sites)	Qvality PEP	Qvality q-value	# Protein Groups	# Proteins	# PSMs	Master Protein Accessions	Positions in Master Proteins	# Missed Cleavages	Theo. MH+ [Da]	Found in Sample: [S1] F1: Sample	Ions Score A4 Mascot	Confidence A4 Mascot	Percolator q-Value A4 Mascot	Percolator PEP A4 Mascot
CCE	FALSE	High	[K].TAVLTAFANGR.[S]	#N/A	1xDeamidated [N9]	Q6FI97 1xDeamidated [N162]; Q53FS0 1xDeamidated [N162]; O96019 1xDeamidated [N162]; O94805 1xDeamidated [N159]	2.31389e-05	0	1	4	2	O96019	O96019 [154-164]	0	1121.59	High	90	High	0	5.9e-07
CCE	FALSE	High	[K].SEASLHPVLMSEAPWNTR.[A]	#N/A	1xOxidation [M10]	Q6FI97 1xOxidation [M122]; Q53FS0 1xOxidation [M122]; O96019 1xOxidation [M122]; H7C5S0 1xOxidation [M117]	0.000223193	0	1	4	2	O96019	O96019 [113-130]	0	2040.98	High	56	High	0	8.579e-05
CCE	FALSE	High	[K].QGGPTYYIDTNALR.[V]	#N/A			2.108e-06	0	1	5	2	O96019	O96019 [63-76]	0	1568.77	High	84	High	0	2.612e-08
CCE	FALSE	High	[K].LIANNTTVER.[R]	#N/A			0.000595462	0	1	4	1	O96019	O96019 [380-389]	0	1130.62	High	61	High	0	4.049e-05
CCE	FALSE	High	[K].LIANNTTVER.[R]	#N/A	1xDeamidated [N4; N5]	Q6FI97 1xDeamidated [N383; N384]; D3DNS0 1xDeamidated [N180; N181]; Q53FS0 1xDeamidated [N383; N384]; O96019 1xDeamidated [N383; N384]	0.0605543	0.00485456	1	4	2	O96019	O96019 [380-389]	0	1131.6	High	38	High	0.00165	0.01641
CCE	High	Master Protein	P61163	ACTR1A	Alpha-centractin OS=Homo sapiens GN=ACTR1A PE=1 SV=1	0	4.33	7.44681	2	3	2	1	376	42.6	6.64	High	Carbamidomethyl [C222]	0.222	56	2
CCE	Checked	Confidence	AnnotatedSequence	#N/A	Modifications (all possible sites)	Modifications in Proteins (all Sites)	Qvality PEP	Qvality q-value	# Protein Groups	# Proteins	# PSMs	Master Protein Accessions	Positions in Master Proteins	# Missed Cleavages	Theo. MH+ [Da]	Found in Sample: [S1] F1: Sample	Ions Score A4 Mascot	Confidence A4 Mascot	Percolator q-Value A4 Mascot	Percolator PEP A4 Mascot
CCE	FALSE	High	[R].ACYLSINPQKDETLETEK.[A]	#N/A	1xCarbamidomethyl [C2]	B4DM97 1xCarbamidomethyl [C180]; B4DMT4 1xCarbamidomethyl [C148]; P61163 1xCarbamidomethyl [C222]; B4DXP9 1xCarbamidomethyl [C175]; R4GMT0 1xCarbamidomethyl [C222]	0.0146131	0.00137312	1	5	2	P61163	P61163 [221-238]	1	2139.03	High	36	High	0.0003551	0.002564
CCE	FALSE	High	[K].AGFAGDQIPK.[Y]	#N/A			0.0655679	0.00518838	1	5	1	P61163	P61163 [23-32]	0	1003.52	High	29	High	0.001752	0.01826
CCE	High	Master Protein	P61160	ACTR2	Actin-related protein 2 OS=Homo sapiens GN=ACTR2 PE=1 SV=1	0	24.813	24.1117	7	12	7	1	394	44.7	6.74	High	Oxidation [M56; M67; M74; M114; M309]; Carbamidomethyl [C11; C221]; Deamidated [N76]	1.31	313	7
CCE	Checked	Confidence	AnnotatedSequence	#N/A	Modifications (all possible sites)	Modifications in Proteins (all Sites)	Qvality PEP	Qvality q-value	# Protein Groups	# Proteins	# PSMs	Master Protein Accessions	Positions in Master Proteins	# Missed Cleavages	Theo. MH+ [Da]	Found in Sample: [S1] F1: Sample	Ions Score A4 Mascot	Confidence A4 Mascot	Percolator q-Value A4 Mascot	Percolator PEP A4 Mascot
CCE	FALSE	High	[R].GYAFNHSADFETVR.[M]	#N/A			0.000445347	0	1	5	2	P61160	P61160 [201-214]	0	1613.73	High	71	High	0	2.77e-05
CCE	FALSE	High	[K].ILLTEPPMNPTK.[N]	#N/A	1xOxidation [M8]	F5H6T1 1xOxidation [M59]; B4DWQ5 1xOxidation [M59]; Q8IY98 1xOxidation [M59]; P61160 1xOxidation [M114]; B4DHK9 1xOxidation [M62]	0.00158773	0	1	5	1	P61160	P61160 [107-118]	0	1369.74	High	42	High	0	0.0001451
CCE	FALSE	High	[K].HIVLSGGSTMYPGLPSR.[L]	#N/A	1xOxidation [M10]	F5H6T1 1xOxidation [M254]; B4DWQ5 1xOxidation [M254]; Q8IY98 1xOxidation [M254]; P61160 1xOxidation [M309]; B4DHK9 1xOxidation [M257]	0.00393714	0	1	5	1	P61160	P61160 [300-316]	0	1787.91	High	45	High	0	0.0004701
CCE	FALSE	High	[KM].DLMVGDEASELR.[S]	#N/A	1xOxidation [M3]	P61160 1xOxidation [M56]; B4DHK9 1xOxidation [M4]	0.00148857	0	1	2	2	P61160	P61160 [54-65]	0	1350.62	High	64	High	0	0.0001337
CCE	FALSE	High	[K].LCYVGYNIEQEQK.[L]	#N/A	1xCarbamidomethyl [C2]	F5H6T1 1xCarbamidomethyl [C166]; B4DWQ5 1xCarbamidomethyl [C166]; Q8IY98 1xCarbamidomethyl [C166]; P61160 1xCarbamidomethyl [C221]; B4DHK9 1xCarbamidomethyl [C169]	0.00140463	0	1	5	2	P61160	P61160 [220-232]	0	1643.77	High	46	High	0	0.000124
CCE	FALSE	High	[K].VVVCDNGTGFVK.[C]	#N/A	1xCarbamidomethyl [C4]	A0A1B0GWH0 1xCarbamidomethyl [C11]; P61160 1xCarbamidomethyl [C11]; A0A1B0GWD0 1xCarbamidomethyl [C11]	0.0248602	0.00231762	1	3	1	P61160	P61160 [8-19]	0	1294.65	High	37	High	0.0007424	0.005048
CCE	FALSE	High	[R].SMLEVNYPMENGIVR.[N]	#N/A	2xOxidation [M2; M9]	F5H6T1 2xOxidation [M12; M19]; B4DWQ5 2xOxidation [M12; M19]; Q8IY98 2xOxidation [M12; M19]; P61160 2xOxidation [M67; M74]; B4DHK9 2xOxidation [M15; M22]	0.0861238	0.0063962	1	5	2	P61160	P61160 [66-80]	0	1783.84	High	39	High	0.004714	0.05324
CCE	FALSE	High	[R].SMLEVNYPMENGIVR.[N]	#N/A	1xDeamidated [N11]; 2xOxidation [M2; M9]	F5H6T1 1xDeamidated [N21]; 2xOxidation [M12; M19]; B4DWQ5 1xDeamidated [N21]; 2xOxidation [M12; M19]; Q8IY98 1xDeamidated [N21]; 2xOxidation [M12; M19]; P61160 1xDeamidated [N76]; 2xOxidation [M67; M74]; B4DHK9 1xDeamidated [N24]; 2xOxidation [M15; M22]	0.109937	0.00849282	1	5	1	P61160	P61160 [66-80]	0	1784.82	High	29	High	0.003452	0.03684
CCE	High	Master Protein	A0A024RAI1	ACTR3	ARP3 actin-related protein 3 homolog (Yeast), isoform CRA_a OS=Homo sapiens GN=ACTR3 PE=3 SV=1	0	29.222	27.0335	8	10	8	1	418	47.3	5.88	High	Oxidation [M89; M93; M327; M372]; Deamidated [N118]	1.462	205	8
CCE	Checked	Confidence	AnnotatedSequence	#N/A	Modifications (all possible sites)	Modifications in Proteins (all Sites)	Qvality PEP	Qvality q-value	# Protein Groups	# Proteins	# PSMs	Master Protein Accessions	Positions in Master Proteins	# Missed Cleavages	Theo. MH+ [Da]	Found in Sample: [S1] F1: Sample	Ions Score A4 Mascot	Confidence A4 Mascot	Percolator q-Value A4 Mascot	Percolator PEP A4 Mascot
CCE	FALSE	High	[R].DITYFIQQLLR.[ED]	#N/A			0.000953808	0	1	11	1	A0A024RAI1	A0A024RAI1 [199-209]	0	1409.78	High	54	High	0	7.471e-05
CCE	FALSE	High	[K].GVDDLDFFIGDEAIEKPTYATK.[W]	#N/A			7.84124e-05	0	1	4	2	A0A024RAI1	A0A024RAI1 [54-75]	0	2444.19	High	46	High	0	2.89e-06
CCE	FALSE	High	[R].HGIVEDWDLMER.[F]	#N/A	1xOxidation [M10]	B4DT29 1xOxidation [M27]; Q59FV6 1xOxidation [M40]; F8WDR7 1xOxidation [M38]; A0A024RAI1 1xOxidation [M89]; B4DXW1 1xOxidation [M38]	0.00679467	0	1	5	1	A0A024RAI1	A0A024RAI1 [80-91]	0	1515.69	High	27	High	0	0.0009585
CCE	FALSE	High	[R].AEPEDHYFLLTEPPLNTPENR.[E]	#N/A			0.00489867	0	1	5	1	A0A024RAI1	A0A024RAI1 [103-123]	0	2482.19	High	26	High	0	0.0006288
CCE	FALSE	High	[R].AEPEDHYFLLTEPPLNTPENR.[E]	#N/A	1xDeamidated [N16]	B4DT29 1xDeamidated [N56]; Q59FV6 1xDeamidated [N69]; F8WDR7 1xDeamidated [N67]; A0A024RAI1 1xDeamidated [N118]; B4DXW1 1xDeamidated [N67]	0.00447731	0	1	5	1	A0A024RAI1	A0A024RAI1 [103-123]	0	2483.17	High	32	High	0	0.0005585
CCE	FALSE	High	[R].LKPKPIDVQVITHHMQR.[Y]	#N/A	1xOxidation [M15]	B4DT29 1xOxidation [M310]; Q59FV6 1xOxidation [M323]; A0A024RAI1 1xOxidation [M372]; B4DTI0 1xOxidation [M243]; B4DXW1 1xOxidation [M321]	0.00350671	0	1	5	1	A0A024RAI1	A0A024RAI1 [358-374]	0	2056.15	High	34	High	0	0.0004068
CCE	FALSE	High	[K].NIVLSGGSTMFR.[D]	#N/A	1xOxidation [M10]	B4DT29 1xOxidation [M265]; Q59FV6 1xOxidation [M278]; B4E1U3 1xOxidation [M65]; A0A024RAI1 1xOxidation [M327]; B4DTI0 1xOxidation [M198]; B4DXW1 1xOxidation [M276]	0.0203157	0.00198537	1	6	1	A0A024RAI1	A0A024RAI1 [318-329]	0	1297.66	High	50	High	0.0006299	0.003885
CCE	FALSE	High	[K].EFSIDVGYER.[F]	#N/A			0.0239381	0.00231762	1	5	1	A0A024RAI1	A0A024RAI1 [266-275]	0	1214.57	High	35	High	0.0007424	0.00481
CCE	FALSE	High	[R].FMEQVIFK.[Y]	#N/A	1xOxidation [M2]	B4DT29 1xOxidation [M31]; Q59FV6 1xOxidation [M44]; F8WDR7 1xOxidation [M42]; B4E1U3 1xOxidation [M5]; A0A024RAI1 1xOxidation [M93]; B4DXW1 1xOxidation [M42]	0.0444797	0.00314301	1	6	1	A0A024RAI1	A0A024RAI1 [92-99]	0	1057.54	High	34	High	0.000993	0.01085
CCE	High	Master Protein	P30520	ADSS	Adenylosuccinate synthetase isozyme 2 OS=Homo sapiens GN=ADSS PE=1 SV=3	0	9.762	4.82456	2	3	2	1	456	50.1	6.55	High	Oxidation [M368]	0.179	127	2
CCE	Checked	Confidence	AnnotatedSequence	#N/A	Modifications (all possible sites)	Modifications in Proteins (all Sites)	Qvality PEP	Qvality q-value	# Protein Groups	# Proteins	# PSMs	Master Protein Accessions	Positions in Master Proteins	# Missed Cleavages	Theo. MH+ [Da]	Found in Sample: [S1] F1: Sample	Ions Score A4 Mascot	Confidence A4 Mascot	Percolator q-Value A4 Mascot	Percolator PEP A4 Mascot
CCE	FALSE	High	[K].LDILDMFTEIK.[V]	#N/A	1xOxidation [M6]	B4E1L0 1xOxidation [M347]; P30520 1xOxidation [M368]	0.000242736	0	1	2	1	P30520	P30520 [363-373]	0	1353.7	High	60	High	0	1.255e-05
CCE	FALSE	High	[K].ELPVNAQNYVR.[F]	#N/A			0.000260602	0	1	2	2	P30520	P30520 [420-430]	0	1302.68	High	62	High	0	1.378e-05
CCE	High	Master Protein	P23526	AHCY	Adenosylhomocysteinase OS=Homo sapiens GN=AHCY PE=1 SV=4	0	25.941	16.8981	7	17	7	1	432	47.7	6.34	High	Deamidated [N181]; Carbamidomethyl [C195]; Oxidation [M29; M33]	1.089	514	7
CCE	Checked	Confidence	AnnotatedSequence	#N/A	Modifications (all possible sites)	Modifications in Proteins (all Sites)	Qvality PEP	Qvality q-value	# Protein Groups	# Proteins	# PSMs	Master Protein Accessions	Positions in Master Proteins	# Missed Cleavages	Theo. MH+ [Da]	Found in Sample: [S1] F1: Sample	Ions Score A4 Mascot	Confidence A4 Mascot	Percolator q-Value A4 Mascot	Percolator PEP A4 Mascot
CCE	FALSE	High	[K].VAVVAGYGDVGK.[G]	#N/A			3.52074e-05	0	1	2	2	P23526	P23526 [215-226]	0	1134.62	High	81	High	0	1.021e-06
CCE	FALSE	High	[R].KALDIAENEMPGLMR.[M]	#N/A	2xOxidation [M10; M14]	P23526 2xOxidation [M29; M33]	0.00328817	0	1	1	2	P23526	P23526 [20-34]	1	1719.84	High	79	High	0	0.0003728
CCE	FALSE	High	[K].VPAINVNDSVTK.[S]	#N/A			0.000690759	0	1	2	4	P23526	P23526 [175-186]	0	1256.68	High	66	High	0	4.91e-05
CCE	FALSE	High	[K].VPAINVNDSVTK.[S]	#N/A	1xDeamidated [N7]	Q1RMG2 1xDeamidated [N55]; P23526 1xDeamidated [N181]	0.000627018	0	1	2	2	P23526	P23526 [175-186]	0	1257.67	High	73	High	0	4.315e-05
CCE	FALSE	High	[R].GISEETTTGVHNLYK.[M]	#N/A			0.00743205	0.000507491	1	2	2	P23526	P23526 [152-166]	0	1648.82	High	52	High	0.0001125	0.001077
CCE	FALSE	High	[K].YPQLLPGIR.[G]	#N/A			0.042853	0.00276629	1	2	3	P23526	P23526 [143-151]	0	1056.62	High	37	High	0.001891	0.0202
CCE	FALSE	High	[K].ALDIAENEMPGLMR.[M]	#N/A	2xOxidation [M9; M13]	P23526 2xOxidation [M29; M33]	0.0936596	0.0063962	1	1	1	P23526	P23526 [21-34]	0	1591.75	High	37	High	0.002452	0.02956
CCE	FALSE	High	[K].SKFDNLYGCR.[E]	#N/A	1xCarbamidomethyl [C9]	Q1RMG2 1xCarbamidomethyl [C69]; P23526 1xCarbamidomethyl [C195]	0.122891	0.00872703	1	2	1	P23526	P23526 [187-196]	1	1259.58	High	35	High	0.003795	0.04323
CCE	High	Master Protein	O95433	AHSA1	Activator of 90 kDa heat shock protein ATPase homolog 1 OS=Homo sapiens GN=AHSA1 PE=1 SV=1	0	14.127	13.3136	4	5	4	1	338	38.3	5.53	High	Oxidation [M148]	0.468	166	4
CCE	Checked	Confidence	AnnotatedSequence	#N/A	Modifications (all possible sites)	Modifications in Proteins (all Sites)	Qvality PEP	Qvality q-value	# Protein Groups	# Proteins	# PSMs	Master Protein Accessions	Positions in Master Proteins	# Missed Cleavages	Theo. MH+ [Da]	Found in Sample: [S1] F1: Sample	Ions Score A4 Mascot	Confidence A4 Mascot	Percolator q-Value A4 Mascot	Percolator PEP A4 Mascot
CCE	FALSE	High	[R].EAMGIYISTLK.[T]	#N/A	1xOxidation [M3]	H0YJG7 1xOxidation [M94]; H0YJU2 1xOxidation [M67]; O95433 1xOxidation [M148]; G3V438 1xOxidation [M13]	0.00679467	0	1	4	1	O95433	O95433 [146-156]	0	1241.64	High	37	High	0	0.0009531
CCE	FALSE	High	[K].ETFLTSPEELYR.[V]	#N/A			2.42088e-05	0	1	4	2	O95433	O95433 [213-224]	0	1484.73	High	67	High	0	6.253e-07
CCE	FALSE	High	[R].ADATNVNNWHWTER.[D]	#N/A			0.0142464	0.00137312	1	2	1	O95433	O95433 [17-30]	0	1713.77	High	26	High	0.0003551	0.002471
CCE	FALSE	High	[K].QTFGYGAR.[L]	#N/A			0.0250172	0.00231762	1	3	1	O95433	O95433 [329-336]	0	899.437	High	51	High	0.0007424	0.005069
CCE	High	Master Protein	Q12904	AIMP1	Aminoacyl tRNA synthase complex-interacting multifunctional protein 1 OS=Homo sapiens GN=AIMP1 PE=1 SV=2	0	8.664	10.2564	2	2	2	1	312	34.3	8.43	High	Deamidated [N243]	0.274	109	2
CCE	Checked	Confidence	AnnotatedSequence	#N/A	Modifications (all possible sites)	Modifications in Proteins (all Sites)	Qvality PEP	Qvality q-value	# Protein Groups	# Proteins	# PSMs	Master Protein Accessions	Positions in Master Proteins	# Missed Cleavages	Theo. MH+ [Da]	Found in Sample: [S1] F1: Sample	Ions Score A4 Mascot	Confidence A4 Mascot	Percolator q-Value A4 Mascot	Percolator PEP A4 Mascot
CCE	FALSE	High	[K].QQSIAGSADSKPIDVSR.[L]	#N/A	1xGln->pyro-Glu [N-Term]	Q12904 1xGln->pyro-Glu [N-Term]	2.00744e-05	0	1	1	1	Q12904	Q12904 [138-154]	0	1741.87	High	83	High	0	4.91e-07
CCE	FALSE	High	[K].IEILAPPNGSVPGDR.[I]	#N/A	1xDeamidated [N8]	Q12904 1xDeamidated [N243]; B4DNK3 1xDeamidated [N200]	0.0224754	0.00231762	1	2	1	Q12904	Q12904 [236-250]	0	1535.81	High	50	High	0.0007424	0.004417
CCE	High	Master Protein	P54819	AK2	Adenylate kinase 2, mitochondrial OS=Homo sapiens GN=AK2 PE=1 SV=2	0	19.324	28.0335	5	7	5	1	239	26.5	7.81	High	Oxidation [M49]; Carbamidomethyl [C40; C42]; Deamidated [N94]	0.968	257	5
CCE	Checked	Confidence	AnnotatedSequence	#N/A	Modifications (all possible sites)	Modifications in Proteins (all Sites)	Qvality PEP	Qvality q-value	# Protein Groups	# Proteins	# PSMs	Master Protein Accessions	Positions in Master Proteins	# Missed Cleavages	Theo. MH+ [Da]	Found in Sample: [S1] F1: Sample	Ions Score A4 Mascot	Confidence A4 Mascot	Percolator q-Value A4 Mascot	Percolator PEP A4 Mascot
CCE	FALSE	High	[R].LAENFCVCHLATGDMLR.[A]	#N/A	1xOxidation [M15]; 2xCarbamidomethyl [C6; C8]	B4DLK2 1xOxidation [M49]; 2xCarbamidomethyl [C40; C42]; P54819 1xOxidation [M49]; 2xCarbamidomethyl [C40; C42]; F8W1A4 1xOxidation [M49]; 2xCarbamidomethyl [C40; C42]; G3V213 1xOxidation [M49]; 2xCarbamidomethyl [C40; C42]; F8VZG5 1xOxidation [M49]; 2xCarbamidomethyl [C40; C42]	0.00151765	0	1	5	2	P54819	P54819 [35-51]	0	2022.92	High	53	High	0	0.0001369
CCE	FALSE	High	[R].LQAYHTQTTPLIEYYR.[K]	#N/A			2.10985e-08	0	1	3	2	P54819	P54819 [187-202]	0	1997.01	High	118	High	0	6.565e-11
CCE	FALSE	High	[R].AVLLGPPGAGK.[G]	#N/A			0.0542129	0.00382996	1	7	1	P54819	P54819 [18-28]	0	979.593	High	36	High	0.001259	0.01409
CCE	FALSE	High	[K].NGFLLDGFPR.[T]	#N/A	1xDeamidated [N1]	B4DLK2 1xDeamidated [N94]; P54819 1xDeamidated [N94]; F8W1A4 1xDeamidated [N94]; G3V213 1xDeamidated [N94]; F8VY04 1xDeamidated [N52]; F8VZG5 1xDeamidated [N94]	0.0609266	0.00485456	1	6	1	P54819	P54819 [94-103]	0	1136.57	High	32	High	0.001683	0.01653
CCE	FALSE	High	[M].APSVPAAEPEYPK.[G]	#N/A			0.0767984	0.00617126	1	7	1	P54819	P54819 [2-14]	0	1355.68	High	33	High	0.002195	0.02266
CCE	High	Master Protein	P15121	AKR1B1	Aldose reductase OS=Homo sapiens GN=AKR1B1 PE=1 SV=3	0	15.874	17.4051	6	8	6	1	316	35.8	6.98	High	Oxidation [M286]	0.931	172	6
CCE	Checked	Confidence	AnnotatedSequence	#N/A	Modifications (all possible sites)	Modifications in Proteins (all Sites)	Qvality PEP	Qvality q-value	# Protein Groups	# Proteins	# PSMs	Master Protein Accessions	Positions in Master Proteins	# Missed Cleavages	Theo. MH+ [Da]	Found in Sample: [S1] F1: Sample	Ions Score A4 Mascot	Confidence A4 Mascot	Percolator q-Value A4 Mascot	Percolator PEP A4 Mascot
CCE	FALSE	High	[K].SPPGQVTEAVK.[V]	#N/A			0.00279937	0	1	4	2	P15121	P15121 [23-33]	0	1112.59	High	46	High	0	0.0003027
CCE	FALSE	High	[K].VFDFELSSQDMTTLLSYNR.[N]	#N/A	1xOxidation [M11]	P15121 1xOxidation [M286]	0.0010782	0	1	1	1	P15121	P15121 [276-294]	0	2282.06	High	42	High	0	8.771e-05
CCE	FALSE	High	[K].TTAQVLIR.[F]	#N/A			0.01567	0.00181691	1	3	1	P15121	P15121 [244-251]	0	901.547	High	50	High	0.0004535	0.002782
CCE	FALSE	High	[R].EELFIVSK.[L]	#N/A			0.0300188	0.0023993	1	3	1	P15121	P15121 [71-78]	0	964.535	High	38	High	0.0008333	0.006422
CCE	FALSE	High	[K].VAIDVGYR.[H]	#N/A			0.0552237	0.00419504	1	4	1	P15121	P15121 [34-41]	0	892.489	High	46	High	0.001381	0.01448
CCE	FALSE	High	[K].REELFIVSK.[L]	#N/A			0.0688464	0.00551593	1	3	2	P15121	P15121 [70-78]	1	1120.64	High	40	High	0.001859	0.01948
CCE	High	Master Protein	A0A0A0MT30	AKR1C1	Aldo-keto reductase family 1 member C1 OS=Homo sapiens GN=AKR1C1 PE=1 SV=1	0	9.45295	10.8025	3	4	3	1	324	37.092	7.9	High			122.276	3
CCE	Checked	Confidence	AnnotatedSequence	#N/A	Modifications (all possible sites)	Modifications in Proteins (all Sites)	Qvality PEP	Qvality q-value	# Protein Groups	# Proteins	# PSMs	Master Protein Accessions	Positions in Master Proteins	# Missed Cleavages	Theo. MH+ [Da]	Found in Sample: [S1] F1: Sample	Ions Score A4 Mascot	Confidence A4 Mascot	Percolator q-Value A4 Mascot	Percolator PEP A4 Mascot
CCE	High	Master Protein	P30837	ALDH1B1	Aldehyde dehydrogenase X, mitochondrial OS=Homo sapiens GN=ALDH1B1 PE=1 SV=3	0	29.141	14.3133	5	7	5	1	517	57.2	6.8	High		0.487	300	5
CCE	Checked	Confidence	AnnotatedSequence	#N/A	Modifications (all possible sites)	Modifications in Proteins (all Sites)	Qvality PEP	Qvality q-value	# Protein Groups	# Proteins	# PSMs	Master Protein Accessions	Positions in Master Proteins	# Missed Cleavages	Theo. MH+ [Da]	Found in Sample: [S1] F1: Sample	Ions Score A4 Mascot	Confidence A4 Mascot	Percolator q-Value A4 Mascot	Percolator PEP A4 Mascot
CCE	FALSE	High	[K].VAEQTPLSALYLASLIK.[E]	#N/A			5.88556e-06	0	1	1	1	P30837	P30837 [210-226]	0	1817.04	High	60	High	0	9.934e-08
CCE	FALSE	High	[K].EEIFGPVQPLFK.[F]	#N/A			0.00152747	0	1	2	1	P30837	P30837 [415-426]	0	1403.76	High	47	High	0	0.0001384
CCE	FALSE	High	[R].TFVEESIYNEFLER.[T]	#N/A			9.10507e-07	0	1	2	2	P30837	P30837 [325-338]	0	1775.85	High	89	High	0	3.824e-08
CCE	FALSE	High	[K].TFPTVNPTTGEVIGHVAEGDR.[A]	#N/A			2.38982e-05	0	1	2	1	P30837	P30837 [53-73]	0	2197.09	High	76	High	0	6.185e-07
CCE	FALSE	High	[R].VLGYIQLGQK.[E]	#N/A			0.00116499	0	1	2	2	P30837	P30837 [370-379]	0	1118.66	High	54	High	0	9.658e-05
CCE	High	Master Protein	P05091	ALDH2	Aldehyde dehydrogenase, mitochondrial OS=Homo sapiens GN=ALDH2 PE=1 SV=2	0	13.477	10.058	4	5	4	1	517	56.3	7.05	High	Oxidation [M208]	0.389	118	4
CCE	Checked	Confidence	AnnotatedSequence	#N/A	Modifications (all possible sites)	Modifications in Proteins (all Sites)	Qvality PEP	Qvality q-value	# Protein Groups	# Proteins	# PSMs	Master Protein Accessions	Positions in Master Proteins	# Missed Cleavages	Theo. MH+ [Da]	Found in Sample: [S1] F1: Sample	Ions Score A4 Mascot	Confidence A4 Mascot	Percolator q-Value A4 Mascot	Percolator PEP A4 Mascot
CCE	FALSE	High	[R].TFVQEDIYDEFVER.[S]	#N/A			1.04274e-06	0	1	4	2	P05091	P05091 [325-338]	0	1789.83	High	82	High	0	1.049e-08
CCE	FALSE	High	[K].VAEQTPLTALYVANLIK.[E]	#N/A			0.0188312	0.00198537	1	4	1	P05091	P05091 [210-226]	0	1844.05	High	32	High	0.0005369	0.003534
CCE	FALSE	High	[RK].LADLIER.[D]	#N/A			0.0745068	0.00600731	1	11	1	P05091	P05091 [108-114]	0	829.478	High	35	High	0.002042	0.02171
CCE	FALSE	High	[K].LGPALATGNVVVMK.[V]	#N/A	1xOxidation [M13]	Q53FB6 1xOxidation [M208]; F8VP50 1xOxidation [M203]; P05091 1xOxidation [M208]; B4YAH7 1xOxidation [M61]	0.119355	0.00872703	1	4	1	P05091	P05091 [196-209]	0	1385.78	High	25	High	0.003659	0.04147
CCE	High	Master Protein	P51648	ALDH3A2	Fatty aldehyde dehydrogenase OS=Homo sapiens GN=ALDH3A2 PE=1 SV=1	0	14.358	8.65979	4	7	4	1	485	54.8	7.88	High		0.468	192	4
CCE	Checked	Confidence	AnnotatedSequence	#N/A	Modifications (all possible sites)	Modifications in Proteins (all Sites)	Qvality PEP	Qvality q-value	# Protein Groups	# Proteins	# PSMs	Master Protein Accessions	Positions in Master Proteins	# Missed Cleavages	Theo. MH+ [Da]	Found in Sample: [S1] F1: Sample	Ions Score A4 Mascot	Confidence A4 Mascot	Percolator q-Value A4 Mascot	Percolator PEP A4 Mascot
CCE	FALSE	High	[R].ILSLLEGQK.[I]	#N/A			0.00131689	0	1	6	2	P51648	P51648 [291-299]	0	1000.6	High	59	High	0	0.0002526
CCE	FALSE	High	[K].IAFGGETDEATR.[Y]	#N/A			0.000272651	0	1	6	2	P51648	P51648 [300-311]	0	1266.6	High	69	High	0	1.469e-05
CCE	FALSE	High	[R].YIAPTVLTDVDPK.[T]	#N/A			0.00318404	0	1	4	1	P51648	P51648 [312-324]	0	1431.77	High	51	High	0	0.000358
CCE	FALSE	High	[R].LQQLEALR.[R]	#N/A			0.0329771	0.0023993	1	6	2	P51648	P51648 [24-31]	0	970.568	High	32	High	0.0008333	0.007305
CCE	High	Master Protein	E9PB61	ALYREF	THO complex subunit 4 OS=Homo sapiens GN=ALYREF PE=1 SV=1	0	6.395	13.6364	2	2	2	1	264	27.5	11.05	High	Deamidated [N174]; Oxidation [M183]	0.334	43	2
CCE	Checked	Confidence	AnnotatedSequence	#N/A	Modifications (all possible sites)	Modifications in Proteins (all Sites)	Qvality PEP	Qvality q-value	# Protein Groups	# Proteins	# PSMs	Master Protein Accessions	Positions in Master Proteins	# Missed Cleavages	Theo. MH+ [Da]	Found in Sample: [S1] F1: Sample	Ions Score A4 Mascot	Confidence A4 Mascot	Percolator q-Value A4 Mascot	Percolator PEP A4 Mascot
CCE	FALSE	High	[R].SLGTADVHFER.[K]	#N/A			0.00142287	0	1	2	1	E9PB61	E9PB61 [152-162]	0	1231.61	High	35	High	0	0.0001255
CCE	FALSE	High	[K].QYNGVPLDGRPMNIQLVTSQIDAQR.[R]	#N/A	1xDeamidated [N3]; 1xOxidation [M12]	E9PB61 1xDeamidated [N174]; 1xOxidation [M183]; Q86V81 1xDeamidated [N167]; 1xOxidation [M176]	0.0174534	0.00198537	1	2	1	E9PB61	E9PB61 [172-196]	0	2830.42	High	31	High	0.0005369	0.00321
CCE	High	Master Protein	Q9BTT0	ANP32E	Acidic leucine-rich nuclear phosphoprotein 32 family member E OS=Homo sapiens GN=ANP32E PE=1 SV=1	0	22.634	20.8955	5	10	5	1	268	30.7	3.85	High	Oxidation [M49]	2.162	355	5
CCE	Checked	Confidence	AnnotatedSequence	#N/A	Modifications (all possible sites)	Modifications in Proteins (all Sites)	Qvality PEP	Qvality q-value	# Protein Groups	# Proteins	# PSMs	Master Protein Accessions	Positions in Master Proteins	# Missed Cleavages	Theo. MH+ [Da]	Found in Sample: [S1] F1: Sample	Ions Score A4 Mascot	Confidence A4 Mascot	Percolator q-Value A4 Mascot	Percolator PEP A4 Mascot
CCE	FALSE	High	[K].ELEFLSMANVELSSLAR.[L]	#N/A	1xOxidation [M7]	B4E0D5 1xOxidation [M49]; Q9BTT0 1xOxidation [M49]; Q5TB19 1xOxidation [M49]; Q53F20 1xOxidation [M49]; E9PLC4 1xOxidation [M49]	4.67768e-05	0	1	5	2	Q9BTT0	Q9BTT0 [43-59]	0	1924.97	High	83	High	0	1.477e-06
CCE	FALSE	High	[R].KLELSDNIISGGLEVLAEK.[C]	#N/A			7.81963e-06	0	1	5	2	Q9BTT0	Q9BTT0 [68-86]	1	2028.12	High	77	High	0	1.438e-07
CCE	FALSE	High	[K].DLSTVEALQNLK.[N]	#N/A			6.33635e-05	0	1	3	2	Q9BTT0	Q9BTT0 [102-113]	0	1330.72	High	76	High	0	2.186e-06
CCE	FALSE	High	[K].IKDLSTVEALQNLK.[N]	#N/A			0.0183604	0.00198537	1	3	2	Q9BTT0	Q9BTT0 [100-113]	1	1571.9	High	43	High	0.0005369	0.003428
CCE	FALSE	High	[K].INLELR.[N]	#N/A			0.0555646	0.00419504	1	8	2	Q9BTT0	Q9BTT0 [7-12]	0	757.457	High	56	High	0.001413	0.01459
CCE	High	Master Protein	Q6LES2	ANXA4	Annexin (Fragment) OS=Homo sapiens GN=ANXA4 PE=2 SV=1	0	8.544	8.09969	2	3	2	1	321	36.1	6.13	High	Oxidation [M19]	0.212	142	2
CCE	Checked	Confidence	AnnotatedSequence	#N/A	Modifications (all possible sites)	Modifications in Proteins (all Sites)	Qvality PEP	Qvality q-value	# Protein Groups	# Proteins	# PSMs	Master Protein Accessions	Positions in Master Proteins	# Missed Cleavages	Theo. MH+ [Da]	Found in Sample: [S1] F1: Sample	Ions Score A4 Mascot	Confidence A4 Mascot	Percolator q-Value A4 Mascot	Percolator PEP A4 Mascot
CCE	FALSE	High	[K].AASGFNAMEDAQTLR.[K]	#N/A	1xOxidation [M8]	B4DDZ4 1xOxidation [M19]; P09525 1xOxidation [M17]; Q6P452 1xOxidation [M19]; V9HW59 1xOxidation [M19]; Q6LES2 1xOxidation [M19]; B4E1S2 1xOxidation [M19]	0.00525719	0	1	6	1	Q6LES2	Q6LES2 [12-26]	0	1597.73	High	50	High	0	0.0006872
CCE	FALSE	High	[K].GLGTDDNTLIR.[V]	#N/A			0.000103508	0	1	8	2	Q6LES2	Q6LES2 [262-272]	0	1174.61	High	71	High	0	4.158e-06
CCE	High	Master Protein	Q9HDC9	APMAP	Adipocyte plasma membrane-associated protein OS=Homo sapiens GN=APMAP PE=1 SV=2	0	9.883	7.21154	3	6	3	1	416	46.5	6.16	High		0.334	128	3
CCE	Checked	Confidence	AnnotatedSequence	#N/A	Modifications (all possible sites)	Modifications in Proteins (all Sites)	Qvality PEP	Qvality q-value	# Protein Groups	# Proteins	# PSMs	Master Protein Accessions	Positions in Master Proteins	# Missed Cleavages	Theo. MH+ [Da]	Found in Sample: [S1] F1: Sample	Ions Score A4 Mascot	Confidence A4 Mascot	Percolator q-Value A4 Mascot	Percolator PEP A4 Mascot
CCE	FALSE	High	[R].LLEYDTVTR.[E]	#N/A			0.00109928	0	1	2	2	Q9HDC9	Q9HDC9 [239-247]	0	1109.58	High	55	High	0	8.976e-05
CCE	FALSE	High	[K].GLFEVNPWK.[R]	#N/A			0.00617183	0	1	2	2	Q9HDC9	Q9HDC9 [171-179]	0	1089.57	High	39	High	0	0.0008462
CCE	FALSE	High	[K].LLLSSETPIEGK.[N]	#N/A			0.0107662	0.00117014	1	2	2	Q9HDC9	Q9HDC9 [184-195]	0	1286.72	High	38	High	0.0003117	0.001724
NCE	High	Master Protein	A0A024R3E3	APOA1	Apolipoprotein A-I, isoform CRA_a OS=Homo sapiens GN=APOA1 PE=3 SV=1	0	5.754	9.3633	2	5	1	1	267	30.8	5.76	High		0.245	112	2
	Confidence	Annotated Sequence	Modifications (all possible sites)	Modifications in Proteins (all Sites)	Qvality PEP	Qvality q-value	# Protein Groups	# Proteins	# PSMs	Master Protein Accessions	Positions in Master Proteins	# Missed Cleavages	Theo. MH+ [Da]	Found in Sample: [S4] F4: Sample	Ions Score A4 Mascot	Confidence A4 Mascot	Percolator q-Value A4 Mascot	Percolator PEP A4 Mascot
	High	[R].EQLGPVTQEFWDNLEK.[E]			0.0134069	0.000627659	2	3	2	P15497; A0A024R3E3	P15497 [85-100]; A0A024R3E3 [86-101]	0	1932.93	High	45	High	8.704e-05	0.0005077
	High	[K].AKPALEDLR.[Q]			0.051318	0.00179797	1	2	3	A0A024R3E3	A0A024R3E3 [231-239]	0	1012.58	High	52	High	0.0004939	0.003467
CCE	High	Master Protein	B4DP80	APOA1BP	NAD(P)H-hydrate epimerase OS=Homo sapiens GN=APOA1BP PE=2 SV=1	0	7.218	14.658	3	4	3	1	307	33.6	8.73	High		0.438	74	3
CCE	Checked	Confidence	AnnotatedSequence	#N/A	Modifications (all possible sites)	Modifications in Proteins (all Sites)	Qvality PEP	Qvality q-value	# Protein Groups	# Proteins	# PSMs	Master Protein Accessions	Positions in Master Proteins	# Missed Cleavages	Theo. MH+ [Da]	Found in Sample: [S1] F1: Sample	Ions Score A4 Mascot	Confidence A4 Mascot	Percolator q-Value A4 Mascot	Percolator PEP A4 Mascot
CCE	FALSE	High	[K].GNAGGIQPDLLISLTAPK.[K]	#N/A			0.0079741	0.000507491	1	2	1	B4DP80	B4DP80 [247-264]	0	1764.99	High	31	High	0.0001125	0.001172
CCE	FALSE	High	[K].GLTVPIASIDIPSGWDVEK.[G]	#N/A			0.00935591	0.000741879	1	2	1	B4DP80	B4DP80 [228-246]	0	1997.06	High	35	High	0.0001649	0.001439
CCE	FALSE	High	[R].FVPPALEK.[K]	#N/A			0.107373	0.00802628	1	2	2	B4DP80	B4DP80 [281-288]	0	900.519	High	28	High	0.003401	0.03588
WCE	High	Master Protein	B0YIW6	ARCN1	Archain 1, isoform CRA_a OS=Homo sapiens GN=ARCN1 PE=1 SV=1	0	4.154	3.80435	2	2	2	1	552	61.6	5.85	High		0.16	53	2
WCE	Checked	Confidence	Annotated Sequence	#N/A	Modifications (all possible sites)	Modifications in Proteins (all Sites)	Qvality PEP	Qvality q-value	# Protein Groups	# Proteins	# PSMs	Master Protein Accessions	Positions in Master Proteins	# Missed Cleavages	Theo. MH+ [Da]	Found in Sample: [S7] F7: Sample	Ions Score A4 Mascot	Confidence A4 Mascot	Percolator q-Value A4 Mascot	Percolator PEP A4 Mascot
WCE	FALSE	High	[R].ENVNLAQIR.[T]	#N/A			0.038371	0.00241636	1	4	1	B0YIW6	B0YIW6 [164-172]	0	1056.58	High	35	High	0.0007019	0.006416
WCE	FALSE	High	[K].NSNILEDLETLR.[L]	#N/A			0.0570381	0.00504947	1	4	1	B0YIW6	B0YIW6 [114-125]	0	1416.73	High	39	High	0.001621	0.01093
CCE	High	Master Protein	J3QQX2	ARHGDIA	Rho GDP-dissociation inhibitor 1 OS=Homo sapiens GN=ARHGDIA PE=1 SV=1	0	42.622	19.5745	5	12	5	1	235	25.8	7.44	High	Oxidation [M145]	2.162	459	5
CCE	Checked	Confidence	AnnotatedSequence	#N/A	Modifications (all possible sites)	Modifications in Proteins (all Sites)	Qvality PEP	Qvality q-value	# Protein Groups	# Proteins	# PSMs	Master Protein Accessions	Positions in Master Proteins	# Missed Cleavages	Theo. MH+ [Da]	Found in Sample: [S1] F1: Sample	Ions Score A4 Mascot	Confidence A4 Mascot	Percolator q-Value A4 Mascot	Percolator PEP A4 Mascot
CCE	FALSE	High	[K].SIQEIQELDKDDESLR.[K]	#N/A			4.23406e-06	0	1	8	4	J3QQX2	J3QQX2 [34-49]	1	1917.94	High	94	High	0	6.463e-08
CCE	FALSE	High	[K].SIQEIQELDKDDESLRK.[Y]	#N/A			2.12165e-06	0	1	8	2	J3QQX2	J3QQX2 [34-50]	2	2046.03	High	62	High	0	2.637e-08
CCE	FALSE	High	[K].IDKTDYMVGSYGPR.[A]	#N/A	1xOxidation [M7]	V9HWE8 1xOxidation [M145]; J3KTF8 1xOxidation [M145]; J3QQX2 1xOxidation [M145]	0.000312241	0	1	3	3	J3QQX2	J3QQX2 [139-152]	1	1617.76	High	56	High	0	2.674e-05
CCE	FALSE	High	[K].TDYMVGSYGPR.[A]	#N/A	1xOxidation [M4]	V9HWE8 1xOxidation [M145]; J3KTF8 1xOxidation [M145]; J3KRE2 1xOxidation [M70]; J3QQX2 1xOxidation [M145]	0.000122429	0	1	4	2	J3QQX2	J3QQX2 [142-152]	0	1261.55	High	62	High	0	5.155e-06
CCE	FALSE	High	[R].AEEYEFLTPVEEAPK.[G]	#N/A			0.00102396	0	1	4	1	J3QQX2	J3QQX2 [153-167]	0	1751.84	High	47	High	0	8.219e-05
CCE	High	Master Protein	O15143	ARPC1B	Actin-related protein 2/3 complex subunit 1B OS=Homo sapiens GN=ARPC1B PE=1 SV=3	0	8.846	5.64516	2	3	2	1	372	40.9	8.35	High		0.274	95	2
CCE	Checked	Confidence	AnnotatedSequence	#N/A	Modifications (all possible sites)	Modifications in Proteins (all Sites)	Qvality PEP	Qvality q-value	# Protein Groups	# Proteins	# PSMs	Master Protein Accessions	Positions in Master Proteins	# Missed Cleavages	Theo. MH+ [Da]	Found in Sample: [S1] F1: Sample	Ions Score A4 Mascot	Confidence A4 Mascot	Percolator q-Value A4 Mascot	Percolator PEP A4 Mascot
CCE	FALSE	High	[K].NSVSQISVLSGGK.[A]	#N/A			2.97658e-05	0	1	1	1	O15143	O15143 [327-339]	0	1275.69	High	72	High	0	8.217e-07
CCE	FALSE	High	[R].NAYVWTLK.[G-]	#N/A			0.0107662	0.00117014	1	8	2	O15143	O15143 [75-82]	0	994.536	High	33	High	0.0003117	0.001733
CCE	High	Master Protein	Q53R19	ARPC2	Arp2/3 complex 34 kDa subunit OS=Homo sapiens GN=ARPC2 PE=2 SV=1	0	18.069	14.6667	3	7	3	1	300	34.3	7.36	High		0.492	185	3
CCE	Checked	Confidence	AnnotatedSequence	#N/A	Modifications (all possible sites)	Modifications in Proteins (all Sites)	Qvality PEP	Qvality q-value	# Protein Groups	# Proteins	# PSMs	Master Protein Accessions	Positions in Master Proteins	# Missed Cleavages	Theo. MH+ [Da]	Found in Sample: [S1] F1: Sample	Ions Score A4 Mascot	Confidence A4 Mascot	Percolator q-Value A4 Mascot	Percolator PEP A4 Mascot
CCE	FALSE	High	[R].ASHTAPQVLFSHR.[E]	#N/A			0.000182705	0	1	4	3	Q53R19	Q53R19 [191-203]	0	1450.75	High	63	High	0	8.737e-06
CCE	FALSE	High	[K].DTDAAVGDNIGYITFVLFPR.[H]	#N/A			9.82965e-05	0	1	3	1	Q53R19	Q53R19 [211-230]	0	2184.1	High	66	High	0	3.885e-06
CCE	FALSE	High	[R].DNTINLIHTFR.[D]	#N/A			0.000686315	0	1	3	3	Q53R19	Q53R19 [238-248]	0	1343.71	High	42	High	0	4.881e-05
CCE	High	Master Protein	B2R7P8	ATIC	cDNA, FLJ93545, highly similar to Homo sapiens 5-aminoimidazole-4-carboxamide ribonucleotide formyltransferase/IMP cyclohydrolase (ATIC), mRNA OS=Homo sapiens PE=2 SV=1	0	4.812	3.88514	2	2	2	1	592	64.6	6.8	High		0.129	60	2
CCE	Checked	Confidence	AnnotatedSequence	#N/A	Modifications (all possible sites)	Modifications in Proteins (all Sites)	Qvality PEP	Qvality q-value	# Protein Groups	# Proteins	# PSMs	Master Protein Accessions	Positions in Master Proteins	# Missed Cleavages	Theo. MH+ [Da]	Found in Sample: [S1] F1: Sample	Ions Score A4 Mascot	Confidence A4 Mascot	Percolator q-Value A4 Mascot	Percolator PEP A4 Mascot
CCE	FALSE	High	[K].TLTPISAAYAR.[A]	#N/A			0.00692653	0	1	3	1	B2R7P8	B2R7P8 [295-305]	0	1163.64	High	52	High	0	0.0009774
CCE	FALSE	High	[K].EALGIPAAASFK.[H]	#N/A			0.0590866	0.0045135	1	3	1	B2R7P8	B2R7P8 [255-266]	0	1174.65	High	32	High	0.00149	0.01577
CCE	High	Master Protein	Q6DD88	ATL3	Atlastin-3 OS=Homo sapiens GN=ATL3 PE=1 SV=1	0	26.477	12.1996	4	6	4	1	541	60.5	5.66	High	Oxidation [M19; M343]	0.359	360	4
CCE	Checked	Confidence	AnnotatedSequence	#N/A	Modifications (all possible sites)	Modifications in Proteins (all Sites)	Qvality PEP	Qvality q-value	# Protein Groups	# Proteins	# PSMs	Master Protein Accessions	Positions in Master Proteins	# Missed Cleavages	Theo. MH+ [Da]	Found in Sample: [S1] F1: Sample	Ions Score A4 Mascot	Confidence A4 Mascot	Percolator q-Value A4 Mascot	Percolator PEP A4 Mascot
CCE	FALSE	High	[R].DLDVVVVSVAGAFR.[K]	#N/A			1.00961e-06	0	1	4	1	Q6DD88	Q6DD88 [57-70]	0	1446.8	High	99	High	0	1.001e-08
CCE	FALSE	High	[K].SMLQATAEANNLAAAASAK.[D]	#N/A	1xOxidation [M2]	F5H6I7 1xOxidation [M325]; B4DXC4 1xOxidation [M325]; Q6DD88 1xOxidation [M343]	3.46895e-08	0	1	3	2	Q6DD88	Q6DD88 [342-360]	0	1848.91	High	128	High	0	1.249e-10
CCE	FALSE	High	[R].GADDAMESSKPGPVQVVLVQK.[D]	#N/A	1xOxidation [M6]	F5GWF8 1xOxidation [M71]; Q6DD88 1xOxidation [M19]	0.000865813	0	1	2	1	Q6DD88	Q6DD88 [14-34]	0	2171.1	High	57	High	0	6.574e-05
CCE	FALSE	High	[K].ALASILLQDHIR.[D]	#N/A			0.000595462	0	1	4	2	Q6DD88	Q6DD88 [45-56]	0	1349.79	High	48	High	0	4.057e-05
CCE	High	Master Protein	P05023	ATP1A1	Sodium/potassium-transporting ATPase subunit alpha-1 OS=Homo sapiens GN=ATP1A1 PE=1 SV=1	0	4.881	2.15054	2	2	2	1	1023	112.8	5.49	High		0.093	63	2
CCE	Checked	Confidence	AnnotatedSequence	#N/A	Modifications (all possible sites)	Modifications in Proteins (all Sites)	Qvality PEP	Qvality q-value	# Protein Groups	# Proteins	# PSMs	Master Protein Accessions	Positions in Master Proteins	# Missed Cleavages	Theo. MH+ [Da]	Found in Sample: [S1] F1: Sample	Ions Score A4 Mascot	Confidence A4 Mascot	Percolator q-Value A4 Mascot	Percolator PEP A4 Mascot
CCE	FALSE	High	[R].SPDFTNENPLETR.[N]	#N/A			0.00285397	0	1	2	1	P05023	P05023 [228-240]	0	1519.7	High	55	High	0	0.0003116
CCE	FALSE	High	[R].AAVPDAVGK.[C]	#N/A			0.120759	0.00872703	1	20	1	P05023	P05023 [597-605]	0	827.462	High	26	High	0.003723	0.04219
CCE	High	Master Protein	P54709	ATP1B3	Sodium/potassium-transporting ATPase subunit beta-3 OS=Homo sapiens GN=ATP1B3 PE=1 SV=1	0	7.456	8.96057	2	4	2	1	279	31.5	8.35	High		0.359	124	2
CCE	Checked	Confidence	AnnotatedSequence	#N/A	Modifications (all possible sites)	Modifications in Proteins (all Sites)	Qvality PEP	Qvality q-value	# Protein Groups	# Proteins	# PSMs	Master Protein Accessions	Positions in Master Proteins	# Missed Cleavages	Theo. MH+ [Da]	Found in Sample: [S1] F1: Sample	Ions Score A4 Mascot	Confidence A4 Mascot	Percolator q-Value A4 Mascot	Percolator PEP A4 Mascot
CCE	FALSE	High	[R].SDPTSYAGYIEDLKK.[F]	#N/A			0.000192391	0	1	4	3	P54709	P54709 [98-112]	1	1686.82	High	61	High	0	9.278e-06
CCE	FALSE	High	[K].SLNQSLAEWK.[L]	#N/A			0.0198085	0.00198537	1	3	1	P54709	P54709 [8-17]	0	1175.61	High	45	High	0.0006299	0.003773
CCE	High	Master Protein	P36542	ATP5C1	ATP synthase subunit gamma, mitochondrial OS=Homo sapiens GN=ATP5C1 PE=1 SV=1	0	12.988	10.0671	3	5	3	1	298	33	9.22	High		0.668	134	3
CCE	Checked	Confidence	AnnotatedSequence	#N/A	Modifications (all possible sites)	Modifications in Proteins (all Sites)	Qvality PEP	Qvality q-value	# Protein Groups	# Proteins	# PSMs	Master Protein Accessions	Positions in Master Proteins	# Missed Cleavages	Theo. MH+ [Da]	Found in Sample: [S1] F1: Sample	Ions Score A4 Mascot	Confidence A4 Mascot	Percolator q-Value A4 Mascot	Percolator PEP A4 Mascot
CCE	FALSE	High	[R].IYGLGSLALYEK.[A]	#N/A			0.00109928	0	1	4	1	P36542	P36542 [68-79]	0	1326.73	High	57	High	0	9.001e-05
CCE	FALSE	High	[R].THSDQFLVAFK.[E]	#N/A			0.0032046	0	1	3	3	P36542	P36542 [144-154]	0	1292.66	High	40	High	0	0.00036
CCE	FALSE	High	[K].LTLTFNR.[T]	#N/A			0.0353254	0.0023993	1	3	1	P36542	P36542 [271-277]	0	864.494	High	40	High	0.0008333	0.00795
CCE	High	Master Protein	Q9UBB4	ATXN10	Ataxin-10 OS=Homo sapiens GN=ATXN10 PE=1 SV=1	0	6.975	6.31579	3	3	3	1	475	53.5	5.25	High		0.25	61	3
CCE	Checked	Confidence	AnnotatedSequence	#N/A	Modifications (all possible sites)	Modifications in Proteins (all Sites)	Qvality PEP	Qvality q-value	# Protein Groups	# Proteins	# PSMs	Master Protein Accessions	Positions in Master Proteins	# Missed Cleavages	Theo. MH+ [Da]	Found in Sample: [S1] F1: Sample	Ions Score A4 Mascot	Confidence A4 Mascot	Percolator q-Value A4 Mascot	Percolator PEP A4 Mascot
CCE	FALSE	High	[R].ALTALFK.[E]	#N/A			0.0107662	0.00117014	1	3	1	Q9UBB4	Q9UBB4 [28-34]	0	763.471	High	46	High	0.0003117	0.001728
CCE	FALSE	High	[R].NLTEDNSQNQDLIAK.[M]	#N/A			0.0311697	0.0023993	1	3	1	Q9UBB4	Q9UBB4 [424-438]	0	1702.82	High	32	High	0.0008333	0.006769
CCE	FALSE	High	[K].DDIPVFLR.[H]	#N/A			0.0387917	0.0023993	1	4	1	Q9UBB4	Q9UBB4 [263-270]	0	974.531	High	30	High	0.0008333	0.009051
CCE	High	Master Protein	P51572	BCAP31	B-cell receptor-associated protein 31 OS=Homo sapiens GN=BCAP31 PE=1 SV=3	0	10.611	11.7886	3	4	3	1	246	28	8.44	High	Oxidation [M212; M241]	0.54	133	3
CCE	Checked	Confidence	AnnotatedSequence	#N/A	Modifications (all possible sites)	Modifications in Proteins (all Sites)	Qvality PEP	Qvality q-value	# Protein Groups	# Proteins	# PSMs	Master Protein Accessions	Positions in Master Proteins	# Missed Cleavages	Theo. MH+ [Da]	Found in Sample: [S1] F1: Sample	Ions Score A4 Mascot	Confidence A4 Mascot	Percolator q-Value A4 Mascot	Percolator PEP A4 Mascot
CCE	FALSE	High	[K].LQAAVDGPMDK.[K]	#N/A	1xOxidation [M9]	Q53HT6 1xOxidation [M241]; P51572 1xOxidation [M241]; Q53G72 1xOxidation [M241]	0.000132293	0	1	3	1	P51572	P51572 [233-243]	0	1160.56	High	61	High	0	5.703e-06
CCE	FALSE	High	[K].LDVGNAEVK.[L]	#N/A			0.00223433	0	1	7	2	P51572	P51572 [168-176]	0	944.505	High	59	High	0	0.0002253
CCE	FALSE	High	[K].AENQVLAMR.[K]	#N/A	1xOxidation [M8]	Q53HT6 1xOxidation [M212]; P51572 1xOxidation [M212]; Q53G72 1xOxidation [M212]	0.0680125	0.00551593	1	3	1	P51572	P51572 [205-213]	0	1047.53	High	39	High	0.001826	0.01907
CCE	High	Master Protein	Q9P287	BCCIP	BRCA2 and CDKN1A-interacting protein OS=Homo sapiens GN=BCCIP PE=1 SV=1	0	7.275	14.9682	3	3	3	1	314	36	4.61	High	Deamidated [Q98]	0.413	74	3
CCE	Checked	Confidence	AnnotatedSequence	#N/A	Modifications (all possible sites)	Modifications in Proteins (all Sites)	Qvality PEP	Qvality q-value	# Protein Groups	# Proteins	# PSMs	Master Protein Accessions	Positions in Master Proteins	# Missed Cleavages	Theo. MH+ [Da]	Found in Sample: [S1] F1: Sample	Ions Score A4 Mascot	Confidence A4 Mascot	Percolator q-Value A4 Mascot	Percolator PEP A4 Mascot
CCE	FALSE	High	[K].APVNTAELTDLLIQQNHIGSVIK.[GQ]	#N/A	1xDeamidated [Q14]	B4E318 1xDeamidated [Q98]; B4DUS0 1xDeamidated [Q98]; Q9P287 1xDeamidated [Q98]	0.00322529	0	1	3	1	Q9P287	Q9P287 [85-107]	0	2475.35	High	42	High	0	0.0003648
CCE	FALSE	High	[K].LLQQLFLK.[A]	#N/A			0.0392781	0.0023993	1	3	1	Q9P287	Q9P287 [77-84]	0	1002.63	High	37	High	0.0008333	0.00914
CCE	FALSE	High	[K].FLNDTTKPVGLLLSER.[F]	#N/A			0.0594503	0.0045135	1	3	1	Q9P287	Q9P287 [168-183]	0	1803	High	29	High	0.00149	0.01591
CCE	High	Master Protein	Q53FN7	BZW1	BZW1 protein variant (Fragment) OS=Homo sapiens PE=2 SV=1	0	7.669	9.43396	4	6	4	1	424	48.6	6.11	High	Oxidation [M221]	0.346	78	4
CCE	Checked	Confidence	AnnotatedSequence	#N/A	Modifications (all possible sites)	Modifications in Proteins (all Sites)	Qvality PEP	Qvality q-value	# Protein Groups	# Proteins	# PSMs	Master Protein Accessions	Positions in Master Proteins	# Missed Cleavages	Theo. MH+ [Da]	Found in Sample: [S1] F1: Sample	Ions Score A4 Mascot	Confidence A4 Mascot	Percolator q-Value A4 Mascot	Percolator PEP A4 Mascot
CCE	FALSE	High	[K].EGVSAAFAVK.[L]	#N/A			0.0397705	0.0023993	1	6	2	Q53FN7	Q53FN7 [184-193]	0	978.525	High	33	High	0.002356	0.0272
CCE	FALSE	High	[K].AEVLSEEPILK.[W]	#N/A			0.0473245	0.003475	1	3	1	Q53FN7	Q53FN7 [374-384]	0	1227.68	High	36	High	0.00106	0.01172
CCE	FALSE	High	[K].DINAVAASLR.[K]	#N/A			0.0509701	0.00365233	1	6	1	Q53FN7	Q53FN7 [203-212]	0	1029.57	High	41	High	0.001138	0.01298
CCE	FALSE	High	[R].LMELFPANK.[Q]	#N/A	1xOxidation [M2]	Q53FN7 1xOxidation [M221]; D3DN77 1xOxidation [M65]; C9IZ80 1xOxidation [M216]; B3KU41 1xOxidation [M132]; A0A024R3Z6 1xOxidation [M216]	0.0569486	0.00434365	1	5	2	Q53FN7	Q53FN7 [220-228]	0	1078.56	High	37	High	0.001413	0.01509
CCE	High	Master Protein	Q549M8	C14orf166	CLE7 OS=Homo sapiens GN=C14orf166 PE=2 SV=1	0	15.199	20.9016	4	6	4	1	244	28.1	6.65	High		0.668	204	4
CCE	Checked	Confidence	AnnotatedSequence	#N/A	Modifications (all possible sites)	Modifications in Proteins (all Sites)	Qvality PEP	Qvality q-value	# Protein Groups	# Proteins	# PSMs	Master Protein Accessions	Positions in Master Proteins	# Missed Cleavages	Theo. MH+ [Da]	Found in Sample: [S1] F1: Sample	Ions Score A4 Mascot	Confidence A4 Mascot	Percolator q-Value A4 Mascot	Percolator PEP A4 Mascot
CCE	FALSE	High	[R].NFIVWLEDQK.[I]	#N/A			0.000785931	0	1	4	2	Q549M8	Q549M8 [27-36]	0	1291.67	High	51	High	0	5.83e-05
CCE	FALSE	High	[K].NAEPLINLDVNNPDFK.[A]	#N/A			9.80266e-06	0	1	4	2	Q549M8	Q549M8 [116-131]	0	1812.91	High	92	High	0	1.937e-07
CCE	FALSE	High	[K].INEAIVAVQAIIADPK.[T]	#N/A			0.0132	0.00137312	1	2	1	Q549M8	Q549M8 [219-234]	0	1664.96	High	50	High	0.0003551	0.002245
CCE	FALSE	High	[K].EGLPVALDK.[H]	#N/A			0.0825713	0.00629193	1	2	1	Q549M8	Q549M8 [177-185]	0	941.53	High	28	High	0.002211	0.02494
CCE	High	Master Protein	A0A024R904	CACYBP	Calcyclin binding protein, isoform CRA_a OS=Homo sapiens GN=CACYBP PE=4 SV=1	0	33.048	41.2281	7	12	7	1	228	26.2	8.25	High	Oxidation [M127; M192]	2.728	307	7
CCE	Checked	Confidence	AnnotatedSequence	#N/A	Modifications (all possible sites)	Modifications in Proteins (all Sites)	Qvality PEP	Qvality q-value	# Protein Groups	# Proteins	# PSMs	Master Protein Accessions	Positions in Master Proteins	# Missed Cleavages	Theo. MH+ [Da]	Found in Sample: [S1] F1: Sample	Ions Score A4 Mascot	Confidence A4 Mascot	Percolator q-Value A4 Mascot	Percolator PEP A4 Mascot
CCE	FALSE	High	[K].KAELLDNEKPAAVVAPITTGYTVK.[I]	#N/A			5.04057e-06	0	1	3	1	A0A024R904	A0A024R904 [51-74]	1	2528.4	High	61	High	0	8.143e-08
CCE	FALSE	High	[K].AELLDNEKPAAVVAPITTGYTVK.[I]	#N/A			0.000181529	0	1	3	2	A0A024R904	A0A024R904 [52-74]	0	2400.3	High	48	High	0	8.668e-06
CCE	FALSE	High	[K].ISNYGWDQSDKFVK.[I]	#N/A			0.000170178	0	1	2	2	A0A024R904	A0A024R904 [75-88]	1	1686.81	High	44	High	0	7.955e-06
CCE	FALSE	High	[K].SYSMIVNNLLKPISVEGSSK.[K]	#N/A	1xOxidation [M4]	A0A024R904 1xOxidation [M127]; Q6NVY0 1xOxidation [M127]	1.22886e-05	0	1	2	1	A0A024R904	A0A024R904 [124-143]	0	2182.14	High	65	High	0	2.606e-07
CCE	FALSE	High	[R].WDYLTQVEK.[E]	#N/A			0.0100366	0.000974836	1	2	2	A0A024R904	A0A024R904 [163-171]	0	1181.58	High	36	High	0.000217	0.00158
CCE	FALSE	High	[R].SFDLLVK.[N]	#N/A			0.0147062	0.00137312	1	2	2	A0A024R904	A0A024R904 [112-118]	0	821.477	High	48	High	0.0003551	0.002581
CCE	FALSE	High	[K].SYSMIVNNLLKPISVEGSSK.[K]	#N/A			0.0254942	0.00231762	1	2	1	A0A024R904	A0A024R904 [124-143]	0	2166.15	High	41	High	0.0007424	0.005216
CCE	FALSE	High	[K].EKPSYDTETDPSEGLMNVLK.[K]	#N/A	1xOxidation [M16]	A0A024R904 1xOxidation [M192]; Q6NVY0 1xOxidation [M192]	0.0914464	0.0063962	1	2	1	A0A024R904	A0A024R904 [177-196]	0	2269.05	High	25	High	0.002421	0.02875
CCE	High	Master Protein	B2RDY9	CAP1	Adenylyl cyclase-associated protein OS=Homo sapiens PE=2 SV=1	0	25.67	15.1579	5	8	5	1	475	51.6	8.22	High	Oxidation [M157; M162]	0.417	309	5
CCE	Checked	Confidence	AnnotatedSequence	#N/A	Modifications (all possible sites)	Modifications in Proteins (all Sites)	Qvality PEP	Qvality q-value	# Protein Groups	# Proteins	# PSMs	Master Protein Accessions	Positions in Master Proteins	# Missed Cleavages	Theo. MH+ [Da]	Found in Sample: [S1] F1: Sample	Ions Score A4 Mascot	Confidence A4 Mascot	Percolator q-Value A4 Mascot	Percolator PEP A4 Mascot
CCE	FALSE	High	[K].EMNDAAMFYTNR.[V]	#N/A	2xOxidation [M2; M7]	B4DI38 2xOxidation [M134; M139]; B4DNW7 2xOxidation [M115; M120]; D3DPU2 2xOxidation [M157; M162]; Q5T0R1 2xOxidation [M157; M162]; B2RDY9 2xOxidation [M157; M162]; Q5T0R6 2xOxidation [M157; M162]; Q5T0R5 2xOxidation [M157; M162]; B4DNA3 2xOxidation [M115; M120]; Q5T0R2 2xOxidation [M157; M162]; B4DNY3 2xOxidation [M83; M88]; Q5T0R9 2xOxidation [M156; M161]; Q5T0R3 2xOxidation [M157; M162]; Q0151…	0.000422931	0	1	16	2	B2RDY9	B2RDY9 [156-167]	0	1494.6	High	67	High	0	2.591e-05
CCE	FALSE	High	[R].SALFAQINQGESITHALK.[H]	#N/A			8.55952e-06	0	1	7	2	B2RDY9	B2RDY9 [255-272]	0	1928.02	High	59	High	0	1.617e-07
CCE	FALSE	High	[K].LSDLLAPISEQIK.[E]	#N/A			0.000888453	0	1	14	2	B2RDY9	B2RDY9 [101-113]	0	1426.82	High	37	High	0	6.803e-05
CCE	FALSE	High	[R].VENQENVSNLVIEDTELK.[Q]	#N/A			5.98397e-07	0	1	8	1	B2RDY9	B2RDY9 [331-348]	0	2073.03	High	92	High	0	5.085e-09
CCE	FALSE	High	[K].KEPAVLELEGK.[K]	#N/A			0.0559076	0.00434365	1	7	1	B2RDY9	B2RDY9 [317-327]	1	1212.68	High	28	High	0.001413	0.01474
CCE	High	Master Protein	P16152	CBR1	Carbonyl reductase [NADPH] 1 OS=Homo sapiens GN=CBR1 PE=1 SV=3	0	26.756	34.296	7	9	7	1	277	30.4	8.32	High	Deamidated [N89]	1.154	312	7
CCE	Checked	Confidence	AnnotatedSequence	#N/A	Modifications (all possible sites)	Modifications in Proteins (all Sites)	Qvality PEP	Qvality q-value	# Protein Groups	# Proteins	# PSMs	Master Protein Accessions	Positions in Master Proteins	# Missed Cleavages	Theo. MH+ [Da]	Found in Sample: [S1] F1: Sample	Ions Score A4 Mascot	Confidence A4 Mascot	Percolator q-Value A4 Mascot	Percolator PEP A4 Mascot
CCE	FALSE	High	[R].LFSGDVVLTAR.[D]	#N/A			0.000209237	0	1	3	2	P16152	P16152 [28-38]	0	1177.66	High	71	High	0	1.048e-05
CCE	FALSE	High	[R].GQAAVQQLQAEGLSPR.[F]	#N/A			4.89835e-07	0	1	5	1	P16152	P16152 [43-58]	0	1652.87	High	122	High	0	3.908e-09
CCE	FALSE	High	[R].KEYGGLDVLVNNAGIAFK.[V]	#N/A			0.00168259	0	1	3	1	P16152	P16152 [79-96]	1	1908.02	High	50	High	0	0.0001568
CCE	FALSE	High	[K].SPEEGAETPVYLALLPPDAEGPHGQFVSEK.[R]	#N/A			0.00383716	0	1	1	1	P16152	P16152 [243-272]	0	3164.54	High	29	High	0	0.0004548
CCE	FALSE	High	[K].EYGGLDVLVNNAGIAFK.[V]	#N/A	1xDeamidated [N10]	P16152 1xDeamidated [N89]; E9PQ63 1xDeamidated [N89]; A8MTM1 1xDeamidated [N89]	0.00929634	0.000741879	1	3	1	P16152	P16152 [80-96]	0	1780.91	High	42	High	0.0001649	0.001426
CCE	FALSE	High	[K].EGWPSSAYGVTK.[I]	#N/A			0.057653	0.00434365	1	1	1	P16152	P16152 [187-198]	0	1281.61	High	36	High	0.001413	0.01532
CCE	FALSE	High	[K].GIGLAIVR.[D]	#N/A			0.0892817	0.0063962	1	3	2	P16152	P16152 [16-23]	0	798.52	High	43	High	0.002421	0.02772
CCE	High	Master Protein	Q13185	CBX3	Chromobox protein homolog 3 OS=Homo sapiens GN=CBX3 PE=1 SV=4	0	3.134	12.0219	2	2	2	1	183	20.8	5.33	High	Oxidation [M137; M140]	0.585	43	2
CCE	Checked	Confidence	AnnotatedSequence	#N/A	Modifications (all possible sites)	Modifications in Proteins (all Sites)	Qvality PEP	Qvality q-value	# Protein Groups	# Proteins	# PSMs	Master Protein Accessions	Positions in Master Proteins	# Missed Cleavages	Theo. MH+ [Da]	Found in Sample: [S1] F1: Sample	Ions Score A4 Mascot	Confidence A4 Mascot	Percolator q-Value A4 Mascot	Percolator PEP A4 Mascot
CCE	FALSE	High	[K].VEYFLK.[W]	#N/A			0.0635946	0.00518838	1	4	1	Q13185	Q13185 [45-50]	0	798.44	High	33	High	0.001752	0.01742
CCE	FALSE	High	[R].IIGATDSSGELMFLMK.[W]	#N/A	2xOxidation [M12; M15]	Q13185 2xOxidation [M137; M140]; J3KS05 2xOxidation [M133; M136]; K7ELA4 2xOxidation [M133; M136]; Q6IBN6 2xOxidation [M133; M136]; B5MD17 2xOxidation [M137; M140]	0.120759	0.00872703	1	5	1	Q13185	Q13185 [126-141]	0	1744.85	High	34	High	0.003723	0.04218
CCE	High	Master Protein	P78371	CCT2	T-complex protein 1 subunit beta OS=Homo sapiens GN=CCT2 PE=1 SV=4	0	123.501	42.0561	17	33	17	1	535	57.5	6.46	High	Oxidation [M62; M87; M244; M353; M445; M480]	2.594	1766	17
CCE	Checked	Confidence	AnnotatedSequence	#N/A	Modifications (all possible sites)	Modifications in Proteins (all Sites)	Qvality PEP	Qvality q-value	# Protein Groups	# Proteins	# PSMs	Master Protein Accessions	Positions in Master Proteins	# Missed Cleavages	Theo. MH+ [Da]	Found in Sample: [S1] F1: Sample	Ions Score A4 Mascot	Confidence A4 Mascot	Percolator q-Value A4 Mascot	Percolator PEP A4 Mascot
CCE	FALSE	High	[R].LTSFIGAIAIGDLVK.[S]	#N/A			2.16919e-05	0	1	4	2	P78371	P78371 [26-40]	0	1517.89	High	65	High	0	5.439e-07
CCE	FALSE	High	[R].VQDDEVGDGTTSVTVLAAELLR.[E]	#N/A			6.66553e-10	0	1	3	4	P78371	P78371 [90-111]	0	2288.16	High	128	High	0	6.096e-12
CCE	FALSE	High	[R].QVLLSAAEAAEVILR.[V]	#N/A	1xGln->pyro-Glu [N-Term]	P78371 1xGln->pyro-Glu [N-Term]; B7Z4R3 1xGln->pyro-Glu [N-Term]; Q9H369 1xGln->pyro-Glu [N-Term]	5.57365e-07	0	1	3	2	P78371	P78371 [502-516]	0	1565.89	High	100	High	0	4.649e-09
CCE	FALSE	High	[K].ILIANTGMDTDKIK.[I]	#N/A	1xOxidation [M8]	P78371 1xOxidation [M244]; F5GWF6 1xOxidation [M244]; F8VQ14 1xOxidation [M244]	0.000506722	0	1	3	1	P78371	P78371 [237-250]	1	1548.83	High	50	High	0	3.275e-05
CCE	FALSE	High	[R].MLPTIIADNAGYDSADLVAQLR.[A]	#N/A	1xOxidation [M1]	P78371 1xOxidation [M445]; B7Z4R3 1xOxidation [M384]; Q9H369 1xOxidation [M93]; F5GWF6 1xOxidation [M445]	5.64024e-12	0	1	4	4	P78371	P78371 [445-466]	0	2363.19	High	143	High	0	1.472e-15
CCE	FALSE	High	[K].LGGSLADSYLDEGFLLDKK.[I]	#N/A			4.94819e-08	0	1	4	2	P78371	P78371 [205-223]	1	2041.05	High	110	High	0	1.977e-10
CCE	FALSE	High	[K].LAVEAVLR.[L]	#N/A			0.00381256	0	1	4	2	P78371	P78371 [182-189]	0	870.541	High	56	High	0.0001125	0.001092
CCE	FALSE	High	[R].GATQQILDEAER.[S]	#N/A			5.84767e-06	0	1	5	2	P78371	P78371 [377-388]	0	1330.66	High	102	High	0	9.895e-08
CCE	FALSE	High	[R].EALLSSAVDHGSDEVK.[F]	#N/A			7.23656e-06	0	1	3	4	P78371	P78371 [139-154]	0	1656.81	High	72	High	0	1.303e-07
CCE	FALSE	High	[R].LALVTGGEIASTFDHPELVK.[L]	#N/A			5.69856e-06	0	1	4	1	P78371	P78371 [323-342]	0	2097.12	High	54	High	0	9.56e-08
CCE	FALSE	High	[R].DASLMVTNDGATILK.[N]	#N/A	1xOxidation [M5]	P78371 1xOxidation [M62]; B7Z4R3 1xOxidation [M62]; F5GWF6 1xOxidation [M62]; F8VQ14 1xOxidation [M62]	9.64107e-05	0	1	4	2	P78371	P78371 [58-72]	0	1564.79	High	66	High	0	3.781e-06
CCE	FALSE	High	[R].AAHSEGNTTAGLDMR.[E]	#N/A	1xOxidation [M14]	P78371 1xOxidation [M480]; B7Z4R3 1xOxidation [M419]; Q9H369 1xOxidation [M128]	0.00670816	0	1	3	1	P78371	P78371 [467-481]	0	1546.69	High	37	High	0	0.0009427
CCE	FALSE	High	[K].ILIANTGMDTDK.[I]	#N/A	1xOxidation [M8]	P78371 1xOxidation [M244]; F5GWF6 1xOxidation [M244]; F8VQ14 1xOxidation [M244]	0.000547534	0	1	3	2	P78371	P78371 [237-248]	0	1307.65	High	54	High	0	3.616e-05
CCE	FALSE	High	[K].GSGNLEAIHIIK.[K]	#N/A			0.00947618	0.000974836	1	4	1	P78371	P78371 [192-203]	0	1251.71	High	31	High	0.0007424	0.004382
CCE	FALSE	High	[K].VLVDMSR.[V]	#N/A	1xOxidation [M5]	P78371 1xOxidation [M87]; F5GWF6 1xOxidation [M87]; F8VQ14 1xOxidation [M87]	0.024549	0.00231762	1	3	1	P78371	P78371 [83-89]	0	835.434	High	38	High	0.0007424	0.004966
CCE	FALSE	High	[R].LKGSGNLEAIHIIK.[K]	#N/A			0.0639847	0.00518838	1	4	1	P78371	P78371 [190-203]	1	1492.88	High	27	High	0.001752	0.0176
CCE	FALSE	High	[K].LIEEVMIGEDK.[L]	#N/A	1xOxidation [M6]	P78371 1xOxidation [M353]; F5GWF6 1xOxidation [M353]; F8VQ14 1xOxidation [M353]	0.101801	0.0075518	1	3	1	P78371	P78371 [348-358]	0	1291.64	High	34	High	0.003083	0.03315
CCE	High	Master Protein	Q59H77	CCT3	T-complex protein 1 subunit gamma (Fragment) OS=Homo sapiens PE=2 SV=1	0	8.823	3.98614	2	2	2	1	577	63.5	6.43	High	Oxidation [M337]	0.125	100	2
CCE	Checked	Confidence	AnnotatedSequence	#N/A	Modifications (all possible sites)	Modifications in Proteins (all Sites)	Qvality PEP	Qvality q-value	# Protein Groups	# Proteins	# PSMs	Master Protein Accessions	Positions in Master Proteins	# Missed Cleavages	Theo. MH+ [Da]	Found in Sample: [S1] F1: Sample	Ions Score A4 Mascot	Confidence A4 Mascot	Percolator q-Value A4 Mascot	Percolator PEP A4 Mascot
CCE	FALSE	High	[K].GISDLAQHYLMR.[A]	#N/A	1xOxidation [M11]	Q59H77 1xOxidation [M337]; B3KX11 1xOxidation [M282]; Q2TU64 1xOxidation [M305]; B4DUR8 1xOxidation [M260]; P49368 1xOxidation [M305]	0.000660245	0	1	5	1	Q59H77	Q59H77 [327-338]	0	1419.7	High	61	High	0	4.625e-05
CCE	FALSE	High	[K].TAVETAVLLLR.[I]	#N/A			0.000503462	0	1	5	1	Q59H77	Q59H77 [540-550]	0	1185.72	High	59	High	0	3.248e-05
CCE	High	Master Protein	A8K3C3	CCT4	T-complex protein 1 subunit delta OS=Homo sapiens PE=2 SV=1	0	32.896	15.9555	7	12	7	1	539	57.9	7.83	High	Oxidation [M90; M151]	0.624	328	7
CCE	Checked	Confidence	AnnotatedSequence	#N/A	Modifications (all possible sites)	Modifications in Proteins (all Sites)	Qvality PEP	Qvality q-value	# Protein Groups	# Proteins	# PSMs	Master Protein Accessions	Positions in Master Proteins	# Missed Cleavages	Theo. MH+ [Da]	Found in Sample: [S1] F1: Sample	Ions Score A4 Mascot	Confidence A4 Mascot	Percolator q-Value A4 Mascot	Percolator PEP A4 Mascot
CCE	FALSE	High	[R].DALSDLALHFLNK.[M]	#N/A			3.58961e-05	0	1	5	2	A8K3C3	A8K3C3 [307-319]	0	1456.78	High	58	High	0	1.051e-06
CCE	FALSE	High	[R].ETLLNSATTSLNSK.[V]	#N/A			1.52072e-05	0	1	4	1	A8K3C3	A8K3C3 [161-174]	0	1478.77	High	66	High	0	3.427e-07
CCE	FALSE	High	[K].GDVTITNDGATILK.[Q]	#N/A			0.00578842	0	1	4	2	A8K3C3	A8K3C3 [66-79]	0	1417.75	High	50	High	0	0.0007772
CCE	FALSE	High	[K].VIDPATATSVDLR.[D]	#N/A			4.20681e-06	0	1	5	2	A8K3C3	A8K3C3 [194-206]	0	1357.73	High	94	High	0	6.411e-08
CCE	FALSE	High	[K].GIEILTDMSRPVELSDR.[E]	#N/A	1xOxidation [M8]	P50991 1xOxidation [M151]; B7Z2Z8 1xOxidation [M95]; B7Z9L0 1xOxidation [M95]; A8K3C3 1xOxidation [M151]	0.00625149	0	1	4	1	A8K3C3	A8K3C3 [144-160]	0	1946.99	High	31	High	0	0.0008572
CCE	FALSE	High	[R].AYILNLVK.[Q]	#N/A			0.0407733	0.00276629	1	5	3	A8K3C3	A8K3C3 [281-288]	0	933.577	High	30	High	0.002211	0.02494
CCE	FALSE	High	[R].MLVELSK.[A]	#N/A	1xOxidation [M1]	P50991 1xOxidation [M90]; B7Z2Z8 1xOxidation [M34]; B7Z9L0 1xOxidation [M34]; A8K3C3 1xOxidation [M90]	0.0605543	0.00485456	1	4	1	A8K3C3	A8K3C3 [90-96]	0	835.459	High	30	High	0.00165	0.01641
CCE	High	Master Protein	P50990	CCT8	T-complex protein 1 subunit theta OS=Homo sapiens GN=CCT8 PE=1 SV=4	0	13.619	6.20438	3	3	3	1	548	59.6	5.6	High	Oxidation [M492]	0.184	126	3
CCE	Checked	Confidence	AnnotatedSequence	#N/A	Modifications (all possible sites)	Modifications in Proteins (all Sites)	Qvality PEP	Qvality q-value	# Protein Groups	# Proteins	# PSMs	Master Protein Accessions	Positions in Master Proteins	# Missed Cleavages	Theo. MH+ [Da]	Found in Sample: [S1] F1: Sample	Ions Score A4 Mascot	Confidence A4 Mascot	Percolator q-Value A4 Mascot	Percolator PEP A4 Mascot
CCE	FALSE	High	[K].DMLEAGILDTYLGK.[Y]	#N/A	1xOxidation [M2]	H7C2U0 1xOxidation [M51]; P50990 1xOxidation [M492]; Q7Z759 1xOxidation [M441]; Q53HU0 1xOxidation [M492]	0.00015749	0	1	4	1	P50990	P50990 [491-504]	0	1554.77	High	75	High	0	7.201e-06
CCE	FALSE	High	[K].FAEAFEAIPR.[A]	#N/A			0.000247483	0	1	3	1	P50990	P50990 [441-450]	0	1150.59	High	64	High	0	1.293e-05
CCE	FALSE	High	[R].DIDEVSSLLR.[T]	#N/A			0.00247694	0	1	4	1	P50990	P50990 [156-165]	0	1146.6	High	43	High	0	0.0002582
WCE	High	Master Protein	H7BY55	CD55	Complement decay-accelerating factor OS=Homo sapiens GN=CD55 PE=1 SV=2	0	5.045	3.63636	2	3	2	1	550	58.9	8.78	High	Carbamidomethyl [C145]	0.145	72	2
WCE	Checked	Confidence	Annotated Sequence	#N/A	Modifications (all possible sites)	Modifications in Proteins (all Sites)	Qvality PEP	Qvality q-value	# Protein Groups	# Proteins	# PSMs	Master Protein Accessions	Positions in Master Proteins	# Missed Cleavages	Theo. MH+ [Da]	Found in Sample: [S7] F7: Sample	Ions Score A4 Mascot	Confidence A4 Mascot	Percolator q-Value A4 Mascot	Percolator PEP A4 Mascot
WCE	FALSE	High	[R].TSFPEDTVITYK.[C]	#N/A			0.00576926	0	1	9	2	H7BY55	H7BY55 [53-64]	0	1400.69	High	48	High	0	0.0005066
WCE	FALSE	High	[K].LTCLQNLK.[W]	#N/A	1xCarbamidomethyl [C3]	H7BY55 1xCarbamidomethyl [C145]; B1AP13 1xCarbamidomethyl [C145]; H3BLV0 1xCarbamidomethyl [C155]; A0A172WBW8 1xCarbamidomethyl [C145]; Q8TD13 1xCarbamidomethyl [C16]; Q8TD12 1xCarbamidomethyl [C16]; B2R658 1xCarbamidomethyl [C145]; P08174 1xCarbamidomethyl [C145]; Q8TD11 1xCarbamidomethyl [C16]	0.0818014	0.00711738	1	9	1	H7BY55	H7BY55 [143-150]	0	989.545	High	36	High	0.002279	0.01778
CCE	High	Master Protein	A0A024R7B7	CDC37	CDC37 cell division cycle 37 homolog (S. cerevisiae), isoform CRA_a OS=Homo sapiens GN=CDC37 PE=4 SV=1	0	11.406	10.8466	3	5	3	1	378	44.4	5.25	High	Oxidation [M316]	0.438	182	3
CCE	Checked	Confidence	AnnotatedSequence	#N/A	Modifications (all possible sites)	Modifications in Proteins (all Sites)	Qvality PEP	Qvality q-value	# Protein Groups	# Proteins	# PSMs	Master Protein Accessions	Positions in Master Proteins	# Missed Cleavages	Theo. MH+ [Da]	Found in Sample: [S1] F1: Sample	Ions Score A4 Mascot	Confidence A4 Mascot	Percolator q-Value A4 Mascot	Percolator PEP A4 Mascot
CCE	FALSE	High	[K].DVQMLQDAISK.[M]	#N/A	1xOxidation [M4]	K7EIU0 1xOxidation [M65]; K7EQA9 1xOxidation [M222]; A0A024R7B7 1xOxidation [M316]; A1L0W4 1xOxidation [M48]; K7EL68 1xOxidation [M122]	0.000339579	0	1	5	3	A0A024R7B7	A0A024R7B7 [313-323]	0	1263.62	High	63	High	0	1.954e-05
CCE	FALSE	High	[R].LQAEAQQLR.[K]	#N/A			0.000760975	0	1	4	1	A0A024R7B7	A0A024R7B7 [84-92]	0	1056.58	High	62	High	0	5.571e-05
CCE	FALSE	High	[R].LGPGGLDPVEVYESLPEELQK.[C]	#N/A			0.019192	0.00198537	1	5	1	A0A024R7B7	A0A024R7B7 [287-307]	0	2269.16	High	34	High	0.0005369	0.003609
CCE	High	Master Protein	K7PML8	CDKN2A	Cyclin-dependent kinase inhibitor 2A OS=Homo sapiens GN=CDKN2A PE=2 SV=1	0	3.50413	18.5897	2	2	2	1	156	16.522	5.81	High		52.31		2
CCE	Checked	Confidence	AnnotatedSequence	#N/A	Modifications (all possible sites)	Modifications in Proteins (all Sites)	Qvality PEP	Qvality q-value	# Protein Groups	# Proteins	# PSMs	Master Protein Accessions	Positions in Master Proteins	# Missed Cleavages	Theo. MH+ [Da]	Found in Sample: [S1] F1: Sample	Ions Score A4 Mascot	Confidence A4 Mascot	Percolator q-Value A4 Mascot	Percolator PEP A4 Mascot
CCE	High	Master Protein	A0A1U9X8X6	CDSN	CDSN OS=Homo sapiens PE=4 SV=1	0	5.219	5.10397	2	5	2	1	529	51.5	8.35	High		0.389	106	2
CCE	Checked	Confidence	AnnotatedSequence	#N/A	Modifications (all possible sites)	Modifications in Proteins (all Sites)	Qvality PEP	Qvality q-value	# Protein Groups	# Proteins	# PSMs	Master Protein Accessions	Positions in Master Proteins	# Missed Cleavages	Theo. MH+ [Da]	Found in Sample: [S1] F1: Sample	Ions Score A4 Mascot	Confidence A4 Mascot	Percolator q-Value A4 Mascot	Percolator PEP A4 Mascot
CCE	FALSE	High	[K].GSPGVPSFAAGPPISEGK.[Y]	#N/A			0.00653839	0	1	13	3	A0A1U9X8X6	A0A1U9X8X6 [332-349]	0	1654.84	High	47	High	0	0.0009134
CCE	FALSE	High	[K].IYPVGYFTK.[E]	#N/A			0.030589	0.0023993	1	13	2	A0A1U9X8X6	A0A1U9X8X6 [318-326]	0	1087.58	High	36	High	0.0008333	0.00661
CCE	High	Master Protein	F8WAR4	CHCHD3	MICOS complex subunit OS=Homo sapiens GN=CHCHD3 PE=1 SV=1	0	7.615	10.7884	2	3	2	1	241	27.7	6.64	High		0.334	92	2
CCE	Checked	Confidence	AnnotatedSequence	#N/A	Modifications (all possible sites)	Modifications in Proteins (all Sites)	Qvality PEP	Qvality q-value	# Protein Groups	# Proteins	# PSMs	Master Protein Accessions	Positions in Master Proteins	# Missed Cleavages	Theo. MH+ [Da]	Found in Sample: [S1] F1: Sample	Ions Score A4 Mascot	Confidence A4 Mascot	Percolator q-Value A4 Mascot	Percolator PEP A4 Mascot
CCE	FALSE	High	[R].YSGAYGASVSDEELK.[R]	#N/A			0.000302322	0	1	4	2	F8WAR4	F8WAR4 [49-63]	0	1575.72	High	66	High	0	1.679e-05
CCE	FALSE	High	[R].VAEELALEQAK.[K]	#N/A			0.00935591	0.000741879	1	4	1	F8WAR4	F8WAR4 [66-76]	0	1200.65	High	40	High	0.000217	0.001445
CCE	High	Master Protein	A0A024RBH2	CKAP4	Cytoskeleton-associated protein 4, isoform CRA_c OS=Homo sapiens GN=CKAP4 PE=4 SV=1	0	7.128	3.48837	2	2	2	1	602	66	5.92	High		0.103	78	2
CCE	Checked	Confidence	AnnotatedSequence	#N/A	Modifications (all possible sites)	Modifications in Proteins (all Sites)	Qvality PEP	Qvality q-value	# Protein Groups	# Proteins	# PSMs	Master Protein Accessions	Positions in Master Proteins	# Missed Cleavages	Theo. MH+ [Da]	Found in Sample: [S1] F1: Sample	Ions Score A4 Mascot	Confidence A4 Mascot	Percolator q-Value A4 Mascot	Percolator PEP A4 Mascot
CCE	FALSE	High	[R].TAVDSLVAYSVK.[I]	#N/A			0.000326676	0	1	4	1	A0A024RBH2	A0A024RBH2 [555-566]	0	1252.68	High	61	High	0	1.859e-05
CCE	FALSE	High	[R].LALQALTEK.[L]	#N/A			0.0207045	0.00219457	1	4	1	A0A024RBH2	A0A024RBH2 [347-355]	0	986.588	High	42	High	0.0006745	0.004003
CCE	High	Master Protein	A0A0S2Z471	CKB	Creatine kinase brain isoform 2 (Fragment) OS=Homo sapiens GN=CKB PE=2 SV=1	0	42.798	20.4938	7	17	7	1	405	44.9	6.11	High	Oxidation [M376]	1.089	720	7
CCE	Checked	Confidence	AnnotatedSequence	#N/A	Modifications (all possible sites)	Modifications in Proteins (all Sites)	Qvality PEP	Qvality q-value	# Protein Groups	# Proteins	# PSMs	Master Protein Accessions	Positions in Master Proteins	# Missed Cleavages	Theo. MH+ [Da]	Found in Sample: [S1] F1: Sample	Ions Score A4 Mascot	Confidence A4 Mascot	Percolator q-Value A4 Mascot	Percolator PEP A4 Mascot
CCE	FALSE	High	[K].DLFDPIIEDR.[H]	#N/A			0.000985081	0	1	6	2	A0A0S2Z471	A0A0S2Z471 [87-96]	0	1232.62	High	48	High	0	7.78e-05
CCE	FALSE	High	[K].LAVEALSSLDGDLAGR.[Y]	#N/A			4.22227e-07	0	1	5	3	A0A0S2Z471	A0A0S2Z471 [181-196]	0	1586.84	High	88	High	0	3.237e-09
CCE	FALSE	High	[K].RGTGGVDTAAVGGVFDVSNADR.[L]	#N/A			1.04658e-07	0	1	5	2	A0A0S2Z471	A0A0S2Z471 [344-365]	1	2121.03	High	76	High	0	1.116e-09
CCE	FALSE	High	[K].VLTPELYAELR.[A]	#N/A			0.00318404	0	1	6	2	A0A0S2Z471	A0A0S2Z471 [33-43]	0	1303.73	High	56	High	0	0.0003572
CCE	FALSE	High	[R].GTGGVDTAAVGGVFDVSNADR.[L]	#N/A			8.13569e-08	0	1	5	5	A0A0S2Z471	A0A0S2Z471 [345-365]	0	1964.93	High	114	High	0	3.782e-10
CCE	FALSE	High	[K].FSEVLKR.[L]	#N/A			0.0467418	0.003475	1	6	2	A0A0S2Z471	A0A0S2Z471 [332-338]	1	878.509	High	48	High	0.002195	0.02281
CCE	FALSE	High	[R].LGFSEVELVQMVVDGVK.[L]	#N/A	1xOxidation [M11]	A0A0S2Z471 1xOxidation [M376]; V9HWH2 1xOxidation [M352]; B4DP56 1xOxidation [M317]; V9HW77 1xOxidation [M352]; H0YJG0 1xOxidation [M150]	0.103628	0.00769227	1	5	1	A0A0S2Z471	A0A0S2Z471 [366-382]	0	1864.97	High	35	High	0.003108	0.03413
CCE	High	Master Protein	O00299	CLIC1	Chloride intracellular channel protein 1 OS=Homo sapiens GN=CLIC1 PE=1 SV=4	0	23.507	31.9502	6	9	6	1	241	26.9	5.17	High	Carbamidomethyl [C24; C178]	1.254	263	6
CCE	Checked	Confidence	AnnotatedSequence	#N/A	Modifications (all possible sites)	Modifications in Proteins (all Sites)	Qvality PEP	Qvality q-value	# Protein Groups	# Proteins	# PSMs	Master Protein Accessions	Positions in Master Proteins	# Missed Cleavages	Theo. MH+ [Da]	Found in Sample: [S1] F1: Sample	Ions Score A4 Mascot	Confidence A4 Mascot	Percolator q-Value A4 Mascot	Percolator PEP A4 Mascot
CCE	FALSE	High	[K].NSNPALNDNLEK.[G]	#N/A			0.00502614	0	1	3	2	O00299	O00299 [120-131]	0	1328.64	High	32	High	0	0.001016
CCE	FALSE	High	[K].IGNCPFSQR.[L]	#N/A	1xCarbamidomethyl [C4]	A0A1U9X8Y4 1xCarbamidomethyl [C23]; Q53FB0 1xCarbamidomethyl [C24]; O00299 1xCarbamidomethyl [C24]	0.0050911	0	1	3	2	O00299	O00299 [21-29]	0	1078.51	High	40	High	0	0.0007639
CCE	FALSE	High	[K].GVTFNVTTVDTK.[R]	#N/A			0.000308235	0	1	3	2	O00299	O00299 [38-49]	0	1281.67	High	62	High	0	1.712e-05
CCE	FALSE	High	[K].LAALNPESNTAGLDIFAK.[F]	#N/A			4.59203e-07	0	1	3	1	O00299	O00299 [96-113]	0	1844.98	High	110	High	0	3.598e-09
CCE	FALSE	High	[R].KFLDGNELTLADCNLLPK.[L]	#N/A	1xCarbamidomethyl [C13]	A0A1U9X8Y4 1xCarbamidomethyl [C177]; Q53FB0 1xCarbamidomethyl [C178]; O00299 1xCarbamidomethyl [C178]	0.0145205	0.00137312	1	3	1	O00299	O00299 [166-183]	1	2061.07	High	35	High	0.0003551	0.002529
CCE	FALSE	High	[R].YLSNAYAR.[E]	#N/A			0.130246	0.0088531	1	3	1	O00299	O00299 [209-216]	0	957.479	High	33	High	0.003951	0.04688
CCE	High	Master Protein	O95833	CLIC3	Chloride intracellular channel protein 3 OS=Homo sapiens GN=CLIC3 PE=1 SV=2	0	8.841	16.1017	3	4	3	1	236	26.6	6.43	High	Oxidation [M30]	0.468	124	3
CCE	Checked	Confidence	AnnotatedSequence	#N/A	Modifications (all possible sites)	Modifications in Proteins (all Sites)	Qvality PEP	Qvality q-value	# Protein Groups	# Proteins	# PSMs	Master Protein Accessions	Positions in Master Proteins	# Missed Cleavages	Theo. MH+ [Da]	Found in Sample: [S1] F1: Sample	Ions Score A4 Mascot	Confidence A4 Mascot	Percolator q-Value A4 Mascot	Percolator PEP A4 Mascot
CCE	FALSE	High	[R].LFMVLLLK.[G]	#N/A	1xOxidation [M3]	O95833 1xOxidation [M30]	0.00474384	0	1	1	1	O95833	O95833 [28-35]	0	992.621	High	49	High	0	0.0006007
CCE	FALSE	High	[K].GVPFTLTTVDTR.[R]	#N/A			0.00850074	0.000741879	1	2	2	O95833	O95833 [36-47]	0	1306.7	High	63	High	0.0001649	0.001279
CCE	FALSE	High	[K].DFAPGSQLPILLYDSDAK.[T]	#N/A			0.0114748	0.00117014	1	2	1	O95833	O95833 [55-72]	0	1949.99	High	26	High	0.0003117	0.001878
CCE	High	Master Protein	Q6FIC5	CLIC4	Chloride intracellular channel protein OS=Homo sapiens GN=CLIC4 PE=2 SV=1	0	12.891	19.7628	4	5	4	1	253	28.8	5.59	High	Oxidation [M119]; Carbamidomethyl [C35]	0.719	145	4
CCE	Checked	Confidence	AnnotatedSequence	#N/A	Modifications (all possible sites)	Modifications in Proteins (all Sites)	Qvality PEP	Qvality q-value	# Protein Groups	# Proteins	# PSMs	Master Protein Accessions	Positions in Master Proteins	# Missed Cleavages	Theo. MH+ [Da]	Found in Sample: [S1] F1: Sample	Ions Score A4 Mascot	Confidence A4 Mascot	Percolator q-Value A4 Mascot	Percolator PEP A4 Mascot
CCE	FALSE	High	[R].YLTNAYSR.[D]	#N/A			0.00701583	0	1	3	2	Q6FIC5	Q6FIC5 [220-227]	0	987.489	High	49	High	0	0.0009992
CCE	FALSE	High	[K].GVVFSVTTVDLK.[R]	#N/A			0.000639278	0	1	4	1	Q6FIC5	Q6FIC5 [49-60]	0	1264.71	High	53	High	0	4.448e-05
CCE	FALSE	High	[K].AGSDGESIGNCPFSQR.[L]	#N/A	1xCarbamidomethyl [C11]	B4DWC4 1xCarbamidomethyl [C27]; Q6FIC5 1xCarbamidomethyl [C35]; Q9NVF8 1xCarbamidomethyl [C35]	0.0106978	0.00117014	1	3	1	Q6FIC5	Q6FIC5 [25-40]	0	1681.72	High	51	High	0.0003117	0.001708
CCE	FALSE	High	[K].HPESNTAGMDIFAK.[F]	#N/A	1xOxidation [M9]	B4DWC4 1xOxidation [M111]; Q6FIC5 1xOxidation [M119]; B3KTR3 1xOxidation [M99]; Q9NVF8 1xOxidation [M119]	0.0106298	0.00117014	1	4	1	Q6FIC5	Q6FIC5 [111-124]	0	1533.7	High	39	High	0.0003117	0.001695
CCE	High	Master Protein	P10909	CLU	Clusterin OS=Homo sapiens GN=CLU PE=1 SV=1	0	8.885	5.12249	2	2	2	1	449	52.5	6.27	High		0.222	98	2
CCE	Checked	Confidence	AnnotatedSequence	#N/A	Modifications (all possible sites)	Modifications in Proteins (all Sites)	Qvality PEP	Qvality q-value	# Protein Groups	# Proteins	# PSMs	Master Protein Accessions	Positions in Master Proteins	# Missed Cleavages	Theo. MH+ [Da]	Found in Sample: [S1] F1: Sample	Ions Score A4 Mascot	Confidence A4 Mascot	Percolator q-Value A4 Mascot	Percolator PEP A4 Mascot
CCE	FALSE	High	[R].ASSIIDELFQDR.[F]	#N/A			3.90396e-05	0	1	5	1	P10909	P10909 [183-194]	0	1393.7	High	70	High	0	1.167e-06
CCE	FALSE	High	[R].ELDESLQVAER.[L]	#N/A			0.00767375	0.000507491	1	5	1	P10909	P10909 [326-336]	0	1288.64	High	56	High	0.0001125	0.001117
CCE	High	Master Protein	B2RD36	CMBL	cDNA, FLJ96437 OS=Homo sapiens PE=2 SV=1	0	6.457	8.97959	3	4	3	1	245	28	6.79	High	Oxidation [M245]	0.501	60	3
CCE	Checked	Confidence	AnnotatedSequence	#N/A	Modifications (all possible sites)	Modifications in Proteins (all Sites)	Qvality PEP	Qvality q-value	# Protein Groups	# Proteins	# PSMs	Master Protein Accessions	Positions in Master Proteins	# Missed Cleavages	Theo. MH+ [Da]	Found in Sample: [S1] F1: Sample	Ions Score A4 Mascot	Confidence A4 Mascot	Percolator q-Value A4 Mascot	Percolator PEP A4 Mascot
CCE	FALSE	High	[R].NLIEWLNK.[Y]	#N/A			0.0106978	0.00117014	1	2	2	B2RD36	B2RD36 [236-243]	0	1029.57	High	31	High	0.0003117	0.001717
CCE	FALSE	High	[R].NLIEWLNKYM.[-]	#N/A	1xOxidation [M10]	Q96DG6 1xOxidation [M245]; B2RD36 1xOxidation [M245]	0.034025	0.0023993	1	2	1	B2RD36	B2RD36 [236-245]	1	1339.67	High	33	High	0.0008333	0.007565
CCE	FALSE	High	[K].TFSGQTHGFVHR.[K]	#N/A			0.0871647	0.0063962	1	2	1	B2RD36	B2RD36 [206-217]	0	1373.67	High	32	High	0.002319	0.02689
CCE	High	Master Protein	P09543	CNP	2',3'-cyclic-nucleotide 3'-phosphodiesterase OS=Homo sapiens GN=CNP PE=1 SV=2	0	11.409	10.2138	4	6	4	1	421	47.5	9.07	High	Oxidation [M236]	0.334	146	4
CCE	Checked	Confidence	AnnotatedSequence	#N/A	Modifications (all possible sites)	Modifications in Proteins (all Sites)	Qvality PEP	Qvality q-value	# Protein Groups	# Proteins	# PSMs	Master Protein Accessions	Positions in Master Proteins	# Missed Cleavages	Theo. MH+ [Da]	Found in Sample: [S1] F1: Sample	Ions Score A4 Mascot	Confidence A4 Mascot	Percolator q-Value A4 Mascot	Percolator PEP A4 Mascot
CCE	FALSE	High	[R].AIFTGYYGK.[G]	#N/A			0.00136006	0	1	4	2	P09543	P09543 [392-400]	0	1019.52	High	56	High	0	0.0001185
CCE	FALSE	High	[K].NQWQLSADDLKK.[L]	#N/A			0.000849213	0	1	3	2	P09543	P09543 [165-176]	1	1445.74	High	45	High	0	6.44e-05
CCE	FALSE	High	[R].ILVLDDTNHER.[E]	#N/A			0.0565996	0.00434365	1	6	1	P09543	P09543 [118-128]	0	1324.69	High	38	High	0.001413	0.01489
CCE	FALSE	High	[R].EKMDLVTYFGK.[R]	#N/A	1xOxidation [M3]	B4DI06 1xOxidation [M113]; A0A024R1T5 1xOxidation [M216]; P09543 1xOxidation [M236]	0.104244	0.00769227	1	3	1	P09543	P09543 [234-244]	1	1346.67	High	26	High	0.003108	0.03431
WCE	High	Master Protein	P08123	COL1A2	Collagen alpha-2(I) chain OS=Homo sapiens GN=COL1A2 PE=1 SV=7	0	4.95	1.31772	2	4	2	1	1366	129.2	8.95	High		0.057	130	2
WCE	Checked	Confidence	Annotated Sequence	#N/A	Modifications (all possible sites)	Modifications in Proteins (all Sites)	Qvality PEP	Qvality q-value	# Protein Groups	# Proteins	# PSMs	Master Protein Accessions	Positions in Master Proteins	# Missed Cleavages	Theo. MH+ [Da]	Found in Sample: [S7] F7: Sample	Ions Score A4 Mascot	Confidence A4 Mascot	Percolator q-Value A4 Mascot	Percolator PEP A4 Mascot
WCE	FALSE	High	[R].GPSGPQGIR.[G]	#N/A			0.0104609	0.000351476	1	2	2	P08123	P08123 [997-1005]	0	868.464	High	54	High	7.473e-05	0.001128
WCE	FALSE	High	[R].GVVGPQGAR.[G]	#N/A			0.0530947	0.00481999	1	4	2	P08123	P08123 [157-165]	0	840.469	High	53	High	0.002097	0.01377
CCE	High	Master Protein	M0QXB4	COPE	Coatomer protein complex, subunit epsilon, isoform CRA_g OS=Homo sapiens GN=COPE PE=1 SV=1	0	16.054	19.6375	3	6	3	1	331	36.9	5.16	High	Oxidation [M86; M122; M195]; Deamidated [Q196; Q206]	0.551	157	3
CCE	Checked	Confidence	AnnotatedSequence	#N/A	Modifications (all possible sites)	Modifications in Proteins (all Sites)	Qvality PEP	Qvality q-value	# Protein Groups	# Proteins	# PSMs	Master Protein Accessions	Positions in Master Proteins	# Missed Cleavages	Theo. MH+ [Da]	Found in Sample: [S1] F1: Sample	Ions Score A4 Mascot	Confidence A4 Mascot	Percolator q-Value A4 Mascot	Percolator PEP A4 Mascot
CCE	FALSE	High	[R].MFADYLAHESR.[R]	#N/A	1xOxidation [M1]	M0R061 1xOxidation [M86]; Q7Z4Z1 1xOxidation [M85]; O14579 1xOxidation [M86]; M0QXB4 1xOxidation [M86]; Q53HJ6 1xOxidation [M86]	0.00322529	0	1	5	2	M0QXB4	M0QXB4 [86-96]	0	1355.6	High	30	High	0	0.000363
CCE	FALSE	High	[R].SVDVTNTTFLLMAASIYLHDQNPDAALR.[A]	#N/A	1xOxidation [M12]	Q7Z4Z1 1xOxidation [M121]; O14579 1xOxidation [M122]; M0QXB4 1xOxidation [M122]; Q53HJ6 1xOxidation [M122]	8.41847e-05	0	1	4	1	M0QXB4	M0QXB4 [111-138]	0	3092.54	High	83	High	0	3.17e-06
CCE	FALSE	High	[R].MQDLDEDATLTQLATAWVSLATGGEK.[L]	#N/A	1xOxidation [M1]	Q7Z4Z1 1xOxidation [M171]; O14579 1xOxidation [M172]; M0QXB4 1xOxidation [M195]; Q53HJ6 1xOxidation [M172]	0.000161611	0	1	4	1	M0QXB4	M0QXB4 [195-220]	0	2780.33	High	60	High	0	7.407e-06
CCE	FALSE	High	[R].MQDLDEDATLTQLATAWVSLATGGEK.[L]	#N/A	1xDeamidated [Q2; Q12]; 1xOxidation [M1]	Q7Z4Z1 1xDeamidated [Q172; Q182]; 1xOxidation [M171]; O14579 1xDeamidated [Q173; Q183]; 1xOxidation [M172]; M0QXB4 1xDeamidated [Q196; Q206]; 1xOxidation [M195]; Q53HJ6 1xDeamidated [Q173; Q183]; 1xOxidation [M172]	0.04312	0.00295376	1	4	2	M0QXB4	M0QXB4 [195-220]	0	2781.31	High	31	High	0.0009508	0.01036
CCE	High	Master Protein	Q59EL2	COPS2	COP9 constitutive photomorphogenic homolog subunit 2 variant (Fragment) OS=Homo sapiens PE=2 SV=1	0	11.81	8.86918	3	4	3	1	451	52.5	5.54	High	Oxidation [M346]	0.292	99	3
CCE	Checked	Confidence	AnnotatedSequence	#N/A	Modifications (all possible sites)	Modifications in Proteins (all Sites)	Qvality PEP	Qvality q-value	# Protein Groups	# Proteins	# PSMs	Master Protein Accessions	Positions in Master Proteins	# Missed Cleavages	Theo. MH+ [Da]	Found in Sample: [S1] F1: Sample	Ions Score A4 Mascot	Confidence A4 Mascot	Percolator q-Value A4 Mascot	Percolator PEP A4 Mascot
CCE	FALSE	High	[K].SINSILDYISTSK.[Q]	#N/A			0.000120859	0	1	7	1	Q59EL2	Q59EL2 [112-124]	0	1440.76	High	74	High	0	5.096e-06
CCE	FALSE	High	[K].TNHSNIMDDPFIR.[E]	#N/A	1xOxidation [M7]	P61201 1xOxidation [M338]; Q53HJ0 1xOxidation [M338]; B4DIH5 1xOxidation [M274]; Q59EL2 1xOxidation [M346]; B2R6N0 1xOxidation [M338]; H0YMC2 1xOxidation [M8]	0.00206806	0	1	6	2	Q59EL2	Q59EL2 [340-352]	0	1575.72	High	32	High	0	0.0002052
CCE	FALSE	High	[R].IDQVNQLLELDHQK.[R]	#N/A			0.00953689	0.000974836	1	5	1	Q59EL2	Q59EL2 [410-423]	0	1692.89	High	28	High	0.000217	0.00148
CCE	High	Master Protein	D6RFN0	COPS4	COP9 signalosome complex subunit 4 OS=Homo sapiens GN=COPS4 PE=1 SV=1	0	16.726	9.13242	3	6	3	1	438	49.7	5.81	High	Deamidated [Q125]	0.374	252	3
CCE	Checked	Confidence	AnnotatedSequence	#N/A	Modifications (all possible sites)	Modifications in Proteins (all Sites)	Qvality PEP	Qvality q-value	# Protein Groups	# Proteins	# PSMs	Master Protein Accessions	Positions in Master Proteins	# Missed Cleavages	Theo. MH+ [Da]	Found in Sample: [S1] F1: Sample	Ions Score A4 Mascot	Confidence A4 Mascot	Percolator q-Value A4 Mascot	Percolator PEP A4 Mascot
CCE	FALSE	High	[R].AVIEHNLLSASK.[L]	#N/A			0.00084375	0	1	6	2	D6RFN0	D6RFN0 [335-346]	0	1281.72	High	54	High	0	6.386e-05
CCE	FALSE	High	[R].VISFEEQVASIR.[Q]	#N/A			1.91872e-05	0	1	5	2	D6RFN0	D6RFN0 [96-107]	0	1377.74	High	87	High	0	4.625e-07
CCE	FALSE	High	[R].NAAQVLVGIPLETGQK.[Q]	#N/A			0.00269327	0	1	5	1	D6RFN0	D6RFN0 [122-137]	0	1637.92	High	64	High	0	0.0002894
CCE	FALSE	High	[R].NAAQVLVGIPLETGQK.[Q]	#N/A	1xDeamidated [Q4]	D6RFN0 1xDeamidated [Q125]; D6RAX7 1xDeamidated [Q125]; Q53FV3 1xDeamidated [Q125]; B3KM48 1xDeamidated [Q125]; Q9BT78 1xDeamidated [Q125]	0.0130331	0.00117014	1	5	1	D6RFN0	D6RFN0 [122-137]	0	1638.91	High	55	High	0.0003117	0.002199
CCE	High	Master Protein	Q59EA2	CORO1C	Coronin (Fragment) OS=Homo sapiens PE=2 SV=1	0	22.311	11.5768	4	9	4	1	501	56.3	8.19	High		0.374	327	4
CCE	Checked	Confidence	AnnotatedSequence	#N/A	Modifications (all possible sites)	Modifications in Proteins (all Sites)	Qvality PEP	Qvality q-value	# Protein Groups	# Proteins	# PSMs	Master Protein Accessions	Positions in Master Proteins	# Missed Cleavages	Theo. MH+ [Da]	Found in Sample: [S1] F1: Sample	Ions Score A4 Mascot	Confidence A4 Mascot	Percolator q-Value A4 Mascot	Percolator PEP A4 Mascot
CCE	FALSE	High	[R].AIFLADGNVFTTGFSR.[M]	#N/A			1.02936e-06	0	1	7	2	Q59EA2	Q59EA2 [251-266]	0	1715.88	High	95	High	0	1.033e-08
CCE	FALSE	High	[R].YFEITDESPYVHYLNTFSSK.[E]	#N/A			7.6696e-06	0	1	7	3	Q59EA2	Q59EA2 [319-338]	0	2440.13	High	53	High	0	1.401e-07
CCE	FALSE	High	[K].NADPILISLK.[H]	#N/A			0.00150789	0	1	8	2	Q59EA2	Q59EA2 [409-418]	0	1083.64	High	51	High	0	0.0001356
CCE	FALSE	High	[K].RVGIVAWHPTAR.[N]	#N/A			0.00241393	0	1	12	2	Q59EA2	Q59EA2 [159-170]	1	1362.78	High	40	High	0	0.0002491
CCE	High	Master Protein	P36551	CPOX	Oxygen-dependent coproporphyrinogen-III oxidase, mitochondrial OS=Homo sapiens GN=CPOX PE=1 SV=3	0	3.105	4.84581	2	3	2	1	454	50.1	8.25	High	Oxidation [M419]	0.166	69	2
CCE	Checked	Confidence	AnnotatedSequence	#N/A	Modifications (all possible sites)	Modifications in Proteins (all Sites)	Qvality PEP	Qvality q-value	# Protein Groups	# Proteins	# PSMs	Master Protein Accessions	Positions in Master Proteins	# Missed Cleavages	Theo. MH+ [Da]	Found in Sample: [S1] F1: Sample	Ions Score A4 Mascot	Confidence A4 Mascot	Percolator q-Value A4 Mascot	Percolator PEP A4 Mascot
CCE	FALSE	High	[R].IESILMSLPLTAR.[WQ]	#N/A	1xOxidation [M6]	P36551 1xOxidation [M419]; H0YA22 1xOxidation [M48]	0.0647717	0.00518838	1	2	2	P36551	P36551 [414-426]	0	1459.82	High	42	High	0.001891	0.02059
CCE	FALSE	High	[K].FGLFTPGSR.[I]	#N/A			0.124332	0.00872703	1	2	1	P36551	P36551 [405-413]	0	981.515	High	31	High	0.003822	0.04388
CCE	High	Master Protein	B3KME2	CRTAP	cDNA FLJ10772 fis, clone NT2RP4000243, highly similar to Cartilage-associated protein OS=Homo sapiens PE=2 SV=1	0	9.745	8.22943	3	4	3	1	401	46.5	5.85	High	Oxidation [M229]	0.292	125	3
CCE	Checked	Confidence	AnnotatedSequence	#N/A	Modifications (all possible sites)	Modifications in Proteins (all Sites)	Qvality PEP	Qvality q-value	# Protein Groups	# Proteins	# PSMs	Master Protein Accessions	Positions in Master Proteins	# Missed Cleavages	Theo. MH+ [Da]	Found in Sample: [S1] F1: Sample	Ions Score A4 Mascot	Confidence A4 Mascot	Percolator q-Value A4 Mascot	Percolator PEP A4 Mascot
CCE	FALSE	High	[R].TSITDMELALPDFFK.[A]	#N/A	1xOxidation [M6]	B3KX16 1xOxidation [M200]; B3KS71 1xOxidation [M171]; Q8NB01 1xOxidation [M216]; B4DPA3 1xOxidation [M50]; B3KME2 1xOxidation [M229]; O75718 1xOxidation [M229]; C9JP16 1xOxidation [M229]	0.000272651	0	1	7	1	B3KME2	B3KME2 [224-238]	0	1743.85	High	60	High	0	1.463e-05
CCE	FALSE	High	[K].SYESLFIR.[A]	#N/A			0.0081286	0.000507491	1	7	2	B3KME2	B3KME2 [205-212]	0	1014.53	High	46	High	0.0007424	0.004705
CCE	FALSE	High	[K].SLPGAEDYIK.[DT]	#N/A			0.0425875	0.00276629	1	9	2	B3KME2	B3KME2 [190-199]	0	1092.56	High	39	High	0.0009124	0.01019
CCE	High	Master Protein	Q08257	CRYZ	Quinone oxidoreductase OS=Homo sapiens GN=CRYZ PE=1 SV=1	0	24.761	27.9635	5	6	5	1	329	35.2	8.44	High	Deamidated [N192]	0.73	191	5
CCE	Checked	Confidence	AnnotatedSequence	#N/A	Modifications (all possible sites)	Modifications in Proteins (all Sites)	Qvality PEP	Qvality q-value	# Protein Groups	# Proteins	# PSMs	Master Protein Accessions	Positions in Master Proteins	# Missed Cleavages	Theo. MH+ [Da]	Found in Sample: [S1] F1: Sample	Ions Score A4 Mascot	Confidence A4 Mascot	Percolator q-Value A4 Mascot	Percolator PEP A4 Mascot
CCE	FALSE	High	[K].VAEAHENIIHGSGATGK.[M]	#N/A			0.000233512	0	1	1	1	Q08257	Q08257 [308-324]	0	1690.85	High	55	High	0	1.196e-05
CCE	FALSE	High	[R].KPLLPYTPGSDVAGVIEAVGDNASAFK.[K]	#N/A			0.00013315	0	1	3	1	Q08257	Q08257 [62-88]	0	2716.42	High	43	High	0	5.777e-06
CCE	FALSE	High	[K].IVLQNGAHEVFNHR.[E]	#N/A	1xDeamidated [N5]	C9JH92 1xDeamidated [N192]; A6NP24 1xDeamidated [N192]; Q08257 1xDeamidated [N192]	0.000221756	0	1	3	1	Q08257	Q08257 [188-201]	0	1634.84	High	43	High	0	1.122e-05
CCE	FALSE	High	[R].VFTSSTISGGYAEYALAADHTVYK.[L]	#N/A			1.05243e-05	0	1	3	1	Q08257	Q08257 [93-116]	0	2551.24	High	71	High	0	2.125e-07
CCE	FALSE	High	[K].DLSLLSHGGR.[V]	#N/A			0.00733749	0.000507491	1	2	2	Q08257	Q08257 [233-242]	0	1054.56	High	49	High	0.0001125	0.001052
CCE	High	Master Protein	O75390	CS	Citrate synthase, mitochondrial OS=Homo sapiens GN=CS PE=1 SV=2	0	30.04	17.5966	7	20	7	1	466	51.7	8.32	High	Oxidation [M67; M68; M72]	1.228	759	7
CCE	Checked	Confidence	AnnotatedSequence	#N/A	Modifications (all possible sites)	Modifications in Proteins (all Sites)	Qvality PEP	Qvality q-value	# Protein Groups	# Proteins	# PSMs	Master Protein Accessions	Positions in Master Proteins	# Missed Cleavages	Theo. MH+ [Da]	Found in Sample: [S1] F1: Sample	Ions Score A4 Mascot	Confidence A4 Mascot	Percolator q-Value A4 Mascot	Percolator PEP A4 Mascot
CCE	FALSE	High	[R].DYIWNTLNSGR.[V]	#N/A			0.00202846	0	1	6	4	O75390	O75390 [330-340]	0	1338.64	High	48	High	0	0.0005305
CCE	FALSE	High	[K].GLVYETSVLDPDEGIR.[F]	#N/A			7.26315e-07	0	1	16	4	O75390	O75390 [77-92]	0	1762.89	High	124	High	0	6.518e-09
CCE	FALSE	High	[K].IVPNVLLEQGK.[A]	#N/A			0.000352991	0	1	6	2	O75390	O75390 [383-393]	0	1209.72	High	57	High	0	2.051e-05
CCE	FALSE	High	[R].VVPGYGHAVLR.[K]	#N/A			0.000468951	0	1	6	6	O75390	O75390 [341-351]	0	1167.66	High	64	High	0	9.009e-05
CCE	FALSE	High	[R].ALGFPLERPK.[S]	#N/A			0.0344532	0.0023993	1	4	1	O75390	O75390 [441-450]	0	1127.66	High	25	High	0.0008333	0.007703
CCE	FALSE	High	[K].TVVGQITVDMMYGGMR.[G]	#N/A	3xOxidation [M10; M11; M15]	F8VU34 3xOxidation [M67; M68; M72]; O75390 3xOxidation [M67; M68; M72]; B3KTN4 3xOxidation [M22; M23; M27]; H0YH82 3xOxidation [M31; M32; M36]; F8VTT8 3xOxidation [M67; M68; M72]; B4DJV2 3xOxidation [M54; M55; M59]; F8W4S1 3xOxidation [M67; M68; M72]	0.117967	0.00872703	1	7	1	O75390	O75390 [58-73]	0	1805.82	High	41	High	0.003589	0.04082
CCE	FALSE	High	[K].LVAQLYK.[I]	#N/A			0.117967	0.00872703	1	6	2	O75390	O75390 [376-382]	0	834.508	High	40	High	0.005718	0.0679
CCE	High	Master Protein	Q5U5J2	CSNK2A1	CSNK2A1 protein OS=Homo sapiens GN=CSNK2A1 PE=1 SV=1	0	8.881	7.0529	3	4	3	1	397	45.9	7.96	High	Oxidation [M137; M319]	0.369	87	3
CCE	Checked	Confidence	AnnotatedSequence	#N/A	Modifications (all possible sites)	Modifications in Proteins (all Sites)	Qvality PEP	Qvality q-value	# Protein Groups	# Proteins	# PSMs	Master Protein Accessions	Positions in Master Proteins	# Missed Cleavages	Theo. MH+ [Da]	Found in Sample: [S1] F1: Sample	Ions Score A4 Mascot	Confidence A4 Mascot	Percolator q-Value A4 Mascot	Percolator PEP A4 Mascot
CCE	FALSE	High	[R].EAMEHPYFYTVVK.[D]	#N/A	1xOxidation [M3]	E7EU96 1xOxidation [M319]; Q2I0Y7 1xOxidation [M319]; Q5U5J2 1xOxidation [M319]; A0A087WY74 1xOxidation [M64]; B2R6D7 1xOxidation [M319]; P68400 1xOxidation [M319]; Q8NEV1 1xOxidation [M319]; B5BUH5 1xOxidation [M319]	0.00276355	0	1	8	1	Q5U5J2	Q5U5J2 [317-329]	0	1629.76	High	27	High	0	0.0002972
CCE	FALSE	High	[R].FNDILGR.[H]	#N/A			0.00447731	0	1	8	2	Q5U5J2	Q5U5J2 [269-275]	0	834.447	High	53	High	0	0.0005569
CCE	FALSE	High	[R].FYMYEILK.[A]	#N/A	1xOxidation [M3]	E7EU96 1xOxidation [M137]; Q2I0Y7 1xOxidation [M137]; Q5U5J2 1xOxidation [M137]; P19784 1xOxidation [M138]; B2R6D7 1xOxidation [M137]; P68400 1xOxidation [M137]; Q8NEV1 1xOxidation [M137]; B5BUH5 1xOxidation [M137]	0.0353254	0.0023993	1	8	2	Q5U5J2	Q5U5J2 [135-142]	0	1122.55	High	32	High	0.0008333	0.007951
CCE	High	Master Protein	Q05048	CSTF1	Cleavage stimulation factor subunit 1 OS=Homo sapiens GN=CSTF1 PE=1 SV=1	0	6.233	7.65661	2	2	2	1	431	48.3	6.58	High		0.233	79	2
CCE	Checked	Confidence	AnnotatedSequence	#N/A	Modifications (all possible sites)	Modifications in Proteins (all Sites)	Qvality PEP	Qvality q-value	# Protein Groups	# Proteins	# PSMs	Master Protein Accessions	Positions in Master Proteins	# Missed Cleavages	Theo. MH+ [Da]	Found in Sample: [S1] F1: Sample	Ions Score A4 Mascot	Confidence A4 Mascot	Percolator q-Value A4 Mascot	Percolator PEP A4 Mascot
CCE	FALSE	High	[R].DGQLIATGSADASIK.[I]	#N/A			0.00376383	0	1	4	1	Q05048	Q05048 [119-133]	0	1446.74	High	62	High	0	0.0004468
CCE	FALSE	High	[R].TQAVFNHTEDYVLLPDER.[T]	#N/A			0.00866535	0.000741879	1	2	1	Q05048	Q05048 [357-374]	0	2147.04	High	41	High	0.0001649	0.001308
CCE	High	Master Protein	Q5U000	CTSZ	Cathepsin Z OS=Homo sapiens PE=2 SV=1	0	10.079	7.26073	2	2	2	1	303	33.8	7.11	High		0.334	104	2
CCE	Checked	Confidence	AnnotatedSequence	#N/A	Modifications (all possible sites)	Modifications in Proteins (all Sites)	Qvality PEP	Qvality q-value	# Protein Groups	# Proteins	# PSMs	Master Protein Accessions	Positions in Master Proteins	# Missed Cleavages	Theo. MH+ [Da]	Found in Sample: [S1] F1: Sample	Ions Score A4 Mascot	Confidence A4 Mascot	Percolator q-Value A4 Mascot	Percolator PEP A4 Mascot
CCE	FALSE	High	[R].VGDYGSLSGR.[E]	#N/A			0.00204158	0	1	2	1	Q5U000	Q5U000 [190-199]	0	1010.49	High	47	High	0	0.0002005
CCE	FALSE	High	[R].NVDGVNYASITR.[N]	#N/A			1.76422e-05	0	1	2	1	Q5U000	Q5U000 [70-81]	0	1308.65	High	76	High	0	4.16e-07
CCE	High	Master Protein	P08574	CYC1	Cytochrome c1, heme protein, mitochondrial OS=Homo sapiens GN=CYC1 PE=1 SV=3	0	19.333	19.6923	5	7	5	1	325	35.4	9	High	Carbamidomethyl [C139; C271]; Oxidation [M292; M294; M295; M296]	1.069	139	5
CCE	Checked	Confidence	AnnotatedSequence	#N/A	Modifications (all possible sites)	Modifications in Proteins (all Sites)	Qvality PEP	Qvality q-value	# Protein Groups	# Proteins	# PSMs	Master Protein Accessions	Positions in Master Proteins	# Missed Cleavages	Theo. MH+ [Da]	Found in Sample: [S1] F1: Sample	Ions Score A4 Mascot	Confidence A4 Mascot	Percolator q-Value A4 Mascot	Percolator PEP A4 Mascot
CCE	FALSE	High	[R].GLLSSLDHTSIR.[R]	#N/A			0.000170178	0	1	2	2	P08574	P08574 [100-111]	0	1298.71	High	55	High	0	3.643e-05
CCE	FALSE	High	[K].LFDYFPKPYPNSEAAR.[A]	#N/A			0.000462935	0	1	2	1	P08574	P08574 [171-186]	0	1914.94	High	36	High	0	2.93e-05
CCE	FALSE	High	[R].HLVGVCYTEDEAK.[E]	#N/A	1xCarbamidomethyl [C6]	Q8TBT6 1xCarbamidomethyl [C129]; P08574 1xCarbamidomethyl [C139]	0.000537033	0	1	2	2	P08574	P08574 [134-146]	0	1520.7	High	30	High	0	3.541e-05
CCE	FALSE	High	[K].MLMMMALLVPLVYTIK.[R]	#N/A	4xOxidation [M1; M3; M4; M5]	Q8TBT6 4xOxidation [M282; M284; M285; M286]; P08574 4xOxidation [M292; M294; M295; M296]	0.0840767	0.00629193	1	2	1	P08574	P08574 [292-307]	0	1931.01	High	27	High	0.002211	0.02561
CCE	FALSE	High	[K].DVCTFLR.[W]	#N/A	1xCarbamidomethyl [C3]	Q8TBT6 1xCarbamidomethyl [C261]; P08574 1xCarbamidomethyl [C271]	0.0914464	0.0063962	1	2	1	P08574	P08574 [269-275]	0	910.445	High	30	High	0.002421	0.02857
CCE	High	Master Protein	P99999	CYCS	Cytochrome c OS=Homo sapiens GN=CYCS PE=1 SV=2	0	4.837	27.619	3	4	3	1	105	11.7	9.57	High	Oxidation [M81]	1.371	49	3
CCE	Checked	Confidence	AnnotatedSequence	#N/A	Modifications (all possible sites)	Modifications in Proteins (all Sites)	Qvality PEP	Qvality q-value	# Protein Groups	# Proteins	# PSMs	Master Protein Accessions	Positions in Master Proteins	# Missed Cleavages	Theo. MH+ [Da]	Found in Sample: [S1] F1: Sample	Ions Score A4 Mascot	Confidence A4 Mascot	Percolator q-Value A4 Mascot	Percolator PEP A4 Mascot
CCE	FALSE	High	[R].ADLIAYLK.[K]	#N/A			0.0512858	0.00365233	1	3	2	P99999	P99999 [93-100]	0	906.529	High	37	High	0.001138	0.01303
CCE	FALSE	High	[K].TGQAPGYSYTAANK.[N]	#N/A			0.0777335	0.00617126	1	2	1	P99999	P99999 [41-54]	0	1428.68	High	32	High	0.002195	0.023
CCE	FALSE	High	[K].MIFVGIK.[K]	#N/A	1xOxidation [M1]	C9JFR7 1xOxidation [M81]; Q6LER6 1xOxidation [M4]; P99999 1xOxidation [M81]	0.133297	0.00917232	1	3	1	P99999	P99999 [81-87]	0	823.475	High	27	High	0.004274	0.04855
WCE	High	Master Protein	P51398	DAP3	28S ribosomal protein S29, mitochondrial OS=Homo sapiens GN=DAP3 PE=1 SV=1	0	7.465	7.28643	2	3	2	1	398	45.5	8.88	High		0.212	107	2
WCE	Checked	Confidence	Annotated Sequence	#N/A	Modifications (all possible sites)	Modifications in Proteins (all Sites)	Qvality PEP	Qvality q-value	# Protein Groups	# Proteins	# PSMs	Master Protein Accessions	Positions in Master Proteins	# Missed Cleavages	Theo. MH+ [Da]	Found in Sample: [S7] F7: Sample	Ions Score A4 Mascot	Confidence A4 Mascot	Percolator q-Value A4 Mascot	Percolator PEP A4 Mascot
WCE	FALSE	High	[K].ELLFLSNANPSLLER.[H]	#N/A			0.00146806	0	1	5	2	P51398	P51398 [379-393]	0	1715.93	High	57	High	0	8.069e-05
WCE	FALSE	High	[K].GSPLGEVVEQGITR.[V]	#N/A			0.00506376	0	1	4	1	P51398	P51398 [219-232]	0	1441.76	High	56	High	0	0.0004251
CCE	High	Master Protein	A0A140VJW5	DARS	Testicular tissue protein Li 192 OS=Homo sapiens PE=2 SV=1	0	42.415	28.9421	12	15	12	1	501	57.1	6.55	High	Oxidation [M478]	0.884	375	12
CCE	Checked	Confidence	AnnotatedSequence	#N/A	Modifications (all possible sites)	Modifications in Proteins (all Sites)	Qvality PEP	Qvality q-value	# Protein Groups	# Proteins	# PSMs	Master Protein Accessions	Positions in Master Proteins	# Missed Cleavages	Theo. MH+ [Da]	Found in Sample: [S1] F1: Sample	Ions Score A4 Mascot	Confidence A4 Mascot	Percolator q-Value A4 Mascot	Percolator PEP A4 Mascot
CCE	FALSE	High	[R].VTMLFLGLHNVR.[Q]	#N/A	1xOxidation [M3]	D3DP78 1xOxidation [M445]; Q53T60 1xOxidation [M290]; A0A140VJW5 1xOxidation [M478]; H7BZ35 1xOxidation [M165]	0.000746383	0	1	4	1	A0A140VJW5	A0A140VJW5 [476-487]	0	1415.78	High	36	High	0	5.412e-05
CCE	FALSE	High	[R].LPLQLDDAVRPEAEGEEEGR.[A]	#N/A			0.000155469	0	1	5	1	A0A140VJW5	A0A140VJW5 [152-171]	0	2223.09	High	50	High	0	7.084e-06
CCE	FALSE	High	[R].IHDPQLLTER.[A]	#N/A			0.00422567	0	1	4	1	A0A140VJW5	A0A140VJW5 [432-441]	0	1221.66	High	36	High	0	0.0005194
CCE	FALSE	High	[K].IISAASEGGANVFTVSYFK.[N]	#N/A			0.00160833	0	1	3	1	A0A140VJW5	A0A140VJW5 [223-241]	0	1961	High	50	High	0	0.000148
CCE	FALSE	High	[R].QQQFNVQALVAVGDHASK.[Q]	#N/A	1xGln->pyro-Glu [N-Term]	Q53R85 1xGln->pyro-Glu [N-Term]; D3DP78 1xGln->pyro-Glu [N-Term]; C9JLC1 1xGln->pyro-Glu [N-Term]; A0A140VJW5 1xGln->pyro-Glu [N-Term]; H7C278 1xGln->pyro-Glu [N-Term]; C9JQM9 1xGln->pyro-Glu [N-Term]; C9J7S3 1xGln->pyro-Glu [N-Term]	8.44968e-06	0	1	7	1	A0A140VJW5	A0A140VJW5 [82-99]	0	1922.97	High	79	High	0	1.59e-07
CCE	FALSE	High	[K].NNAYLAQSPQLYK.[Q]	#N/A			0.00118012	0	1	3	1	A0A140VJW5	A0A140VJW5 [242-254]	0	1509.77	High	59	High	0	9.879e-05
CCE	FALSE	High	[K].IYVISLAEPR.[L]	#N/A			0.00246104	0	1	6	1	A0A140VJW5	A0A140VJW5 [142-151]	0	1160.67	High	58	High	0	0.000257
CCE	FALSE	High	[K].VFSIGPVFR.[A]	#N/A			0.00259118	0	1	3	2	A0A140VJW5	A0A140VJW5 [265-273]	0	1021.58	High	57	High	0	0.0002734
CCE	FALSE	High	[K].ESIVDVEGVVR.[K]	#N/A			0.0109741	0.00117014	1	7	2	A0A140VJW5	A0A140VJW5 [111-121]	0	1201.64	High	48	High	0.0003117	0.001776
CCE	FALSE	High	[K].FLEPTLR.[L]	#N/A			0.0479141	0.003475	1	4	1	A0A140VJW5	A0A140VJW5 [339-345]	0	875.499	High	35	High	0.00106	0.01195
CCE	FALSE	High	[K].GFVEIQTPK.[I]	#N/A			0.0598162	0.00485456	1	3	2	A0A140VJW5	A0A140VJW5 [214-222]	0	1018.56	High	33	High	0.001572	0.01607
CCE	FALSE	High	[K].AYIDSFR.[F]	#N/A			0.104863	0.00769227	1	4	1	A0A140VJW5	A0A140VJW5 [454-460]	0	871.431	High	29	High	0.003108	0.03466
WCE	High	Master Protein	P11182	DBT	Lipoamide acyltransferase component of branched-chain alpha-keto acid dehydrogenase complex, mitochondrial OS=Homo sapiens GN=DBT PE=1 SV=3	0	12.803	13.4855	5	5	5	1	482	53.5	8.51	High	Oxidation [M226; M348]	0.487	93	5
WCE	Checked	Confidence	Annotated Sequence	#N/A	Modifications (all possible sites)	Modifications in Proteins (all Sites)	Qvality PEP	Qvality q-value	# Protein Groups	# Proteins	# PSMs	Master Protein Accessions	Positions in Master Proteins	# Missed Cleavages	Theo. MH+ [Da]	Found in Sample: [S7] F7: Sample	Ions Score A4 Mascot	Confidence A4 Mascot	Percolator q-Value A4 Mascot	Percolator PEP A4 Mascot
WCE	FALSE	High	[K].LREELKPIAFAR.[G]	#N/A			0.00287566	0	1	3	1	P11182	P11182 [290-301]	1	1442.85	High	39	High	0	0.000199
WCE	FALSE	High	[R].ILKEDILNYLEK.[Q]	#N/A			0.0112668	0.000351476	1	3	1	P11182	P11182 [200-211]	1	1490.85	High	31	High	0.0001372	0.001248
WCE	FALSE	High	[K].ASHNIGIAMDTEQGLIVPNVK.[N]	#N/A	1xOxidation [M9]	P11182 1xOxidation [M348]; B4E1Q7 1xOxidation [M167]	0.0341996	0.00184284	1	2	1	P11182	P11182 [340-360]	0	2223.14	High	38	High	0.0004765	0.005506
WCE	FALSE	High	[K].VEIMPPPPKPK.[D]	#N/A	1xOxidation [M4]	P11182 1xOxidation [M226]; Q5VVL7 1xOxidation [M226]; B4E1Q7 1xOxidation [M45]	0.0448862	0.00410385	1	3	1	P11182	P11182 [223-233]	0	1248.7	High	27	High	0.001135	0.007934
WCE	FALSE	High	[K].LSDIGEGIR.[E]	#N/A			0.0706188	0.006493	1	2	1	P11182	P11182 [69-77]	0	959.516	High	49	High	0.002131	0.01451
CCE	High	Master Protein	P81605	DCD	Dermcidin OS=Homo sapiens GN=DCD PE=1 SV=2	0	19.358	34.5455	4	34	4	1	110	11.3	6.54	High		2.594	781	4
CCE	Checked	Confidence	Annotated Sequence	Modifications (all possible sites)	Modifications in Proteins (all Sites)	Qvality PEP	Qvality q-value	# Protein Groups	# Proteins	# PSMs	Master Protein Accessions	Positions in Master Proteins	# Missed Cleavages	Theo. MH+ [Da]	Found in Sample: [S1] F1: Sample	Ions Score A4 Mascot	Confidence A4 Mascot	Percolator q-Value A4 Mascot	Percolator PEP A4 Mascot
CCE	FALSE	High	[R].SSLLEKGLDGAKK.[A]			0.00152747	0	1	1	3	P81605	P81605 [63-75]	2	1345.77	High	43	High	0	0.0006842
CCE	FALSE	High	[K].LGKDAVEDLESVGK.[G]			1.8458e-05	0	1	1	14	P81605	P81605 [83-96]	1	1459.76	High	62	High	0	4.393e-07
CCE	FALSE	High	[K].DAVEDLESVGK.[G]			5.90188e-05	0	1	1	15	P81605	P81605 [86-96]	0	1161.56	High	75	High	0	9.015e-06
CCE	FALSE	High	[K].ENAGEDPGLAR.[Q]			0.083572	0.00629193	1	1	2	P81605	P81605 [43-53]	0	1128.53	High	41	High	0.003367	0.03571
CCE	High	Master Protein	Q53H88	DCTN2	Dynactin 2 variant (Fragment) OS=Homo sapiens PE=2 SV=1	0	12.281	13.5468	5	6	5	1	406	44.8	5.12	High	Oxidation [M383]	0.557	140	5
CCE	Checked	Confidence	AnnotatedSequence	#N/A	Modifications (all possible sites)	Modifications in Proteins (all Sites)	Qvality PEP	Qvality q-value	# Protein Groups	# Proteins	# PSMs	Master Protein Accessions	Positions in Master Proteins	# Missed Cleavages	Theo. MH+ [Da]	Found in Sample: [S1] F1: Sample	Ions Score A4 Mascot	Confidence A4 Mascot	Percolator q-Value A4 Mascot	Percolator PEP A4 Mascot
CCE	FALSE	High	[K].DNTTLLTQVQTTMR.[E]	#N/A	1xOxidation [M13]	H0YI98 1xOxidation [M245]; Q13561 1xOxidation [M378]; A8K8J9 1xOxidation [M291]; Q53H88 1xOxidation [M383]; V9HW58 1xOxidation [M383]; B3KTX4 1xOxidation [M355]	0.00439181	0	1	6	1	Q53H88	Q53H88 [371-384]	0	1637.82	High	50	High	0	0.0005457
CCE	FALSE	High	[R].LLLQLEATK.[N]	#N/A			0.011186	0.00117014	1	8	1	Q53H88	Q53H88 [182-190]	0	1028.64	High	41	High	0.0003117	0.001817
CCE	FALSE	High	[R].WSPIASTLPELVQR.[L]	#N/A			0.0143372	0.00137312	1	5	1	Q53H88	Q53H88 [324-337]	0	1596.87	High	41	High	0.0003551	0.002502
CCE	FALSE	High	[R].LTELETAVR.[C]	#N/A			0.0307814	0.0023993	1	9	2	Q53H88	Q53H88 [236-244]	0	1031.57	High	36	High	0.0008333	0.00665
CCE	FALSE	High	[K].YADLPGIAR.[N]	#N/A			0.0982354	0.0075518	1	7	1	Q53H88	Q53H88 [6-14]	0	975.526	High	45	High	0.003083	0.03172
CCE	High	Master Protein	Q16531	DDB1	DNA damage-binding protein 1 OS=Homo sapiens GN=DDB1 PE=1 SV=1	0	7.177	3.50877	3	3	3	1	1140	126.9	5.26	High	Oxidation [M1105; M1120]	0.12	91	3
CCE	Checked	Confidence	AnnotatedSequence	#N/A	Modifications (all possible sites)	Modifications in Proteins (all Sites)	Qvality PEP	Qvality q-value	# Protein Groups	# Proteins	# PSMs	Master Protein Accessions	Positions in Master Proteins	# Missed Cleavages	Theo. MH+ [Da]	Found in Sample: [S1] F1: Sample	Ions Score A4 Mascot	Confidence A4 Mascot	Percolator q-Value A4 Mascot	Percolator PEP A4 Mascot
CCE	FALSE	High	[K].MQEVVANLQYDDGSGMKR.[E]	#N/A	2xOxidation [M1; M16]	Q16531 2xOxidation [M1105; M1120]; B4DSA8 2xOxidation [M974; M989]; B4DZP5 2xOxidation [M791; M806]	0.00984625	0.000974836	1	3	1	Q16531	Q16531 [1105-1122]	1	2072.94	High	50	High	0.000217	0.001535
CCE	FALSE	High	[R].ETDDTLVLSFVGQTR.[V]	#N/A			0.0174534	0.00198537	1	6	1	Q16531	Q16531 [420-434]	0	1680.84	High	50	High	0.0005369	0.003199
CCE	FALSE	High	[R].LYDGLFK.[V]	#N/A			0.0525675	0.00365233	1	6	1	Q16531	Q16531 [135-141]	0	855.461	High	36	High	0.001138	0.01354
CCE	High	Master Protein	B4DX78	DDX39A	cDNA FLJ55484, highly similar to ATP-dependent RNA helicase DDX39 (EC 3.6.1.-) OS=Homo sapiens PE=2 SV=1	0	32.511	16.5957	7	13	1	1	470	53.7	5.9	High		1.096	373	7
CCE	Checked	Confidence	AnnotatedSequence	#N/A	Modifications (all possible sites)	Modifications in Proteins (all Sites)	Qvality PEP	Qvality q-value	# Protein Groups	# Proteins	# PSMs	Master Protein Accessions	Positions in Master Proteins	# Missed Cleavages	Theo. MH+ [Da]	Found in Sample: [S1] F1: Sample	Ions Score A4 Mascot	Confidence A4 Mascot	Percolator q-Value A4 Mascot	Percolator PEP A4 Mascot
CCE	FALSE	High	[K].VSVFFGGLSIK.[K]	#N/A			0.00195151	0	1	5	1	B4DX78	B4DX78 [187-197]	0	1153.66	High	56	High	0	0.0001894
CCE	FALSE	High	[R].DFLLKPELLR.[A]	#N/A			0.0032046	0	2	26	4	B4DX78; Q13838	B4DX78 [91-100]; Q13838 [49-58]	0	1243.74	High	51	High	0	0.0003609
CCE	FALSE	High	[R].RILVATNLFGR.[G]	#N/A			0.00468328	0	2	9	1	B4DX78; Q13838	B4DX78 [381-391]; Q13838 [339-349]	1	1259.76	High	44	High	0	0.0005929
CCE	FALSE	High	[K].GLAITFVSDENDAK.[I]	#N/A			1.29877e-06	0	2	7	2	B4DX78; Q13838	B4DX78 [427-440]; Q13838 [385-398]	0	1479.73	High	98	High	0	1.396e-08
CCE	FALSE	High	[K].GSYVSIHSSGFR.[D]	#N/A			0.000838323	0	2	26	3	B4DX78; Q13838	B4DX78 [79-90]; Q13838 [37-48]	0	1296.63	High	52	High	0	6.295e-05
CCE	FALSE	High	[K].LTLHGLQQYYVK.[L]	#N/A			0.0127867	0.00117014	2	15	1	B4DX78; Q13838	B4DX78 [299-310]; Q13838 [257-268]	0	1462.81	High	33	High	0.0003117	0.002158
CCE	FALSE	High	[R].ELAFQISK.[E-]	#N/A			0.129494	0.0088531	2	27	1	B4DX78; Q13838	B4DX78 [166-173]; Q13838 [124-131]	0	935.52	High	25	High	0.003951	0.04638
CCE	High	Master Protein	Q13838	DDX39B	Spliceosome RNA helicase DDX39B OS=Homo sapiens GN=DDX39B PE=1 SV=1	0	33.211	18.2243	7	14	1	1	428	49	5.67	High		1.096	405	7
CCE	Checked	Confidence	AnnotatedSequence	#N/A	Modifications (all possible sites)	Modifications in Proteins (all Sites)	Qvality PEP	Qvality q-value	# Protein Groups	# Proteins	# PSMs	Master Protein Accessions	Positions in Master Proteins	# Missed Cleavages	Theo. MH+ [Da]	Found in Sample: [S1] F1: Sample	Ions Score A4 Mascot	Confidence A4 Mascot	Percolator q-Value A4 Mascot	Percolator PEP A4 Mascot
CCE	FALSE	High	[K-].VAVFFGGLSIK.[K]	#N/A			0.000565494	0	1	24	2	Q13838	Q13838 [145-155]	0	1137.67	High	62	High	0	3.776e-05
CCE	FALSE	High	[R].DFLLKPELLR.[A]	#N/A			0.0032046	0	2	26	4	B4DX78; Q13838	B4DX78 [91-100]; Q13838 [49-58]	0	1243.74	High	51	High	0	0.0003609
CCE	FALSE	High	[R].RILVATNLFGR.[G]	#N/A			0.00468328	0	2	9	1	B4DX78; Q13838	B4DX78 [381-391]; Q13838 [339-349]	1	1259.76	High	44	High	0	0.0005929
CCE	FALSE	High	[K].GLAITFVSDENDAK.[I]	#N/A			1.29877e-06	0	2	7	2	B4DX78; Q13838	B4DX78 [427-440]; Q13838 [385-398]	0	1479.73	High	98	High	0	1.396e-08
CCE	FALSE	High	[K].GSYVSIHSSGFR.[D]	#N/A			0.000838323	0	2	26	3	B4DX78; Q13838	B4DX78 [79-90]; Q13838 [37-48]	0	1296.63	High	52	High	0	6.295e-05
CCE	FALSE	High	[K].LTLHGLQQYYVK.[L]	#N/A			0.0127867	0.00117014	2	15	1	B4DX78; Q13838	B4DX78 [299-310]; Q13838 [257-268]	0	1462.81	High	33	High	0.0003117	0.002158
CCE	FALSE	High	[R].ELAFQISK.[E-]	#N/A			0.129494	0.0088531	2	27	1	B4DX78; Q13838	B4DX78 [166-173]; Q13838 [124-131]	0	935.52	High	25	High	0.003951	0.04638
CCE	High	Master Protein	A0A024R8W0	DDX48	DEAD (Asp-Glu-Ala-Asp) box polypeptide 48, isoform CRA_a OS=Homo sapiens GN=DDX48 PE=3 SV=1	0	51.133	24.3309	10	24	8	1	411	46.8	6.73	High	Oxidation [M183; M192; M233]	2.02	725	10
CCE	Checked	Confidence	AnnotatedSequence	#N/A	Modifications (all possible sites)	Modifications in Proteins (all Sites)	Qvality PEP	Qvality q-value	# Protein Groups	# Proteins	# PSMs	Master Protein Accessions	Positions in Master Proteins	# Missed Cleavages	Theo. MH+ [Da]	Found in Sample: [S1] F1: Sample	Ions Score A4 Mascot	Confidence A4 Mascot	Percolator q-Value A4 Mascot	Percolator PEP A4 Mascot
CCE	FALSE	High	[R].ETQALILAPTR.[E]	#N/A			0.00625149	0	1	1	2	A0A024R8W0	A0A024R8W0 [106-116]	0	1212.69	High	47	High	0	0.0008568
CCE	FALSE	High	[R].GIYAYGFEKPSAIQQR.[A]	#N/A			1.84743e-07	0	2	28	6	A8K7F6; A0A024R8W0	A8K7F6 [46-61]; A0A024R8W0 [52-67]	0	1827.94	High	95	High	0	1.101e-09
CCE	FALSE	High	[K].QFFVAVER.[E]	#N/A			0.00553419	0	1	1	2	A0A024R8W0	A0A024R8W0 [253-260]	0	995.531	High	46	High	0	0.0007326
CCE	FALSE	High	[K].RDELTLEGIK.[Q]	#N/A			0.000316299	0	1	1	2	A0A024R8W0	A0A024R8W0 [243-252]	1	1173.65	High	69	High	0	1.779e-05
CCE	FALSE	High	[R].VLISTDVWAR.[G]	#N/A			0.0039881	0	1	1	1	A0A024R8W0	A0A024R8W0 [330-339]	0	1159.65	High	50	High	0	0.0004784
CCE	FALSE	High	[K].MLVLDEADEMLNK.[G]	#N/A	2xOxidation [M1; M10]	A0A024R8W0 2xOxidation [M183; M192]	7.42592e-06	0	1	1	2	A0A024R8W0	A0A024R8W0 [183-195]	0	1552.72	High	74	High	0	2.445e-07
CCE	FALSE	High	[R].KGVAINFVK.[N]	#N/A			0.0006819	0	1	1	2	A0A024R8W0	A0A024R8W0 [374-382]	1	975.599	High	56	High	0	4.847e-05
CCE	FALSE	High	[R].KVDWLTEK.[M]	#N/A			0.0142464	0.00137312	2	18	2	A8K7F6; A0A024R8W0	A8K7F6 [284-291]; A0A024R8W0 [289-296]	1	1018.56	High	34	High	0.0007424	0.004292
CCE	FALSE	High	[K].QFFVAVER.[E]	#N/A	1xGln->pyro-Glu [N-Term]	A0A024R8W0 1xGln->pyro-Glu [N-Term]	0.0194363	0.00198537	1	1	1	A0A024R8W0	A0A024R8W0 [253-260]	0	978.504	High	39	High	0.0005369	0.003684
CCE	FALSE	High	[K].EQIYDVYR.[Y]	#N/A			0.0321615	0.0023993	1	1	2	A0A024R8W0	A0A024R8W0 [199-206]	0	1085.53	High	28	High	0.0008333	0.007032
CCE	FALSE	High	[K].FMTDPIR.[I]	#N/A	1xOxidation [M2]	A0A024R8W0 1xOxidation [M233]	0.0731629	0.00585299	1	1	2	A0A024R8W0	A0A024R8W0 [232-238]	0	895.434	High	32	High	0.002421	0.02819
CCE	High	Master Protein	P26196	DDX6	Probable ATP-dependent RNA helicase DDX6 OS=Homo sapiens GN=DDX6 PE=1 SV=2	0	6.458	5.17598	2	4	2	1	483	54.4	8.66	High	Oxidation [M197]	0.172	112	2
CCE	Checked	Confidence	AnnotatedSequence	#N/A	Modifications (all possible sites)	Modifications in Proteins (all Sites)	Qvality PEP	Qvality q-value	# Protein Groups	# Proteins	# PSMs	Master Protein Accessions	Positions in Master Proteins	# Missed Cleavages	Theo. MH+ [Da]	Found in Sample: [S1] F1: Sample	Ions Score A4 Mascot	Confidence A4 Mascot	Percolator q-Value A4 Mascot	Percolator PEP A4 Mascot
CCE	FALSE	High	[R].LDDTVHVVIATPGR.[I]	#N/A			0.00262477	0	1	2	2	P26196	P26196 [212-225]	0	1492.81	High	38	High	0	0.0002789
CCE	FALSE	High	[K].VMATTGGTNLR.[D]	#N/A	1xOxidation [M2]	P26196 1xOxidation [M197]; B2R858 1xOxidation [M186]	0.00833923	0.000741879	1	2	2	P26196	P26196 [196-206]	0	1136.57	High	62	High	0.0001649	0.001249
CCE	High	Master Protein	Q5HYL6	DKFZp686E1899	Putative uncharacterized protein DKFZp686E1899 OS=Homo sapiens GN=DKFZp686E1899 PE=2 SV=1	0	8.749	6.81818	2	4	2	1	352	39.5	5.19	High	Oxidation [M305]	0.212	147	2
CCE	Checked	Confidence	AnnotatedSequence	#N/A	Modifications (all possible sites)	Modifications in Proteins (all Sites)	Qvality PEP	Qvality q-value	# Protein Groups	# Proteins	# PSMs	Master Protein Accessions	Positions in Master Proteins	# Missed Cleavages	Theo. MH+ [Da]	Found in Sample: [S1] F1: Sample	Ions Score A4 Mascot	Confidence A4 Mascot	Percolator q-Value A4 Mascot	Percolator PEP A4 Mascot
CCE	FALSE	High	[K].FGYQFTQQGPR.[T]	#N/A			0.000132293	0	1	4	2	Q5HYL6	Q5HYL6 [318-328]	0	1328.64	High	64	High	0	5.71e-06
CCE	FALSE	High	[R].QQLGTAVELEMAK.[M]	#N/A	1xOxidation [M11]; 1xGln->pyro-Glu [N-Term]	Q5HYL6 1xOxidation [M305]; 1xGln->pyro-Glu [N-Term]; H0YKU1 1xOxidation [M140]; 1xGln->pyro-Glu [N-Term]; H0YNJ8 1xOxidation [M166]; 1xGln->pyro-Glu [N-Term]; Q9NYL9 1xOxidation [M305]; 1xGln->pyro-Glu [N-Term]	0.00285397	0	1	4	2	Q5HYL6	Q5HYL6 [295-307]	0	1416.7	High	51	High	0	0.0003121
CCE	High	Master Protein	Q6N093	DKFZp686I04196	Putative uncharacterized protein DKFZp686I04196 (Fragment) OS=Homo sapiens GN=DKFZp686I04196 PE=2 SV=1	0	23.979	20.8633	8	23	5	1	417	46	7.59	High	Carbamidomethyl [C105; C118; C337]; Oxidation [M222]; Deamidated [N285]	1.637	354	8
CCE	Checked	Confidence	AnnotatedSequence	#N/A	Modifications (all possible sites)	Modifications in Proteins (all Sites)	Qvality PEP	Qvality q-value	# Protein Groups	# Proteins	# PSMs	Master Protein Accessions	Positions in Master Proteins	# Missed Cleavages	Theo. MH+ [Da]	Found in Sample: [S1] F1: Sample	Ions Score A4 Mascot	Confidence A4 Mascot	Percolator q-Value A4 Mascot	Percolator PEP A4 Mascot
CCE	FALSE	High	[R].VVSVLTVVHQDWLNGK.[E]	#N/A	1xDeamidated [N14]	P01859 1xDeamidated [N194]; Q6N093 1xDeamidated [N285]; Q68CN4 1xDeamidated [N338]; Q6MZX7 1xDeamidated [N344]; Q6MZU6 1xDeamidated [N332]	0.000765902	0	1	5	1	Q6N093	Q6N093 [272-287]	0	1794.97	High	29	High	0	5.642e-05
CCE	FALSE	High	[R].EPQVYTLPPSR.[DE]	#N/A			0.00414495	0	2	27	8	Q6N093; Q7Z351	Q6N093 [315-325]; Q7Z351 [380-390]	0	1286.67	High	47	High	0	0.0005027
CCE	FALSE	High	[K].GPSVFPLAPCSR.[S]	#N/A	1xCarbamidomethyl [C10]	P01861 1xCarbamidomethyl [C14]; P01859 1xCarbamidomethyl [C14]; Q5EBM2 1xCarbamidomethyl [C156]; O95978 1xCarbamidomethyl [C154]; Q6N093 1xCarbamidomethyl [C105]; Q68CN4 1xCarbamidomethyl [C158]; Q8NF17 1xCarbamidomethyl [C77]; Q6MZX7 1xCarbamidomethyl [C163]; S6BGF5 1xCarbamidomethyl [C161]; P01860 1xCarbamidomethyl [C14]; Q6N030 1xCarbamidomethyl [C155]; Q6MZU6 1xCarbamidomethyl [C152]	0.00519012	0	1	12	1	Q6N093	Q6N093 [96-107]	0	1287.65	High	50	High	0	0.0006756
CCE	FALSE	High	[R].STSESTAALGCLVK.[D]	#N/A	1xCarbamidomethyl [C11]	P01861 1xCarbamidomethyl [C27]; P01859 1xCarbamidomethyl [C27]; Q6N093 1xCarbamidomethyl [C118]; Q68CN4 1xCarbamidomethyl [C171]; Q6MZX7 1xCarbamidomethyl [C176]; S6BGF5 1xCarbamidomethyl [C174]	0.000736811	0	1	6	1	Q6N093	Q6N093 [108-121]	0	1423.71	High	49	High	0	5.354e-05
CCE	FALSE	High	[K].NQVSLTCLVK.[GA]	#N/A	1xCarbamidomethyl [C7]	Q6N096 1xCarbamidomethyl [C386]; P01857 1xCarbamidomethyl [C250]; Q86TT2 1xCarbamidomethyl [C274]; P01861 1xCarbamidomethyl [C247]; Q6N097 1xCarbamidomethyl [C401]; Q6GMX6 1xCarbamidomethyl [C385]; Q6N094 1xCarbamidomethyl [C400]; P0DOX5 1xCarbamidomethyl [C369]; A8K008 1xCarbamidomethyl [C392]; A0A0A0MS08 1xCarbamidomethyl [C250]; P01859 1xCarbamidomethyl [C246]; V9HW68 1xCarbamidomethyl [C390];…	0.00216349	0	2	29	5	Q6N093; Q7Z351	Q6N093 [331-340]; Q7Z351 [396-405]	0	1161.63	High	36	High	0	0.0002177
CCE	FALSE	High	[R].EEQFNSTFR.[V]	#N/A			0.0300188	0.0023993	1	5	2	Q6N093	Q6N093 [263-271]	0	1157.52	High	30	High	0.0008333	0.006433
CCE	FALSE	High	[K].DTLMISR.[T]	#N/A	1xOxidation [M4]	Q6N096 1xOxidation [M271]; S6BGE5 1xOxidation [M275]; P01857 1xOxidation [M135]; Q86TT2 1xOxidation [M159]; P01861 1xOxidation [M132]; Q6N097 1xOxidation [M286]; Q6GMX6 1xOxidation [M270]; Q6N094 1xOxidation [M285]; P0DOX5 1xOxidation [M254]; A8K008 1xOxidation [M277]; S6BGE0 1xOxidation [M274]; A0A0A0MS08 1xOxidation [M135]; P01859 1xOxidation [M131]; S6BAM6 1xOxidation [M279]; V9HW68 1xOxidatio…	0.0587251	0.0045135	2	35	4	Q6N093; Q7Z351	Q6N093 [219-225]; Q7Z351 [284-290]	0	851.429	High	37	High	0.00149	0.01573
CCE	FALSE	High	[K].GLPAPIEK.[T]	#N/A			0.129494	0.0088531	1	4	1	Q6N093	Q6N093 [297-304]	0	824.488	High	32	High	0.003951	0.04646
CCE	High	Master Protein	Q5H9N4	DKFZp686L20222	Putative uncharacterized protein DKFZp686L20222 OS=Homo sapiens GN=DKFZp686L20222 PE=3 SV=1	0	10.398	10.8911	3	6	2	1	303	34.8	8.95	High		0.389	126	3
CCE	Checked	Confidence	AnnotatedSequence	#N/A	Modifications (all possible sites)	Modifications in Proteins (all Sites)	Qvality PEP	Qvality q-value	# Protein Groups	# Proteins	# PSMs	Master Protein Accessions	Positions in Master Proteins	# Missed Cleavages	Theo. MH+ [Da]	Found in Sample: [S1] F1: Sample	Ions Score A4 Mascot	Confidence A4 Mascot	Percolator q-Value A4 Mascot	Percolator PEP A4 Mascot
CCE	FALSE	High	[K].KPLFHGDSEIDQLFR.[I]	#N/A			0.000519977	0	1	6	1	Q5H9N4	Q5H9N4 [207-221]	0	1801.92	High	49	High	0	3.399e-05
CCE	FALSE	High	[R].SPEVLLGSAR.[Y]	#N/A			0.00359812	0	1	7	2	Q5H9N4	Q5H9N4 [177-186]	0	1028.57	High	57	High	0	0.0004188
CCE	FALSE	High	[K].IADFGLAR.[GLDAVIE]	#N/A			0.0157698	0.00181691	2	143	6	Q00534; Q5H9N4	Q00534 [161-168]; Q5H9N4 [150-157]	0	862.478	High	41	High	0.0004535	0.002809
CCE	High	Master Protein	Q5HYG7	DKFZp686M24262	Putative uncharacterized protein DKFZp686M24262 OS=Homo sapiens GN=DKFZp686M24262 PE=2 SV=1	0	20.149	11.2335	4	6	4	1	454	50.3	7.8	High		0.52	193	4
CCE	Checked	Confidence	Annotated Sequence	Modifications (all possible sites)	Modifications in Proteins (all Sites)	Qvality PEP	Qvality q-value	# Protein Groups	# Proteins	# PSMs	Master Protein Accessions	Positions in Master Proteins	# Missed Cleavages	Theo. MH+ [Da]	Found in Sample: [S1] F1: Sample	Ions Score A4 Mascot	Confidence A4 Mascot	Percolator q-Value A4 Mascot	Percolator PEP A4 Mascot
CCE	FALSE	High	[K].IYQIYEGTSQIQR.[L]			6.56847e-06	0	1	7	2	Q5HYG7	Q5HYG7 [429-441]	0	1598.82	High	76	High	0	1.545e-07
CCE	FALSE	High	[K].TRPVVAAGAVGLAQR.[A]			2.48423e-05	0	1	10	1	Q5HYG7	Q5HYG7 [313-327]	0	1465.86	High	61	High	0	6.503e-07
CCE	FALSE	High	[R].EEIIPVAAEYDK.[T]			0.000722682	0	1	7	2	Q5HYG7	Q5HYG7 [58-69]	0	1376.69	High	41	High	0	5.204e-05
CCE	FALSE	High	[R].GIVFEDVKVPK.[E]			0.0112576	0.00117014	1	9	1	Q5HYG7	Q5HYG7 [282-292]	1	1230.71	High	36	High	0.0003117	0.001826
WCE	High	Master Protein	Q7Z351	DKFZp686N02209	Putative uncharacterized protein DKFZp686N02209 OS=Homo sapiens GN=DKFZp686N02209 PE=2 SV=1	0	9.737	11.8257	4	6	4	1	482	52.8	8.48	High	Carbamidomethyl [C296; C402]	0.492	97	4
WCE	Checked	Confidence	Annotated Sequence	#N/A	Modifications (all possible sites)	Modifications in Proteins (all Sites)	Qvality PEP	Qvality q-value	# Protein Groups	# Proteins	# PSMs	Master Protein Accessions	Positions in Master Proteins	# Missed Cleavages	Theo. MH+ [Da]	Found in Sample: [S7] F7: Sample	Ions Score A4 Mascot	Confidence A4 Mascot	Percolator q-Value A4 Mascot	Percolator PEP A4 Mascot
WCE	FALSE	High	[K].NQVSLTCLVK.[GA]	#N/A	1xCarbamidomethyl [C7]	Q6N096 1xCarbamidomethyl [C386]; P01857 1xCarbamidomethyl [C250]; Q86TT2 1xCarbamidomethyl [C274]; P01861 1xCarbamidomethyl [C247]; Q6N097 1xCarbamidomethyl [C401]; Q6GMX6 1xCarbamidomethyl [C385]; Q6N094 1xCarbamidomethyl [C400]; P0DOX5 1xCarbamidomethyl [C369]; A8K008 1xCarbamidomethyl [C392]; A0A0A0MS08 1xCarbamidomethyl [C250]; P01859 1xCarbamidomethyl [C246]; V9HW68 1xCarbamidomethyl [C390];…	0.00699325	0	1	29	1	Q7Z351	Q7Z351 [396-405]	0	1161.63	High	45	High	0	0.0006574
WCE	FALSE	High	[R].TPEVTCVVVDVSHEDPEVK.[F]	#N/A	1xCarbamidomethyl [C6]	Q6N096 1xCarbamidomethyl [C280]; S6BGE5 1xCarbamidomethyl [C284]; P01857 1xCarbamidomethyl [C144]; Q6N097 1xCarbamidomethyl [C295]; Q6GMX6 1xCarbamidomethyl [C279]; Q6N094 1xCarbamidomethyl [C294]; P0DOX5 1xCarbamidomethyl [C263]; A8K008 1xCarbamidomethyl [C286]; S6BGE0 1xCarbamidomethyl [C283]; A0A0A0MS08 1xCarbamidomethyl [C144]; S6BAM6 1xCarbamidomethyl [C288]; V9HW68 1xCarbamidomethyl [C284];…	0.0225913	0.00099219	1	24	1	Q7Z351	Q7Z351 [291-309]	0	2139.03	High	27	High	0.0002572	0.003171
WCE	FALSE	High	[K].TTPPVLDSDGSFFLYSK.[L]	#N/A			0.0237253	0.00126136	1	18	3	Q7Z351	Q7Z351 [428-444]	0	1873.92	High	42	High	0.0003175	0.003367
WCE	FALSE	High	[R].EPQVYTLPPSR.[DE]	#N/A			0.108714	0.0095013	1	27	1	Q7Z351	Q7Z351 [380-390]	0	1286.67	High	39	High	0.003025	0.0261
WCE	High	Master Protein	Q5H9Q6	DKFZp781N0678	Inosine-5'-monophosphate dehydrogenase OS=Homo sapiens GN=DKFZp781N0678 PE=2 SV=1	0	8.045	6.01002	3	4	3	1	599	64.5	8.03	High		0.259	124	3
WCE	Checked	Confidence	Annotated Sequence	#N/A	Modifications (all possible sites)	Modifications in Proteins (all Sites)	Qvality PEP	Qvality q-value	# Protein Groups	# Proteins	# PSMs	Master Protein Accessions	Positions in Master Proteins	# Missed Cleavages	Theo. MH+ [Da]	Found in Sample: [S7] F7: Sample	Ions Score A4 Mascot	Confidence A4 Mascot	Percolator q-Value A4 Mascot	Percolator PEP A4 Mascot
WCE	FALSE	High	[K].IAQGVSGSIQDK.[G]	#N/A			0.00150509	0	1	7	1	Q5H9Q6	Q5H9Q6 [514-525]	0	1202.64	High	64	High	0	8.341e-05
WCE	FALSE	High	[K].NLIDAGVDGLR.[V]	#N/A			0.0354669	0.00241636	1	7	2	Q5H9Q6	Q5H9Q6 [387-397]	0	1142.62	High	47	High	0.0005945	0.005763
WCE	FALSE	High	[R].IELVVAPAGVTLK.[E]	#N/A			0.0852206	0.00735879	1	8	1	Q5H9Q6	Q5H9Q6 [258-270]	0	1309.81	High	39	High	0.002371	0.01876
CCE	High	Master Protein	A0A024R713	DLD	Dihydrolipoyl dehydrogenase OS=Homo sapiens GN=DLD PE=3 SV=1	0	22.657	11.002	4	7	4	1	509	54.1	7.85	High	Oxidation [M361]	0.359	272	4
CCE	Checked	Confidence	AnnotatedSequence	#N/A	Modifications (all possible sites)	Modifications in Proteins (all Sites)	Qvality PEP	Qvality q-value	# Protein Groups	# Proteins	# PSMs	Master Protein Accessions	Positions in Master Proteins	# Missed Cleavages	Theo. MH+ [Da]	Found in Sample: [S1] F1: Sample	Ions Score A4 Mascot	Confidence A4 Mascot	Percolator q-Value A4 Mascot	Percolator PEP A4 Mascot
CCE	FALSE	High	[K].NLGLEELGIELDPR.[G]	#N/A			0.000109701	0	1	4	2	A0A024R713	A0A024R713 [321-334]	0	1567.83	High	91	High	0	4.494e-06
CCE	FALSE	High	[K].ALTGGIAHLFK.[Q]	#N/A			0.000832931	0	1	4	2	A0A024R713	A0A024R713 [133-143]	0	1127.66	High	47	High	0	6.281e-05
CCE	FALSE	High	[K].IDVSIEAASGGK.[A]	#N/A			4.27334e-05	0	1	4	1	A0A024R713	A0A024R713 [289-300]	0	1146.6	High	74	High	0	1.309e-06
CCE	FALSE	High	[K].IPNIYAIGDVVAGPMLAHK.[A]	#N/A	1xOxidation [M15]	B4DFL1 1xOxidation [M311]; E9PEX6 1xOxidation [M338]; B4DMK9 1xOxidation [M338]; A0A024R713 1xOxidation [M361]	3.96929e-06	0	1	4	2	A0A024R713	A0A024R713 [347-365]	0	1995.07	High	68	High	0	5.966e-08
CCE	High	Master Protein	P31689	DNAJA1	DnaJ homolog subfamily A member 1 OS=Homo sapiens GN=DNAJA1 PE=1 SV=2	0	19.154	13.0982	4	6	4	1	397	44.8	7.08	High		0.52	198	4
CCE	Checked	Confidence	AnnotatedSequence	#N/A	Modifications (all possible sites)	Modifications in Proteins (all Sites)	Qvality PEP	Qvality q-value	# Protein Groups	# Proteins	# PSMs	Master Protein Accessions	Positions in Master Proteins	# Missed Cleavages	Theo. MH+ [Da]	Found in Sample: [S1] F1: Sample	Ions Score A4 Mascot	Confidence A4 Mascot	Percolator q-Value A4 Mascot	Percolator PEP A4 Mascot
CCE	FALSE	High	[K].QISQAYEVLSDAK.[K]	#N/A			0.000176901	0	1	1	2	P31689	P31689 [47-59]	0	1451.74	High	66	High	0	8.353e-06
CCE	FALSE	High	[K].QISQAYEVLSDAK.[K]	#N/A	1xGln->pyro-Glu [N-Term]	P31689 1xGln->pyro-Glu [N-Term]	0.000146692	0	1	1	1	P31689	P31689 [47-59]	0	1434.71	High	67	High	0	6.518e-06
CCE	FALSE	High	[K].ITFHGEGDQEPGLEPGDIIIVLDQK.[D]	#N/A			0.000487471	0	1	3	1	P31689	P31689 [222-246]	0	2720.38	High	40	High	0	3.12e-05
CCE	FALSE	High	[K].ILEVHIDK.[G]	#N/A			0.00877684	0.000741879	1	3	1	P31689	P31689 [207-214]	0	966.562	High	31	High	0.0001649	0.00133
CCE	FALSE	High	[KR].IILEFK.[EAV]	#N/A			0.0970725	0.00723993	1	11	3	P31689	P31689 [320-325]	0	762.476	High	39	High	0.00302	0.03107
CCE	High	Master Protein	Q9UBS4	DNAJB11	DnaJ homolog subfamily B member 11 OS=Homo sapiens GN=DNAJB11 PE=1 SV=1	0	4.26181	7.5419	2	3	2	1	358	40.489	6.18	High			64.9467	2
CCE	Checked	Confidence	AnnotatedSequence	#N/A	Modifications (all possible sites)	Modifications in Proteins (all Sites)	Qvality PEP	Qvality q-value	# Protein Groups	# Proteins	# PSMs	Master Protein Accessions	Positions in Master Proteins	# Missed Cleavages	Theo. MH+ [Da]	Found in Sample: [S1] F1: Sample	Ions Score A4 Mascot	Confidence A4 Mascot	Percolator q-Value A4 Mascot	Percolator PEP A4 Mascot
CCE	High	Master Protein	Q9UHL4	DPP7	Dipeptidyl peptidase 2 OS=Homo sapiens GN=DPP7 PE=1 SV=3	0	13.782	9.14634	4	6	4	1	492	54.3	6.32	High	Oxidation [M260]	0.407	226	4
CCE	Checked	Confidence	AnnotatedSequence	#N/A	Modifications (all possible sites)	Modifications in Proteins (all Sites)	Qvality PEP	Qvality q-value	# Protein Groups	# Proteins	# PSMs	Master Protein Accessions	Positions in Master Proteins	# Missed Cleavages	Theo. MH+ [Da]	Found in Sample: [S1] F1: Sample	Ions Score A4 Mascot	Confidence A4 Mascot	Percolator q-Value A4 Mascot	Percolator PEP A4 Mascot
CCE	FALSE	High	[K].DLFLQGAYDTVR.[W]	#N/A			0.00032041	0	1	3	1	Q9UHL4	Q9UHL4 [229-240]	0	1397.71	High	68	High	0	1.812e-05
CCE	FALSE	High	[R].DVTADFEGQSPK.[C]	#N/A			0.000298444	0	1	3	2	Q9UHL4	Q9UHL4 [204-215]	0	1293.6	High	73	High	0	3.11e-05
CCE	FALSE	High	[K].DLTQLFMFAR.[N]	#N/A	1xOxidation [M7]	Q9UHL4 1xOxidation [M260]; Q59EM4 1xOxidation [M259]; R4GMR2 1xOxidation [M24]; B4DPD6 1xOxidation [M95]	0.00787271	0.000507491	1	4	2	Q9UHL4	Q9UHL4 [254-263]	0	1257.63	High	46	High	0.0005369	0.003284
CCE	FALSE	High	[K].SLPFGAQSTQR.[G]	#N/A			0.132528	0.00900815	1	4	1	Q9UHL4	Q9UHL4 [113-123]	0	1191.61	High	31	High	0.004128	0.0481
CCE	High	Master Protein	Q9Y295	DRG1	Developmentally-regulated GTP-binding protein 1 OS=Homo sapiens GN=DRG1 PE=1 SV=1	0	6.716	7.62943	2	3	2	1	367	40.5	8.9	High		0.194	110	2
CCE	Checked	Confidence	AnnotatedSequence	#N/A	Modifications (all possible sites)	Modifications in Proteins (all Sites)	Qvality PEP	Qvality q-value	# Protein Groups	# Proteins	# PSMs	Master Protein Accessions	Positions in Master Proteins	# Missed Cleavages	Theo. MH+ [Da]	Found in Sample: [S1] F1: Sample	Ions Score A4 Mascot	Confidence A4 Mascot	Percolator q-Value A4 Mascot	Percolator PEP A4 Mascot
CCE	FALSE	High	[K].IIENELEGFGIR.[L]	#N/A			0.00163975	0	1	1	2	Q9Y295	Q9Y295 [160-171]	0	1389.74	High	57	High	0	0.0001509
CCE	FALSE	High	[R].SDATADDLIDVVEGNR.[V]	#N/A			0.00850074	0.000741879	1	2	1	Q9Y295	Q9Y295 [223-238]	0	1689.79	High	59	High	0.0001649	0.001275
CCE	High	Master Protein	A0A024RC29	DSC3	Desmocollin 3, isoform CRA_b OS=Homo sapiens GN=DSC3 PE=4 SV=1	0	10.946	3.57143	2	2	2	1	896	99.9	6.1	High		0.083	78	2
CCE	Checked	Confidence	AnnotatedSequence	#N/A	Modifications (all possible sites)	Modifications in Proteins (all Sites)	Qvality PEP	Qvality q-value	# Protein Groups	# Proteins	# PSMs	Master Protein Accessions	Positions in Master Proteins	# Missed Cleavages	Theo. MH+ [Da]	Found in Sample: [S1] F1: Sample	Ions Score A4 Mascot	Confidence A4 Mascot	Percolator q-Value A4 Mascot	Percolator PEP A4 Mascot
CCE	FALSE	High	[K].YSILQQTPR.[S]	#N/A			0.00505852	0	1	3	1	A0A024RC29	A0A024RC29 [282-290]	0	1105.6	High	33	High	0	0.0006519
CCE	FALSE	High	[R].SPGLFSVHPSTGVITTVSHYLDR.[E]	#N/A			1.5362e-06	0	1	3	1	A0A024RC29	A0A024RC29 [291-313]	0	2470.27	High	70	High	0	1.736e-08
CCE	High	Master Protein	P33316	DUT	Deoxyuridine 5'-triphosphate nucleotidohydrolase, mitochondrial OS=Homo sapiens GN=DUT PE=1 SV=4	0.00273025	2.15081	10.3175	2	2	2	1	252	26.547	9.36	High	Oxidation [M112]		37.61	2
CCE	Checked	Confidence	AnnotatedSequence	#N/A	Modifications (all possible sites)	Modifications in Proteins (all Sites)	Qvality PEP	Qvality q-value	# Protein Groups	# Proteins	# PSMs	Master Protein Accessions	Positions in Master Proteins	# Missed Cleavages	Theo. MH+ [Da]	Found in Sample: [S1] F1: Sample	Ions Score A4 Mascot	Confidence A4 Mascot	Percolator q-Value A4 Mascot	Percolator PEP A4 Mascot
CCE	High	Master Protein	Q14204	DYNC1H1	Cytoplasmic dynein 1 heavy chain 1 OS=Homo sapiens GN=DYNC1H1 PE=1 SV=5	0	9.942	0.624193	3	3	3	1	4646	532.1	6.4	High		0.024	88	3
CCE	Checked	Confidence	AnnotatedSequence	#N/A	Modifications (all possible sites)	Modifications in Proteins (all Sites)	Qvality PEP	Qvality q-value	# Protein Groups	# Proteins	# PSMs	Master Protein Accessions	Positions in Master Proteins	# Missed Cleavages	Theo. MH+ [Da]	Found in Sample: [S1] F1: Sample	Ions Score A4 Mascot	Confidence A4 Mascot	Percolator q-Value A4 Mascot	Percolator PEP A4 Mascot
CCE	FALSE	High	[R].EYQTQLIQR.[V]	#N/A			0.00172655	0	1	1	1	Q14204	Q14204 [603-611]	0	1178.62	High	46	High	0	0.0001615
CCE	FALSE	High	[R].LAETVFNFQEK.[V]	#N/A			0.000997876	0	1	1	1	Q14204	Q14204 [836-846]	0	1325.67	High	53	High	0	7.953e-05
CCE	FALSE	High	[K].YATLATVSR.[C]	#N/A			0.0383111	0.0023993	1	1	1	Q14204	Q14204 [2350-2358]	0	981.536	High	40	High	0.0008333	0.0089
CCE	High	Master Protein	Q13011	ECH1	Delta(3,5)-Delta(2,4)-dienoyl-CoA isomerase, mitochondrial OS=Homo sapiens GN=ECH1 PE=1 SV=2	0	21.713	17.6829	5	10	5	1	328	35.8	8	High	Oxidation [M232; M233]; Carbamidomethyl [C187]	0.688	313	5
CCE	Checked	Confidence	AnnotatedSequence	#N/A	Modifications (all possible sites)	Modifications in Proteins (all Sites)	Qvality PEP	Qvality q-value	# Protein Groups	# Proteins	# PSMs	Master Protein Accessions	Positions in Master Proteins	# Missed Cleavages	Theo. MH+ [Da]	Found in Sample: [S1] F1: Sample	Ions Score A4 Mascot	Confidence A4 Mascot	Percolator q-Value A4 Mascot	Percolator PEP A4 Mascot
CCE	FALSE	High	[R].YCAQDAFFQVK.[E]	#N/A	1xCarbamidomethyl [C2]	Q13011 1xCarbamidomethyl [C187]; M0R248 1xCarbamidomethyl [C184]	0.000176901	0	1	2	2	Q13011	Q13011 [186-196]	0	1376.63	High	48	High	0	8.357e-06
CCE	FALSE	High	[R].YQETFNVIER.[CV]	#N/A			0.000221756	0	1	4	2	Q13011	Q13011 [149-158]	0	1298.64	High	61	High	0	1.117e-05
CCE	FALSE	High	[K].VIGNQSLVNELAFTAR.[K]	#N/A			8.04641e-05	0	1	1	1	Q13011	Q13011 [215-230]	0	1731.94	High	57	High	0	2.993e-06
CCE	FALSE	High	[K].VNLLYSR.[D]	#N/A			0.00477441	0	1	2	4	Q13011	Q13011 [277-283]	0	864.494	High	52	High	0	0.000606
CCE	FALSE	High	[K].MMADEALGSGLVSR.[V]	#N/A	2xOxidation [M1; M2]	Q13011 2xOxidation [M232; M233]	0.0078225	0.000507491	1	1	1	Q13011	Q13011 [232-245]	0	1468.68	High	59	High	0.0001125	0.001143
CCE	High	Master Protein	P30084	ECHS1	Enoyl-CoA hydratase, mitochondrial OS=Homo sapiens GN=ECHS1 PE=1 SV=4	0	19.244	20	4	5	4	1	290	31.4	8.07	High	Oxidation [M189; M191]; Deamidated [Q162]	0.585	236	4
CCE	Checked	Confidence	AnnotatedSequence	#N/A	Modifications (all possible sites)	Modifications in Proteins (all Sites)	Qvality PEP	Qvality q-value	# Protein Groups	# Proteins	# PSMs	Master Protein Accessions	Positions in Master Proteins	# Missed Cleavages	Theo. MH+ [Da]	Found in Sample: [S1] F1: Sample	Ions Score A4 Mascot	Confidence A4 Mascot	Percolator q-Value A4 Mascot	Percolator PEP A4 Mascot
CCE	FALSE	High	[K].NNTVGLIQLNRPK.[A]	#N/A			0.000122429	0	1	1	1	P30084	P30084 [44-56]	0	1466.84	High	69	High	0	5.186e-06
CCE	FALSE	High	[K].LFYSTFATDDRK.[E]	#N/A			0.000322485	0	1	1	2	P30084	P30084 [262-273]	1	1463.72	High	45	High	0	1.819e-05
CCE	FALSE	High	[K].SLAMEMVLTGDR.[I]	#N/A	2xOxidation [M4; M6]	P30084 2xOxidation [M189; M191]	0.000456997	0	1	1	1	P30084	P30084 [186-197]	0	1354.63	High	80	High	0	2.877e-05
CCE	FALSE	High	[K].AQFAQPEILIGTIPGAGGTQR.[L]	#N/A	1xDeamidated [Q5]	P30084 1xDeamidated [Q162]	0.000359895	0	1	1	1	P30084	P30084 [158-178]	0	2126.12	High	85	High	0	2.103e-05
CCE	High	Master Protein	Q05639	EEF1A2	Elongation factor 1-alpha 2 OS=Homo sapiens GN=EEF1A2 PE=1 SV=1	0	60.261	18.3585	8	41	1	1	463	50.4	9.03	High	Deamidated [N9; Q251]	2.631	917	8
CCE	Checked	Confidence	AnnotatedSequence	#N/A	Modifications (all possible sites)	Modifications in Proteins (all Sites)	Qvality PEP	Qvality q-value	# Protein Groups	# Proteins	# PSMs	Master Protein Accessions	Positions in Master Proteins	# Missed Cleavages	Theo. MH+ [Da]	Found in Sample: [S1] F1: Sample	Ions Score A4 Mascot	Confidence A4 Mascot	Percolator q-Value A4 Mascot	Percolator PEP A4 Mascot
CCE	FALSE	High	[K].THINIVVIGHVDSGK.[SF]	#N/A	1xDeamidated [N4]	Q05639 1xDeamidated [N9]; Q53HQ7 1xDeamidated [N9]; Q6IPT9 1xDeamidated [N9]; Q6NS35 1xDeamidated [N9]; Q9H2I7 1xDeamidated [N9]; Q53GA1 1xDeamidated [N9]; A8K9C4 1xDeamidated [N9]; A0A087WVQ9 1xDeamidated [N9]; Q53HM9 1xDeamidated [N9]; Q53G85 1xDeamidated [N9]; P68104 1xDeamidated [N9]; Q5JR01 1xDeamidated [N9]; Q6NSH7 1xDeamidated [N9]; B4DNE0 1xDeamidated [N9]; Q6IPN6 1xDeamidated [N9]; A0A08…	0.000182705	0	2	20	2	Q05639; P68104	Q05639 [6-20]; P68104 [6-20]	0	1589.86	High	69	High	0	8.701e-06
CCE	FALSE	High	[K].THINIVVIGHVDSGK.[SF]	#N/A			9.16405e-07	0	2	20	6	Q05639; P68104	Q05639 [6-20]; P68104 [6-20]	0	1588.88	High	64	High	0	8.853e-09
CCE	FALSE	High	[R].EHALLAYTLGVK.[Q]	#N/A			4.05819e-05	0	2	23	4	Q05639; P68104	Q05639 [135-146]; P68104 [135-146]	0	1314.74	High	65	High	0	2.389e-06
CCE	FALSE	High	[K].STTTGHLIYK.[CF]	#N/A			0.00296638	0	2	19	12	Q05639; P68104	Q05639 [21-30]; P68104 [21-30]	0	1120.6	High	43	High	0	0.0008276
CCE	FALSE	High	[K].IGGIGTVPVGR.[V]	#N/A			7.39852e-05	0	2	29	5	Q05639; P68104	Q05639 [256-266]; P68104 [256-266]	0	1025.61	High	74	High	0	2.682e-06
CCE	FALSE	High	[R].LPLQDVYK.[IT]	#N/A			0.0100366	0.000974836	2	30	4	Q05639; P68104	Q05639 [248-255]; P68104 [248-255]	0	975.551	High	46	High	0.000217	0.001578
CCE	FALSE	High	[K].YYITIIDAPGHR.[D]	#N/A			0.0130331	0.00117014	1	2	1	Q05639	Q05639 [85-96]	0	1418.74	High	34	High	0.0003117	0.00221
CCE	FALSE	High	[R].QTVAVGVIK.[NA]	#N/A	1xGln->pyro-Glu [N-Term]	Q05639 1xGln->pyro-Glu [N-Term]; Q53HQ7 1xGln->pyro-Glu [N-Term]; Q53HR1 1xGln->pyro-Glu [N-Term]; Q6IPT9 1xGln->pyro-Glu [N-Term]; Q96CD8 1xGln->pyro-Glu [N-Term]; Q53GA1 1xGln->pyro-Glu [N-Term]; Q96RE1 1xGln->pyro-Glu [N-Term]; A8K9C4 1xGln->pyro-Glu [N-Term]; A0A087WVQ9 1xGln->pyro-Glu [N-Term]; B4DV42 1xGln->pyro-Glu [N-Term]; Q53G89 1xGln->pyro-Glu [N-Term]; Q6P4C9 1xGln->pyro-Glu [N-Term];…	0.0138888	0.00137312	2	31	1	Q05639; P68104	Q05639 [431-439]; P68104 [431-439]	0	897.54	High	38	High	0.0003551	0.002403
CCE	FALSE	High	[R].LPLQDVYK.[IT]	#N/A	1xDeamidated [Q4]	Q05639 1xDeamidated [Q251]; Q53HQ7 1xDeamidated [Q251]; Q59GP5 1xDeamidated [Q227]; Q53HR1 1xDeamidated [Q155]; Q6IPT9 1xDeamidated [Q251]; Q9H2I7 1xDeamidated [Q251]; Q96CD8 1xDeamidated [Q76]; A9X7H1 1xDeamidated [Q167]; Q53GA1 1xDeamidated [Q251]; Q96RE1 1xDeamidated [Q187]; A8K9C4 1xDeamidated [Q251]; A0A087WVQ9 1xDeamidated [Q230]; B4DV42 1xDeamidated [Q203]; Q6P4C9 1xDeamidated [Q79]; Q96C2…	0.0141562	0.00137312	2	30	1	Q05639; P68104	Q05639 [248-255]; P68104 [248-255]	0	976.535	High	44	High	0.0003551	0.002453
CCE	FALSE	High	[R].QTVAVGVIK.[NA]	#N/A			0.0154724	0.00181691	2	31	1	Q05639; P68104	Q05639 [431-439]; P68104 [431-439]	0	914.567	High	44	High	0.0004535	0.002742
CCE	FALSE	High	[K].QLIVGVNK.[MS]	#N/A			0.043659	0.00295376	2	23	4	Q05639; P68104	Q05639 [147-154]; P68104 [147-154]	0	870.541	High	34	High	0.002319	0.02685
NCE	High	Master Protein	P26641	EEF1G	Elongation factor 1-gamma OS=Homo sapiens GN=EEF1G PE=1 SV=3	0	9.59	7.55149	3	4	3	1	437	50.1	6.67	High		0.28	130	3
NCE	Checked	Confidence	Annotated Sequence	#N/A	Modifications (all possible sites)	Modifications in Proteins (all Sites)	Qvality PEP	Qvality q-value	# Protein Groups	# Proteins	# PSMs	Master Protein Accessions	Positions in Master Proteins	# Missed Cleavages	Theo. MH+ [Da]	Found in Sample: [S4] F4: Sample	Ions Score A4 Mascot	Confidence A4 Mascot	Percolator q-Value A4 Mascot	Percolator PEP A4 Mascot
NCE	FALSE	High	[K].ALIAAQYSGAQVR.[V]	#N/A			0.00150348	0	1	4	2	P26641	P26641 [18-30]	0	1347.74	High	70	High	0	2.084e-05
NCE	FALSE	High	[R].ILGLLDAYLK.[T]	#N/A			0.0325491	0.000627659	1	3	1	P26641	P26641 [138-147]	0	1118.68	High	41	High	0.0002349	0.001801
NCE	FALSE	High	[K].STFVLDEFKR.[K]	#N/A			0.0807392	0.00331689	1	2	1	P26641	P26641 [286-295]	1	1241.65	High	30	High	0.0008325	0.006853
CCE	High	Master Protein	P05198	EIF2S1	Eukaryotic translation initiation factor 2 subunit 1 OS=Homo sapiens GN=EIF2S1 PE=1 SV=3	0	13.508	10.7937	4	7	4	1	315	36.1	5.08	High	Oxidation [M237]	0.52	217	4
CCE	Checked	Confidence	AnnotatedSequence	#N/A	Modifications (all possible sites)	Modifications in Proteins (all Sites)	Qvality PEP	Qvality q-value	# Protein Groups	# Proteins	# PSMs	Master Protein Accessions	Positions in Master Proteins	# Missed Cleavages	Theo. MH+ [Da]	Found in Sample: [S1] F1: Sample	Ions Score A4 Mascot	Confidence A4 Mascot	Percolator q-Value A4 Mascot	Percolator PEP A4 Mascot
CCE	FALSE	High	[R].EVLINNINR.[R]	#N/A			0.00298554	0	1	3	2	P05198	P05198 [174-182]	0	1084.61	High	51	High	0	0.0003285
CCE	FALSE	High	[R].YVMTTTTLER.[T]	#N/A	1xOxidation [M3]	P05198 1xOxidation [M237]; H0YJS4 1xOxidation [M194]; G3V4T5 1xOxidation [M237]	2.63289e-05	0	1	3	2	P05198	P05198 [235-244]	0	1230.6	High	89	High	0	7.013e-07
CCE	FALSE	High	[K].TVYSILR.[H]	#N/A			0.0418006	0.00276629	1	3	1	P05198	P05198 [107-113]	0	851.499	High	40	High	0.0009124	0.009992
CCE	FALSE	High	[K].INLIAPPR.[Y]	#N/A			0.0525675	0.00365233	1	3	2	P05198	P05198 [227-234]	0	893.557	High	36	High	0.001138	0.0135
CCE	High	Master Protein	P41091	EIF2S3	Eukaryotic translation initiation factor 2 subunit 3 OS=Homo sapiens GN=EIF2S3 PE=1 SV=3	0	27.422	14.4068	5	8	5	1	472	51.1	8.4	High		0.957	226	5
CCE	Checked	Confidence	AnnotatedSequence	#N/A	Modifications (all possible sites)	Modifications in Proteins (all Sites)	Qvality PEP	Qvality q-value	# Protein Groups	# Proteins	# PSMs	Master Protein Accessions	Positions in Master Proteins	# Missed Cleavages	Theo. MH+ [Da]	Found in Sample: [S1] F1: Sample	Ions Score A4 Mascot	Confidence A4 Mascot	Percolator q-Value A4 Mascot	Percolator PEP A4 Mascot
CCE	FALSE	High	[K].IVSLFAEHNDLQYAAPGGLIGVGTK.[I]	#N/A			4.75597e-06	0	1	3	1	P41091	P41091 [318-342]	0	2570.36	High	43	High	0	7.562e-08
CCE	FALSE	High	[R].QDLTTLDVTK.[L]	#N/A	1xGln->pyro-Glu [N-Term]	P41091 1xGln->pyro-Glu [N-Term]; Q2VIR3 1xGln->pyro-Glu [N-Term]; F8W810 1xGln->pyro-Glu [N-Term]; H7BZU1 1xGln->pyro-Glu [N-Term]	0.00529104	0	1	4	1	P41091	P41091 [18-27]	0	1116.58	High	45	High	0	0.0006931
CCE	FALSE	High	[R].QDLTTLDVTK.[L]	#N/A			0.00287241	0	1	4	1	P41091	P41091 [18-27]	0	1133.6	High	45	High	0	0.0003146
CCE	FALSE	High	[K].VGQEIEVRPGIVSK.[D]	#N/A			0.000708824	0	1	1	3	P41091	P41091 [290-303]	0	1510.86	High	59	High	0	5.081e-05
CCE	FALSE	High	[R].LIGWGQIR.[R]	#N/A			0.00743205	0.000507491	1	2	1	P41091	P41091 [453-460]	0	942.552	High	49	High	0.0001125	0.00107
CCE	FALSE	High	[K].LTPLSHEVISR.[Q]	#N/A			0.0364459	0.0023993	1	4	1	P41091	P41091 [28-38]	0	1251.71	High	35	High	0.0008333	0.008306
CCE	High	Master Protein	P60228	EIF3E	Eukaryotic translation initiation factor 3 subunit E OS=Homo sapiens GN=EIF3E PE=1 SV=1	0	31.618	19.5506	7	12	7	1	445	52.2	6.04	High	Oxidation [M50; M55; M393; M417; M420]	0.778	380	7
CCE	Checked	Confidence	AnnotatedSequence	#N/A	Modifications (all possible sites)	Modifications in Proteins (all Sites)	Qvality PEP	Qvality q-value	# Protein Groups	# Proteins	# PSMs	Master Protein Accessions	Positions in Master Proteins	# Missed Cleavages	Theo. MH+ [Da]	Found in Sample: [S1] F1: Sample	Ions Score A4 Mascot	Confidence A4 Mascot	Percolator q-Value A4 Mascot	Percolator PEP A4 Mascot
CCE	FALSE	High	[K].LDLLSDTNMVDFAMDVYK.[N]	#N/A	2xOxidation [M9; M14]	H0YBR5 2xOxidation [M49; M54]; B2R806 2xOxidation [M50; M55]; P60228 2xOxidation [M50; M55]; E5RII3 2xOxidation [M50; M55]; Q6IAX5 2xOxidation [M50; M55]; H0YBP5 2xOxidation [M39; M44]; A0A161SXE1 2xOxidation [M50; M55]	7.87029e-06	0	1	7	2	P60228	P60228 [42-59]	0	2121.97	High	77	High	0	1.448e-07
CCE	FALSE	High	[K].LGHVVMGNNAVSPYQQVIEK.[T]	#N/A	1xOxidation [M6]	E5RGA2 1xOxidation [M300]; H0YAW4 1xOxidation [M104]; P60228 1xOxidation [M393]; Q6IAX5 1xOxidation [M393]; B3KW56 1xOxidation [M344]	0.000359895	0	1	5	1	P60228	P60228 [388-407]	0	2199.12	High	37	High	0	2.096e-05
CCE	FALSE	High	[K].NLYSDDIPHALR.[E]	#N/A			0.00125876	0	1	7	4	P60228	P60228 [60-71]	0	1413.71	High	53	High	0	0.0001129
CCE	FALSE	High	[R].YLTTAVITNK.[D]	#N/A			0.000104853	0	1	6	2	P60228	P60228 [256-265]	0	1123.64	High	76	High	0	4.236e-06
CCE	FALSE	High	[R].NALSSLWGK.[L]	#N/A			0.0147999	0.00137312	1	6	1	P60228	P60228 [164-172]	0	975.526	High	40	High	0.0003551	0.002602
CCE	FALSE	High	[R].SQMLAMNIEK.[K]	#N/A	2xOxidation [M3; M6]	B2R806 2xOxidation [M417; M420]; E5RGA2 2xOxidation [M324; M327]; H0YAW4 2xOxidation [M128; M131]; P60228 2xOxidation [M417; M420]; Q6IAX5 2xOxidation [M417; M420]; B3KW56 2xOxidation [M368; M371]	0.0137134	0.00137312	1	6	1	P60228	P60228 [415-424]	0	1196.56	High	43	High	0.0003551	0.002353
CCE	FALSE	High	[R].VLVPATDR.[N]	#N/A			0.083572	0.00629193	1	5	1	P60228	P60228 [156-163]	0	870.504	High	46	High	0.002211	0.0253
CCE	High	Master Protein	B3KSH1	EIF3F	Eukaryotic translation initiation factor 3 subunit F OS=Homo sapiens GN=EIF3F PE=2 SV=1	0	45.321	22.8495	7	15	7	1	372	39.1	5.45	High	Oxidation [M236; M268; M324]; Deamidated [N211; N223; Q285]	2.162	730	7
CCE	Checked	Confidence	AnnotatedSequence	#N/A	Modifications (all possible sites)	Modifications in Proteins (all Sites)	Qvality PEP	Qvality q-value	# Protein Groups	# Proteins	# PSMs	Master Protein Accessions	Positions in Master Proteins	# Missed Cleavages	Theo. MH+ [Da]	Found in Sample: [S1] F1: Sample	Ions Score A4 Mascot	Confidence A4 Mascot	Percolator q-Value A4 Mascot	Percolator PEP A4 Mascot
CCE	FALSE	High	[R].VIGTLLGTVDK.[H]	#N/A			8.67078e-06	0	1	3	2	B3KSH1	B3KSH1 [131-141]	0	1115.67	High	82	High	0	1.643e-07
CCE	FALSE	High	[R].VIGLSSDLQQVGGASAR.[I]	#N/A			2.71411e-08	0	1	5	3	B3KSH1	B3KSH1 [277-293]	0	1657.89	High	121	High	0	9.068e-11
CCE	FALSE	High	[R].EAPNPIHLTVDTSLQNGR.[M]	#N/A			4.69494e-06	0	1	4	1	B3KSH1	B3KSH1 [208-225]	0	1962	High	91	High	0	7.423e-08
CCE	FALSE	High	[R].EAPNPIHLTVDTSLQNGR.[M]	#N/A	1xDeamidated [N4; N16]	B3KSH1 1xDeamidated [N211; N223]; B4DMT5 1xDeamidated [N146; N158]; B4DEW9 1xDeamidated [N47; N59]; O00303 1xDeamidated [N196; N208]	1.02274e-06	0	1	4	2	B3KSH1	B3KSH1 [208-225]	0	1962.99	High	110	High	0	1.023e-08
CCE	FALSE	High	[R].VIGLSSDLQQVGGASAR.[I]	#N/A	1xDeamidated [Q9]	H0YDT6 1xDeamidated [Q11]; B3KSH1 1xDeamidated [Q285]; B4DMT5 1xDeamidated [Q220]; B4DEW9 1xDeamidated [Q121]; O00303 1xDeamidated [Q270]	0.00130843	0	1	5	1	B3KSH1	B3KSH1 [277-293]	0	1658.87	High	68	High	0	0.0001124
CCE	FALSE	High	[K].YAYYDTER.[I]	#N/A			0.00442013	0	1	4	2	B3KSH1	B3KSH1 [254-261]	0	1080.46	High	41	High	0	0.0005472
CCE	FALSE	High	[R].IGVDLIMK.[T]	#N/A	1xOxidation [M7]	B3KSH1 1xOxidation [M268]; B4DMT5 1xOxidation [M203]; B4DEW9 1xOxidation [M104]; O00303 1xOxidation [M253]	0.0274928	0.00231762	1	4	2	B3KSH1	B3KSH1 [262-269]	0	904.517	High	42	High	0.0008333	0.007542
CCE	FALSE	High	[K].AYVSTLMGVPGR.[T]	#N/A	1xOxidation [M7]	Q9BX72 1xOxidation [M210]; B3KSH1 1xOxidation [M236]; B4DMT5 1xOxidation [M171]; B4DEW9 1xOxidation [M72]; O00303 1xOxidation [M221]	0.037601	0.0023993	1	5	1	B3KSH1	B3KSH1 [230-241]	0	1266.65	High	39	High	0.0008333	0.00867
CCE	FALSE	High	[R].FLMSLVNQVPK.[I]	#N/A	1xOxidation [M3]	H0YDT6 1xOxidation [M50]; B3KSH1 1xOxidation [M324]; B4DMT5 1xOxidation [M259]; B4DEW9 1xOxidation [M160]; O00303 1xOxidation [M309]	0.0532198	0.00382996	1	5	1	B3KSH1	B3KSH1 [322-332]	0	1291.71	High	30	High	0.00122	0.01373
CCE	High	Master Protein	A8K5K5	EIF3G	Eukaryotic translation initiation factor 3 subunit G OS=Homo sapiens GN=EIF3G PE=2 SV=1	0	14.31	15.9375	4	6	4	1	320	35.6	6.13	High		0.585	131	4
CCE	Checked	Confidence	AnnotatedSequence	#N/A	Modifications (all possible sites)	Modifications in Proteins (all Sites)	Qvality PEP	Qvality q-value	# Protein Groups	# Proteins	# PSMs	Master Protein Accessions	Positions in Master Proteins	# Missed Cleavages	Theo. MH+ [Da]	Found in Sample: [S1] F1: Sample	Ions Score A4 Mascot	Confidence A4 Mascot	Percolator q-Value A4 Mascot	Percolator PEP A4 Mascot
CCE	FALSE	High	[R].ETDLQELFRPFGSISR.[I]	#N/A			0.00287241	0	1	5	1	A8K5K5	A8K5K5 [252-267]	0	1894.97	High	30	High	0	0.0003145
CCE	FALSE	High	[K].ELAEQLGLSTGEK.[E]	#N/A			1.1011e-05	0	1	6	2	A8K5K5	A8K5K5 [181-193]	0	1374.71	High	72	High	0	2.254e-07
CCE	FALSE	High	[K].GFAFISFHR.[R]	#N/A			0.0234898	0.00231762	1	5	1	A8K5K5	A8K5K5 [281-289]	0	1081.56	High	31	High	0.0007424	0.004688
CCE	FALSE	High	[K].TVTEYKIDEDGKK.[F]	#N/A			0.0562526	0.00434365	1	8	2	A8K5K5	A8K5K5 [66-78]	2	1525.77	High	35	High	0.001413	0.01474
CCE	High	Master Protein	Q53HU7	EIF3I	Eukaryotic translation initiation factor 3 subunit I (Fragment) OS=Homo sapiens PE=2 SV=1	0	26.549	14.4615	4	10	4	1	325	36.5	5.64	High	Oxidation [M200; M202]; Deamidated [N289]	0.874	320	4
CCE	Checked	Confidence	AnnotatedSequence	#N/A	Modifications (all possible sites)	Modifications in Proteins (all Sites)	Qvality PEP	Qvality q-value	# Protein Groups	# Proteins	# PSMs	Master Protein Accessions	Positions in Master Proteins	# Missed Cleavages	Theo. MH+ [Da]	Found in Sample: [S1] F1: Sample	Ions Score A4 Mascot	Confidence A4 Mascot	Percolator q-Value A4 Mascot	Percolator PEP A4 Mascot
CCE	FALSE	High	[K].GHFGPINSVAFHPDGK.[S]	#N/A	1xDeamidated [N7]	Q5U0F4 1xDeamidated [N289]; Q9P1D9 1xDeamidated [N37]; Q53HU7 1xDeamidated [N289]	0.000888453	0	1	3	1	Q53HU7	Q53HU7 [283-298]	0	1680.81	High	34	High	0	6.793e-05
CCE	FALSE	High	[K].GHFGPINSVAFHPDGK.[S]	#N/A			8.36428e-05	0	1	3	1	Q53HU7	Q53HU7 [283-298]	0	1679.83	High	63	High	0	3.15e-06
CCE	FALSE	High	[K].LFDSTTLEHQK.[T]	#N/A			7.87029e-06	0	1	2	4	Q53HU7	Q53HU7 [214-224]	0	1318.66	High	81	High	0	1.456e-07
CCE	FALSE	High	[R].DMTMFVTASK.[D]	#N/A	2xOxidation [M2; M4]	Q5U0F4 2xOxidation [M200; M202]; Q53HU7 2xOxidation [M200; M202]	0.0143372	0.00137312	1	2	2	Q53HU7	Q53HU7 [199-208]	0	1162.51	High	37	High	0.0003551	0.002496
CCE	FALSE	High	[R].EGDLLFTVAK.[D]	#N/A			0.0635946	0.00518838	1	3	2	Q53HU7	Q53HU7 [21-30]	0	1092.59	High	34	High	0.001752	0.01759
CCE	High	Master Protein	O75822	EIF3J	Eukaryotic translation initiation factor 3 subunit J OS=Homo sapiens GN=EIF3J PE=1 SV=2	0	7.029	5.03876	2	2	2	1	258	29	4.83	High		0.334	55	2
CCE	Checked	Confidence	AnnotatedSequence	#N/A	Modifications (all possible sites)	Modifications in Proteins (all Sites)	Qvality PEP	Qvality q-value	# Protein Groups	# Proteins	# PSMs	Master Protein Accessions	Positions in Master Proteins	# Missed Cleavages	Theo. MH+ [Da]	Found in Sample: [S1] F1: Sample	Ions Score A4 Mascot	Confidence A4 Mascot	Percolator q-Value A4 Mascot	Percolator PEP A4 Mascot
CCE	FALSE	High	[K].VLTPEEQLADK.[L]	#N/A			0.00314332	0	1	1	1	O75822	O75822 [107-117]	0	1242.66	High	39	High	0	0.0003538
CCE	FALSE	High	[K].VLTPEEQLADKLR.[L]	#N/A			0.00252527	0	1	1	1	O75822	O75822 [107-119]	1	1511.84	High	31	High	0	0.0002642
CCE	High	Master Protein	B0QY89	EIF3L	Eukaryotic translation initiation factor 3 subunit L OS=Homo sapiens GN=EIF3L PE=1 SV=1	0	10.9	3.78913	2	2	2	1	607	70.9	6.65	High		0.15	86	2
CCE	Checked	Confidence	AnnotatedSequence	#N/A	Modifications (all possible sites)	Modifications in Proteins (all Sites)	Qvality PEP	Qvality q-value	# Protein Groups	# Proteins	# PSMs	Master Protein Accessions	Positions in Master Proteins	# Missed Cleavages	Theo. MH+ [Da]	Found in Sample: [S1] F1: Sample	Ions Score A4 Mascot	Confidence A4 Mascot	Percolator q-Value A4 Mascot	Percolator PEP A4 Mascot
CCE	FALSE	High	[K].LAGFLDLTEQEFR.[I]	#N/A			6.67228e-05	0	1	8	1	B0QY89	B0QY89 [518-530]	0	1538.78	High	72	High	0	2.339e-06
CCE	FALSE	High	[R].IDESIHLQLR.[E]	#N/A			0.000126447	0	1	7	1	B0QY89	B0QY89 [425-434]	0	1223.67	High	43	High	0	5.386e-06
CCE	High	Master Protein	Q7L2H7	EIF3M	Eukaryotic translation initiation factor 3 subunit M OS=Homo sapiens GN=EIF3M PE=1 SV=1	0	8.032	6.14973	2	4	2	1	374	42.5	5.63	High	Oxidation [M283; M285]; Carbamidomethyl [C175]	0.222	137	2
CCE	Checked	Confidence	AnnotatedSequence	#N/A	Modifications (all possible sites)	Modifications in Proteins (all Sites)	Qvality PEP	Qvality q-value	# Protein Groups	# Proteins	# PSMs	Master Protein Accessions	Positions in Master Proteins	# Missed Cleavages	Theo. MH+ [Da]	Found in Sample: [S1] F1: Sample	Ions Score A4 Mascot	Confidence A4 Mascot	Percolator q-Value A4 Mascot	Percolator PEP A4 Mascot
CCE	FALSE	High	[R].LLYEALVDCKK.[S]	#N/A	1xCarbamidomethyl [C9]	Q7L2H7 1xCarbamidomethyl [C175]; H0YCQ8 1xCarbamidomethyl [C16]; E9PRY0 1xCarbamidomethyl [C43]; J3KNJ2 1xCarbamidomethyl [C112]	0.00066452	0	1	4	2	Q7L2H7	Q7L2H7 [167-177]	1	1351.73	High	47	High	0	4.667e-05
CCE	FALSE	High	[R].LLTFMGMAVENK.[E]	#N/A	2xOxidation [M5; M7]	Q7L2H7 2xOxidation [M283; M285]; H0YCQ8 2xOxidation [M124; M126]	0.00202846	0	1	2	2	Q7L2H7	Q7L2H7 [279-290]	0	1385.68	High	62	High	0	0.000199
CCE	High	Master Protein	A8K7F6	EIF4A1	cDNA FLJ78244, highly similar to Homo sapiens eukaryotic translation initiation factor 4A, isoform 1 (EIF4A1), mRNA OS=Homo sapiens PE=2 SV=1	0	80.796	45.8128	15	45	13	1	406	46.1	5.48	High	Oxidation [M121; M127; M149; M165; M178; M187; M216; M302; M306; M375]; Carbamidomethyl [C131; C134]	4.109	1506	15
CCE	Checked	Confidence	Annotated Sequence	Modifications (all possible sites)	Modifications in Proteins (all Sites)	Qvality PEP	Qvality q-value	# Protein Groups	# Proteins	# PSMs	Master Protein Accessions	Positions in Master Proteins	# Missed Cleavages	Theo. MH+ [Da]	Found in Sample: [S1] F1: Sample	Ions Score A4 Mascot	Confidence A4 Mascot	Percolator q-Value A4 Mascot	Percolator PEP A4 Mascot
CCE	FALSE	High	[RK].QFYINVER.[E]	1xGln->pyro-Glu [N-Term]	Q59F68 1xGln->pyro-Glu [N-Term]; B4DNH2 1xGln->pyro-Glu [N-Term]; A8K7F6 1xGln->pyro-Glu [N-Term]; J3KSZ0 1xGln->pyro-Glu [N-Term]; P60842 1xGln->pyro-Glu [N-Term]; J3KTB5 1xGln->pyro-Glu [N-Term]; J3KTN0 1xGln->pyro-Glu [N-Term]; J3QS69 1xGln->pyro-Glu [N-Term]; E7EQG2 1xGln->pyro-Glu [N-Term]; Q96B07 1xGln->pyro-Glu [N-Term]; J3KT12 1xGln->pyro-Glu [N-Term]; Q14240 1xGln->pyro-Glu [N-Term]; B4D…	0.00692653	0	1	17	2	A8K7F6	A8K7F6 [248-255]	0	1051.52	High	38	High	0	0.0009777
CCE	FALSE	High	[K].LNSNTQVVLLSATMPSDVLEVTK.[K]	1xOxidation [M14]	Q59F68 1xOxidation [M214]; B4DNH2 1xOxidation [M39]; A8K7F6 1xOxidation [M216]; J3KSZ0 1xOxidation [M99]; P60842 1xOxidation [M216]; J3KTB5 1xOxidation [M200]; J3KTN0 1xOxidation [M39]; J3QS69 1xOxidation [M214]; J3KT12 1xOxidation [M216]; A8K088 1xOxidation [M216]; B4DKP9 1xOxidation [M39]	0.00132542	0	1	11	1	A8K7F6	A8K7F6 [203-225]	0	2475.3	High	75	High	0	0.0001143
CCE	FALSE	High	[R].DFTVSAMHGDMDQKER.[D]	2xOxidation [M7; M11]	B4DNH2 2xOxidation [M125; M129]; A8K7F6 2xOxidation [M302; M306]; J3KSZ0 2xOxidation [M185; M189]; P60842 2xOxidation [M302; M306]; J3QL52 2xOxidation [M24; M28]; J3KT12 2xOxidation [M302; M306]; A8K088 2xOxidation [M302; M306]	0.000647584	0	1	7	2	A8K7F6	A8K7F6 [296-311]	1	1898.8	High	44	High	0.0001649	0.00125
CCE	FALSE	High	[R].GIYAYGFEKPSAIQQR.[A]			1.84743e-07	0	2	28	6	A8K7F6; A0A024R8W0	A8K7F6 [46-61]; A0A024R8W0 [52-67]	0	1827.94	High	95	High	0	1.101e-09
CCE	FALSE	High	[K].LQMEAPHIIVGTPGR.[V]	1xOxidation [M3]	Q59F68 1xOxidation [M147]; J3QLN6 1xOxidation [M113]; J3QR64 1xOxidation [M160]; A8K7F6 1xOxidation [M149]; J3KSZ0 1xOxidation [M32]; P60842 1xOxidation [M149]; J3QKZ9 1xOxidation [M113]; J3KTB5 1xOxidation [M133]; J3QS69 1xOxidation [M147]; J3KT12 1xOxidation [M149]; J3KS25 1xOxidation [M147]; A8K088 1xOxidation [M149]; J3QL43 1xOxidation [M149]; B4E047 1xOxidation [M149]	2.14923e-06	0	1	14	7	A8K7F6	A8K7F6 [147-161]	0	1634.87	High	103	High	0	2.667e-07
CCE	FALSE	High	[K].ATQALVLAPTR.[E]			0.00236772	0	1	14	4	A8K7F6	A8K7F6 [100-110]	0	1140.67	High	46	High	0	0.0002443
CCE	FALSE	High	[K].GYDVIAQAQSGTGK.[T]			4.03207e-05	0	1	21	4	A8K7F6	A8K7F6 [69-82]	0	1394.69	High	79	High	0	1.222e-06
CCE	FALSE	High	[R].VLITTDLLAR.[G]			0.00191414	0	1	7	6	A8K7F6	A8K7F6 [325-334]	0	1114.68	High	60	High	0	0.0001844
CCE	FALSE	High	[K-].MFVLDEADEMLSR.[G]	2xOxidation [M1; M10]	Q59F68 2xOxidation [M176; M185]; B4DNH2 2xOxidation [M1; M10]; J3QLN6 2xOxidation [M142; M151]; J3QR64 2xOxidation [M189; M198]; A8K7F6 2xOxidation [M178; M187]; J3KSZ0 2xOxidation [M61; M70]; P60842 2xOxidation [M178; M187]; J3KTB5 2xOxidation [M162; M171]; J3KTN0 2xOxidation [M1; M10]; J3QS69 2xOxidation [M176; M185]; E7EQG2 2xOxidation [M179; M188]; J3KT12 2xOxidation [M178; M187]; Q14240 2xOx…	1.22886e-05	0	1	18	3	A8K7F6	A8K7F6 [178-190]	0	1587.7	High	67	High	0	1.58e-05
CCE	FALSE	High	[K].VVMALGDYMGASCHACIGGTNVR.[A]	2xOxidation [M3; M9]; 2xCarbamidomethyl [C13; C16]	Q59F68 2xOxidation [M119; M125]; 2xCarbamidomethyl [C129; C132]; J3QLN6 2xOxidation [M85; M91]; 2xCarbamidomethyl [C95; C98]; J3QR64 2xOxidation [M132; M138]; 2xCarbamidomethyl [C142; C145]; A8K7F6 2xOxidation [M121; M127]; 2xCarbamidomethyl [C131; C134]; P60842 2xOxidation [M121; M127]; 2xCarbamidomethyl [C131; C134]; J3QKZ9 2xOxidation [M85; M91]; 2xCarbamidomethyl [C95; C98]; J3KTB5 2xOxidatio…	8.07623e-06	0	1	13	1	A8K7F6	A8K7F6 [119-141]	0	2471.09	High	66	High	0	1.507e-07
CCE	FALSE	High	[K].GVAINMVTEEDKR.[T]	1xOxidation [M6]	B4DNH2 1xOxidation [M198]; A8K7F6 1xOxidation [M375]; P60842 1xOxidation [M375]; A8K088 1xOxidation [M375]	0.0090618	0.000741879	1	4	1	A8K7F6	A8K7F6 [370-382]	1	1477.73	High	60	High	0.0001649	0.001383
CCE	FALSE	High	[R].KVDWLTEK.[M]			0.0142464	0.00137312	2	18	2	A8K7F6; A0A024R8W0	A8K7F6 [284-291]; A0A024R8W0 [289-296]	1	1018.56	High	34	High	0.0007424	0.004292
CCE	FALSE	High	[R].VFDMLNR.[R]	1xOxidation [M4]	Q59F68 1xOxidation [M163]; J3QLN6 1xOxidation [M129]; J3QR64 1xOxidation [M176]; A8K7F6 1xOxidation [M165]; J3KSZ0 1xOxidation [M48]; P60842 1xOxidation [M165]; J3QKZ9 1xOxidation [M129]; J3KTB5 1xOxidation [M149]; J3QS69 1xOxidation [M163]; E7EQG2 1xOxidation [M166]; J3KT12 1xOxidation [M165]; Q14240 1xOxidation [M166]; J3KS25 1xOxidation [M163]; B4DJX6 1xOxidation [M22]; A8K088 1xOxidation [M16…	0.0170166	0.00198537	1	18	3	A8K7F6	A8K7F6 [162-168]	0	910.445	High	45	High	0.0005369	0.003101
CCE	FALSE	High	[K].EELTLEGIR.[Q]			0.026475	0.00231762	1	11	2	A8K7F6	A8K7F6 [239-247]	0	1059.57	High	33	High	0.0007424	0.00548
CCE	FALSE	High	[R].DFTVSAMHGDMDQK.[E]	2xOxidation [M7; M11]	B4DNH2 2xOxidation [M125; M129]; A8K7F6 2xOxidation [M302; M306]; J3KSZ0 2xOxidation [M185; M189]; P60842 2xOxidation [M302; M306]; J3QL52 2xOxidation [M24; M28]; J3KT12 2xOxidation [M302; M306]; A8K088 2xOxidation [M302; M306]	0.0767984	0.00617126	1	7	1	A8K7F6	A8K7F6 [296-309]	0	1613.66	High	36	High	0.002195	0.02264
CCE	High	Master Protein	B4DRM3	EIF4B	cDNA FLJ54492, highly similar to Eukaryotic translation initiation factor 4B OS=Homo sapiens PE=2 SV=1	0	11.8899	6.00649	3	8	3	1	616	69.685	5.67	High			201.808	3
CCE	Checked	Confidence	AnnotatedSequence	#N/A	Modifications (all possible sites)	Modifications in Proteins (all Sites)	Qvality PEP	Qvality q-value	# Protein Groups	# Proteins	# PSMs	Master Protein Accessions	Positions in Master Proteins	# Missed Cleavages	Theo. MH+ [Da]	Found in Sample: [S1] F1: Sample	Ions Score A4 Mascot	Confidence A4 Mascot	Percolator q-Value A4 Mascot	Percolator PEP A4 Mascot
CCE	High	Master Protein	P55010	EIF5	Eukaryotic translation initiation factor 5 OS=Homo sapiens GN=EIF5 PE=1 SV=2	0	6.976	8.12065	3	4	3	1	431	49.2	5.58	High	Oxidation [M39; M275]	0.292	81	3
CCE	Checked	Confidence	AnnotatedSequence	#N/A	Modifications (all possible sites)	Modifications in Proteins (all Sites)	Qvality PEP	Qvality q-value	# Protein Groups	# Proteins	# PSMs	Master Protein Accessions	Positions in Master Proteins	# Missed Cleavages	Theo. MH+ [Da]	Found in Sample: [S1] F1: Sample	Ions Score A4 Mascot	Confidence A4 Mascot	Percolator q-Value A4 Mascot	Percolator PEP A4 Mascot
CCE	FALSE	High	[K].AMGPLVLTEVLFNEK.[I]	#N/A	1xOxidation [M2]	B4DEN3 1xOxidation [M37]; Q6IBU0 1xOxidation [M275]; P55010 1xOxidation [M275]	0.00525719	0	1	3	1	P55010	P55010 [274-288]	0	1676.89	High	40	High	0	0.0006872
CCE	FALSE	High	[R].VNILFDFVK.[K]	#N/A			0.0254942	0.00231762	1	2	2	P55010	P55010 [240-248]	0	1094.62	High	36	High	0.0008333	0.006781
CCE	FALSE	High	[K].TVIVNMVDVAK.[A]	#N/A	1xOxidation [M6]	H0YK11 1xOxidation [M39]; H0YLZ1 1xOxidation [M39]; H0YN40 1xOxidation [M39]; H0YM54 1xOxidation [M39]; H0YK29 1xOxidation [M39]; Q32Q19 1xOxidation [M39]; Q05DF3 1xOxidation [M39]; H0YMJ8 1xOxidation [M39]; Q6IBU0 1xOxidation [M39]; P55010 1xOxidation [M39]	0.0936596	0.0063962	1	10	1	P55010	P55010 [34-44]	0	1204.66	High	27	High	0.002452	0.02952
CCE	High	Master Protein	I3L504	EIF5A	Eukaryotic translation initiation factor 5A-1 OS=Homo sapiens GN=EIF5A PE=1 SV=1	0	5.12	10.2151	2	3	2	1	186	20.5	5.25	High	Deamidated [N28]	0.668	103	2
CCE	Checked	Confidence	AnnotatedSequence	#N/A	Modifications (all possible sites)	Modifications in Proteins (all Sites)	Qvality PEP	Qvality q-value	# Protein Groups	# Proteins	# PSMs	Master Protein Accessions	Positions in Master Proteins	# Missed Cleavages	Theo. MH+ [Da]	Found in Sample: [S1] F1: Sample	Ions Score A4 Mascot	Confidence A4 Mascot	Percolator q-Value A4 Mascot	Percolator PEP A4 Mascot
CCE	FALSE	High	[K].NGFVVLK.[G]	#N/A	1xDeamidated [N1]	Q6IS14 1xDeamidated [N28]; C9J7B5 1xDeamidated [N28]; Q9GZV4 1xDeamidated [N28]; I3L397 1xDeamidated [N28]; P63241 1xDeamidated [N28]; F8WCJ1 1xDeamidated [N28]; C9J4W5 1xDeamidated [N9]; I3L504 1xDeamidated [N28]	0.00823325	0.000741879	1	8	2	I3L504	I3L504 [28-34]	0	777.451	High	54	High	0.000217	0.001569
CCE	FALSE	High	[R].EDLRLPEGDLGK.[E]	#N/A			0.0290916	0.0023993	1	3	1	I3L504	I3L504 [110-121]	1	1341.7	High	47	High	0.0008248	0.006194
CCE	High	Master Protein	Q15717	ELAVL1	ELAV-like protein 1 OS=Homo sapiens GN=ELAVL1 PE=1 SV=2	0	20.411	7.05521	2	8	2	1	326	36.1	9.17	High	Deamidated [N82]	0.719	338	2
CCE	Checked	Confidence	AnnotatedSequence	#N/A	Modifications (all possible sites)	Modifications in Proteins (all Sites)	Qvality PEP	Qvality q-value	# Protein Groups	# Proteins	# PSMs	Master Protein Accessions	Positions in Master Proteins	# Missed Cleavages	Theo. MH+ [Da]	Found in Sample: [S1] F1: Sample	Ions Score A4 Mascot	Confidence A4 Mascot	Percolator q-Value A4 Mascot	Percolator PEP A4 Mascot
CCE	FALSE	High	[KR].AINTLNGLR.[L]	#N/A	1xDeamidated [N6]	B7Z5E0 1xDeamidated [N74]; P26378 1xDeamidated [N108]; A0A0A0MRX1 1xDeamidated [N130]; Q12926 1xDeamidated [N101]; A0A0R4J2E6 1xDeamidated [N144]; B1APY8 1xDeamidated [N113]; B1AM48 1xDeamidated [N101]; M0QZR9 1xDeamidated [N82]; B1APY9 1xDeamidated [N113]; Q15717 1xDeamidated [N82]	0.00324612	0	1	10	2	Q15717	Q15717 [77-85]	0	972.547	High	56	High	0.0003117	0.001625
CCE	FALSE	High	[K].NVALLSQLYHSPAR.[R]	#N/A			7.31021e-07	0	1	1	4	Q15717	Q15717 [192-205]	0	1568.85	High	101	High	0	6.62e-09
CCE	FALSE	High	[KR].AINTLNGLR.[L]	#N/A			0.0796358	0.00629193	1	10	2	Q15717	Q15717 [77-85]	0	971.563	High	34	High	0.002211	0.02381
WCE	High	Master Protein	Q15717	ELAVL1	ELAV-like protein 1 OS=Homo sapiens GN=ELAVL1 PE=1 SV=2	0	10.704	8.89571	3	6	3	1	326	36.1	9.17	High		0.311	192	3
WCE	Checked	Confidence	Annotated Sequence	#N/A	Modifications (all possible sites)	Modifications in Proteins (all Sites)	Qvality PEP	Qvality q-value	# Protein Groups	# Proteins	# PSMs	Master Protein Accessions	Positions in Master Proteins	# Missed Cleavages	Theo. MH+ [Da]	Found in Sample: [S7] F7: Sample	Ions Score A4 Mascot	Confidence A4 Mascot	Percolator q-Value A4 Mascot	Percolator PEP A4 Mascot
WCE	FALSE	High	[R].SLFSSIGEVESAK.[L]	#N/A			3.00655e-05	0	1	2	2	Q15717	Q15717 [38-50]	0	1353.69	High	90	High	0	4.337e-07
WCE	FALSE	High	[KR].AINTLNGLR.[L]	#N/A			0.0337871	0.00184284	1	10	2	Q15717	Q15717 [77-85]	0	971.563	High	44	High	0.0004765	0.005418
WCE	FALSE	High	[K].ILQVSFK.[T]	#N/A			0.0470975	0.00437497	1	1	2	Q15717	Q15717 [314-320]	0	834.508	High	41	High	0.002097	0.01392
CCE	High	Master Protein	P50402	EMD	Emerin OS=Homo sapiens GN=EMD PE=1 SV=1	0	16.387	18.8976	4	7	4	1	254	29	5.5	High		1.154	129	4
CCE	Checked	Confidence	AnnotatedSequence	#N/A	Modifications (all possible sites)	Modifications in Proteins (all Sites)	Qvality PEP	Qvality q-value	# Protein Groups	# Proteins	# PSMs	Master Protein Accessions	Positions in Master Proteins	# Missed Cleavages	Theo. MH+ [Da]	Found in Sample: [S1] F1: Sample	Ions Score A4 Mascot	Confidence A4 Mascot	Percolator q-Value A4 Mascot	Percolator PEP A4 Mascot
CCE	FALSE	High	[R].YNIPHGPVVGSTR.[R]	#N/A			0.000591631	0	1	1	2	P50402	P50402 [19-31]	0	1396.73	High	47	High	0	4.001e-05
CCE	FALSE	High	[R].DSAYQSITHYRPVSASR.[S]	#N/A			0.00176027	0	1	2	2	P50402	P50402 [158-174]	0	1937.95	High	33	High	0	0.0001654
CCE	FALSE	High	[K].IFEYETQR.[R]	#N/A			0.0123862	0.00117014	1	1	2	P50402	P50402 [38-45]	0	1085.53	High	37	High	0.0003117	0.002064
CCE	FALSE	High	[K].KEDALLYQSK.[G]	#N/A			0.0229048	0.00231762	1	2	1	P50402	P50402 [79-88]	1	1194.64	High	42	High	0.0007424	0.004532
WCE	High	Master Protein	P50402	EMD	Emerin OS=Homo sapiens GN=EMD PE=1 SV=1	0	10.486	18.5039	4	5	4	1	254	29	5.5	High		0.848	106	4
WCE	Checked	Confidence	Annotated Sequence	#N/A	Modifications (all possible sites)	Modifications in Proteins (all Sites)	Qvality PEP	Qvality q-value	# Protein Groups	# Proteins	# PSMs	Master Protein Accessions	Positions in Master Proteins	# Missed Cleavages	Theo. MH+ [Da]	Found in Sample: [S7] F7: Sample	Ions Score A4 Mascot	Confidence A4 Mascot	Percolator q-Value A4 Mascot	Percolator PEP A4 Mascot
WCE	FALSE	High	[K].KEDALLYQSK.[G]	#N/A			0.00404859	0	1	2	1	P50402	P50402 [79-88]	1	1194.64	High	49	High	0	0.0003147
WCE	FALSE	High	[R].DSAYQSITHYRPVSASR.[S]	#N/A			0.0219098	0.00099219	1	2	1	P50402	P50402 [158-174]	0	1937.95	High	29	High	0.0002572	0.00303
WCE	FALSE	High	[R].TYGEPESAGPSR.[A]	#N/A			0.0284961	0.00126136	1	2	1	P50402	P50402 [104-115]	0	1250.56	High	38	High	0.0003677	0.004311
WCE	FALSE	High	[K].IFEYETQR.[R]	#N/A			0.0448862	0.00410385	1	1	2	P50402	P50402 [38-45]	0	1085.53	High	44	High	0.001367	0.01041
CCE	High	Master Protein	R4SBI6	EPHX1	Epoxide hydrolase OS=Homo sapiens GN=EPHX1 PE=2 SV=1	0	10.647	7.25275	4	8	4	1	455	52.9	7.25	High		0.425	120	4
CCE	Checked	Confidence	AnnotatedSequence	#N/A	Modifications (all possible sites)	Modifications in Proteins (all Sites)	Qvality PEP	Qvality q-value	# Protein Groups	# Proteins	# PSMs	Master Protein Accessions	Positions in Master Proteins	# Missed Cleavages	Theo. MH+ [Da]	Found in Sample: [S1] F1: Sample	Ions Score A4 Mascot	Confidence A4 Mascot	Percolator q-Value A4 Mascot	Percolator PEP A4 Mascot
CCE	FALSE	High	[K].FSTWTNTEFR.[Y]	#N/A			0.000326676	0	1	1	2	R4SBI6	R4SBI6 [329-338]	0	1288.6	High	50	High	0	1.857e-05
CCE	FALSE	High	[K].FLSVLER.[Q]	#N/A			0.0395236	0.0023993	1	2	2	R4SBI6	R4SBI6 [448-454]	0	863.499	High	39	High	0.002452	0.02972
CCE	FALSE	High	[R].FLGLTER.[D]	#N/A			0.0425875	0.00276629	1	2	2	R4SBI6	R4SBI6 [271-277]	0	835.467	High	41	High	0.0009124	0.01018
CCE	FALSE	High	[R].YLEDGGLER.[K]	#N/A			0.0506562	0.003475	1	2	2	R4SBI6	R4SBI6 [339-347]	0	1051.51	High	39	High	0.001138	0.01289
NCE	High	Master Protein	A0A024R6D4	ERH	Enhancer of rudimentary homolog OS=Homo sapiens GN=ERH PE=3 SV=1	0.0006035	2.67977	16.3462	2	2	2	1	104	12.251	5.92	High			51.7658	2
NCE	Checked	Confidence	AnnotatedSequence	#N/A	Modifications (all possible sites)	Modifications in Proteins (all Sites)	Qvality PEP	Qvality q-value	# Protein Groups	# Proteins	# PSMs	Master Protein Accessions	Positions in Master Proteins	# Missed Cleavages	Theo. MH+ [Da]	Found in Sample: [S1] F1: Sample	Ions Score A4 Mascot	Confidence A4 Mascot	Percolator q-Value A4 Mascot	Percolator PEP A4 Mascot
CCE	High	Master Protein	O94905	ERLIN2	Erlin-2 OS=Homo sapiens GN=ERLIN2 PE=1 SV=1	0	7.716	7.07965	2	3	2	1	339	37.8	5.62	High		0.212	108	2
CCE	Checked	Confidence	AnnotatedSequence	#N/A	Modifications (all possible sites)	Modifications in Proteins (all Sites)	Qvality PEP	Qvality q-value	# Protein Groups	# Proteins	# PSMs	Master Protein Accessions	Positions in Master Proteins	# Missed Cleavages	Theo. MH+ [Da]	Found in Sample: [S1] F1: Sample	Ions Score A4 Mascot	Confidence A4 Mascot	Percolator q-Value A4 Mascot	Percolator PEP A4 Mascot
CCE	FALSE	High	[K].VAQVAEITYGQK.[V]	#N/A			0.000364572	0	1	3	2	O94905	O94905 [221-232]	0	1306.7	High	67	High	0	2.132e-05
CCE	FALSE	High	[RK].SVQTTLQTDEVK.[N]	#N/A			0.00649662	0	1	6	1	O94905	O94905 [61-72]	0	1348.7	High	31	High	0	0.0009015
CCE	High	Master Protein	P30040	ERP29	Endoplasmic reticulum resident protein 29 OS=Homo sapiens GN=ERP29 PE=1 SV=4	0	20.047	28.3525	6	7	6	1	261	29	7.31	High	Oxidation [M154; M221]; Deamidated [Q148]; Carbamidomethyl [C157]	1.512	177	6
CCE	Checked	Confidence	AnnotatedSequence	#N/A	Modifications (all possible sites)	Modifications in Proteins (all Sites)	Qvality PEP	Qvality q-value	# Protein Groups	# Proteins	# PSMs	Master Protein Accessions	Positions in Master Proteins	# Missed Cleavages	Theo. MH+ [Da]	Found in Sample: [S1] F1: Sample	Ions Score A4 Mascot	Confidence A4 Mascot	Percolator q-Value A4 Mascot	Percolator PEP A4 Mascot
CCE	FALSE	High	[K].SLNILTAFQK.[K]	#N/A			0.000316299	0	1	2	1	P30040	P30040 [244-253]	0	1134.65	High	56	High	0	1.774e-05
CCE	FALSE	High	[K].GALPLDTVTFYK.[V]	#N/A			0.000490628	0	1	1	1	P30040	P30040 [37-48]	0	1324.71	High	55	High	0	3.143e-05
CCE	FALSE	High	[K].LDKESYPVFYLFR.[D]	#N/A			0.00525719	0	1	2	1	P30040	P30040 [110-122]	1	1676.87	High	37	High	0	0.0006858
CCE	FALSE	High	[K].ESYPVFYLFR.[D]	#N/A			0.00195151	0	1	2	1	P30040	P30040 [113-122]	0	1320.66	High	45	High	0	0.0001897
CCE	FALSE	High	[K].ILDQGEDFPASEMTR.[I]	#N/A	1xOxidation [M13]	F8VY02 1xOxidation [M120]; P30040 1xOxidation [M221]	0.019192	0.00198537	1	2	2	P30040	P30040 [209-223]	0	1724.78	High	50	High	0.0005369	0.003629
CCE	FALSE	High	[K].GQGVYLGMPGCLPVYDALAGEFIR.[A]	#N/A	1xDeamidated [Q2]; 1xOxidation [M8]; 1xCarbamidomethyl [C11]	F8VY02 1xDeamidated [Q47]; 1xOxidation [M53]; 1xCarbamidomethyl [C56]; P30040 1xDeamidated [Q148]; 1xOxidation [M154]; 1xCarbamidomethyl [C157]	0.103628	0.00769227	1	2	1	P30040	P30040 [147-170]	0	2600.25	High	30	High	0.003108	0.03409
CCE	High	Master Protein	Q9BS26	ERP44	Endoplasmic reticulum resident protein 44 OS=Homo sapiens GN=ERP44 PE=1 SV=1	0	9.145	6.40394	3	3	2	1	406	46.9	5.26	High		0.334	71	3
CCE	Checked	Confidence	AnnotatedSequence	#N/A	Modifications (all possible sites)	Modifications in Proteins (all Sites)	Qvality PEP	Qvality q-value	# Protein Groups	# Proteins	# PSMs	Master Protein Accessions	Positions in Master Proteins	# Missed Cleavages	Theo. MH+ [Da]	Found in Sample: [S1] F1: Sample	Ions Score A4 Mascot	Confidence A4 Mascot	Percolator q-Value A4 Mascot	Percolator PEP A4 Mascot
CCE	FALSE	High	[R].DLAEITTLDR.[S]	#N/A			0.000333065	0	1	1	1	Q9BS26	Q9BS26 [149-158]	0	1146.6	High	54	High	0	1.896e-05
CCE	FALSE	High	[RK].AIADYLR.[SQ]	#N/A			0.0209678	0.00219457	2	3	2	P43034; Q9BS26	P43034 [14-20]; Q9BS26 [131-137]	0	821.452	High	45	High	0.0006745	0.004042
CCE	FALSE	High	[R].NIIGYFEQK.[D]	#N/A			0.0397705	0.0023993	1	1	1	Q9BS26	Q9BS26 [162-170]	0	1111.58	High	27	High	0.0008758	0.009339
CCE	High	Master Protein	P62495	ETF1	Eukaryotic peptide chain release factor subunit 1 OS=Homo sapiens GN=ETF1 PE=1 SV=3	0	22.71	12.8146	5	9	5	1	437	49	5.71	High	Oxidation [M241]	0.532	364	5
CCE	Checked	Confidence	AnnotatedSequence	#N/A	Modifications (all possible sites)	Modifications in Proteins (all Sites)	Qvality PEP	Qvality q-value	# Protein Groups	# Proteins	# PSMs	Master Protein Accessions	Positions in Master Proteins	# Missed Cleavages	Theo. MH+ [Da]	Found in Sample: [S1] F1: Sample	Ions Score A4 Mascot	Confidence A4 Mascot	Percolator q-Value A4 Mascot	Percolator PEP A4 Mascot
CCE	FALSE	High	[K].ILYLTPEQEK.[D]	#N/A			0.000587825	0	1	2	1	P62495	P62495 [343-352]	0	1233.67	High	51	High	0	3.976e-05
CCE	FALSE	High	[R].YFDEISQDTGK.[Y]	#N/A			4.64757e-05	0	1	2	2	P62495	P62495 [290-300]	0	1302.58	High	68	High	0	1.467e-06
CCE	FALSE	High	[K].TELSQSDMFDQR.[L]	#N/A	1xOxidation [M8]	B7Z7P8 1xOxidation [M227]; P62495 1xOxidation [M241]	0.00142287	0	1	2	2	P62495	P62495 [234-245]	0	1472.63	High	75	High	0	0.0001262
CCE	FALSE	High	[R].LSVLGAITSVQQR.[L]	#N/A			1.51093e-05	0	1	5	2	P62495	P62495 [69-81]	0	1371.8	High	85	High	0	5.859e-07
CCE	FALSE	High	[K].GFGGIGGILR.[Y]	#N/A			0.0346693	0.0023993	1	2	2	P62495	P62495 [405-414]	0	946.547	High	45	High	0.0009124	0.009556
CCE	High	Master Protein	P13804	ETFA	Electron transfer flavoprotein subunit alpha, mitochondrial OS=Homo sapiens GN=ETFA PE=1 SV=1	0	33.341	27.3273	6	11	6	1	333	35.1	8.38	High		0.823	482	6
CCE	Checked	Confidence	AnnotatedSequence	#N/A	Modifications (all possible sites)	Modifications in Proteins (all Sites)	Qvality PEP	Qvality q-value	# Protein Groups	# Proteins	# PSMs	Master Protein Accessions	Positions in Master Proteins	# Missed Cleavages	Theo. MH+ [Da]	Found in Sample: [S1] F1: Sample	Ions Score A4 Mascot	Confidence A4 Mascot	Percolator q-Value A4 Mascot	Percolator PEP A4 Mascot
CCE	FALSE	High	[R].GTSFDAAATSGGSASSEK.[A]	#N/A			1.69718e-05	0	1	7	2	P13804	P13804 [170-187]	0	1630.72	High	102	High	0	3.941e-07
CCE	FALSE	High	[K].TIVAINKDPEAPIFQVADYGIVADLFK.[V]	#N/A			4.24584e-05	0	1	5	2	P13804	P13804 [295-321]	1	2947.58	High	67	High	0	2.783e-05
CCE	FALSE	High	[K].GLLPEELTPLILATQK.[Q]	#N/A			0.00196413	0	1	5	2	P13804	P13804 [86-101]	0	1736.02	High	55	High	0	0.0001911
CCE	FALSE	High	[K].LEVAPISDIIAIK.[S]	#N/A			5.39173e-05	0	1	7	2	P13804	P13804 [127-139]	0	1381.83	High	75	High	0	1.773e-06
CCE	FALSE	High	[K].LLYDLADQLHAAVGASR.[A]	#N/A			3.5467e-07	0	1	4	2	P13804	P13804 [233-249]	0	1812.96	High	76	High	0	2.564e-09
CCE	FALSE	High	[K].DPEAPIFQVADYGIVADLFK.[V]	#N/A			0.00719789	0.000507491	1	5	1	P13804	P13804 [302-321]	0	2208.12	High	44	High	0.0001125	0.001026
CCE	High	Master Protein	P38117	ETFB	Electron transfer flavoprotein subunit beta OS=Homo sapiens GN=ETFB PE=1 SV=3	0	19.471	23.1373	5	9	5	1	255	27.8	8.1	High	Carbamidomethyl [C66; C71]	1.371	266	5
CCE	Checked	Confidence	AnnotatedSequence	#N/A	Modifications (all possible sites)	Modifications in Proteins (all Sites)	Qvality PEP	Qvality q-value	# Protein Groups	# Proteins	# PSMs	Master Protein Accessions	Positions in Master Proteins	# Missed Cleavages	Theo. MH+ [Da]	Found in Sample: [S1] F1: Sample	Ions Score A4 Mascot	Confidence A4 Mascot	Percolator q-Value A4 Mascot	Percolator PEP A4 Mascot
CCE	FALSE	High	[K].EVIAVSCGPAQCQETIR.[T]	#N/A	2xCarbamidomethyl [C7; C12]	P38117 2xCarbamidomethyl [C66; C71]	0.000125633	0	1	1	2	P38117	P38117 [60-76]	0	1917.92	High	70	High	0	5.333e-06
CCE	FALSE	High	[K].LSVISVEDPPQR.[T]	#N/A			0.000607105	0	1	1	2	P38117	P38117 [222-233]	0	1339.72	High	59	High	0	4.14e-05
CCE	FALSE	High	[K].EKVDLVLLGK.[Q]	#N/A			0.00489867	0	1	1	1	P38117	P38117 [115-124]	1	1113.69	High	43	High	0	0.0006268
CCE	FALSE	High	[R].LGPLQVAR.[V]	#N/A			0.0119981	0.00117014	1	1	2	P38117	P38117 [99-106]	0	853.525	High	49	High	0.0003117	0.001984
CCE	FALSE	High	[R].LKLPAVVTADLR.[L]	#N/A			0.0122295	0.00117014	1	2	2	P38117	P38117 [175-186]	1	1295.8	High	62	High	0.0003117	0.002033
WCE	High	Master Protein	Q13868	EXOSC2	Exosome complex component RRP4 OS=Homo sapiens GN=EXOSC2 PE=1 SV=2	0	9.981	9.21502	2	4	2	1	293	32.8	7.5	High		0.292	172	2
WCE	Checked	Confidence	Annotated Sequence	#N/A	Modifications (all possible sites)	Modifications in Proteins (all Sites)	Qvality PEP	Qvality q-value	# Protein Groups	# Proteins	# PSMs	Master Protein Accessions	Positions in Master Proteins	# Missed Cleavages	Theo. MH+ [Da]	Found in Sample: [S7] F7: Sample	Ions Score A4 Mascot	Confidence A4 Mascot	Percolator q-Value A4 Mascot	Percolator PEP A4 Mascot
WCE	FALSE	High	[K].LGQGVLVQVSPSLVK.[R]	#N/A			0.00144089	0	1	2	1	Q13868	Q13868 [166-180]	0	1523.92	High	58	High	0	7.883e-05
WCE	FALSE	High	[R].YIGEVGDIVVGR.[I]	#N/A			6.93027e-05	0	1	5	3	Q13868	Q13868 [76-87]	0	1276.69	High	79	High	0	1.326e-06
CCE	High	Master Protein	Q9NPD3	EXOSC4	Exosome complex component RRP41 OS=Homo sapiens GN=EXOSC4 PE=1 SV=3	0	10.35	11.8367	2	2	2	1	245	26.4	6.52	High	Carbamidomethyl [C74]	0.425	122	2
CCE	Checked	Confidence	AnnotatedSequence	#N/A	Modifications (all possible sites)	Modifications in Proteins (all Sites)	Qvality PEP	Qvality q-value	# Protein Groups	# Proteins	# PSMs	Master Protein Accessions	Positions in Master Proteins	# Missed Cleavages	Theo. MH+ [Da]	Found in Sample: [S1] F1: Sample	Ions Score A4 Mascot	Confidence A4 Mascot	Percolator q-Value A4 Mascot	Percolator PEP A4 Mascot
CCE	FALSE	High	[R].ALVNCQYSSATFSTGER.[K]	#N/A	1xCarbamidomethyl [C5]	Q9NPD3 1xCarbamidomethyl [C74]; E9PI41 1xCarbamidomethyl [C97]	1.0563e-06	0	1	2	1	Q9NPD3	Q9NPD3 [70-86]	0	1890.87	High	106	High	0	1.069e-08
CCE	FALSE	High	[K].ALAVVYGPHEIR.[G]	#N/A			0.0215041	0.00231762	1	2	1	Q9NPD3	Q9NPD3 [48-59]	0	1324.74	High	33	High	0.0007424	0.004177
CCE	High	Master Protein	Q5RKV6	EXOSC6	Exosome complex component MTR3 OS=Homo sapiens GN=EXOSC6 PE=1 SV=1	0	8.11	9.55882	2	2	2	1	272	28.2	6.28	High		0.334	88	2
CCE	Checked	Confidence	AnnotatedSequence	#N/A	Modifications (all possible sites)	Modifications in Proteins (all Sites)	Qvality PEP	Qvality q-value	# Protein Groups	# Proteins	# PSMs	Master Protein Accessions	Positions in Master Proteins	# Missed Cleavages	Theo. MH+ [Da]	Found in Sample: [S1] F1: Sample	Ions Score A4 Mascot	Confidence A4 Mascot	Percolator q-Value A4 Mascot	Percolator PEP A4 Mascot
CCE	FALSE	High	[R].LYPVLQQSLVR.[A]	#N/A			0.00597707	0	1	1	1	Q5RKV6	Q5RKV6 [251-261]	0	1315.77	High	48	High	0	0.0008095
CCE	FALSE	High	[R].ELALALQEALEPAVR.[L]	#N/A			0.000196154	0	1	1	1	Q5RKV6	Q5RKV6 [121-135]	0	1622.91	High	65	High	0	9.587e-06
CCE	High	Master Protein	P49327	FASN	Fatty acid synthase OS=Homo sapiens GN=FASN PE=1 SV=3	0	10.653	0.876145	2	2	2	1	2511	273.3	6.44	High	Deamidated [Q1714]	0.034	107	2
CCE	Checked	Confidence	AnnotatedSequence	#N/A	Modifications (all possible sites)	Modifications in Proteins (all Sites)	Qvality PEP	Qvality q-value	# Protein Groups	# Proteins	# PSMs	Master Protein Accessions	Positions in Master Proteins	# Missed Cleavages	Theo. MH+ [Da]	Found in Sample: [S1] F1: Sample	Ions Score A4 Mascot	Confidence A4 Mascot	Percolator q-Value A4 Mascot	Percolator PEP A4 Mascot
CCE	FALSE	High	[K].TGTVSLEVR.[L]	#N/A			7.79077e-05	0	1	2	1	P49327	P49327 [928-936]	0	961.531	High	72	High	0	2.866e-06
CCE	FALSE	High	[R].FPQLDSTSFANSR.[D]	#N/A	1xDeamidated [Q3]	P49327 1xDeamidated [Q1714]; A0A0U1RQF0 1xDeamidated [Q1712]; Q6PJJ3 1xDeamidated [Q620]	0.000166914	0	1	3	1	P49327	P49327 [1712-1724]	0	1470.69	High	63	High	0	7.759e-06
CCE	High	Master Protein	Q6FHX6	FEN1	Flap endonuclease 1 OS=Homo sapiens GN=FEN1 PE=2 SV=1	0	6.067	5.78947	2	4	2	1	380	42.6	8.62	High		0.212	99	2
CCE	Checked	Confidence	AnnotatedSequence	#N/A	Modifications (all possible sites)	Modifications in Proteins (all Sites)	Qvality PEP	Qvality q-value	# Protein Groups	# Proteins	# PSMs	Master Protein Accessions	Positions in Master Proteins	# Missed Cleavages	Theo. MH+ [Da]	Found in Sample: [S1] F1: Sample	Ions Score A4 Mascot	Confidence A4 Mascot	Percolator q-Value A4 Mascot	Percolator PEP A4 Mascot
CCE	FALSE	High	[K].KLPIQEFHLSR.[I]	#N/A			0.00128335	0	1	3	1	Q6FHX6	Q6FHX6 [201-211]	1	1367.78	High	40	High	0	0.0001098
CCE	FALSE	High	[K].LIADVAPSAIR.[E]	#N/A			0.0348867	0.0023993	1	2	3	Q6FHX6	Q6FHX6 [9-19]	0	1125.66	High	46	High	0.00106	0.01273
CCE	High	Master Protein	P07954	FH	Fumarate hydratase, mitochondrial OS=Homo sapiens GN=FH PE=1 SV=3	0	29.801	15.098	5	10	5	1	510	54.6	8.76	High	Oxidation [M164]; Deamidated [Q246]	0.52	353	5
CCE	Checked	Confidence	AnnotatedSequence	#N/A	Modifications (all possible sites)	Modifications in Proteins (all Sites)	Qvality PEP	Qvality q-value	# Protein Groups	# Proteins	# PSMs	Master Protein Accessions	Positions in Master Proteins	# Missed Cleavages	Theo. MH+ [Da]	Found in Sample: [S1] F1: Sample	Ions Score A4 Mascot	Confidence A4 Mascot	Percolator q-Value A4 Mascot	Percolator PEP A4 Mascot
CCE	FALSE	High	[R].THTQDAVPLTLGQEFSGYVQQVK.[Y]	#N/A			4.19509e-07	0	1	1	1	P07954	P07954 [234-256]	0	2546.29	High	67	High	0	3.197e-09
CCE	FALSE	High	[R].AIEMLGGELGSK.[I]	#N/A	1xOxidation [M4]	P07954 1xOxidation [M164]	0.00444863	0	1	1	2	P07954	P07954 [161-172]	0	1220.62	High	44	High	0.0001125	0.001131
CCE	FALSE	High	[R].IEYDTFGELK.[V]	#N/A			0.000827573	0	1	5	2	P07954	P07954 [52-61]	0	1214.59	High	49	High	0	0.0001827
CCE	FALSE	High	[R].IYELAAGGTAVGTGLNTR.[I]	#N/A			7.33706e-08	0	1	1	2	P07954	P07954 [269-286]	0	1763.93	High	92	High	0	3.315e-10
CCE	FALSE	High	[R].AAAEVNQDYGLDPK.[I]	#N/A			0.0127056	0.00117014	1	5	2	P07954	P07954 [102-115]	0	1490.71	High	45	High	0.0003117	0.00213
CCE	FALSE	High	[R].THTQDAVPLTLGQEFSGYVQQVK.[Y]	#N/A	1xDeamidated [Q13]	P07954 1xDeamidated [Q246]	0.0709736	0.00567652	1	1	1	P07954	P07954 [234-256]	0	2547.27	High	29	High	0.001891	0.02034
CCE	High	Master Protein	Q02790	FKBP4	Peptidyl-prolyl cis-trans isomerase FKBP4 OS=Homo sapiens GN=FKBP4 PE=1 SV=3	0	39.497	21.1329	7	14	7	1	459	51.8	5.43	High	Oxidation [M20; M97; M414]	0.812	403	7
CCE	Checked	Confidence	AnnotatedSequence	#N/A	Modifications (all possible sites)	Modifications in Proteins (all Sites)	Qvality PEP	Qvality q-value	# Protein Groups	# Proteins	# PSMs	Master Protein Accessions	Positions in Master Proteins	# Missed Cleavages	Theo. MH+ [Da]	Found in Sample: [S1] F1: Sample	Ions Score A4 Mascot	Confidence A4 Mascot	Percolator q-Value A4 Mascot	Percolator PEP A4 Mascot
CCE	FALSE	High	[R].FEIGEGENLDLPYGLER.[A]	#N/A			4.07672e-08	0	1	2	1	Q02790	Q02790 [190-206]	0	1950.94	High	119	High	0	1.547e-10
CCE	FALSE	High	[K].GEHSIVYLKPSYAFGSVGK.[E]	#N/A			8.52789e-05	0	1	2	2	Q02790	Q02790 [214-232]	0	2039.06	High	50	High	0	3.228e-06
CCE	FALSE	High	[R].RGEAHLAVNDFELAR.[A]	#N/A			9.37764e-08	0	1	1	3	Q02790	Q02790 [359-373]	1	1697.87	High	75	High	0	4.575e-10
CCE	FALSE	High	[K].ATESGAQSAPLPMEGVDISPK.[Q]	#N/A	1xOxidation [M13]	F5H120 1xOxidation [M20]; Q02790 1xOxidation [M20]; B2R9U2 1xOxidation [M20]	0.0079741	0.000507491	1	3	2	Q02790	Q02790 [8-28]	0	2101.01	High	49	High	0.0003551	0.00247
CCE	FALSE	High	[K].AWDIAIATMK.[V]	#N/A	1xOxidation [M9]	F5H1U3 1xOxidation [M52]; Q02790 1xOxidation [M97]; B2R9U2 1xOxidation [M97]	0.0128683	0.00117014	1	3	2	Q02790	Q02790 [89-98]	0	1135.58	High	41	High	0.0003117	0.002165
CCE	FALSE	High	[K].LYANMFER.[L]	#N/A	1xOxidation [M5]	H0YFG2 1xOxidation [M50]; Q02790 1xOxidation [M414]; B2R9U2 1xOxidation [M414]	0.0806033	0.00629193	1	3	2	Q02790	Q02790 [410-417]	0	1059.49	High	31	High	0.002211	0.02416
CCE	FALSE	High	[K].FSFDLGK.[G]	#N/A			0.0796358	0.00629193	1	3	2	Q02790	Q02790 [77-83]	0	813.414	High	40	High	0.002211	0.02379
NCE	High	Master Protein	Q8NF17	FLJ00385	FLJ00385 protein (Fragment) OS=Homo sapiens GN=FLJ00385 PE=1 SV=1	0	5.743	3.73281	2	5	1	1	509	56.1	7.59	High	Carbamidomethyl [C360]	0.212	115	2
NCE	Checked	Confidence	Annotated Sequence	#N/A	Modifications (all possible sites)	Modifications in Proteins (all Sites)	Qvality PEP	Qvality q-value	# Protein Groups	# Proteins	# PSMs	Master Protein Accessions	Positions in Master Proteins	# Missed Cleavages	Theo. MH+ [Da]	Found in Sample: [S4] F4: Sample	Ions Score A4 Mascot	Confidence A4 Mascot	Percolator q-Value A4 Mascot	Percolator PEP A4 Mascot
NCE	FALSE	High	[K].NQVSLTCLVK.[GA]	#N/A	1xCarbamidomethyl [C7]	Q6N096 1xCarbamidomethyl [C386]; P01857 1xCarbamidomethyl [C250]; Q86TT2 1xCarbamidomethyl [C274]; P01861 1xCarbamidomethyl [C247]; Q6N097 1xCarbamidomethyl [C401]; Q6GMX6 1xCarbamidomethyl [C385]; Q6N094 1xCarbamidomethyl [C400]; P0DOX5 1xCarbamidomethyl [C369]; A8K008 1xCarbamidomethyl [C392]; A0A0A0MS08 1xCarbamidomethyl [C250]; P01859 1xCarbamidomethyl [C246]; V9HW68 1xCarbamidomethyl [C390];…	0.00815625	0	2	29	4	A8K008; Q8NF17	A8K008 [386-395]; Q8NF17 [354-363]	0	1161.63	High	47	High	0	0.0002473
NCE	FALSE	High	[R].EEQFNSTFR.[V]	#N/A			0.0842026	0.00385512	1	5	1	Q8NF17	Q8NF17 [286-294]	0	1157.52	High	32	High	0.0008933	0.007304
NCE	High	Master Protein	A0A024R321	FLNB	Filamin B, beta (Actin binding protein 278), isoform CRA_a OS=Homo sapiens GN=FLNB PE=4 SV=1	0	5.96523	0.839054	2	2	1	1	2622	280.314	5.94	High			78.4178	2
NCE	Checked	Confidence	AnnotatedSequence	#N/A	Modifications (all possible sites)	Modifications in Proteins (all Sites)	Qvality PEP	Qvality q-value	# Protein Groups	# Proteins	# PSMs	Master Protein Accessions	Positions in Master Proteins	# Missed Cleavages	Theo. MH+ [Da]	Found in Sample: [S1] F1: Sample	Ions Score A4 Mascot	Confidence A4 Mascot	Percolator q-Value A4 Mascot	Percolator PEP A4 Mascot
CCE	High	Master Protein	Q53HQ0	FLOT1	Flotillin 1 variant (Fragment) OS=Homo sapiens PE=2 SV=1	0	15.291	12.4122	4	7	4	1	427	47.3	8.09	High	Oxidation [M23; M388]	0.346	246	4
CCE	Checked	Confidence	AnnotatedSequence	#N/A	Modifications (all possible sites)	Modifications in Proteins (all Sites)	Qvality PEP	Qvality q-value	# Protein Groups	# Proteins	# PSMs	Master Protein Accessions	Positions in Master Proteins	# Missed Cleavages	Theo. MH+ [Da]	Found in Sample: [S1] F1: Sample	Ions Score A4 Mascot	Confidence A4 Mascot	Percolator q-Value A4 Mascot	Percolator PEP A4 Mascot
CCE	FALSE	High	[R].LTGVSISQVNHKPLR.[T]	#N/A			0.00450617	0	1	7	1	Q53HQ0	Q53HQ0 [411-425]	0	1648.95	High	36	High	0	0.0005609
CCE	FALSE	High	[R].AQQVAVQEQEIAR.[R]	#N/A			3.33419e-06	0	1	9	2	Q53HQ0	Q53HQ0 [262-274]	0	1469.77	High	87	High	0	2.462e-06
CCE	FALSE	High	[K].ITLVSSGSGTMGAAK.[V]	#N/A	1xOxidation [M11]	A0A140T974 1xOxidation [M51]; A2VCL5 1xOxidation [M198]; A0A140T9R1 1xOxidation [M318]; Q53HQ0 1xOxidation [M388]; Q6IB58 1xOxidation [M388]; Q5ST80 1xOxidation [M388]; A0A140T9W4 1xOxidation [M147]	0.0128683	0.00117014	1	7	2	Q53HQ0	Q53HQ0 [378-392]	0	1395.71	High	51	High	0.0003117	0.002178
CCE	FALSE	High	[R].SPPVMVAGGR.[V]	#N/A	1xOxidation [M5]	A2AB13 1xOxidation [M23]; A2AB12 1xOxidation [M23]; A2AB11 1xOxidation [M23]; Q53HQ0 1xOxidation [M23]; A2AB10 1xOxidation [M23]; Q5ST80 1xOxidation [M23]; A0A0G2JJQ6 1xOxidation [M23]	0.038073	0.0023993	1	7	2	Q53HQ0	Q53HQ0 [19-28]	0	986.509	High	36	High	0.009942	0.1158
CCE	High	Master Protein	E7EMK3	FLOT2	Flotillin-2 OS=Homo sapiens GN=FLOT2 PE=1 SV=1	0	8.163	6.62526	2	3	2	1	483	53.1	5.24	High		0.141	102	2
CCE	Checked	Confidence	AnnotatedSequence	#N/A	Modifications (all possible sites)	Modifications in Proteins (all Sites)	Qvality PEP	Qvality q-value	# Protein Groups	# Proteins	# PSMs	Master Protein Accessions	Positions in Master Proteins	# Missed Cleavages	Theo. MH+ [Da]	Found in Sample: [S1] F1: Sample	Ions Score A4 Mascot	Confidence A4 Mascot	Percolator q-Value A4 Mascot	Percolator PEP A4 Mascot
CCE	FALSE	High	[R].LLAELPASVHALTGVDLSK.[I]	#N/A			0.00489867	0	1	4	1	E7EMK3	E7EMK3 [453-471]	0	1934.1	High	37	High	0	0.0006252
CCE	FALSE	High	[K].VDEIVVLSGDNSK.[V]	#N/A			0.000218911	0	1	4	2	E7EMK3	E7EMK3 [433-445]	0	1374.71	High	56	High	0	1.39e-05
NCE	High	Master Protein	P02751	FN1	Fibronectin OS=Homo sapiens GN=FN1 PE=1 SV=4	0	24.026	3.35289	6	7	6	1	2386	262.5	5.71	High	Carbamidomethyl [C401]	0.133	249	6
	Confidence	Annotated Sequence	Modifications (all possible sites)	Modifications in Proteins (all Sites)	Qvality PEP	Qvality q-value	# Protein Groups	# Proteins	# PSMs	Master Protein Accessions	Positions in Master Proteins	# Missed Cleavages	Theo. MH+ [Da]	Found in Sample: [S4] F4: Sample	Ions Score A4 Mascot	Confidence A4 Mascot	Percolator q-Value A4 Mascot	Percolator PEP A4 Mascot
	High	[K].YSFCTDHTVLVQTR.[G]	1xCarbamidomethyl [C4]	A0A024R462 1xCarbamidomethyl [C401]; B7ZLE5 1xCarbamidomethyl [C401]; Q6MZF4 1xCarbamidomethyl [C490]; P02751 1xCarbamidomethyl [C401]; Q6MZM7 1xCarbamidomethyl [C148]	0.00651639	0	1	5	1	P02751	P02751 [398-411]	0	1726.82	High	41	High	0	0.0001793
	High	[R].SSPVVIDASTAIDAPSNLR.[F]			2.19077e-05	0	1	19	2	P02751	P02751 [1892-1910]	0	1913	High	87	High	0	4.191e-08
	High	[R].DLQFVEVTDVK.[V]			0.00164994	0	1	5	1	P02751	P02751 [912-922]	0	1292.67	High	65	High	0	2.397e-05
	High	[R].VDVIPVNLPGEHGQR.[L]			0.00163388	0	1	5	1	P02751	P02751 [939-953]	0	1629.87	High	58	High	0	2.356e-05
	High	[R].LTVGLTR.[R]			0.110088	0.00573369	1	4	1	P02751	P02751 [1029-1035]	0	759.472	High	44	High	0.001445	0.01127
	High	[R].SYTITGLQPGTDYK.[I]			0.15103	0.00832157	1	18	1	P02751	P02751 [1867-1880]	0	1543.76	High	32	High	0.002037	0.01968
CCE	High	Master Protein	B4DT31	FUBP1	cDNA FLJ53425, highly similar to Far upstream element-binding protein 1 OS=Homo sapiens PE=2 SV=1	0	14.285	6.31579	3	3	3	1	665	69.8	7.36	High		0.199	165	3
CCE	Checked	Confidence	AnnotatedSequence	#N/A	Modifications (all possible sites)	Modifications in Proteins (all Sites)	Qvality PEP	Qvality q-value	# Protein Groups	# Proteins	# PSMs	Master Protein Accessions	Positions in Master Proteins	# Missed Cleavages	Theo. MH+ [Da]	Found in Sample: [S1] F1: Sample	Ions Score A4 Mascot	Confidence A4 Mascot	Percolator q-Value A4 Mascot	Percolator PEP A4 Mascot
CCE	FALSE	High	[K].IGGDAGTSLNSNDYGYGGQK.[R]	#N/A			4.42985e-06	0	1	7	1	B4DT31	B4DT31 [45-64]	0	1973.88	High	87	High	0	6.859e-08
CCE	FALSE	High	[K].IQIAPDSGGLPER.[S]	#N/A			0.00087706	0	1	7	1	B4DT31	B4DT31 [155-167]	0	1352.72	High	77	High	0	6.688e-05
CCE	FALSE	High	[R].FAVGIVIGR.[N]	#N/A			0.00772302	0.000507491	1	8	1	B4DT31	B4DT31 [306-314]	0	931.572	High	49	High	0.0001125	0.001131
CCE	High	Master Protein	Q13344	FUS	Fus-like protein (Fragment) OS=Homo sapiens PE=2 SV=1	0.00189304	2.56826	6.81818	2	4	2	1	528	53.345	9.42	High	Oxidation [M324; M467]		93	2
CCE	Checked	Confidence	Annotated Sequence	#N/A	Modifications (all possible sites)	Modifications in Proteins (all Sites)	Qvality PEP	Qvality q-value	# Protein Groups	# Proteins	# PSMs	Master Protein Accessions	Positions in Master Proteins	# Missed Cleavages	Theo. MH+ [Da]	Found in Sample: [S7] F7: Sample	Ions Score A4 Mascot	Confidence A4 Mascot	Percolator q-Value A4 Mascot	Percolator PEP A4 Mascot
WCE	High	Master Protein	K7EJU1	GFAP	Glial fibrillary acidic protein (Fragment) OS=Homo sapiens GN=GFAP PE=1 SV=1	0	11.469	12.9032	3	49	1	1	248	28.4	5.67	High	Deamidated [N213]	0.413	1651	3
WCE	Checked	Confidence	Annotated Sequence	#N/A	Modifications (all possible sites)	Modifications in Proteins (all Sites)	Qvality PEP	Qvality q-value	# Protein Groups	# Proteins	# PSMs	Master Protein Accessions	Positions in Master Proteins	# Missed Cleavages	Theo. MH+ [Da]	Found in Sample: [S7] F7: Sample	Ions Score A4 Mascot	Confidence A4 Mascot	Percolator q-Value A4 Mascot	Percolator PEP A4 Mascot
WCE	FALSE	High	[-].XALDIEIATYR.[K]	#N/A			3.50182e-06	0	6	37	180	K7EJU1; Q6KB66; P08729; H6VRG2; P19013; P05787	K7EJU1 ; Q6KB66 ; P08729 ; H6VRG2 ; P19013 ; P05787	0	1277.71	High	88	High	0	2.419e-08
WCE	FALSE	High	[R].KIHEEEYQDLLNVK.[L]	#N/A	1xDeamidated [N12]	K7EJU1 1xDeamidated [N213]	0.0427753	0.00410385	1	1	1	K7EJU1	K7EJU1 [202-215]	1	1758.89	High	31	High	0.00108	0.007456
WCE	FALSE	High	[R].FLEQQNK.[LAMVI]	#N/A			0.0857199	0.0076056	17	59	3	P12035; K7EJU1; V9HWE1; O95678; P02538; B4DN72; Q5XKE5; P50446; P78386; Q8BGZ7; Q5XQN5; Q6ISB0; P08729; Q8N1N4-2; P04259; P05787; P13647	P12035 [218-224]; K7EJU1 [89-95]; V9HWE1 [123-129]; O95678 [169-175]; P02538 [183-189]; B4DN72 [126-132]; Q5XKE5 [162-168]; P50446 [172-178]; P78386 [143-149]; Q8BGZ7 [170-176]; Q5XQN5 [189-195]; Q6ISB0 [185-191]; P08729 [111-117]; Q8N1N4-2 [131-137]; P04259 [183-189]; P05787 [111-117]; P13647 [188-194]	0	906.468	High	31	High	0.002371	0.01883
CCE	High	Master Protein	A8K335	GGH	cDNA FLJ76254, highly similar to Homo sapiens gamma-glutamyl hydrolase (GGH), mRNA OS=Homo sapiens PE=2 SV=1	0	19.672	11.3208	3	6	3	1	318	36	7.42	High		0.585	207	3
CCE	Checked	Confidence	AnnotatedSequence	#N/A	Modifications (all possible sites)	Modifications in Proteins (all Sites)	Qvality PEP	Qvality q-value	# Protein Groups	# Proteins	# PSMs	Master Protein Accessions	Positions in Master Proteins	# Missed Cleavages	Theo. MH+ [Da]	Found in Sample: [S1] F1: Sample	Ions Score A4 Mascot	Confidence A4 Mascot	Percolator q-Value A4 Mascot	Percolator PEP A4 Mascot
CCE	FALSE	High	[K].TAFYLAEFFVNEAR.[K]	#N/A			1.65998e-06	0	1	2	4	A8K335	A8K335 [267-280]	0	1677.83	High	79	High	0	8.369e-08
CCE	FALSE	High	[R].YYIAASYVK.[Y]	#N/A			0.0166961	0.00198537	1	3	1	A8K335	A8K335 [54-62]	0	1077.56	High	43	High	0.0005369	0.003021
CCE	FALSE	High	[R].LDLTEKDYEILFK.[S]	#N/A			0.0207045	0.00219457	1	3	1	A8K335	A8K335 [76-88]	1	1626.86	High	29	High	0.0006745	0.003994
CCE	High	Master Protein	P63096	GNAI1	Guanine nucleotide-binding protein G(i) subunit alpha-1 OS=Homo sapiens GN=GNAI1 PE=1 SV=2	0	17.489	14.4068	4	7	1	1	354	40.3	5.97	High	Carbamidomethyl [C325]	0.624	210	4
CCE	Checked	Confidence	AnnotatedSequence	#N/A	Modifications (all possible sites)	Modifications in Proteins (all Sites)	Qvality PEP	Qvality q-value	# Protein Groups	# Proteins	# PSMs	Master Protein Accessions	Positions in Master Proteins	# Missed Cleavages	Theo. MH+ [Da]	Found in Sample: [S1] F1: Sample	Ions Score A4 Mascot	Confidence A4 Mascot	Percolator q-Value A4 Mascot	Percolator PEP A4 Mascot
CCE	FALSE	High	[K].EIYTHFTCATDTK.[N]	#N/A	1xCarbamidomethyl [C8]	B3KX51 1xCarbamidomethyl [C274]; P04899 1xCarbamidomethyl [C326]; B3KP24 1xCarbamidomethyl [C245]; Q6LCB5 1xCarbamidomethyl [C128]; P08754 1xCarbamidomethyl [C325]; P63096 1xCarbamidomethyl [C325]; Q96C71 1xCarbamidomethyl [C326]	2.14135e-05	0	3	7	2	P04899; P08754; P63096	P04899 [319-331]; P08754 [318-330]; P63096 [318-330]	0	1586.72	High	68	High	0	5.352e-07
CCE	FALSE	High	[K].TTGIVETHFTFK.[ND]	#N/A			0.000516631	0	4	14	2	A0A142CHG9; P04899; P08754; P63096	A0A142CHG9 [182-193]; P04899 [182-193]; P08754 [181-192]; P63096 [181-192]	0	1380.72	High	44	High	0	3.365e-05
CCE	FALSE	High	[RK].ILLLGAGESGK.[S]	#N/A			0.00081696	0	4	30	4	A0A142CHG9; P04899; P08754; P63096	A0A142CHG9 [36-46]; P04899 [36-46]; P08754 [36-46]; P63096 [36-46]	0	1057.63	High	60	High	0	6.1e-05
CCE	FALSE	High	[R].IAQPNYIPTQQDVLR.[T]	#N/A			0.0163815	0.00198537	1	2	1	P63096	P63096 [162-176]	0	1755.94	High	42	High	0.0005369	0.002951
WCE	High	Master Protein	P63096	GNAI1	Guanine nucleotide-binding protein G(i) subunit alpha-1 OS=Homo sapiens GN=GNAI1 PE=1 SV=2	0	16.164	16.9492	5	8	1	1	354	40.3	5.97	High	Carbamidomethyl [C254; C325]	0.833	214	5
WCE	Checked	Confidence	Annotated Sequence	#N/A	Modifications (all possible sites)	Modifications in Proteins (all Sites)	Qvality PEP	Qvality q-value	# Protein Groups	# Proteins	# PSMs	Master Protein Accessions	Positions in Master Proteins	# Missed Cleavages	Theo. MH+ [Da]	Found in Sample: [S7] F7: Sample	Ions Score A4 Mascot	Confidence A4 Mascot	Percolator q-Value A4 Mascot	Percolator PEP A4 Mascot
WCE	FALSE	High	[RK].ILLLGAGESGK.[S]	#N/A			0.000843298	0	3	30	4	P04899; P08754; P63096	P04899 [36-46]; P08754 [36-46]; P63096 [36-46]	0	1057.63	High	76	High	0	3.824e-05
WCE	FALSE	High	[K].TTGIVETHFTFK.[ND]	#N/A			0.000162759	0	3	14	2	P04899; P08754; P63096	P04899 [182-193]; P08754 [181-192]; P63096 [181-192]	0	1380.72	High	56	High	0	4.178e-06
WCE	FALSE	High	[K].EIYTHFTCATDTK.[N]	#N/A	1xCarbamidomethyl [C8]	B3KX51 1xCarbamidomethyl [C274]; P04899 1xCarbamidomethyl [C326]; B3KP24 1xCarbamidomethyl [C245]; Q6LCB5 1xCarbamidomethyl [C128]; P08754 1xCarbamidomethyl [C325]; P63096 1xCarbamidomethyl [C325]; Q96C71 1xCarbamidomethyl [C326]	0.0215107	0.00099219	3	7	1	P04899; P08754; P63096	P04899 [319-331]; P08754 [318-330]; P63096 [318-330]	0	1586.72	High	29	High	0.0002572	0.002953
WCE	FALSE	High	[K].LFDSICNNK.[W]	#N/A	1xCarbamidomethyl [C6]	A0A142CHG9 1xCarbamidomethyl [C255]; B3KX51 1xCarbamidomethyl [C203]; Q6AWC5 1xCarbamidomethyl [C14]; P04899 1xCarbamidomethyl [C255]; B3KP24 1xCarbamidomethyl [C174]; Q6LCB5 1xCarbamidomethyl [C57]; P08754 1xCarbamidomethyl [C254]; P63096 1xCarbamidomethyl [C254]; Q96C71 1xCarbamidomethyl [C255]	0.0503102	0.00459912	3	9	2	P04899; P08754; P63096	P04899 [250-258]; P08754 [249-257]; P63096 [249-257]	0	1110.52	High	36	High	0.001273	0.009236
WCE	FALSE	High	[R].IAQPNYIPTQQDVLR.[T]	#N/A			0.0749059	0.00691845	1	2	1	P63096	P63096 [162-176]	0	1755.94	High	39	High	0.002203	0.01573
WCE	High	Master Protein	P08754	GNAI3	Guanine nucleotide-binding protein G(k) subunit alpha OS=Homo sapiens GN=GNAI3 PE=1 SV=3	0	16.822	16.9492	5	9	1	1	354	40.5	5.69	High	Carbamidomethyl [C254; C325]	0.833	263	5
WCE	Checked	Confidence	Annotated Sequence	#N/A	Modifications (all possible sites)	Modifications in Proteins (all Sites)	Qvality PEP	Qvality q-value	# Protein Groups	# Proteins	# PSMs	Master Protein Accessions	Positions in Master Proteins	# Missed Cleavages	Theo. MH+ [Da]	Found in Sample: [S7] F7: Sample	Ions Score A4 Mascot	Confidence A4 Mascot	Percolator q-Value A4 Mascot	Percolator PEP A4 Mascot
WCE	FALSE	High	[RK].ILLLGAGESGK.[S]	#N/A			0.000843298	0	3	30	4	P04899; P08754; P63096	P04899 [36-46]; P08754 [36-46]; P63096 [36-46]	0	1057.63	High	76	High	0	3.824e-05
WCE	FALSE	High	[K].TTGIVETHFTFK.[ND]	#N/A			0.000162759	0	3	14	2	P04899; P08754; P63096	P04899 [182-193]; P08754 [181-192]; P63096 [181-192]	0	1380.72	High	56	High	0	4.178e-06
WCE	FALSE	High	[K].EIYTHFTCATDTK.[N]	#N/A	1xCarbamidomethyl [C8]	B3KX51 1xCarbamidomethyl [C274]; P04899 1xCarbamidomethyl [C326]; B3KP24 1xCarbamidomethyl [C245]; Q6LCB5 1xCarbamidomethyl [C128]; P08754 1xCarbamidomethyl [C325]; P63096 1xCarbamidomethyl [C325]; Q96C71 1xCarbamidomethyl [C326]	0.0215107	0.00099219	3	7	1	P04899; P08754; P63096	P04899 [319-331]; P08754 [318-330]; P63096 [318-330]	0	1586.72	High	29	High	0.0002572	0.002953
WCE	FALSE	High	[R].ISQSNYIPTQQDVLR.[T]	#N/A			0.0241648	0.00126136	1	1	2	P08754	P08754 [162-176]	0	1761.91	High	64	High	0.001273	0.009236
WCE	FALSE	High	[K].LFDSICNNK.[W]	#N/A	1xCarbamidomethyl [C6]	A0A142CHG9 1xCarbamidomethyl [C255]; B3KX51 1xCarbamidomethyl [C203]; Q6AWC5 1xCarbamidomethyl [C14]; P04899 1xCarbamidomethyl [C255]; B3KP24 1xCarbamidomethyl [C174]; Q6LCB5 1xCarbamidomethyl [C57]; P08754 1xCarbamidomethyl [C254]; P63096 1xCarbamidomethyl [C254]; Q96C71 1xCarbamidomethyl [C255]	0.0503102	0.00459912	3	9	2	P04899; P08754; P63096	P04899 [250-258]; P08754 [249-257]; P63096 [249-257]	0	1110.52	High	36	High	0.001273	0.009236
CCE	High	Master Protein	A0A142CHG9	GNAO1	GO2-q chimeric G-protein OS=Homo sapiens PE=2 SV=1	0	10.329	10.7345	3	5	1	1	354	40.2	6.05	High		0.35	131	3
CCE	Checked	Confidence	AnnotatedSequence	#N/A	Modifications (all possible sites)	Modifications in Proteins (all Sites)	Qvality PEP	Qvality q-value	# Protein Groups	# Proteins	# PSMs	Master Protein Accessions	Positions in Master Proteins	# Missed Cleavages	Theo. MH+ [Da]	Found in Sample: [S1] F1: Sample	Ions Score A4 Mascot	Confidence A4 Mascot	Percolator q-Value A4 Mascot	Percolator PEP A4 Mascot
CCE	FALSE	High	[K].TTGIVETHFTFK.[ND]	#N/A			0.000516631	0	4	14	2	A0A142CHG9; P04899; P08754; P63096	A0A142CHG9 [182-193]; P04899 [182-193]; P08754 [181-192]; P63096 [181-192]	0	1380.72	High	44	High	0	3.365e-05
CCE	FALSE	High	[RK].ILLLGAGESGK.[S]	#N/A			0.00081696	0	4	30	4	A0A142CHG9; P04899; P08754; P63096	A0A142CHG9 [36-46]; P04899 [36-46]; P08754 [36-46]; P63096 [36-46]	0	1057.63	High	60	High	0	6.1e-05
CCE	FALSE	High	[R].IGAADYQPTEQDILR.[T]	#N/A			0.0772646	0.00617126	1	6	1	A0A142CHG9	A0A142CHG9 [163-177]	0	1689.84	High	42	High	0.002195	0.02282
CCE	High	Master Protein	Q5JWF2	GNAS	Guanine nucleotide-binding protein G(s) subunit alpha isoforms XLas OS=Homo sapiens GN=GNAS PE=1 SV=2	0	4.95885	2.31437	2	3	1	1	1037	110.956	5.03	High			81.2113	2
CCE	Checked	Confidence	AnnotatedSequence	#N/A	Modifications (all possible sites)	Modifications in Proteins (all Sites)	Qvality PEP	Qvality q-value	# Protein Groups	# Proteins	# PSMs	Master Protein Accessions	Positions in Master Proteins	# Missed Cleavages	Theo. MH+ [Da]	Found in Sample: [S1] F1: Sample	Ions Score A4 Mascot	Confidence A4 Mascot	Percolator q-Value A4 Mascot	Percolator PEP A4 Mascot
CCE	High	Master Protein	A0A024R056	GNB1	Guanine nucleotide binding protein (G protein), beta polypeptide 1, isoform CRA_a OS=Homo sapiens GN=GNB1 PE=2 SV=1	0	6.165	6.47059	2	3	2	1	340	37.4	6	High	Oxidation [M61]	0.359	130	2
CCE	Checked	Confidence	AnnotatedSequence	#N/A	Modifications (all possible sites)	Modifications in Proteins (all Sites)	Qvality PEP	Qvality q-value	# Protein Groups	# Proteins	# PSMs	Master Protein Accessions	Positions in Master Proteins	# Missed Cleavages	Theo. MH+ [Da]	Found in Sample: [S1] F1: Sample	Ions Score A4 Mascot	Confidence A4 Mascot	Percolator q-Value A4 Mascot	Percolator PEP A4 Mascot
CCE	FALSE	High	[K].LIIWDSYTTNK.[VM]	#N/A			0.00116499	0	1	11	2	A0A024R056	A0A024R056 [79-89]	0	1353.7	High	62	High	0	9.659e-05
CCE	FALSE	High	[K].IYAMHWGTDSR.[L]	#N/A	1xOxidation [M4]	C9JXA5 1xOxidation [M61]; B1AKQ8 1xOxidation [M61]; B2R6K4 1xOxidation [M61]; F6X3N5 1xOxidation [M48]; A0A024R056 1xOxidation [M61]; C9JIS1 1xOxidation [M61]; F6UT28 1xOxidation [M61]; C9JZN1 1xOxidation [M61]; P62879 1xOxidation [M61]; E7EP32 1xOxidation [M17]	0.0321615	0.0023993	1	10	1	A0A024R056	A0A024R056 [58-68]	0	1352.61	High	49	High	0.0008333	0.007078
WCE	High	Master Protein	P35052	GPC1	Glypican-1 OS=Homo sapiens GN=GPC1 PE=1 SV=2	0	8.547	4.48029	2	3	2	1	558	61.6	7.3	High	Oxidation [M99]	0.145	144	2
WCE	Checked	Confidence	Annotated Sequence	#N/A	Modifications (all possible sites)	Modifications in Proteins (all Sites)	Qvality PEP	Qvality q-value	# Protein Groups	# Proteins	# PSMs	Master Protein Accessions	Positions in Master Proteins	# Missed Cleavages	Theo. MH+ [Da]	Found in Sample: [S7] F7: Sample	Ions Score A4 Mascot	Confidence A4 Mascot	Percolator q-Value A4 Mascot	Percolator PEP A4 Mascot
WCE	FALSE	High	[R].SFVQGLGVASDVVR.[K]	#N/A			5.43494e-05	0	1	5	2	P35052	P35052 [222-235]	0	1433.77	High	85	High	0	9.57e-07
WCE	FALSE	High	[R].VLQAMLATQLR.[S]	#N/A	1xOxidation [M5]	Q53EX3 1xOxidation [M99]; H7BZE9 1xOxidation [M27]; Q59GI7 1xOxidation [M65]; H7C024 1xOxidation [M27]; C9J4Y6 1xOxidation [M49]; P35052 1xOxidation [M99]; A0A024R4D5 1xOxidation [M27]; H7C410 1xOxidation [M27]	0.0215107	0.00099219	1	8	1	P35052	P35052 [95-105]	0	1259.71	High	48	High	0.0002572	0.002966
CCE	High	Master Protein	Q12849	GRSF1	G-rich sequence factor 1 OS=Homo sapiens GN=GRSF1 PE=1 SV=3	0	6.578	5.625	3	4	3	1	480	53.1	6.19	High		0.25	85	3
CCE	Checked	Confidence	AnnotatedSequence	#N/A	Modifications (all possible sites)	Modifications in Proteins (all Sites)	Qvality PEP	Qvality q-value	# Protein Groups	# Proteins	# PSMs	Master Protein Accessions	Positions in Master Proteins	# Missed Cleavages	Theo. MH+ [Da]	Found in Sample: [S1] F1: Sample	Ions Score A4 Mascot	Confidence A4 Mascot	Percolator q-Value A4 Mascot	Percolator PEP A4 Mascot
CCE	FALSE	High	[K].IASFPTAK.[Y]	#N/A			0.0106298	0.00117014	1	10	2	Q12849	Q12849 [341-348]	0	834.472	High	52	High	0.0003117	0.001694
CCE	FALSE	High	[K].SSPVVNDGVVR.[L]	#N/A			0.0453153	0.00332811	1	11	1	Q12849	Q12849 [243-253]	0	1128.6	High	47	High	0.001033	0.01107
CCE	FALSE	High	[R].YIEIFPSR.[R]	#N/A			0.0542129	0.00382996	1	10	1	Q12849	Q12849 [318-325]	0	1024.55	High	33	High	0.001259	0.01409
WCE	High	Master Protein	Q12849	GRSF1	G-rich sequence factor 1 OS=Homo sapiens GN=GRSF1 PE=1 SV=3	0	18.08	14.5833	7	10	7	1	480	53.1	6.19	High	Oxidation [M302; M431]; Deamidated [Q296]	0.682	253	7
WCE	Checked	Confidence	Annotated Sequence	#N/A	Modifications (all possible sites)	Modifications in Proteins (all Sites)	Qvality PEP	Qvality q-value	# Protein Groups	# Proteins	# PSMs	Master Protein Accessions	Positions in Master Proteins	# Missed Cleavages	Theo. MH+ [Da]	Found in Sample: [S7] F7: Sample	Ions Score A4 Mascot	Confidence A4 Mascot	Percolator q-Value A4 Mascot	Percolator PEP A4 Mascot
WCE	FALSE	High	[R].NGENGIHFLLNR.[D]	#N/A			0.000269628	0	1	10	1	Q12849	Q12849 [177-188]	0	1383.71	High	64	High	0	8.254e-06
WCE	FALSE	High	[R].KTGEAYVQFEEPEMANQALLK.[H]	#N/A	1xOxidation [M14]	A0A024RD99 1xOxidation [M140]; B7Z3R7 1xOxidation [M270]; F5H5I6 1xOxidation [M246]; B7Z2D8 1xOxidation [M184]; Q12849 1xOxidation [M302]; H0YAK1 1xOxidation [M275]; B3KW50 1xOxidation [M281]; H0Y8R1 1xOxidation [M239]; B7Z5F9 1xOxidation [M215]; B3KP14 1xOxidation [M234]	0.0169287	0.000351476	1	10	1	Q12849	Q12849 [289-309]	1	2412.18	High	43	High	0.0001372	0.00215
WCE	FALSE	High	[K].SSPVVNDGVVR.[L]	#N/A			0.0266468	0.00126136	1	11	2	Q12849	Q12849 [243-253]	0	1128.6	High	51	High	0.002097	0.01374
WCE	FALSE	High	[R].ITMEYSSSGK.[A]	#N/A	1xOxidation [M3]	A0A024RD99 1xOxidation [M269]; B7Z3R7 1xOxidation [M399]; F5H5I6 1xOxidation [M375]; B7Z2D8 1xOxidation [M313]; Q12849 1xOxidation [M431]; H0YAK1 1xOxidation [M404]; B3KW50 1xOxidation [M410]; H0Y8R1 1xOxidation [M368]; B7Z5F9 1xOxidation [M344]; B3KP14 1xOxidation [M363]	0.0306566	0.00156372	1	10	1	Q12849	Q12849 [429-438]	0	1118.5	High	50	High	0.0004253	0.004767
WCE	FALSE	High	[K].IASFPTAK.[Y]	#N/A			0.0367797	0.00241636	1	10	2	Q12849	Q12849 [341-348]	0	834.472	High	48	High	0.001904	0.01329
WCE	FALSE	High	[R].YIEIFPSR.[R]	#N/A			0.0710368	0.006493	1	10	2	Q12849	Q12849 [318-325]	0	1024.55	High	40	High	0.002131	0.01461
WCE	FALSE	High	[K].TGEAYVQFEEPEMANQALLK.[H]	#N/A	1xDeamidated [Q7]; 1xOxidation [M13]	A0A024RD99 1xDeamidated [Q134]; 1xOxidation [M140]; B7Z3R7 1xDeamidated [Q264]; 1xOxidation [M270]; F5H5I6 1xDeamidated [Q240]; 1xOxidation [M246]; B7Z2D8 1xDeamidated [Q178]; 1xOxidation [M184]; Q12849 1xDeamidated [Q296]; 1xOxidation [M302]; H0YAK1 1xDeamidated [Q269]; 1xOxidation [M275]; B3KW50 1xDeamidated [Q275]; 1xOxidation [M281]; H0Y8R1 1xDeamidated [Q233]; 1xOxidation [M239]; B7Z5F9 1xDe…	0.114473	0.00986313	1	10	1	Q12849	Q12849 [290-309]	0	2285.06	High	28	High	0.003325	0.02802
CCE	High	Master Protein	B2RDP6	GRWD1	cDNA, FLJ96709, highly similar to Homo sapiens glutamate rich WD repeat protein GRWD (GRWD), mRNA OS=Homo sapiens PE=2 SV=1	0	14.588	15.9193	4	7	4	1	446	49.4	4.92	High	Deamidated [Q405; Q406]	0.585	153	4
CCE	Checked	Confidence	AnnotatedSequence	#N/A	Modifications (all possible sites)	Modifications in Proteins (all Sites)	Qvality PEP	Qvality q-value	# Protein Groups	# Proteins	# PSMs	Master Protein Accessions	Positions in Master Proteins	# Missed Cleavages	Theo. MH+ [Da]	Found in Sample: [S1] F1: Sample	Ions Score A4 Mascot	Confidence A4 Mascot	Percolator q-Value A4 Mascot	Percolator PEP A4 Mascot
CCE	FALSE	High	[R].DPEAGDVEADPGLADLPQQLLFVHQGETELK.[E]	#N/A	1xDeamidated [Q18; Q19]	Q9BQ67 1xDeamidated [Q405; Q406]; Q8NCK5 1xDeamidated [Q405; Q406]; Q8TCJ8 1xDeamidated [Q405; Q406]; B2RDP6 1xDeamidated [Q405; Q406]	0.00079102	0	1	4	2	B2RDP6	B2RDP6 [388-418]	0	3332.62	High	46	High	0	5.877e-05
CCE	FALSE	High	[R].REPFLLSGGDDGALK.[I]	#N/A			1.34513e-05	0	1	5	2	B2RDP6	B2RDP6 [319-333]	1	1574.82	High	61	High	0	1.232e-06
CCE	FALSE	High	[R].LLQVVEEPQALAAFLR.[D]	#N/A			0.0385507	0.0023993	1	5	1	B2RDP6	B2RDP6 [183-198]	0	1797.03	High	35	High	0.0008333	0.00896
CCE	FALSE	High	[K].GQVEVFALR.[R]	#N/A			0.0616778	0.00485456	1	5	2	B2RDP6	B2RDP6 [173-181]	0	1018.57	High	30	High	0.001683	0.01679
CCE	High	Master Protein	Q8IYD1	GSPT2	Eukaryotic peptide chain release factor GTP-binding subunit ERF3B OS=Homo sapiens GN=GSPT2 PE=1 SV=2	0	8.841	5.41401	2	2	2	1	628	68.8	5.43	High	Oxidation [M298]	0.136	75	2
CCE	Checked	Confidence	AnnotatedSequence	#N/A	Modifications (all possible sites)	Modifications in Proteins (all Sites)	Qvality PEP	Qvality q-value	# Protein Groups	# Proteins	# PSMs	Master Protein Accessions	Positions in Master Proteins	# Missed Cleavages	Theo. MH+ [Da]	Found in Sample: [S1] F1: Sample	Ions Score A4 Mascot	Confidence A4 Mascot	Percolator q-Value A4 Mascot	Percolator PEP A4 Mascot
CCE	FALSE	High	[K].HFTILDAPGHK.[S]	#N/A			0.000854711	0	1	8	1	Q8IYD1	Q8IYD1 [282-292]	0	1235.65	High	42	High	0	6.464e-05
CCE	FALSE	High	[K].SFVPNMIGGASQADLAVLVISAR.[K]	#N/A	1xOxidation [M6]	B2RCT6 1xOxidation [M169]; Q7KZX8 1xOxidation [M168]; P15170 1xOxidation [M169]; H3BR35 1xOxidation [M175]; B4DQM6 1xOxidation [M215]; A8K2W7 1xOxidation [M169]; Q8IYD1 1xOxidation [M298]	0.000376532	0	1	7	1	Q8IYD1	Q8IYD1 [293-315]	0	2332.23	High	58	High	0	2.232e-05
CCE	High	Master Protein	X5DR03	GSTM1	Glutathione S-transferase mu 1 isoform B (Fragment) OS=Homo sapiens GN=GSTM1 PE=2 SV=1	0	9.237	12.3853	2	4	2	1	218	25.7	6.7	High	Oxidation [M3]	0.292	131	2
CCE	Checked	Confidence	AnnotatedSequence	#N/A	Modifications (all possible sites)	Modifications in Proteins (all Sites)	Qvality PEP	Qvality q-value	# Protein Groups	# Proteins	# PSMs	Master Protein Accessions	Positions in Master Proteins	# Missed Cleavages	Theo. MH+ [Da]	Found in Sample: [S1] F1: Sample	Ions Score A4 Mascot	Confidence A4 Mascot	Percolator q-Value A4 Mascot	Percolator PEP A4 Mascot
CCE	FALSE	High	[K].LGLDFPNLPYLIDGAHK.[I]	#N/A			1.93115e-05	0	1	9	2	X5DR03	X5DR03 [53-69]	0	1883.01	High	71	High	0	4.676e-07
CCE	FALSE	High	[M].PMILGYWDIR.[G]	#N/A	1xOxidation [M2]	E7EWW9 1xOxidation [M3]; X5D932 1xOxidation [M3]; X5DR03 1xOxidation [M3]; X5DNN9 1xOxidation [M3]; H3BQT3 1xOxidation [M3]; X5D7U4 1xOxidation [M3]; B9ZVX7 1xOxidation [M3]	0.00828608	0.000741879	1	7	2	X5DR03	X5DR03 [2-11]	0	1279.65	High	57	High	0.0001649	0.001239
CCE	High	Master Protein	B2R983	GSTO1	cDNA, FLJ94267, highly similar to Homo sapiens glutathione S-transferase omega 1 (GSTO1), mRNA OS=Homo sapiens PE=2 SV=1	0	14.445	16.5975	4	6	4	1	241	27.5	6.6	High	Oxidation [M115]	1.054	126	4
CCE	Checked	Confidence	AnnotatedSequence	#N/A	Modifications (all possible sites)	Modifications in Proteins (all Sites)	Qvality PEP	Qvality q-value	# Protein Groups	# Proteins	# PSMs	Master Protein Accessions	Positions in Master Proteins	# Missed Cleavages	Theo. MH+ [Da]	Found in Sample: [S1] F1: Sample	Ions Score A4 Mascot	Confidence A4 Mascot	Percolator q-Value A4 Mascot	Percolator PEP A4 Mascot
CCE	FALSE	High	[K].GSAPPGPVPEGSIR.[I]	#N/A			0.00436368	0	1	2	1	B2R983	B2R983 [12-25]	0	1320.69	High	57	High	0	0.0005413
CCE	FALSE	High	[R].HEVININLK.[N]	#N/A			0.00182969	0	1	4	1	B2R983	B2R983 [49-57]	0	1079.62	High	44	High	0	0.0001749
CCE	FALSE	High	[K].LLPDDPYEK.[A]	#N/A			0.00855527	0.000741879	1	4	2	B2R983	B2R983 [102-110]	0	1089.55	High	36	High	0.0001649	0.001283
CCE	FALSE	High	[K].MILELFSK.[V]	#N/A			0.0251752	0.00231762	1	4	1	B2R983	B2R983 [115-122]	0	980.549	High	35	High	0.0007424	0.00513
CCE	FALSE	High	[K].MILELFSK.[V]	#N/A	1xOxidation [M1]	Q5TA01 1xOxidation [M87]; V9HWG9 1xOxidation [M115]; Q5TA02 1xOxidation [M87]; B2R983 1xOxidation [M115]	0.0274928	0.00231762	1	4	1	B2R983	B2R983 [115-122]	0	996.543	High	37	High	0.0007855	0.005756
CCE	High	Master Protein	X5DR09	GTF2I	General transcription factor IIi isoform A (Fragment) OS=Homo sapiens GN=GTF2I PE=2 SV=1	0	5.46841	2.10421	2	2	2	1	998	112.346	6.39	High	Oxidation [M102]		74.9004	2
CCE	Checked	Confidence	AnnotatedSequence	#N/A	Modifications (all possible sites)	Modifications in Proteins (all Sites)	Qvality PEP	Qvality q-value	# Protein Groups	# Proteins	# PSMs	Master Protein Accessions	Positions in Master Proteins	# Missed Cleavages	Theo. MH+ [Da]	Found in Sample: [S1] F1: Sample	Ions Score A4 Mascot	Confidence A4 Mascot	Percolator q-Value A4 Mascot	Percolator PEP A4 Mascot
CCE	High	Master Protein	E9PF18	HADH	Hydroxyacyl-coenzyme A dehydrogenase, mitochondrial OS=Homo sapiens GN=HADH PE=1 SV=2	0	8.574	15.641	3	3	3	1	390	42.1	9.26	High	Oxidation [M332]	0.334	81	3
CCE	Checked	Confidence	AnnotatedSequence	#N/A	Modifications (all possible sites)	Modifications in Proteins (all Sites)	Qvality PEP	Qvality q-value	# Protein Groups	# Proteins	# PSMs	Master Protein Accessions	Positions in Master Proteins	# Missed Cleavages	Theo. MH+ [Da]	Found in Sample: [S1] F1: Sample	Ions Score A4 Mascot	Confidence A4 Mascot	Percolator q-Value A4 Mascot	Percolator PEP A4 Mascot
CCE	FALSE	High	[K].TLSTIATSTDAASVVHSTDLVVEAIVENLK.[V]	#N/A			0.00637288	0	1	12	1	E9PF18	E9PF18 [155-184]	0	3084.63	High	42	High	0	0.0008814
CCE	FALSE	High	[K].LGAGYPMGPFELLDYVGLDTTK.[F]	#N/A	1xOxidation [M7]	Q16836 1xOxidation [M256]; B3KTT6 1xOxidation [M260]; A0A1W2PNM1 1xOxidation [M209]; A0A0A0MSE2 1xOxidation [M259]; A0A1W2PQ78 1xOxidation [M118]; B2RB06 1xOxidation [M256]; E9PF18 1xOxidation [M332]; A0A0D9SFP2 1xOxidation [M260]	0.00601553	0	1	8	1	E9PF18	E9PF18 [326-347]	0	2373.17	High	36	High	0	0.000816
CCE	FALSE	High	[K].DTPGFIVNR.[L]	#N/A			0.0195596	0.00198537	1	9	1	E9PF18	E9PF18 [272-280]	0	1018.53	High	37	High	0.0006299	0.003709
CCE	High	Master Protein	P55084	HADHB	Trifunctional enzyme subunit beta, mitochondrial OS=Homo sapiens GN=HADHB PE=1 SV=3	0	4.03474	4.43038	2	2	2	1	474	51.262	9.41	High			56.3817	2
CCE	Checked	Confidence	AnnotatedSequence	#N/A	Modifications (all possible sites)	Modifications in Proteins (all Sites)	Qvality PEP	Qvality q-value	# Protein Groups	# Proteins	# PSMs	Master Protein Accessions	Positions in Master Proteins	# Missed Cleavages	Theo. MH+ [Da]	Found in Sample: [S1] F1: Sample	Ions Score A4 Mascot	Confidence A4 Mascot	Percolator q-Value A4 Mascot	Percolator PEP A4 Mascot
CCE	High	Master Protein	P12081	HARS	Histidine--tRNA ligase, cytoplasmic OS=Homo sapiens GN=HARS PE=1 SV=2	0	27.963	15.9136	8	11	8	1	509	57.4	5.88	High		0.693	185	8
CCE	Checked	Confidence	AnnotatedSequence	#N/A	Modifications (all possible sites)	Modifications in Proteins (all Sites)	Qvality PEP	Qvality q-value	# Protein Groups	# Proteins	# PSMs	Master Protein Accessions	Positions in Master Proteins	# Missed Cleavages	Theo. MH+ [Da]	Found in Sample: [S1] F1: Sample	Ions Score A4 Mascot	Confidence A4 Mascot	Percolator q-Value A4 Mascot	Percolator PEP A4 Mascot
CCE	FALSE	High	[R].TTETQVLVASAQK.[K]	#N/A			0.000124021	0	1	5	1	P12081	P12081 [406-418]	0	1375.74	High	59	High	0	5.24e-06
CCE	FALSE	High	[R].IGDYVQQHGGVSLVEQLLQDPK.[L]	#N/A			2.66711e-05	0	1	6	1	P12081	P12081 [267-288]	0	2423.26	High	46	High	0	7.122e-07
CCE	FALSE	High	[R].AALEELVK.[L]	#N/A			0.00428034	0	1	6	2	P12081	P12081 [5-12]	0	872.509	High	42	High	0	0.000528
CCE	FALSE	High	[R].IFSIVEQR.[L]	#N/A			0.00252527	0	1	7	1	P12081	P12081 [389-396]	0	991.557	High	54	High	0	0.0002648
CCE	FALSE	High	[K].ASAELIEEEVAK.[L]	#N/A			0.00984625	0.000974836	1	7	2	P12081	P12081 [26-37]	0	1288.66	High	32	High	0.000217	0.001541
CCE	FALSE	High	[R].YDLTVPFAR.[Y]	#N/A			0.0166961	0.00198537	1	6	1	P12081	P12081 [129-137]	0	1081.57	High	33	High	0.0005369	0.003019
CCE	FALSE	High	[R].EKVFDVIIR.[C]	#N/A			0.0273205	0.00231762	1	6	1	P12081	P12081 [74-82]	1	1118.66	High	33	High	0.0007855	0.005697
CCE	FALSE	High	[K].VFDVIIR.[C]	#N/A			0.0348867	0.0023993	1	6	2	P12081	P12081 [76-82]	0	861.519	High	31	High	0.001752	0.01737
CCE	High	Master Protein	Q92769	HDAC2	Histone deacetylase 2 OS=Homo sapiens GN=HDAC2 PE=1 SV=2	0	7.017	4.91803	2	2	2	1	488	55.3	5.91	High	Oxidation [M85]	0.179	79	2
CCE	Checked	Confidence	AnnotatedSequence	#N/A	Modifications (all possible sites)	Modifications in Proteins (all Sites)	Qvality PEP	Qvality q-value	# Protein Groups	# Proteins	# PSMs	Master Protein Accessions	Positions in Master Proteins	# Missed Cleavages	Theo. MH+ [Da]	Found in Sample: [S1] F1: Sample	Ions Score A4 Mascot	Confidence A4 Mascot	Percolator q-Value A4 Mascot	Percolator PEP A4 Mascot
CCE	FALSE	High	[K].YGEYFPGTGDLR.[DV]	#N/A			0.000503462	0	1	8	1	Q92769	Q92769 [202-213]	0	1374.63	High	63	High	0	3.247e-05
CCE	FALSE	High	[R].SIRPDNMSEYSK.[Q-]	#N/A	1xOxidation [M7]	E5RGV4 1xOxidation [M55]; E5RFP9 1xOxidation [M92]; H3BM24 1xOxidation [M75]; B4DSK9 1xOxidation [M84]; E5RG37 1xOxidation [M55]; Q6IT96 1xOxidation [M84]; B3KUJ5 1xOxidation [M55]; E5RJ04 1xOxidation [M55]; E5RHE7 1xOxidation [M55]; Q5TEE2 1xOxidation [M84]; E5RFI6 1xOxidation [M55]; Q92769 1xOxidation [M85]; E5RH52 1xOxidation [M55]; B5BU61 1xOxidation [M84]; B7Z3S4 1xOxidation [M21]	0.0163815	0.00198537	1	15	1	Q92769	Q92769 [79-90]	0	1442.66	High	33	High	0.0005369	0.002959
WCE	High	Master Protein	Q92769	HDAC2	Histone deacetylase 2 OS=Homo sapiens GN=HDAC2 PE=1 SV=2	0	10.614	8.81148	3	5	3	1	488	55.3	5.91	High	Oxidation [M38]	0.28	155	3
WCE	Checked	Confidence	Annotated Sequence	#N/A	Modifications (all possible sites)	Modifications in Proteins (all Sites)	Qvality PEP	Qvality q-value	# Protein Groups	# Proteins	# PSMs	Master Protein Accessions	Positions in Master Proteins	# Missed Cleavages	Theo. MH+ [Da]	Found in Sample: [S7] F7: Sample	Ions Score A4 Mascot	Confidence A4 Mascot	Percolator q-Value A4 Mascot	Percolator PEP A4 Mascot
WCE	FALSE	High	[R].MTHNLLLNYGLYR.[K]	#N/A	1xOxidation [M1]	E5RGV4 1xOxidation [M8]; E5RFP9 1xOxidation [M45]; H3BM24 1xOxidation [M28]; B4DSK9 1xOxidation [M37]; E5RG37 1xOxidation [M8]; Q6IT96 1xOxidation [M37]; E5RJ04 1xOxidation [M8]; E5RHE7 1xOxidation [M8]; Q5TEE2 1xOxidation [M37]; E5RFI6 1xOxidation [M8]; Q92769 1xOxidation [M38]; E5RH52 1xOxidation [M8]; B5BU61 1xOxidation [M37]; E5RK19 1xOxidation [M8]	0.000637118	0	1	14	2	Q92769	Q92769 [38-50]	0	1623.83	High	43	High	0	2.629e-05
WCE	FALSE	High	[K].YGEYFPGTGDLR.[DV]	#N/A			0.000782552	0	1	8	2	Q92769	Q92769 [202-213]	0	1374.63	High	61	High	0	3.465e-05
WCE	FALSE	High	[R].DGIDDESYGQIFKPIISK.[V]	#N/A			0.110603	0.0095013	1	2	1	Q92769	Q92769 [231-248]	0	2025.02	High	29	High	0.003025	0.0267
CCE	High	Master Protein	V9HWE1	HEL113	Epididymis luminal protein 113 OS=Homo sapiens GN=HEL113 PE=2 SV=1	0	203.375	67.5966	34	99	30	1	466	53.6	5.12	High	Oxidation [M14; M154; M183; M193; M347; M372; M376; M391; X391]; Deamidated [Q137; Q204; Q384; N417]	21.539	2800	34
CCE	Checked	Confidence	AnnotatedSequence	#N/A	Modifications (all possible sites)	Modifications in Proteins (all Sites)	Qvality PEP	Qvality q-value	# Protein Groups	# Proteins	# PSMs	Master Protein Accessions	Positions in Master Proteins	# Missed Cleavages	Theo. MH+ [Da]	Found in Sample: [S1] F1: Sample	Ions Score A4 Mascot	Confidence A4 Mascot	Percolator q-Value A4 Mascot	Percolator PEP A4 Mascot
CCE	FALSE	High	[R].ISLPLPNFSSLNLR.[EG]	#N/A			2.70178e-05	0	1	3	4	V9HWE1	V9HWE1 [411-424]	0	1570.9	High	69	High	0	9.548e-07
CCE	FALSE	High	[K].FADLSEAANR.[N]	#N/A			0.00020789	0	1	5	3	V9HWE1	V9HWE1 [295-304]	0	1093.53	High	65	High	0	1.03e-05
CCE	FALSE	High	[K].VESLQEEIAFLK.[K]	#N/A			4.24584e-05	0	1	4	2	V9HWE1	V9HWE1 [224-235]	0	1405.76	High	72	High	0	1.302e-06
CCE	FALSE	High	[R].ETNLDSLPLVDTHSK.[R]	#N/A			3.16632e-06	0	1	2	5	V9HWE1	V9HWE1 [425-439]	0	1668.84	High	77	High	0	4.46e-08
CCE	FALSE	High	[R].LGDLYEEEMRELR.[R]	#N/A	1xOxidation [M9]	V9HWE1 1xOxidation [M154]; B3KRK8 1xOxidation [M141]; B0YJC4 1xOxidation [M154]; Q53HU8 1xOxidation [M154]	0.00306342	0	1	4	2	V9HWE1	V9HWE1 [146-158]	1	1668.79	High	50	High	0	0.0003402
CCE	FALSE	High	[R].EEAENTLQSFR.[Q]	#N/A	1xDeamidated [Q8]	V9HWE1 1xDeamidated [Q204]; B3KRK8 1xDeamidated [Q191]; B0YJC5 1xDeamidated [Q22]; B0YJC4 1xDeamidated [Q204]; Q53HU8 1xDeamidated [Q204]	0.0014695	0	1	5	1	V9HWE1	V9HWE1 [197-207]	0	1324.6	High	37	High	0	0.0001317
CCE	FALSE	High	[K].VELQELNDR.[F]	#N/A			0.00326707	0	1	13	2	V9HWE1	V9HWE1 [105-113]	0	1115.57	High	54	High	0	0.0004133
CCE	FALSE	High	[R].TYSLGSALRPSTSR.[S]	#N/A			0.0068823	0	1	6	1	V9HWE1	V9HWE1 [37-50]	0	1495.79	High	25	High	0.0003551	0.002632
CCE	FALSE	High	[R].FANYIDKVR.[F]	#N/A			0.00169347	0	1	5	4	V9HWE1	V9HWE1 [114-122]	1	1125.61	High	39	High	0	0.0001582
CCE	FALSE	High	[R].EEAENTLQSFR.[Q]	#N/A			1.30239e-05	0	1	5	3	V9HWE1	V9HWE1 [197-207]	0	1323.62	High	81	High	0	2.788e-07
CCE	FALSE	High	[R].DNLAEDIMR.[L]	#N/A	1xOxidation [M8]	V9HWE1 1xOxidation [M183]; B3KRK8 1xOxidation [M170]; B0YJC4 1xOxidation [M183]; Q53HU8 1xOxidation [M183]	0.00112076	0	1	4	2	V9HWE1	V9HWE1 [176-184]	0	1092.5	High	46	High	0	9.234e-05
CCE	FALSE	High	[R].LGDLYEEEMR.[E]	#N/A	1xOxidation [M9]	V9HWE1 1xOxidation [M154]; B3KRK8 1xOxidation [M141]; B0YJC4 1xOxidation [M154]; Q53HU8 1xOxidation [M154]	0.000722682	0	1	4	2	V9HWE1	V9HWE1 [146-155]	0	1270.56	High	62	High	0	0.0002568
CCE	FALSE	High	[K].MALDIEIATYR.[K]	#N/A	1xOxidation [M1; X1]	V9HWE1 1xOxidation [M391; X391]; B3KRK8 1xOxidation [M378; X378]; P41219 1xOxidation [M387; X387]; B0YJC5 1xOxidation [M209; X209]; B3KWQ6 1xOxidation [M387; X387]; B0YJC4 1xOxidation [M391; X391]; H7C5W5 1xOxidation [M116; X116]; Q53HU8 1xOxidation [M391; X391]	4.9897e-05	0	2	9	8	V9HWE1; K7EPT8	V9HWE1 [391-401]; K7EPT8	0	1311.66	High	71	High	0	1.603e-06
CCE	FALSE	High	[K].VESLQEEIAFLKK.[L]	#N/A			0.000189922	0	1	4	1	V9HWE1	V9HWE1 [224-236]	1	1533.85	High	46	High	0	9.15e-06
CCE	FALSE	High	[R].KVESLQEEIAFLK.[K]	#N/A			1.4414e-08	0	1	4	3	V9HWE1	V9HWE1 [223-235]	1	1533.85	High	112	High	0	3.983e-11
CCE	FALSE	High	[K].ILLAELEQLK.[G]	#N/A			0.00055824	0	1	5	2	V9HWE1	V9HWE1 [130-139]	0	1169.71	High	70	High	0	3.737e-05
CCE	FALSE	High	[R].EMEENFAVEAANYQDTIGR.[L]	#N/A	1xOxidation [M2]	V9HWE1 1xOxidation [M347]; B3KRK8 1xOxidation [M334]; B0YJC5 1xOxidation [M165]; B0YJC4 1xOxidation [M347]; Q53HU8 1xOxidation [M347]	5.97252e-10	0	1	5	5	V9HWE1	V9HWE1 [346-364]	0	2202.96	High	123	High	0	6.341e-13
CCE	FALSE	High	[R].KVESLQEEIAFLKK.[L]	#N/A			2.08095e-06	0	1	4	4	V9HWE1	V9HWE1 [223-236]	2	1661.95	High	78	High	0	2.579e-08
CCE	FALSE	High	[K].NLQEAEEWYK.[S]	#N/A			0.00456445	0	1	9	2	V9HWE1	V9HWE1 [283-292]	0	1309.61	High	50	High	0	0.0005722
CCE	FALSE	High	[K].ILLAELEQLKGQGK.[S]	#N/A			4.52906e-05	0	1	5	5	V9HWE1	V9HWE1 [130-143]	1	1539.91	High	57	High	0	1.419e-06
CCE	FALSE	High	[K].ILLAELEQLKGQGK.[S]	#N/A	1xDeamidated [Q8]	V9HWE1 1xDeamidated [Q137]; B3KRK8 1xDeamidated [Q124]; B0YJC4 1xDeamidated [Q137]; A0A1B0GTT5 1xDeamidated [Q137]; Q53HU8 1xDeamidated [Q137]	0.00348422	0	1	5	1	V9HWE1	V9HWE1 [130-143]	1	1540.89	High	52	High	0	0.0004012
CCE	FALSE	High	[R].TNEKVELQELNDR.[F]	#N/A			3.05447e-05	0	1	13	4	V9HWE1	V9HWE1 [101-113]	1	1587.8	High	74	High	0	8.513e-07
CCE	FALSE	High	[R].SLYASSPGGVYATR.[S]	#N/A			0.000161611	0	1	6	3	V9HWE1	V9HWE1 [51-64]	0	1428.71	High	71	High	0	7.416e-06
CCE	FALSE	High	[R].LQDEIQNMKEEMAR.[H]	#N/A	2xOxidation [M8; M12]	V9HWE1 2xOxidation [M372; M376]; B3KRK8 2xOxidation [M359; M363]; B0YJC5 2xOxidation [M190; M194]; B0YJC4 2xOxidation [M372; M376]; Q53HU8 2xOxidation [M372; M376]	6.09554e-05	0	1	5	4	V9HWE1	V9HWE1 [365-378]	1	1766.8	High	81	High	0	2.094e-06
CCE	FALSE	High	[R-].MFGGPGTASRPSSSR.[ST]	#N/A	1xOxidation [M1]	V9HWE1 1xOxidation [M14]; B3KRK8 1xOxidation [M1]; A0A0S2Z4T0 1xOxidation [M14]; A0A1B0GVG8 1xOxidation [M14]; B0YJC4 1xOxidation [M14]; A0A1B0GTT5 1xOxidation [M14]; Q53HU8 1xOxidation [M14]	0.00186542	0	1	7	1	V9HWE1	V9HWE1 [14-28]	0	1510.71	High	33	High	0	0.0001787
CCE	FALSE	High	[R].QVDQLTNDK.[A]	#N/A			0.00679467	0	1	4	2	V9HWE1	V9HWE1 [160-168]	0	1060.53	High	40	High	0	0.0009544
CCE	FALSE	High	[R].QDVDNASLAR.[L]	#N/A			0.000203902	0	1	5	2	V9HWE1	V9HWE1 [208-217]	0	1088.53	High	69	High	0	1.005e-05
CCE	FALSE	High	[R].LLQDSVDFSLADAINTEFK.[N]	#N/A			0.00156738	0	1	6	2	V9HWE1	V9HWE1 [79-97]	0	2126.07	High	44	High	0	0.0001429
CCE	FALSE	High	[R].VEVERDNLAEDIMR.[L]	#N/A	1xOxidation [M13]	V9HWE1 1xOxidation [M183]; B3KRK8 1xOxidation [M170]; B0YJC4 1xOxidation [M183]; Q53HU8 1xOxidation [M183]	0.011622	0.00117014	1	4	2	V9HWE1	V9HWE1 [171-184]	1	1704.82	High	33	High	0.0008333	0.007729
CCE	FALSE	High	[R].LQDEIQNMK.[E]	#N/A	1xOxidation [M8]	V9HWE1 1xOxidation [M372]; B3KRK8 1xOxidation [M359]; B0YJC5 1xOxidation [M190]; B0YJC4 1xOxidation [M372]; Q53HU8 1xOxidation [M372]	0.0119219	0.00117014	1	5	2	V9HWE1	V9HWE1 [365-373]	0	1134.55	High	37	High	0.0003117	0.001963
CCE	FALSE	High	[RK].EYQDLLNVK.[M]	#N/A	1xDeamidated [Q3]	Q59EM6 1xDeamidated [Q213]; P17661 1xDeamidated [Q389]; V9HWE1 1xDeamidated [Q384]; Q9H319 1xDeamidated [Q389]; Q45VM7 1xDeamidated [Q389]; B3KRK8 1xDeamidated [Q371]; Q45VM6 1xDeamidated [Q389]; B0YJC5 1xDeamidated [Q202]; B4DR43 1xDeamidated [Q181]; P07196 1xDeamidated [Q373]; B3KXJ0 1xDeamidated [Q273]; E7ESP9 1xDeamidated [Q385]; B4DE66 1xDeamidated [Q9]; Q45VM8 1xDeamidated [Q389]; P12036 1x…	0.0147062	0.00137312	2	28	4	V9HWE1; A0A1W2PQU7	V9HWE1 [382-390]; A0A1W2PQU7	0	1122.57	High	35	High	0.0005369	0.003283
CCE	FALSE	High	[RK].EYQDLLNVK.[M]	#N/A			0.0148941	0.00137312	2	28	4	V9HWE1; A0A1W2PQU7	V9HWE1 [382-390]; A0A1W2PQU7	0	1121.58	High	32	High	0.0003551	0.00262
CCE	FALSE	High	[R].DGQVINETSQHHDDLE.[-]	#N/A			0.01567	0.00181691	1	2	2	V9HWE1	V9HWE1 [451-466]	0	1836.8	High	35	High	0.0004535	0.002794
CCE	FALSE	High	[R].ISLPLPNFSSLNLR.[EG]	#N/A	1xDeamidated [N7]	V9HWE1 1xDeamidated [N417]; B0YJC4 1xDeamidated [N417]; Q53HU8 1xDeamidated [N417]	0.038073	0.0023993	1	3	3	V9HWE1	V9HWE1 [411-424]	0	1571.88	High	39	High	0.003401	0.0358
CCE	FALSE	High	[R].QVDQLTNDKAR.[V]	#N/A	1xGln->pyro-Glu [N-Term]	V9HWE1 1xGln->pyro-Glu [N-Term]; B3KRK8 1xGln->pyro-Glu [N-Term]; B0YJC4 1xGln->pyro-Glu [N-Term]; Q53HU8 1xGln->pyro-Glu [N-Term]	0.0418006	0.00276629	1	4	1	V9HWE1	V9HWE1 [160-170]	1	1270.64	High	38	High	0.0009124	0.009915
CCE	FALSE	High	[R].KLLEGEESR.[LI-]	#N/A			0.0410278	0.00276629	3	23	2	V9HWE1; P08729; P05787	V9HWE1 [402-410]; P08729 [394-402]; P05787 [393-401]	1	1060.56	High	41	High	0.0009124	0.009683
CCE	FALSE	High	[R].FLEQQNK.[LAMVI]	#N/A			0.0701154	0.00551593	16	59	5	P12035; V9HWE1; O95678; P02538; B4DN72; P78386; Q8BGZ7; P48668; Q6ISB0; Q01546; P08729; P04259; Q14533; P05787; Q8N1N4; P13647	P12035 [218-224]; V9HWE1 [123-129]; O95678 [169-175]; P02538 [183-189]; B4DN72 [126-132]; P78386 [143-149]; Q8BGZ7 [170-176]; P48668 [183-189]; Q6ISB0 [185-191]; Q01546 [203-209]; P08729 [111-117]; P04259 [183-189]; Q14533 [126-132]; P05787 [111-117]; Q8N1N4 [131-137]; P13647 [188-194]	0	906.468	High	30	High	0.003452	0.03871
CCE	FALSE	High	[R].EKLQEEMLQR.[E]	#N/A	1xOxidation [M7]	V9HWE1 1xOxidation [M193]; B3KRK8 1xOxidation [M180]; B0YJC4 1xOxidation [M193]; Q53HU8 1xOxidation [M193]	0.118659	0.00872703	1	4	2	V9HWE1	V9HWE1 [187-196]	1	1319.66	High	35	High	0.003986	0.04751
CCE	High	Master Protein	V9HVZ7	HEL-176	Epididymis luminal protein 176 OS=Homo sapiens GN=HEL-176 PE=2 SV=1	0	134.691	52.4664	13	133	1	1	223	25	5.66	High	Oxidation [M38; M75; M153; M173]; Deamidated [Q94; N100; N144]; Carbamidomethyl [C65]	118.378	4380	13
CCE	Checked	Confidence	AnnotatedSequence	#N/A	Modifications (all possible sites)	Modifications in Proteins (all Sites)	Qvality PEP	Qvality q-value	# Protein Groups	# Proteins	# PSMs	Master Protein Accessions	Positions in Master Proteins	# Missed Cleavages	Theo. MH+ [Da]	Found in Sample: [S1] F1: Sample	Ions Score A4 Mascot	Confidence A4 Mascot	Percolator q-Value A4 Mascot	Percolator PEP A4 Mascot
CCE	FALSE	High	[K].ITALAPSTMK.[I]	#N/A	1xOxidation [M9]	V9HVZ7 1xOxidation [M173]	0.000690759	0	1	1	2	V9HVZ7	V9HVZ7 [165-174]	0	1048.57	High	54	High	0	4.902e-05
CCE	FALSE	High	[K].IKIIAPPERK.[Y]	#N/A			0.000741582	0	5	31	2	V9HVZ7; B4DUI8; Q562R1; B4DW52; P68032	V9HVZ7 [175-184]; B4DUI8 [284-293]; Q562R1 [328-337]; B4DW52 [299-308]; P68032 [329-338]	2	1164.75	High	39	High	0	5.402e-05
CCE	FALSE	High	[K].QEYDESGPSIVHRK.[C]	#N/A	1xGln->pyro-Glu [N-Term]	A5A3E0 1xGln->pyro-Glu [N-Term]; V9HVZ7 1xGln->pyro-Glu [N-Term]; Q53G99 1xGln->pyro-Glu [N-Term]; Q9BYX7 1xGln->pyro-Glu [N-Term]; Q6PJ43 1xGln->pyro-Glu [N-Term]; Q53GK6 1xGln->pyro-Glu [N-Term]; P0CG39 1xGln->pyro-Glu [N-Term]; Q1KLZ0 1xGln->pyro-Glu [N-Term]; B4E335 1xGln->pyro-Glu [N-Term]; Q8WVW5 1xGln->pyro-Glu [N-Term]; Q53G76 1xGln->pyro-Glu [N-Term]; Q96DE1 1xGln->pyro-Glu [N-Term]; B4E…	8.20381e-05	0	3	22	3	V9HVZ7; Q6S8J3; B4DW52	V9HVZ7 [208-221]; Q6S8J3 [1060-1073]; B4DW52 [332-345]	1	1627.77	High	62	High	0	3.082e-06
CCE	FALSE	High	[K].QEYDESGPSIVHRK.[C]	#N/A			6.13503e-05	0	3	22	3	V9HVZ7; Q6S8J3; B4DW52	V9HVZ7 [208-221]; Q6S8J3 [1060-1073]; B4DW52 [332-345]	1	1644.8	High	76	High	0	2.104e-06
CCE	FALSE	High	[KR].SYELPDGQVITIGNER.[F]	#N/A			4.2105e-08	0	6	38	13	V9HVZ7; Q6S8J3; B4DUI8; Q562R1; B4DW52; P68032	V9HVZ7 [87-102]; Q6S8J3 [939-954]; B4DUI8 [196-211]; Q562R1 [240-255]; B4DW52 [211-226]; P68032 [241-256]	0	1790.89	High	121	High	0	1.603e-10
CCE	FALSE	High	[KR].SYELPDGQVITIGNER.[F]	#N/A	1xDeamidated [Q8; N14]	G8FSY7 1xDeamidated [Q133; N139]; A5A3E0 1xDeamidated [Q946; N952]; P63267 1xDeamidated [Q247; N253]; V9HVZ7 1xDeamidated [Q94; N100]; A4UCT3 1xDeamidated [Q40; N46]; Q53G99 1xDeamidated [Q246; N252]; A0A173GMX0 1xDeamidated [Q42; N48]; Q9BYX7 1xDeamidated [Q246; N252]; A8K3K1 1xDeamidated [Q248; N254]; Q6PJ43 1xDeamidated [Q134; N140]; B7Z6P1 1xDeamidated [Q214; N220]; Q53GK6 1xDeamidated [Q246;…	4.67768e-05	0	6	38	4	V9HVZ7; Q6S8J3; B4DUI8; Q562R1; B4DW52; P68032	V9HVZ7 [87-102]; Q6S8J3 [939-954]; B4DUI8 [196-211]; Q562R1 [240-255]; B4DW52 [211-226]; P68032 [241-256]	0	1791.88	High	87	High	0	1.479e-06
CCE	FALSE	High	[K].DLYANTVLSGGTTMYPGIADR.[M]	#N/A	1xOxidation [M14]	Q9UE89 1xOxidation [M44]; V9HVZ7 1xOxidation [M153]; A4UCT3 1xOxidation [M99]; Q53G99 1xOxidation [M305]; Q6PJ43 1xOxidation [M193]; Q53GK6 1xOxidation [M305]; Q1KLZ0 1xOxidation [M305]; B4E335 1xOxidation [M281]; Q8WVW5 1xOxidation [M293]; Q53G76 1xOxidation [M305]; Q96DE1 1xOxidation [M89]; B4E3A4 1xOxidation [M286]; Q96FU6 1xOxidation [M95]; F1BXA6 1xOxidation [M73]; B4DVQ0 1xOxidation [M263];…	5.74554e-10	0	2	20	12	V9HVZ7; B4DW52	V9HVZ7 [140-160]; B4DW52 [264-284]	0	2231.06	High	137	High	0	6.02e-13
CCE	FALSE	High	[K].DLYANTVLSGGTTMYPGIADR.[M]	#N/A	1xDeamidated [N5]; 1xOxidation [M14]	Q9UE89 1xDeamidated [N35]; 1xOxidation [M44]; V9HVZ7 1xDeamidated [N144]; 1xOxidation [M153]; A4UCT3 1xDeamidated [N90]; 1xOxidation [M99]; Q53G99 1xDeamidated [N296]; 1xOxidation [M305]; Q6PJ43 1xDeamidated [N184]; 1xOxidation [M193]; Q53GK6 1xDeamidated [N296]; 1xOxidation [M305]; Q1KLZ0 1xDeamidated [N296]; 1xOxidation [M305]; B4E335 1xDeamidated [N272]; 1xOxidation [M281]; Q8WVW5 1xDeamidated…	0.00352934	0	2	20	4	V9HVZ7; B4DW52	V9HVZ7 [140-160]; B4DW52 [264-284]	0	2232.05	High	65	High	0.0001125	0.001131
CCE	FALSE	High	[R].GYSFTTTAER.[E]	#N/A			0.00042567	0	2	16	23	V9HVZ7; B4DW52	V9HVZ7 [45-54]; B4DW52 [169-178]	0	1132.53	High	56	High	0	2.607e-05
CCE	FALSE	High	[K].QEYDESGPSIVHR.[K]	#N/A			7.71928e-06	0	3	22	9	V9HVZ7; Q6S8J3; B4DW52	V9HVZ7 [208-220]; Q6S8J3 [1060-1072]; B4DW52 [332-344]	0	1516.7	High	67	High	0	7.067e-07
CCE	FALSE	High	[K].QEYDESGPSIVHR.[K]	#N/A	1xGln->pyro-Glu [N-Term]	A5A3E0 1xGln->pyro-Glu [N-Term]; V9HVZ7 1xGln->pyro-Glu [N-Term]; Q53G99 1xGln->pyro-Glu [N-Term]; Q9BYX7 1xGln->pyro-Glu [N-Term]; Q6PJ43 1xGln->pyro-Glu [N-Term]; Q53GK6 1xGln->pyro-Glu [N-Term]; P0CG39 1xGln->pyro-Glu [N-Term]; Q1KLZ0 1xGln->pyro-Glu [N-Term]; B4E335 1xGln->pyro-Glu [N-Term]; Q8WVW5 1xGln->pyro-Glu [N-Term]; Q53G76 1xGln->pyro-Glu [N-Term]; Q96DE1 1xGln->pyro-Glu [N-Term]; B4E…	3.81843e-06	0	3	22	18	V9HVZ7; Q6S8J3; B4DW52	V9HVZ7 [208-220]; Q6S8J3 [1060-1072]; B4DW52 [332-344]	0	1499.68	High	93	High	0	4.724e-07
CCE	FALSE	High	[R].KDLYANTVLSGGTTMYPGIADR.[M]	#N/A	1xOxidation [M15]	Q9UE89 1xOxidation [M44]; V9HVZ7 1xOxidation [M153]; A4UCT3 1xOxidation [M99]; Q53G99 1xOxidation [M305]; Q6PJ43 1xOxidation [M193]; Q53GK6 1xOxidation [M305]; Q1KLZ0 1xOxidation [M305]; B4E335 1xOxidation [M281]; Q8WVW5 1xOxidation [M293]; Q53G76 1xOxidation [M305]; Q96DE1 1xOxidation [M89]; B4E3A4 1xOxidation [M286]; Q96FU6 1xOxidation [M95]; F1BXA6 1xOxidation [M73]; B4DVQ0 1xOxidation [M263];…	2.82133e-08	0	2	20	9	V9HVZ7; B4DW52	V9HVZ7 [139-160]; B4DW52 [263-284]	1	2359.16	High	120	High	0	1.215e-07
CCE	FALSE	High	[R].KDLYANTVLSGGTTMYPGIADR.[M]	#N/A	1xDeamidated [N6]; 1xOxidation [M15]	Q9UE89 1xDeamidated [N35]; 1xOxidation [M44]; V9HVZ7 1xDeamidated [N144]; 1xOxidation [M153]; A4UCT3 1xDeamidated [N90]; 1xOxidation [M99]; Q53G99 1xDeamidated [N296]; 1xOxidation [M305]; Q6PJ43 1xDeamidated [N184]; 1xOxidation [M193]; Q53GK6 1xDeamidated [N296]; 1xOxidation [M305]; Q1KLZ0 1xDeamidated [N296]; 1xOxidation [M305]; B4E335 1xDeamidated [N272]; 1xOxidation [M281]; Q8WVW5 1xDeamidated…	0.00414495	0	2	20	3	V9HVZ7; B4DW52	V9HVZ7 [139-160]; B4DW52 [263-284]	1	2360.14	High	56	High	0	0.0005038
CCE	FALSE	High	[R].DLTDYLMK.[I]	#N/A			0.0132	0.00137312	5	29	2	V9HVZ7; B4DUI8; Q562R1; B4DW52; P68032	V9HVZ7 [32-39]; B4DUI8 [141-148]; Q562R1 [185-192]; B4DW52 [156-163]; P68032 [186-193]	0	998.486	High	38	High	0.0003551	0.002246
CCE	FALSE	High	[K].IKIIAPPER.[KR]	#N/A			0.0194363	0.00198537	5	32	2	V9HVZ7; B4DUI8; Q562R1; B4DW52; P68032	V9HVZ7 [175-183]; B4DUI8 [284-292]; Q562R1 [328-336]; B4DW52 [299-307]; P68032 [329-337]	1	1036.65	High	44	High	0.0007424	0.004614
CCE	FALSE	High	[R].GYSFTTTAEREIVR.[D]	#N/A			0.0211006	0.00219457	2	16	1	V9HVZ7; B4DW52	V9HVZ7 [45-58]; B4DW52 [169-182]	1	1629.82	High	28	High	0.0006745	0.00408
CCE	FALSE	High	[R].DLTDYLMK.[I]	#N/A	1xOxidation [M7]	P63267 1xOxidation [M191]; V9HVZ7 1xOxidation [M38]; Q53G99 1xOxidation [M190]; A8K3K1 1xOxidation [M192]; Q6PJ43 1xOxidation [M78]; B7Z6P1 1xOxidation [M158]; Q53GK6 1xOxidation [M190]; Q1KLZ0 1xOxidation [M190]; B4E335 1xOxidation [M166]; Q8WVW5 1xOxidation [M178]; Q53G76 1xOxidation [M190]; B3KUD3 1xOxidation [M157]; B4E3A4 1xOxidation [M171]; P62736 1xOxidation [M192]; P68133 1xOxidation [M19…	0.0221936	0.00231762	5	29	14	V9HVZ7; B4DUI8; Q562R1; B4DW52; P68032	V9HVZ7 [32-39]; B4DUI8 [141-148]; Q562R1 [185-192]; B4DW52 [156-163]; P68032 [186-193]	0	1014.48	High	37	High	0.001413	0.01501
CCE	FALSE	High	[K].LCYVALDFEQEMATAASSSSLEK.[S]	#N/A	1xOxidation [M12]; 1xCarbamidomethyl [C2]	G8FSY7 1xOxidation [M114]; 1xCarbamidomethyl [C104]; V9HVZ7 1xOxidation [M75]; 1xCarbamidomethyl [C65]; A4UCT3 1xOxidation [M21]; 1xCarbamidomethyl [C11]; Q53G99 1xOxidation [M227]; 1xCarbamidomethyl [C217]; Q6PJ43 1xOxidation [M115]; 1xCarbamidomethyl [C105]; Q53GK6 1xOxidation [M227]; 1xCarbamidomethyl [C217]; Q1KLZ0 1xOxidation [M227]; 1xCarbamidomethyl [C217]; B4E335 1xOxidation [M203]; 1xCar…	0.0333925	0.0023993	3	20	1	V9HVZ7; Q6S8J3; B4DW52	V9HVZ7 [64-86]; Q6S8J3 [916-938]; B4DW52 [188-210]	0	2566.17	High	28	High	0.0008333	0.007418
CCE	FALSE	High	[K].IIAPPER.[KR]	#N/A			0.088748	0.0063962	5	32	8	V9HVZ7; B4DUI8; Q562R1; B4DW52; P68032	V9HVZ7 [177-183]; B4DUI8 [286-292]; Q562R1 [330-336]; B4DW52 [301-307]; P68032 [331-337]	0	795.472	High	42	High	0.004443	0.05086
CCE	High	Master Protein	V9HW90	HEL-75	Epididymis luminal protein 75 OS=Homo sapiens GN=HEL-75 PE=2 SV=1	0	7.633	5.74713	3	5	3	1	522	56.2	8.5	High		0.269	104	3
CCE	Checked	Confidence	AnnotatedSequence	#N/A	Modifications (all possible sites)	Modifications in Proteins (all Sites)	Qvality PEP	Qvality q-value	# Protein Groups	# Proteins	# PSMs	Master Protein Accessions	Positions in Master Proteins	# Missed Cleavages	Theo. MH+ [Da]	Found in Sample: [S1] F1: Sample	Ions Score A4 Mascot	Confidence A4 Mascot	Percolator q-Value A4 Mascot	Percolator PEP A4 Mascot
CCE	FALSE	High	[R].LNAIYQNNLTK.[S]	#N/A			0.00483614	0	1	2	2	V9HW90	V9HW90 [154-164]	0	1291.7	High	34	High	0	0.0006181
CCE	FALSE	High	[K].ALLTPVAIAAGR.[K]	#N/A			0.00539392	0	1	1	2	V9HW90	V9HW90 [380-391]	0	1152.71	High	44	High	0	0.0007116
CCE	FALSE	High	[K].SHIEIIR.[G]	#N/A			0.142012	0.00960709	1	3	1	V9HW90	V9HW90 [165-171]	0	867.505	High	31	High	0.004644	0.05293
CCE	High	Master Protein	V9HWD6	HEL-S-1	Epididymis secretory protein Li 1 OS=Homo sapiens GN=HEL-S-1 PE=2 SV=1	0	41.746	40.2439	9	29	4	1	246	28.1	4.83	High	Deamidated [N44; Q221]; Oxidation [M162; M220]	3.437	588	9
CCE	Checked	Confidence	AnnotatedSequence	#N/A	Modifications (all possible sites)	Modifications in Proteins (all Sites)	Qvality PEP	Qvality q-value	# Protein Groups	# Proteins	# PSMs	Master Protein Accessions	Positions in Master Proteins	# Missed Cleavages	Theo. MH+ [Da]	Found in Sample: [S1] F1: Sample	Ions Score A4 Mascot	Confidence A4 Mascot	Percolator q-Value A4 Mascot	Percolator PEP A4 Mascot
CCE	FALSE	High	[K].KEMQPTHPIR.[L]	#N/A	1xOxidation [M3]	P63104 1xOxidation [M160]; V9HWD6 1xOxidation [M162]; H0YB80 1xOxidation [M45]; B5BU24 1xOxidation [M162]; B0AZS6 1xOxidation [M83]; Q53S41 1xOxidation [M62]; B7Z2E6 1xOxidation [M40]; B4DMT8 1xOxidation [M125]; Q2F831 1xOxidation [M21]; E7EX29 1xOxidation [M168]; B4DY04 1xOxidation [M40]; P27348 1xOxidation [M160]	0.00471346	0	3	12	2	P63104; V9HWD6; P27348	P63104 [158-167]; V9HWD6 [160-169]; P27348 [158-167]	1	1252.65	High	45	High	0	0.0005957
CCE	FALSE	High	[K].AVTEQGHELSNEER.[N]	#N/A			0.000490628	0	1	7	2	V9HWD6	V9HWD6 [30-43]	0	1598.74	High	64	High	0	3.159e-05
CCE	FALSE	High	[K].QTTVSNSQQAYQEAFEISK.[K]	#N/A	1xGln->pyro-Glu [N-Term]	V9HWD6 1xGln->pyro-Glu [N-Term]; B5BU24 1xGln->pyro-Glu [N-Term]	4.83117e-05	0	1	2	1	V9HWD6	V9HWD6 [141-159]	0	2142	High	69	High	0	1.539e-06
CCE	FALSE	High	[K].TAFDEAIAELDTLNEESYK.[D]	#N/A			2.18324e-05	0	1	1	2	V9HWD6	V9HWD6 [196-214]	0	2159	High	71	High	0	5.505e-07
CCE	FALSE	High	[K].DSTLIMQLLR.[D]	#N/A	1xOxidation [M6]	P63104 1xOxidation [M218]; G9K389 1xOxidation [M231]; B7ZA86 1xOxidation [M134]; P31947 1xOxidation [M220]; V9HWD6 1xOxidation [M220]; H0YB80 1xOxidation [M103]; Q9H4N8 1xOxidation [M153]; B5BU24 1xOxidation [M220]; B4DE78 1xOxidation [M183]; A0A024R1K7 1xOxidation [M223]; B4DHC4 1xOxidation [M201]; B0AZS6 1xOxidation [M141]; Q53S41 1xOxidation [M120]; P61981 1xOxidation [M223]; K7EM20 1xOxidatio…	0.000607105	0	7	25	4	P63104; P31947; V9HWD6; A0A024R1K7; B3KNB4; G9K388; P27348	P63104 [213-222]; P31947 [215-224]; V9HWD6 [215-224]; A0A024R1K7 [218-227]; B3KNB4 [218-227]; G9K388 [226-235]; P27348 [213-222]	0	1205.66	High	64	High	0	0.0002596
CCE	FALSE	High	[K].DSTLIMQLLR.[D]	#N/A	1xDeamidated [Q7]; 1xOxidation [M6]	P63104 1xDeamidated [Q219]; 1xOxidation [M218]; G9K389 1xDeamidated [Q232]; 1xOxidation [M231]; B7ZA86 1xDeamidated [Q135]; 1xOxidation [M134]; P31947 1xDeamidated [Q221]; 1xOxidation [M220]; V9HWD6 1xDeamidated [Q221]; 1xOxidation [M220]; H0YB80 1xDeamidated [Q104]; 1xOxidation [M103]; Q9H4N8 1xDeamidated [Q154]; 1xOxidation [M153]; B5BU24 1xDeamidated [Q221]; 1xOxidation [M220]; B4DE78 1xDeamid…	0.00357504	0	7	25	1	P63104; P31947; V9HWD6; A0A024R1K7; B3KNB4; G9K388; P27348	P63104 [213-222]; P31947 [215-224]; V9HWD6 [215-224]; A0A024R1K7 [218-227]; B3KNB4 [218-227]; G9K388 [226-235]; P27348 [213-222]	0	1206.64	High	53	High	0	0.000418
CCE	FALSE	High	[R].NLLSVAYK.[N]	#N/A			0.00444863	0	7	33	8	P63104; P31947; V9HWD6; A0A024R1K7; B3KNB4; G9K388; P27348	P63104 [42-49]; P31947 [42-49]; V9HWD6 [44-51]; A0A024R1K7 [43-50]; B3KNB4 [43-50]; G9K388 [53-60]; P27348 [42-49]	0	907.525	High	54	High	0	0.0006612
CCE	FALSE	High	[R].VISSIEQK.[TS]	#N/A			0.00807677	0.000507491	5	19	6	P31947; V9HWD6; A0A024R1K7; B3KNB4; P27348	P31947 [61-68]; V9HWD6 [63-70]; A0A024R1K7 [62-69]; B3KNB4 [62-69]; P27348 [61-68]	0	903.515	High	43	High	0.0001125	0.00119
CCE	FALSE	High	[R].NLLSVAYK.[N]	#N/A	1xDeamidated [N1]	P63104 1xDeamidated [N42]; G9K389 1xDeamidated [N53]; Q59EQ2 1xDeamidated [N86]; A0A0J9YWZ2 1xDeamidated [N19]; P31947 1xDeamidated [N42]; V9HWD6 1xDeamidated [N44]; K7EIT4 1xDeamidated [N22]; Q6LD62 1xDeamidated [N26]; B4DJF2 1xDeamidated [N43]; Q4VY19 1xDeamidated [N44]; B5BU24 1xDeamidated [N44]; B4DE78 1xDeamidated [N43]; A0A024R1K7 1xDeamidated [N43]; B4DHC4 1xDeamidated [N21]; Q3YBA8 1xDeam…	0.00844657	0.000741879	7	33	2	P63104; P31947; V9HWD6; A0A024R1K7; B3KNB4; G9K388; P27348	P63104 [42-49]; P31947 [42-49]; V9HWD6 [44-51]; A0A024R1K7 [43-50]; B3KNB4 [43-50]; G9K388 [53-60]; P27348 [42-49]	0	908.509	High	49	High	0.0003551	0.002362
CCE	FALSE	High	[K].EMQPTHPIR.[L]	#N/A	1xOxidation [M2]	P63104 1xOxidation [M160]; V9HWD6 1xOxidation [M162]; H0YB80 1xOxidation [M45]; B5BU24 1xOxidation [M162]; B0AZS6 1xOxidation [M83]; Q53S41 1xOxidation [M62]; B7Z2E6 1xOxidation [M40]; B4DMT8 1xOxidation [M125]; Q2F831 1xOxidation [M21]; E7EX29 1xOxidation [M168]; B4DY04 1xOxidation [M40]; P27348 1xOxidation [M160]	0.0136264	0.00137312	3	12	2	P63104; V9HWD6; P27348	P63104 [159-167]; V9HWD6 [161-169]; P27348 [159-167]	0	1124.55	High	36	High	0.0003551	0.002328
CCE	FALSE	High	[R].YLSEVASGDNK.[Q]	#N/A			0.018015	0.00198537	1	2	2	V9HWD6	V9HWD6 [130-140]	0	1182.56	High	48	High	0.0008333	0.007909
CCE	High	Master Protein	A0A0K0K1L8	HEL-S-129m	Epididymis secretory sperm binding protein Li 129m OS=Homo sapiens GN=HEL-S-129m PE=2 SV=1	0	6.094	12.4498	3	3	3	1	249	28.7	6.02	High		0.438	64	3
CCE	Checked	Confidence	AnnotatedSequence	#N/A	Modifications (all possible sites)	Modifications in Proteins (all Sites)	Qvality PEP	Qvality q-value	# Protein Groups	# Proteins	# PSMs	Master Protein Accessions	Positions in Master Proteins	# Missed Cleavages	Theo. MH+ [Da]	Found in Sample: [S1] F1: Sample	Ions Score A4 Mascot	Confidence A4 Mascot	Percolator q-Value A4 Mascot	Percolator PEP A4 Mascot
CCE	FALSE	High	[K].APLDIPVPDPVK.[E]	#N/A			0.0369038	0.0023993	1	2	1	A0A0K0K1L8	A0A0K0K1L8 [59-70]	0	1260.72	High	37	High	0.0008333	0.008411
CCE	FALSE	High	[R].NAYAVLYDIILK.[N]	#N/A			0.0364459	0.0023993	1	3	1	A0A0K0K1L8	A0A0K0K1L8 [221-232]	0	1395.79	High	29	High	0.0008333	0.008307
CCE	FALSE	High	[K].IVVLLQR.[L]	#N/A			0.0467418	0.003475	1	4	1	A0A0K0K1L8	A0A0K0K1L8 [110-116]	0	840.567	High	35	High	0.00106	0.01152
CCE	High	Master Protein	A0A0K0K1I0	HEL-S-265	Epididymis secretory protein Li 265 OS=Homo sapiens GN=HEL-S-265 PE=2 SV=1	0	41.645	19.7183	7	16	3	1	284	32.8	4.77	High	Oxidation [M141]	1.462	419	7
CCE	Checked	Confidence	AnnotatedSequence	#N/A	Modifications (all possible sites)	Modifications in Proteins (all Sites)	Qvality PEP	Qvality q-value	# Protein Groups	# Proteins	# PSMs	Master Protein Accessions	Positions in Master Proteins	# Missed Cleavages	Theo. MH+ [Da]	Found in Sample: [S1] F1: Sample	Ions Score A4 Mascot	Confidence A4 Mascot	Percolator q-Value A4 Mascot	Percolator PEP A4 Mascot
CCE	FALSE	High	[R].RIQLVEEELDR.[A]	#N/A			1.35385e-05	0	4	46	8	Q5TCU3; A0A0K0K1I0; P67936; A0A0S2Z4G4	Q5TCU3 [91-101]; A0A0K0K1I0 [91-101]; P67936 [55-65]; A0A0S2Z4G4 [55-65]	1	1399.75	High	68	High	0	3.037e-07
CCE	FALSE	High	[K-].KATDAEADVASLNR.[RG]	#N/A			4.38516e-05	0	2	19	1	Q5TCU3; A0A0K0K1I0	Q5TCU3 [77-90]; A0A0K0K1I0 [77-90]	1	1460.73	High	92	High	0	1.36e-06
CCE	FALSE	High	[R].IQLVEEELDR.[A]	#N/A			2.71928e-05	0	4	46	2	Q5TCU3; A0A0K0K1I0; P67936; A0A0S2Z4G4	Q5TCU3 [92-101]; A0A0K0K1I0 [92-101]; P67936 [56-65]; A0A0S2Z4G4 [56-65]	0	1243.65	High	77	High	0	7.314e-07
CCE	FALSE	High	[R].KLVIIESDLER.[A]	#N/A			0.00314332	0	1	21	1	A0A0K0K1I0	A0A0K0K1I0 [168-178]	1	1314.76	High	39	High	0	0.0003511
CCE	FALSE	High	[K].QLEDELVSLQK.[K]	#N/A			0.000362226	0	1	9	1	A0A0K0K1I0	A0A0K0K1I0 [38-48]	0	1301.69	High	45	High	0	2.12e-05
CCE	FALSE	High	[K].MEIQEIQLK.[E]	#N/A	1xOxidation [M1]	Q1ZYL5 1xOxidation [M105]; J3KN67 1xOxidation [M142]; B2RDE1 1xOxidation [M105]; Q8NAG3 1xOxidation [M40]; A0A0S2Z4I4 1xOxidation [M105]; M1VPF4 1xOxidation [M142]; D9YZV7 1xOxidation [M105]; H0YNC7 1xOxidation [M80]; A0A0S2Z4G8 1xOxidation [M105]; A0A024R5W6 1xOxidation [M141]; A0A0K0K1I0 1xOxidation [M141]; A0A0S2Z4G6 1xOxidation [M141]; Q6ZN40 1xOxidation [M183]; H0YL80 1xOxidation [M54]; Q59G…	0.00877684	0.000741879	2	37	2	A0A0K0K1I0; A0A0S2Z4G4	A0A0K0K1I0 [141-149]; A0A0S2Z4G4 [105-113]	0	1147.6	High	37	High	0.0001649	0.001333
CCE	FALSE	High	[K].LVIIESDLER.[A]	#N/A			0.00978359	0.000974836	1	21	1	A0A0K0K1I0	A0A0K0K1I0 [169-178]	0	1186.67	High	51	High	0.000217	0.001533
CCE	FALSE	High	[K].MEIQEIQLK.[E]	#N/A			0.010495	0.00117014	2	37	2	A0A0K0K1I0; A0A0S2Z4G4	A0A0K0K1I0 [141-149]; A0A0S2Z4G4 [105-113]	0	1131.61	High	30	High	0.0003117	0.001676
WCE	High	Master Protein	A0A0K0K1I0	HEL-S-265	Epididymis secretory protein Li 265 OS=Homo sapiens GN=HEL-S-265 PE=2 SV=1	0	34.889	21.1268	8	14	2	1	284	32.8	4.77	High	Oxidation [M141]	1.721	324	8
WCE	Checked	Confidence	Annotated Sequence	#N/A	Modifications (all possible sites)	Modifications in Proteins (all Sites)	Qvality PEP	Qvality q-value	# Protein Groups	# Proteins	# PSMs	Master Protein Accessions	Positions in Master Proteins	# Missed Cleavages	Theo. MH+ [Da]	Found in Sample: [S7] F7: Sample	Ions Score A4 Mascot	Confidence A4 Mascot	Percolator q-Value A4 Mascot	Percolator PEP A4 Mascot
WCE	FALSE	High	[K-].KATDAEADVASLNR.[RG]	#N/A			9.28877e-05	0	2	19	2	Q5TCU3; A0A0K0K1I0	Q5TCU3 [77-90]; A0A0K0K1I0 [77-90]	1	1460.73	High	88	High	0	1.966e-06
WCE	FALSE	High	[R].KLVIIESDLER.[A]	#N/A			0.00528882	0	1	21	3	A0A0K0K1I0	A0A0K0K1I0 [168-178]	1	1314.76	High	50	High	0	0.0004526
WCE	FALSE	High	[K].QLEDELVSLQK.[K]	#N/A	1xGln->pyro-Glu [N-Term]	H0YKP3 1xGln->pyro-Glu [N-Term]; A0A087WTJ7 1xGln->pyro-Glu [N-Term]; C9IZA2 1xGln->pyro-Glu [N-Term]; A0A0K0K1I0 1xGln->pyro-Glu [N-Term]; A0A0S2Z4G6 1xGln->pyro-Glu [N-Term]; H0YKZ6 1xGln->pyro-Glu [N-Term]; H0YL52 1xGln->pyro-Glu [N-Term]; D9YZV4 1xGln->pyro-Glu [N-Term]; D9YZV5 1xGln->pyro-Glu [N-Term]	0.00287566	0	1	9	1	A0A0K0K1I0	A0A0K0K1I0 [38-48]	0	1284.67	High	48	High	0	0.0001992
WCE	FALSE	High	[R].IQLVEEELDR.[A]	#N/A			1.96798e-05	0	4	46	2	Q5TCU3; A0A0K0K1I0; P67936; A0A0S2Z4G4	Q5TCU3 [92-101]; A0A0K0K1I0 [92-101]; P67936 [56-65]; A0A0S2Z4G4 [56-65]	0	1243.65	High	77	High	0	1.893e-05
WCE	FALSE	High	[R].RIQLVEEELDR.[A]	#N/A			0.000365911	0	4	46	3	Q5TCU3; A0A0K0K1I0; P67936; A0A0S2Z4G4	Q5TCU3 [91-101]; A0A0K0K1I0 [91-101]; P67936 [55-65]; A0A0S2Z4G4 [55-65]	1	1399.75	High	54	High	0	3.029e-05
WCE	FALSE	High	[R].IQLVEEELDRAQER.[L]	#N/A			0.011407	0.000351476	4	46	1	Q5TCU3; A0A0K0K1I0; P67936; A0A0S2Z4G4	Q5TCU3 [92-105]; A0A0K0K1I0 [92-105]; P67936 [56-69]; A0A0S2Z4G4 [56-69]	1	1727.89	High	28	High	0.0001372	0.001262
WCE	FALSE	High	[K].MEIQEIQLK.[E]	#N/A	1xOxidation [M1]	Q1ZYL5 1xOxidation [M105]; J3KN67 1xOxidation [M142]; B2RDE1 1xOxidation [M105]; Q8NAG3 1xOxidation [M40]; A0A0S2Z4I4 1xOxidation [M105]; M1VPF4 1xOxidation [M142]; D9YZV7 1xOxidation [M105]; H0YNC7 1xOxidation [M80]; A0A0S2Z4G8 1xOxidation [M105]; A0A024R5W6 1xOxidation [M141]; A0A0K0K1I0 1xOxidation [M141]; A0A0S2Z4G6 1xOxidation [M141]; Q6ZN40 1xOxidation [M183]; H0YL80 1xOxidation [M54]; Q59G…	0.038371	0.00241636	2	37	2	A0A0K0K1I0; A0A0S2Z4G4	A0A0K0K1I0 [141-149]; A0A0S2Z4G4 [105-113]	0	1147.6	High	35	High	0.0007019	0.006434
WCE	FALSE	High	[R].RIQLVEEELDRAQER.[L]	#N/A			0.0537332	0.00481999	4	46	1	Q5TCU3; A0A0K0K1I0; P67936; A0A0S2Z4G4	Q5TCU3 [91-105]; A0A0K0K1I0 [91-105]; P67936 [55-69]; A0A0S2Z4G4 [55-69]	2	1883.99	High	35	High	0.001318	0.0101
CCE	High	Master Protein	A0A0K0K1K7	HEL-S-304	6-phosphogluconolactonase, isoform CRA_b OS=Homo sapiens GN=HEL-S-304 PE=2 SV=1	0	6.633	10.4651	2	2	2	1	258	27.5	6.05	High		0.359	66	2
CCE	Checked	Confidence	AnnotatedSequence	#N/A	Modifications (all possible sites)	Modifications in Proteins (all Sites)	Qvality PEP	Qvality q-value	# Protein Groups	# Proteins	# PSMs	Master Protein Accessions	Positions in Master Proteins	# Missed Cleavages	Theo. MH+ [Da]	Found in Sample: [S1] F1: Sample	Ions Score A4 Mascot	Confidence A4 Mascot	Percolator q-Value A4 Mascot	Percolator PEP A4 Mascot
CCE	FALSE	High	[R].TVIFVATGEGK.[-A]	#N/A			0.00182969	0	1	2	1	A0A0K0K1K7	A0A0K0K1K7 [198-208]	0	1121.62	High	40	High	0	0.0001749
CCE	FALSE	High	[R].ELPAAVAPAGPASLAR.[W]	#N/A			0.00877684	0.000741879	1	3	1	A0A0K0K1K7	A0A0K0K1K7 [57-72]	0	1490.83	High	46	High	0.0001649	0.001331
CCE	High	Master Protein	V9HWC9	HEL-S-44	Superoxide dismutase [Cu-Zn] OS=Homo sapiens GN=HEL-S-44 PE=2 SV=1	9.67961e-05	3.12447	16.8831	2	3	2	1	154	15.926	6.13	High			50.5497	2
CCE	Checked	Confidence	AnnotatedSequence	#N/A	Modifications (all possible sites)	Modifications in Proteins (all Sites)	Qvality PEP	Qvality q-value	# Protein Groups	# Proteins	# PSMs	Master Protein Accessions	Positions in Master Proteins	# Missed Cleavages	Theo. MH+ [Da]	Found in Sample: [S1] F1: Sample	Ions Score A4 Mascot	Confidence A4 Mascot	Percolator q-Value A4 Mascot	Percolator PEP A4 Mascot
CCE	High	Master Protein	A0A0K0K1H8	HEL-S-71p	Epididymis secretory sperm binding protein Li 71p OS=Homo sapiens GN=HEL-S-71p PE=2 SV=1	0	20.763	10.0287	6	8	6	1	698	77	7.21	High	Oxidation [M128; M332]; Carbamidomethyl [C58; C246]	0.359	228	6
CCE	Checked	Confidence	AnnotatedSequence	#N/A	Modifications (all possible sites)	Modifications in Proteins (all Sites)	Qvality PEP	Qvality q-value	# Protein Groups	# Proteins	# PSMs	Master Protein Accessions	Positions in Master Proteins	# Missed Cleavages	Theo. MH+ [Da]	Found in Sample: [S1] F1: Sample	Ions Score A4 Mascot	Confidence A4 Mascot	Percolator q-Value A4 Mascot	Percolator PEP A4 Mascot
CCE	FALSE	High	[K].EGYYGYTGAFR.[C]	#N/A			0.000526733	0	1	8	2	A0A0K0K1H8	A0A0K0K1H8 [531-541]	0	1283.57	High	56	High	0	3.45e-05
CCE	FALSE	High	[K].ADRDQYELLCLDNTR.[K]	#N/A	1xCarbamidomethyl [C10]	A0A0K0K1H8 1xCarbamidomethyl [C246]; A0PJA6 1xCarbamidomethyl [C123]; Q06AH7 1xCarbamidomethyl [C246]; B4E1B2 1xCarbamidomethyl [C226]; C9JVG0 1xCarbamidomethyl [C119]; B4DI57 1xCarbamidomethyl [C119]; P02787 1xCarbamidomethyl [C246]; Q53H26 1xCarbamidomethyl [C246]	0.00376383	0	1	8	1	A0A0K0K1H8	A0A0K0K1H8 [237-251]	1	1881.88	High	36	High	0	0.0004445
CCE	FALSE	High	[K].MYLGYEYVTAIR.[N]	#N/A	1xOxidation [M1]	A0A0K0K1H8 1xOxidation [M332]; Q06AH7 1xOxidation [M332]; B4E1B2 1xOxidation [M312]; B4DI57 1xOxidation [M205]; P02787 1xOxidation [M332]; B4DHZ6 1xOxidation [M58]; Q53H26 1xOxidation [M332]	1.08697e-05	0	1	7	2	A0A0K0K1H8	A0A0K0K1H8 [332-343]	0	1494.73	High	65	High	0	2.214e-07
CCE	FALSE	High	[K].SVIPSDGPSVACVK.[K]	#N/A	1xCarbamidomethyl [C12]	A0A0K0K1H8 1xCarbamidomethyl [C58]; Q06AH7 1xCarbamidomethyl [C58]; B4E1B2 1xCarbamidomethyl [C58]; F8WCI6 1xCarbamidomethyl [C58]; P02787 1xCarbamidomethyl [C58]; B4DEX9 1xCarbamidomethyl [C58]; Q53H26 1xCarbamidomethyl [C58]; C9JB55 1xCarbamidomethyl [C14]; F8WEK9 1xCarbamidomethyl [C58]	0.0154724	0.00181691	1	9	1	A0A0K0K1H8	A0A0K0K1H8 [47-60]	0	1415.72	High	54	High	0.0004535	0.002748
CCE	FALSE	High	[K].YLGEEYVK.[A]	#N/A			0.0311697	0.0023993	1	7	1	A0A0K0K1H8	A0A0K0K1H8 [669-676]	0	1000.5	High	29	High	0.0008333	0.006776
CCE	FALSE	High	[K].DSGFQMNQLR.[G]	#N/A	1xOxidation [M6]	A0A0K0K1H8 1xOxidation [M128]; Q06AH7 1xOxidation [M128]; B4E1B2 1xOxidation [M128]; P02787 1xOxidation [M128]; B4DEX9 1xOxidation [M128]; Q53H26 1xOxidation [M128]	0.0882173	0.0063962	1	6	1	A0A0K0K1H8	A0A0K0K1H8 [123-132]	0	1211.55	High	34	High	0.002356	0.02729
CCE	High	Master Protein	V9HW62	HEL-S-74	Lactoylglutathione lyase OS=Homo sapiens GN=HEL-S-74 PE=2 SV=1	0	4.921	9.23913	2	4	2	1	184	20.7	5.47	High	Oxidation [M36]	0.468	98	2
CCE	Checked	Confidence	AnnotatedSequence	#N/A	Modifications (all possible sites)	Modifications in Proteins (all Sites)	Qvality PEP	Qvality q-value	# Protein Groups	# Proteins	# PSMs	Master Protein Accessions	Positions in Master Proteins	# Missed Cleavages	Theo. MH+ [Da]	Found in Sample: [S1] F1: Sample	Ions Score A4 Mascot	Confidence A4 Mascot	Percolator q-Value A4 Mascot	Percolator PEP A4 Mascot
CCE	FALSE	High	[K].DFLLQQTMLR.[V]	#N/A	1xOxidation [M8]	X5DNM4 1xOxidation [M36]; V9HW62 1xOxidation [M36]	0.00675128	0	1	2	2	V9HW62	V9HW62 [29-38]	0	1280.67	High	43	High	0	0.0009512
CCE	FALSE	High	[K].IAWALSR.[K]	#N/A			0.0500341	0.003475	1	2	2	V9HW62	V9HW62 [89-95]	0	816.473	High	45	High	0.00106	0.01261
CCE	High	Master Protein	V9HW04	HEL-S-80p	Serine/threonine-protein phosphatase OS=Homo sapiens GN=HEL-S-80p PE=2 SV=1	0	25.291	22.0183	5	11	5	1	327	37.2	6.19	High	Carbamidomethyl [C139]; Oxidation [M29]	0.995	332	5
CCE	Checked	Confidence	AnnotatedSequence	#N/A	Modifications (all possible sites)	Modifications in Proteins (all Sites)	Qvality PEP	Qvality q-value	# Protein Groups	# Proteins	# PSMs	Master Protein Accessions	Positions in Master Proteins	# Missed Cleavages	Theo. MH+ [Da]	Found in Sample: [S1] F1: Sample	Ions Score A4 Mascot	Confidence A4 Mascot	Percolator q-Value A4 Mascot	Percolator PEP A4 Mascot
CCE	FALSE	High	[K].IVQMTEAEVR.[G]	#N/A	1xOxidation [M4]	C9J9S3 1xOxidation [M29]; C9JP48 1xOxidation [M29]; V9HW04 1xOxidation [M29]	0.00028342	0	1	3	2	V9HW04	V9HW04 [26-35]	0	1191.6	High	66	High	0	1.548e-05
CCE	FALSE	High	[R].EIFLSQPILLELEAPLK.[I]	#N/A			8.09854e-05	0	1	20	4	V9HW04	V9HW04 [43-59]	0	1953.13	High	60	High	0	7.211e-06
CCE	FALSE	High	[R].AHQVVEDGYEFFAK.[R]	#N/A			0.000149561	0	1	13	2	V9HW04	V9HW04 [246-259]	0	1639.78	High	69	High	0	6.71e-06
CCE	FALSE	High	[R].IYGFYDECK.[R]	#N/A	1xCarbamidomethyl [C8]	B7ZB67 1xCarbamidomethyl [C111]; E7ETD8 1xCarbamidomethyl [C111]; P62136 1xCarbamidomethyl [C140]; P36873 1xCarbamidomethyl [C140]; F8VR82 1xCarbamidomethyl [C140]; B3KXM2 1xCarbamidomethyl [C237]; A0A140VJS9 1xCarbamidomethyl [C151]; B4E163 1xCarbamidomethyl [C111]; H0Y3Y6 1xCarbamidomethyl [C14]; V9HW04 1xCarbamidomethyl [C139]; F8VYE8 1xCarbamidomethyl [C140]; F8W0W8 1xCarbamidomethyl [C149]; …	0.0123076	0.00117014	1	14	2	V9HW04	V9HW04 [132-140]	0	1194.51	High	34	High	0.0003117	0.002058
CCE	FALSE	High	[R].LFEYGGFPPEANYLFLGDYVDR.[G]	#N/A			0.0450351	0.00332811	1	7	1	V9HW04	V9HW04 [74-95]	0	2582.22	High	32	High	0.001033	0.011
CCE	High	Master Protein	V9HW91	HEL-S-8a	Epididymis secretory sperm binding protein Li 8a OS=Homo sapiens GN=HEL-S-8a PE=2 SV=1	0	12.205	9.42029	2	2	2	1	276	30.6	7.21	High		0.245	115	2
CCE	Checked	Confidence	AnnotatedSequence	#N/A	Modifications (all possible sites)	Modifications in Proteins (all Sites)	Qvality PEP	Qvality q-value	# Protein Groups	# Proteins	# PSMs	Master Protein Accessions	Positions in Master Proteins	# Missed Cleavages	Theo. MH+ [Da]	Found in Sample: [S1] F1: Sample	Ions Score A4 Mascot	Confidence A4 Mascot	Percolator q-Value A4 Mascot	Percolator PEP A4 Mascot
CCE	FALSE	High	[R].AVDNQVYVATASPAR.[D]	#N/A			0.000117019	0	1	1	1	V9HW91	V9HW91 [196-210]	0	1561.8	High	60	High	0	4.87e-06
CCE	FALSE	High	[R].FAELAQIYAQR.[G]	#N/A			7.1437e-06	0	1	2	1	V9HW91	V9HW91 [158-168]	0	1309.69	High	79	High	0	1.281e-07
NCE	High	Master Protein	V9HW88	HEL-S-99n	Calreticulin, isoform CRA_b OS=Homo sapiens GN=HEL-S-99n PE=2 SV=1	0	7.554	6.23501	2	4	2	1	417	48.1	4.44	High		0.194	113	2
NCE	Checked	Confidence	Annotated Sequence	#N/A	Modifications (all possible sites)	Modifications in Proteins (all Sites)	Qvality PEP	Qvality q-value	# Protein Groups	# Proteins	# PSMs	Master Protein Accessions	Positions in Master Proteins	# Missed Cleavages	Theo. MH+ [Da]	Found in Sample: [S4] F4: Sample	Ions Score A4 Mascot	Confidence A4 Mascot	Percolator q-Value A4 Mascot	Percolator PEP A4 Mascot
NCE	FALSE	High	[R].FYALSASFEPFSNK.[G]	#N/A			0.00371572	0	1	3	2	V9HW88	V9HW88 [74-87]	0	1607.77	High	58	High	0	7.851e-05
NCE	FALSE	High	[K].EQFLDGDGWTSR.[W]	#N/A			0.0104587	0.000627659	1	4	2	V9HW88	V9HW88 [25-36]	0	1410.63	High	49	High	8.704e-05	0.0003561
CCE	High	Master Protein	B4DVA7	HEXA	Beta-hexosaminidase OS=Homo sapiens PE=2 SV=1	0	11.607	5.92593	3	4	3	1	540	62	5.26	High	Oxidation [M350]	0.28	167	3
CCE	Checked	Confidence	Annotated Sequence	Modifications (all possible sites)	Modifications in Proteins (all Sites)	Qvality PEP	Qvality q-value	# Protein Groups	# Proteins	# PSMs	Master Protein Accessions	Positions in Master Proteins	# Missed Cleavages	Theo. MH+ [Da]	Found in Sample: [S1] F1: Sample	Ions Score A4 Mascot	Confidence A4 Mascot	Percolator q-Value A4 Mascot	Percolator PEP A4 Mascot
CCE	FALSE	High	[K].SNPEIQDFMR.[K]	1xOxidation [M9]	P06865 1xOxidation [M339]; H3BS10 1xOxidation [M339]; B4DVL8 1xOxidation [M166]; Q9BVJ8 1xOxidation [M219]; B4DVA7 1xOxidation [M350]; H3BTD4 1xOxidation [M339]; H3BP20 1xOxidation [M350]; H3BU85 1xOxidation [M297]	0.00546361	0	1	8	1	B4DVA7	B4DVA7 [342-351]	0	1252.56	High	38	High	0	0.0007191
CCE	FALSE	High	[K].LTSDLTFAYER.[L]			1.1446e-05	0	1	10	2	B4DVA7	B4DVA7 [500-510]	0	1315.65	High	88	High	0	3.668e-07
CCE	FALSE	High	[R].GLETFSQLVWK.[S]			0.0552237	0.00419504	1	9	1	B4DVA7	B4DVA7 [149-159]	0	1307.7	High	32	High	0.001381	0.01445
WCE	High	Master Protein	Q08AJ9	HIST1H2AB	Histone H2A OS=Homo sapiens GN=HIST1H2AB PE=2 SV=1	0	8.021	20.7692	3	19	1	1	130	14.1	11.05	High		1.683	197	3
WCE	Checked	Confidence	Annotated Sequence	#N/A	Modifications (all possible sites)	Modifications in Proteins (all Sites)	Qvality PEP	Qvality q-value	# Protein Groups	# Proteins	# PSMs	Master Protein Accessions	Positions in Master Proteins	# Missed Cleavages	Theo. MH+ [Da]	Found in Sample: [S7] F7: Sample	Ions Score A4 Mascot	Confidence A4 Mascot	Percolator q-Value A4 Mascot	Percolator PEP A4 Mascot
WCE	FALSE	High	[R].NDEELNKLLGR.[V]	#N/A			0.00291167	0	1	3	1	Q08AJ9	Q08AJ9 [90-100]	1	1300.69	High	51	High	0	0.0002028
WCE	FALSE	High	[R].AGLQFPVGR.[VI]	#N/A			0.0149669	0.000351476	2	21	13	Q08AJ9; A0A0U1RRH7	Q08AJ9 [22-30]; A0A0U1RRH7 [22-30]	0	944.531	High	47	High	0.0002572	0.002621
WCE	FALSE	High	[R].HLQLAIR.[NG]	#N/A			0.107471	0.0095013	2	22	5	Q08AJ9; A0A0U1RRH7	Q08AJ9 [83-89]; A0A0U1RRH7 [83-89]	0	850.526	High	35	High	0.002989	0.02581
WCE	High	Master Protein	A0A0U1RRH7	HIST1H3D	Histone H2A OS=Homo sapiens GN=HIST1H3D PE=3 SV=1	0	7.538	15.8824	3	20	1	1	170	18.5	11.52	High		0.874	214	3
	Confidence	Annotated Sequence	Modifications (all possible sites)	Modifications in Proteins (all Sites)	Qvality PEP	Qvality q-value	# Protein Groups	# Proteins	# PSMs	Master Protein Accessions	Positions in Master Proteins	# Missed Cleavages	Theo. MH+ [Da]	Found in Sample: [S7] F7: Sample	Ions Score A4 Mascot	Confidence A4 Mascot	Percolator q-Value A4 Mascot	Percolator PEP A4 Mascot
	High	[R].NDEELNKLLGK.[V]			0.00665462	0	1	13	2	A0A0U1RRH7	A0A0U1RRH7 [90-100]	1	1272.68	High	52	High	0	0.0006161
	High	[R].AGLQFPVGR.[VI]			0.0149669	0.000351476	2	21	13	Q08AJ9; A0A0U1RRH7	Q08AJ9 [22-30]; A0A0U1RRH7 [22-30]	0	944.531	High	47	High	0.0002572	0.002621
	High	[R].HLQLAIR.[NG]			0.107471	0.0095013	2	22	5	Q08AJ9; A0A0U1RRH7	Q08AJ9 [83-89]; A0A0U1RRH7 [83-89]	0	850.526	High	35	High	0.002989	0.02581
CCE	High	Master Protein	A0A024RDR0	HMGB1	High-mobility group box 1, isoform CRA_a OS=Homo sapiens GN=HMGB1 PE=4 SV=1	0	28.439	27.4419	5	9	4	1	215	24.9	5.74	High	Oxidation [M13; M132]; Carbamidomethyl [C23]	2.511	346	5
CCE	Checked	Confidence	AnnotatedSequence	#N/A	Modifications (all possible sites)	Modifications in Proteins (all Sites)	Qvality PEP	Qvality q-value	# Protein Groups	# Proteins	# PSMs	Master Protein Accessions	Positions in Master Proteins	# Missed Cleavages	Theo. MH+ [Da]	Found in Sample: [S1] F1: Sample	Ions Score A4 Mascot	Confidence A4 Mascot	Percolator q-Value A4 Mascot	Percolator PEP A4 Mascot
CCE	FALSE	High	[K].MSSYAFFVQTCR.[E]	#N/A	1xOxidation [M1]; 1xCarbamidomethyl [C11]	Q5T7C4 1xOxidation [M13]; 1xCarbamidomethyl [C23]; P26583 1xOxidation [M13]; 1xCarbamidomethyl [C23]; Q75MM1 1xOxidation [M13]; 1xCarbamidomethyl [C23]; Q5U071 1xOxidation [M13]; 1xCarbamidomethyl [C23]; D6R9A6 1xOxidation [M13]; 1xCarbamidomethyl [C23]; Q9NYD7 1xOxidation [M13]; 1xCarbamidomethyl [C23]; B7Z965 1xOxidation [M13]; 1xCarbamidomethyl [C23]; A0A024RDR0 1xOxidation [M13]; 1xCarbamidom…	3.29429e-08	0	2	10	2	P26583; A0A024RDR0	P26583 [13-24]; A0A024RDR0 [13-24]	0	1512.66	High	113	High	0	1.166e-10
CCE	FALSE	High	[K].KHPDASVNFSEFSK.[K]	#N/A			0.00105754	0	1	6	1	A0A024RDR0	A0A024RDR0 [30-43]	1	1592.77	High	53	High	0	8.553e-05
CCE	FALSE	High	[K].LGEMWNNTAADDKQPYEK.[KR]	#N/A	1xOxidation [M4]	Q5T7C4 1xOxidation [M132]; D3DQY9 1xOxidation [M81]; B3KQ05 1xOxidation [M93]; B7Z965 1xOxidation [M132]; A0A024RDR0 1xOxidation [M132]; Q59GW1 1xOxidation [M134]	0.000210592	0	1	6	1	A0A024RDR0	A0A024RDR0 [129-146]	1	2125.95	High	60	High	0	1.05e-05
CCE	FALSE	High	[K].IKGEHPGLSIGDVAK.[K]	#N/A			0.000260602	0	1	6	2	A0A024RDR0	A0A024RDR0 [113-127]	1	1520.84	High	50	High	0	1.384e-05
CCE	FALSE	High	[K].GEHPGLSIGDVAK.[K]	#N/A			0.00802527	0.000507491	1	6	3	A0A024RDR0	A0A024RDR0 [115-127]	0	1279.66	High	43	High	0.002042	0.02128
CCE	High	Master Protein	P26583	HMGB2	High mobility group protein B2 OS=Homo sapiens GN=HMGB2 PE=1 SV=2	0	15.285	17.7033	3	4	2	1	209	24	7.81	High	Oxidation [M13; M132]; Carbamidomethyl [C23]	0.701	221	3
CCE	Checked	Confidence	AnnotatedSequence	#N/A	Modifications (all possible sites)	Modifications in Proteins (all Sites)	Qvality PEP	Qvality q-value	# Protein Groups	# Proteins	# PSMs	Master Protein Accessions	Positions in Master Proteins	# Missed Cleavages	Theo. MH+ [Da]	Found in Sample: [S1] F1: Sample	Ions Score A4 Mascot	Confidence A4 Mascot	Percolator q-Value A4 Mascot	Percolator PEP A4 Mascot
CCE	FALSE	High	[K].MSSYAFFVQTCR.[E]	#N/A	1xOxidation [M1]; 1xCarbamidomethyl [C11]	Q5T7C4 1xOxidation [M13]; 1xCarbamidomethyl [C23]; P26583 1xOxidation [M13]; 1xCarbamidomethyl [C23]; Q75MM1 1xOxidation [M13]; 1xCarbamidomethyl [C23]; Q5U071 1xOxidation [M13]; 1xCarbamidomethyl [C23]; D6R9A6 1xOxidation [M13]; 1xCarbamidomethyl [C23]; Q9NYD7 1xOxidation [M13]; 1xCarbamidomethyl [C23]; B7Z965 1xOxidation [M13]; 1xCarbamidomethyl [C23]; A0A024RDR0 1xOxidation [M13]; 1xCarbamidom…	3.29429e-08	0	2	10	2	P26583; A0A024RDR0	P26583 [13-24]; A0A024RDR0 [13-24]	0	1512.66	High	113	High	0	1.166e-10
CCE	FALSE	High	[K].SEHPGLSIGDTAK.[K]	#N/A			0.00978359	0.000974836	1	3	1	P26583	P26583 [115-127]	0	1311.65	High	48	High	0.000217	0.001527
CCE	FALSE	High	[K].KLGEMWSEQSAK.[D]	#N/A	1xOxidation [M5]	P26583 1xOxidation [M132]; Q5U071 1xOxidation [M132]	0.0161751	0.00181691	1	2	1	P26583	P26583 [128-139]	1	1409.67	High	30	High	0.0005022	0.002914
CCE	High	Master Protein	P51991	HNRNPA3	Heterogeneous nuclear ribonucleoprotein A3 OS=Homo sapiens GN=HNRNPA3 PE=1 SV=2	0	7.362	6.34921	2	4	1	1	378	39.6	9.01	High		0.259	149	2
CCE	Checked	Confidence	AnnotatedSequence	#N/A	Modifications (all possible sites)	Modifications in Proteins (all Sites)	Qvality PEP	Qvality q-value	# Protein Groups	# Proteins	# PSMs	Master Protein Accessions	Positions in Master Proteins	# Missed Cleavages	Theo. MH+ [Da]	Found in Sample: [S1] F1: Sample	Ions Score A4 Mascot	Confidence A4 Mascot	Percolator q-Value A4 Mascot	Percolator PEP A4 Mascot
CCE	FALSE	High	[K].LFIGGLSFETTDDSLR.[E]	#N/A			6.84687e-05	0	1	4	1	P51991	P51991 [37-52]	0	1770.89	High	102	High	0	2.432e-06
CCE	FALSE	High	[K].KIFVGGIK.[EG]	#N/A			0.0647717	0.00518838	4	19	9	P51991; Q13151; P22626; A0A024RAZ7	P51991 [127-134]; Q13151 [99-106]; P22626 [113-120]; A0A024RAZ7 [106-113]	1	861.556	High	43	High	0.001752	0.01785
CCE	High	Master Protein	A8K9A4	HNRNPC	cDNA FLJ75154, highly similar to Homo sapiens heterogeneous nuclear ribonucleoprotein C (C1/C2), mRNA OS=Homo sapiens PE=2 SV=1	0	46.029	23.5294	8	20	8	1	306	33.6	5.14	High	Oxidation [M74]	2.008	612	8
CCE	Checked	Confidence	Annotated Sequence	Modifications (all possible sites)	Modifications in Proteins (all Sites)	Qvality PEP	Qvality q-value	# Protein Groups	# Proteins	# PSMs	Master Protein Accessions	Positions in Master Proteins	# Missed Cleavages	Theo. MH+ [Da]	Found in Sample: [S1] F1: Sample	Ions Score A4 Mascot	Confidence A4 Mascot	Percolator q-Value A4 Mascot	Percolator PEP A4 Mascot
CCE	FALSE	High	[K].KSDVEAIFSK.[YK]			3.34347e-05	0	1	27	2	A8K9A4	A8K9A4 [30-39]	1	1123.6	High	67	High	0	9.545e-07
CCE	FALSE	High	[K].LKGDDLQAIKK.[E]			0.000229032	0	1	13	4	A8K9A4	A8K9A4 [188-198]	2	1228.73	High	53	High	0	1.164e-05
CCE	FALSE	High	[R].VFIGNLNTLVVK.[K]			0.00112076	0	1	27	1	A8K9A4	A8K9A4 [18-29]	0	1316.79	High	64	High	0	9.192e-05
CCE	FALSE	High	[K].QKVDSLLENLEK.[IK]	1xGln->pyro-Glu [N-Term]	A0A0G2JNQ3 1xGln->pyro-Glu [N-Term]; B4DY08 1xGln->pyro-Glu [N-Term]; G3V4C1 1xGln->pyro-Glu [N-Term]; A8K9A4 1xGln->pyro-Glu [N-Term]; B4DQQ2 1xGln->pyro-Glu [N-Term]; A0A0G2JPF8 1xGln->pyro-Glu [N-Term]; G3V4W0 1xGln->pyro-Glu [N-Term]; O60812 1xGln->pyro-Glu [N-Term]; P07910 1xGln->pyro-Glu [N-Term]; B2R603 1xGln->pyro-Glu [N-Term]; P0DMR1 1xGln->pyro-Glu [N-Term]; G3V5V7 1xGln->pyro-Glu [N-Te…	8.151e-05	0	1	18	2	A8K9A4	A8K9A4 [205-216]	1	1398.75	High	64	High	0	3.036e-06
CCE	FALSE	High	[K].QKVDSLLENLEK.[IK]			0.00214959	0	1	18	3	A8K9A4	A8K9A4 [205-216]	1	1415.77	High	59	High	0.0003117	0.001957
CCE	FALSE	High	[K].GFAFVQYVNER.[N]			3.68354e-05	0	1	18	3	A8K9A4	A8K9A4 [51-61]	0	1329.66	High	79	High	0	1.08e-06
CCE	FALSE	High	[R].MIAGQVLDINLAAEPK.[V]	1xOxidation [M1]	B4DSU6 1xOxidation [M74]; B4DY08 1xOxidation [M74]; G3V3K6 1xOxidation [M74]; G3V4C1 1xOxidation [M74]; A8K9A4 1xOxidation [M74]; B4DMJ1 1xOxidation [M74]; G3V4W0 1xOxidation [M74]; P07910 1xOxidation [M74]; B2R603 1xOxidation [M74]; G3V575 1xOxidation [M74]; D3DPI2 1xOxidation [M74]; G3V251 1xOxidation [M74]; B2R5W2 1xOxidation [M74]; G3V2Q1 1xOxidation [M74]; G3V576 1xOxidation [M74]; G3V5X6 1x…	3.22826e-06	0	1	18	2	A8K9A4	A8K9A4 [74-89]	0	1698.91	High	75	High	0	4.562e-08
CCE	FALSE	High	[R].VFIGNLNTLVVKK.[S]			0.011622	0.00117014	1	27	1	A8K9A4	A8K9A4 [18-30]	1	1444.89	High	38	High	0.0003117	0.001902
CCE	FALSE	High	[K].SDVEAIFSK.[YK]			0.0154724	0.00181691	1	27	2	A8K9A4	A8K9A4 [31-39]	0	995.504	High	41	High	0.001752	0.01852
CCE	High	Master Protein	P55795	HNRNPH2	Heterogeneous nuclear ribonucleoprotein H2 OS=Homo sapiens GN=HNRNPH2 PE=1 SV=1	0	18.631	15.8129	4	7	2	1	449	49.2	6.3	High	Oxidation [M315; M345]	0.445	336	4
CCE	Checked	Confidence	AnnotatedSequence	#N/A	Modifications (all possible sites)	Modifications in Proteins (all Sites)	Qvality PEP	Qvality q-value	# Protein Groups	# Proteins	# PSMs	Master Protein Accessions	Positions in Master Proteins	# Missed Cleavages	Theo. MH+ [Da]	Found in Sample: [S1] F1: Sample	Ions Score A4 Mascot	Confidence A4 Mascot	Percolator q-Value A4 Mascot	Percolator PEP A4 Mascot
CCE	FALSE	High	[R].ATENDIYNFFSPLNPMR.[V]	#N/A	1xOxidation [M16]	B4DP00 1xOxidation [M221]; B4DFK9 1xOxidation [M270]; P55795 1xOxidation [M315]	0.0057514	0	1	3	2	P55795	P55795 [300-316]	0	2044.94	High	75	High	0	0.0007738
CCE	FALSE	High	[R].STGEAFVQFASQEIAEK.[A]	#N/A			1.20528e-05	0	2	11	3	G8JLB6; P55795	G8JLB6 [151-167]; P55795 [151-167]	0	1841.89	High	72	High	0	2.529e-07
CCE	FALSE	High	[K].HTGPNSPDTANDGFVR.[L]	#N/A			1.88883e-06	0	2	17	1	G8JLB6; P55795	G8JLB6 [99-114]; P55795 [99-114]	0	1684.77	High	109	High	0	2.266e-08
CCE	FALSE	High	[R].VTGEADVEFATHEDAVAAMAK.[D]	#N/A	1xOxidation [M19]	B4DP00 1xOxidation [M251]; B4DFK9 1xOxidation [M300]; P55795 1xOxidation [M345]	0.142012	0.00960709	1	3	1	P55795	P55795 [327-347]	0	2178	High	31	High	0.004574	0.05273
CCE	High	Master Protein	B4DUQ1	HNRNPK	cDNA FLJ54552, highly similar to Heterogeneous nuclear ribonucleoprotein K OS=Homo sapiens PE=2 SV=1	0	42.424	30.2961	9	20	9	1	439	48.5	5.92	High	Deamidated [Q417; Q419]; Oxidation [M27]	1.395	603	9
CCE	Checked	Confidence	AnnotatedSequence	#N/A	Modifications (all possible sites)	Modifications in Proteins (all Sites)	Qvality PEP	Qvality q-value	# Protein Groups	# Proteins	# PSMs	Master Protein Accessions	Positions in Master Proteins	# Missed Cleavages	Theo. MH+ [Da]	Found in Sample: [S1] F1: Sample	Ions Score A4 Mascot	Confidence A4 Mascot	Percolator q-Value A4 Mascot	Percolator PEP A4 Mascot
CCE	FALSE	High	[K].IILDLISESPIK.[G]	#N/A			9.52609e-07	0	1	6	3	B4DUQ1	B4DUQ1 [184-195]	0	1340.8	High	101	High	0	9.341e-09
CCE	FALSE	High	[R].TDYNASVSVPDSSGPER.[I]	#N/A			0.0012751	0	1	5	2	B4DUQ1	B4DUQ1 [70-86]	0	1780.8	High	67	High	0	0.0001095
CCE	FALSE	High	[R].LLIHQSLAGGIIGVK.[G]	#N/A			0.00499396	0	1	6	2	B4DUQ1	B4DUQ1 [125-139]	0	1518.94	High	28	High	0	0.0006438
CCE	FALSE	High	[R].IITITGTQDQIQNAQYLLQNSVK.[Q]	#N/A			5.75139e-05	0	1	6	3	B4DUQ1	B4DUQ1 [410-432]	0	2589.39	High	51	High	0	0.0001837
CCE	FALSE	High	[R].IITITGTQDQIQNAQYLLQNSVK.[Q]	#N/A	1xDeamidated [Q8; Q10]	B4DUQ1 1xDeamidated [Q417; Q419]; A0A024R228 1xDeamidated [Q441; Q443]; Q5EC54 1xDeamidated [Q441; Q443]; B3KU16 1xDeamidated [Q201; Q203]; B4DFF1 1xDeamidated [Q436; Q438]; P61978 1xDeamidated [Q441; Q443]	0.00166103	0	1	6	2	B4DUQ1	B4DUQ1 [410-432]	0	2590.37	High	44	High	0	0.0001576
CCE	FALSE	High	[K].RPAEDMEEEQAFKR.[S]	#N/A	1xOxidation [M6]	B4DUQ1 1xOxidation [M27]; A0A024R228 1xOxidation [M27]; Q5EC54 1xOxidation [M27]; S4R457 1xOxidation [M27]; B4DFF1 1xOxidation [M27]; P61978 1xOxidation [M27]; Q5T6W2 1xOxidation [M27]	0.00633216	0	1	7	2	B4DUQ1	B4DUQ1 [22-35]	1	1751.8	High	37	High	0	0.000871
CCE	FALSE	High	[R].GSYGDLGGPIITTQVTIPK.[D]	#N/A			0.00034622	0	1	8	2	B4DUQ1	B4DUQ1 [354-372]	0	1917.03	High	50	High	0	1.995e-05
CCE	FALSE	High	[K].IIPTLEEYQHYK.[G]	#N/A			0.0183604	0.00198537	1	2	1	B4DUQ1	B4DUQ1 [104-115]	0	1533.79	High	30	High	0.0005369	0.003414
CCE	FALSE	High	[R].VVLIGGKPDR.[V]	#N/A			0.019192	0.00198537	1	6	2	B4DUQ1	B4DUQ1 [168-177]	0	1053.64	High	50	High	0.0005369	0.003609
CCE	FALSE	High	[R].NLPLPPPPPPR.[G]	#N/A			0.0385507	0.0023993	1	7	1	B4DUQ1	B4DUQ1 [282-292]	0	1194.7	High	43	High	0.0008333	0.008948
CCE	High	Master Protein	A0A087X0X3	HNRNPM	Heterogeneous nuclear ribonucleoprotein M OS=Homo sapiens GN=HNRNPM PE=1 SV=1	0	10.05	4.24658	2	2	2	1	730	77.5	8.78	High	Oxidation [M105; M607; M611]	0.087	110	2
CCE	Checked	Confidence	AnnotatedSequence	#N/A	Modifications (all possible sites)	Modifications in Proteins (all Sites)	Qvality PEP	Qvality q-value	# Protein Groups	# Proteins	# PSMs	Master Protein Accessions	Positions in Master Proteins	# Missed Cleavages	Theo. MH+ [Da]	Found in Sample: [S1] F1: Sample	Ions Score A4 Mascot	Confidence A4 Mascot	Percolator q-Value A4 Mascot	Percolator PEP A4 Mascot
CCE	FALSE	High	[K].VGEVTYVELLMDAEGK.[S]	#N/A	1xOxidation [M11]	M0R019 1xOxidation [M105]; A0A087X0X3 1xOxidation [M105]; B4DEG4 1xOxidation [M105]; M0R0N3 1xOxidation [M105]; P52272 1xOxidation [M105]; M0R2T0 1xOxidation [M105]	0.00701583	0	1	6	1	A0A087X0X3	A0A087X0X3 [95-110]	0	1768.87	High	45	High	0	0.000994
CCE	FALSE	High	[R].MGLAMGGGGGASFDR.[A]	#N/A	2xOxidation [M1; M5]	M0QY96 2xOxidation [M31; M35]; A0A087X0X3 2xOxidation [M607; M611]; Q6P2D7 2xOxidation [M162; M166]; Q59ES8 2xOxidation [M492; M496]; M0R2I7 2xOxidation [M130; M134]; Q7KYM9 2xOxidation [M447; M451]; P52272 2xOxidation [M607; M611]	5.4467e-06	0	1	7	1	A0A087X0X3	A0A087X0X3 [607-621]	0	1415.6	High	83	High	0	8.975e-08
CCE	High	Master Protein	Q00839	HNRNPU	Heterogeneous nuclear ribonucleoprotein U OS=Homo sapiens GN=HNRNPU PE=1 SV=6	0	8.369	7.63636	4	5	4	1	825	90.5	6	High	Deamidated [N424; Q426]	0.227	108	4
CCE	Checked	Confidence	AnnotatedSequence	#N/A	Modifications (all possible sites)	Modifications in Proteins (all Sites)	Qvality PEP	Qvality q-value	# Protein Groups	# Proteins	# PSMs	Master Protein Accessions	Positions in Master Proteins	# Missed Cleavages	Theo. MH+ [Da]	Found in Sample: [S1] F1: Sample	Ions Score A4 Mascot	Confidence A4 Mascot	Percolator q-Value A4 Mascot	Percolator PEP A4 Mascot
CCE	FALSE	High	[K].SSGPTSLFAVTVAPPGAR.[Q]	#N/A			0.0131163	0.00117014	1	8	1	Q00839	Q00839 [187-204]	0	1714.91	High	69	High	0.0003117	0.002218
CCE	FALSE	High	[K].EKPYFPIPEEYTFIQNVPLEDR.[V]	#N/A			0.0144286	0.00137312	1	15	1	Q00839	Q00839 [463-484]	0	2724.36	High	26	High	0.0003551	0.002515
CCE	FALSE	High	[R].GYFEYIEENKYSR.[A]	#N/A			0.057653	0.00434365	1	8	1	Q00839	Q00839 [256-268]	1	1697.78	High	27	High	0.001413	0.01528
CCE	FALSE	High	[K].NGQDLGVAFK.[I]	#N/A	1xDeamidated [N1; Q3]	A0A1X7SBS1 1xDeamidated [N343; Q345]; Q7Z4Q5 1xDeamidated [N112; Q114]; Q5RI18 1xDeamidated [N201; Q203]; A0A1W2PP34 1xDeamidated [N148; Q150]; Q00839 1xDeamidated [N424; Q426]; B4DLR3 1xDeamidated [N383; Q385]; A0A1W2PP35 1xDeamidated [N327; Q329]; A0A1W2PPH7 1xDeamidated [N148; Q150]; Q96BA7 1xDeamidated [N321; Q323]; A0A1W2PPL4 1xDeamidated [N146; Q148]; A0A1W2PQ74 1xDeamidated [N148; Q150]; B…	0.13641	0.00931669	1	15	2	Q00839	Q00839 [424-433]	0	1049.53	High	41	High	0.004509	0.05161
NCE	High	Master Protein	A0A024RAZ7	HNRPA1	Heterogeneous nuclear ribonucleoprotein A1, isoform CRA_b OS=Homo sapiens GN=HNRPA1 PE=4 SV=1	0	7.621	6.98925	2	3	2	1	372	38.7	9.13	High	Oxidation [M137]	0.259	134	2
	Confidence	Annotated Sequence	Modifications (all possible sites)	Modifications in Proteins (all Sites)	Qvality PEP	Qvality q-value	# Protein Groups	# Proteins	# PSMs	Master Protein Accessions	Positions in Master Proteins	# Missed Cleavages	Theo. MH+ [Da]	Found in Sample: [S4] F4: Sample	Ions Score A4 Mascot	Confidence A4 Mascot	Percolator q-Value A4 Mascot	Percolator PEP A4 Mascot
	High	[K].LFIGGLSFETTDESLR.[S]			0.000444536	0	1	12	2	A0A024RAZ7	A0A024RAZ7 [16-31]	0	1784.91	High	79	High	0	3.495e-06
	High	[K].IEVIEIMTDR.[G]	1xOxidation [M7]	F8W6I7 1xOxidation [M137]; H0YH80 1xOxidation [M8]; F8VYN5 1xOxidation [M92]; F8VZ49 1xOxidation [M156]; Q0VAC0 1xOxidation [M137]; A0A024RB53 1xOxidation [M137]; F8VTQ5 1xOxidation [M88]; A0A024QZ98 1xOxidation [M137]; Q6IPF2 1xOxidation [M137]; A0A024RC46 1xOxidation [M137]; Q9BSM5 1xOxidation [M115]; A0A024RAZ7 1xOxidation [M137]	0.0807392	0.00331689	1	12	1	A0A024RAZ7	A0A024RAZ7 [131-140]	0	1234.63	High	42	High	0.0008325	0.00685
CCE	High	Master Protein	A0A024RDF6	HNRPDL	Heterogeneous nuclear ribonucleoprotein D-like, isoform CRA_a OS=Homo sapiens GN=HNRPDL PE=4 SV=1	0	6.22263	6.90476	2	5	1	1	420	46.409	9.57	High	Carbamidomethyl [C177]; Oxidation [M266]		156	2
CCE	Checked	Confidence	AnnotatedSequence	#N/A	Modifications (all possible sites)	Modifications in Proteins (all Sites)	Qvality PEP	Qvality q-value	# Protein Groups	# Proteins	# PSMs	Master Protein Accessions	Positions in Master Proteins	# Missed Cleavages	Theo. MH+ [Da]	Found in Sample: [S1] F1: Sample	Ions Score A4 Mascot	Confidence A4 Mascot	Percolator q-Value A4 Mascot	Percolator PEP A4 Mascot
CCE	High	Master Protein	A0A024R7T3	HNRPF	Heterogeneous nuclear ribonucleoprotein F, isoform CRA_a OS=Homo sapiens GN=HNRPF PE=4 SV=1	0	37.492	20.9639	5	13	4	1	415	45.6	5.58	High	Oxidation [M345]; Deamidated [N303; N307]	1.015	525	5
CCE	Checked	Confidence	AnnotatedSequence	#N/A	Modifications (all possible sites)	Modifications in Proteins (all Sites)	Qvality PEP	Qvality q-value	# Protein Groups	# Proteins	# PSMs	Master Protein Accessions	Positions in Master Proteins	# Missed Cleavages	Theo. MH+ [Da]	Found in Sample: [S1] F1: Sample	Ions Score A4 Mascot	Confidence A4 Mascot	Percolator q-Value A4 Mascot	Percolator PEP A4 Mascot
CCE	FALSE	High	[RK].ATENDIYNFFSPLNPVR.[V]	#N/A			4.30486e-07	0	2	10	5	A0A024R7T3; G8JLB6	A0A024R7T3 [300-316]; G8JLB6 [300-316]	0	1996.98	High	106	High	0	3.301e-09
CCE	FALSE	High	[RK].ATENDIYNFFSPLNPVR.[V]	#N/A	1xDeamidated [N4; N8]	E9PCY7 1xDeamidated [N303; N307]; B4DP51 1xDeamidated [N33; N37]; H0YBG7 1xDeamidated [N59; N63]; P31943 1xDeamidated [N303; N307]; H0YB39 1xDeamidated [N178; N182]; A0A024R7T3 1xDeamidated [N303; N307]; G8JLB6 1xDeamidated [N303; N307]; H0YBD7 1xDeamidated [N117; N121]; B4DKS8 1xDeamidated [N226; N230]; Q68DG4 1xDeamidated [N125; N129]	0.00376383	0	2	10	3	A0A024R7T3; G8JLB6	A0A024R7T3 [300-316]; G8JLB6 [300-316]	0	1997.96	High	50	High	0.0003117	0.001793
CCE	FALSE	High	[K].ITGEAFVQFASQELAEK.[A]	#N/A			1.40341e-06	0	1	2	2	A0A024R7T3	A0A024R7T3 [151-167]	0	1867.94	High	81	High	0	7.608e-06
CCE	FALSE	High	[R].VTGEADVEFATHEEAVAAMSK.[D]	#N/A	1xOxidation [M19]	A0A024R7T3 1xOxidation [M345]; B4DKS8 1xOxidation [M268]	8.80773e-05	0	1	2	1	A0A024R7T3	A0A024R7T3 [327-347]	0	2208.01	High	43	High	0	3.365e-06
CCE	FALSE	High	[R].QSGEAFVELGSEDDVK.[M]	#N/A			0.00156738	0	1	2	1	A0A024R7T3	A0A024R7T3 [53-68]	0	1709.79	High	63	High	0	0.0001421
CCE	FALSE	High	[K].HSGPNSADSANDGFVR.[L]	#N/A			0.00649662	0	1	2	1	A0A024R7T3	A0A024R7T3 [99-114]	0	1630.72	High	47	High	0	0.0009012
WCE	High	Master Protein	Q5EC54	HNRPK	Heterogeneous nuclear ribonucleoprotein K transcript variant OS=Homo sapiens GN=HNRPK PE=2 SV=1	0	63.317	36.2069	12	52	12	1	464	51	5.33	High	Oxidation [M27; M42; M321]; Deamidated [Q441; Q443; Q445; N446]	2.162	1543	12
WCE	Checked	Confidence	Annotated Sequence	#N/A	Modifications (all possible sites)	Modifications in Proteins (all Sites)	Qvality PEP	Qvality q-value	# Protein Groups	# Proteins	# PSMs	Master Protein Accessions	Positions in Master Proteins	# Missed Cleavages	Theo. MH+ [Da]	Found in Sample: [S7] F7: Sample	Ions Score A4 Mascot	Confidence A4 Mascot	Percolator q-Value A4 Mascot	Percolator PEP A4 Mascot
WCE	FALSE	High	[R].LLIHQSLAGGIIGVK.[G]	#N/A			7.35155e-06	0	1	6	5	Q5EC54	Q5EC54 [149-163]	0	1518.94	High	78	High	0	6.534e-08
WCE	FALSE	High	[R].HESGASIKIDEPLEGSEDR.[I]	#N/A			2.21537e-05	0	1	7	2	Q5EC54	Q5EC54 [415-433]	1	2068.98	High	75	High	0	2.863e-07
WCE	FALSE	High	[R].TDYNASVSVPDSSGPER.[I]	#N/A			3.26028e-05	0	1	5	4	Q5EC54	Q5EC54 [70-86]	0	1780.8	High	67	High	0	0.0001042
WCE	FALSE	High	[R].NLPLPPPPPPR.[G]	#N/A			0.0028401	0	1	7	12	Q5EC54	Q5EC54 [306-316]	0	1194.7	High	62	High	0	0.0002801
WCE	FALSE	High	[R].IITITGTQDQIQNAQYLLQNSVK.[Q]	#N/A			0.00197948	0	1	6	2	Q5EC54	Q5EC54 [434-456]	0	2589.39	High	52	High	0	0.0001206
WCE	FALSE	High	[R].IITITGTQDQIQNAQYLLQNSVK.[Q]	#N/A	1xDeamidated [Q8; Q10; Q12; N13]	B4DUQ1 1xDeamidated [Q417; Q419; Q421; N422]; A0A024R228 1xDeamidated [Q441; Q443; Q445; N446]; Q5EC54 1xDeamidated [Q441; Q443; Q445; N446]; B3KU16 1xDeamidated [Q201; Q203; Q205; N206]; B4DFF1 1xDeamidated [Q436; Q438; Q440; N441]; P61978 1xDeamidated [Q441; Q443; Q445; N446]	0.00629313	0	1	6	4	Q5EC54	Q5EC54 [434-456]	0	2590.37	High	47	High	0	0.0006069
WCE	FALSE	High	[K].IILDLISESPIK.[G]	#N/A			6.90737e-06	0	1	6	8	Q5EC54	Q5EC54 [208-219]	0	1340.8	High	101	High	0	5.983e-08
WCE	FALSE	High	[K].RPAEDMEEEQAFKR.[S]	#N/A	1xOxidation [M6]	B4DUQ1 1xOxidation [M27]; A0A024R228 1xOxidation [M27]; Q5EC54 1xOxidation [M27]; S4R457 1xOxidation [M27]; B4DFF1 1xOxidation [M27]; P61978 1xOxidation [M27]; Q5T6W2 1xOxidation [M27]	0.0106569	0.000351476	1	7	2	Q5EC54	Q5EC54 [22-35]	1	1751.8	High	40	High	7.473e-05	0.001153
WCE	FALSE	High	[R].NTDEMVELR.[I]	#N/A	1xOxidation [M5]	B4DUQ1 1xOxidation [M42]; A0A024R228 1xOxidation [M42]; Q5EC54 1xOxidation [M42]; S4R457 1xOxidation [M42]; B4DFF1 1xOxidation [M42]; P61978 1xOxidation [M42]; Q5T6W2 1xOxidation [M42]	0.0178923	0.00099219	1	7	2	Q5EC54	Q5EC54 [38-46]	0	1122.51	High	50	High	0.0002572	0.002317
WCE	FALSE	High	[R].GGDLMAYDRR.[G]	#N/A	1xOxidation [M5]	B4DUQ1 1xOxidation [M297]; A0A024R228 1xOxidation [M321]; Q5EC54 1xOxidation [M321]; B3KU16 1xOxidation [M81]; B4DFF1 1xOxidation [M316]; P61978 1xOxidation [M321]; Q5T6W2 1xOxidation [M297]	0.0183377	0.00099219	1	7	2	Q5EC54	Q5EC54 [317-326]	1	1169.54	High	32	High	0.002576	0.02096
WCE	FALSE	High	[K].DLAGSIIGK.[G]	#N/A			0.0295571	0.00126136	1	7	2	Q5EC54	Q5EC54 [397-405]	0	873.504	High	46	High	0.0007019	0.006246
WCE	FALSE	High	[R].VVLIGGKPDR.[V]	#N/A			0.0316032	0.00156372	1	6	4	Q5EC54	Q5EC54 [192-201]	0	1053.64	High	52	High	0.0004253	0.004958
WCE	FALSE	High	[R].GSYGDLGGPIITTQVTIPK.[D]	#N/A			0.037003	0.00241636	1	8	3	Q5EC54	Q5EC54 [378-396]	0	1917.03	High	40	High	0.0007019	0.006116
NCE	High	Master Protein	Q5EC54	HNRPK	Heterogeneous nuclear ribonucleoprotein K transcript variant OS=Homo sapiens GN=HNRPK PE=2 SV=1	0	11.16	9.91379	3	4	3	1	464	51	5.33	High		0.259	146	3
NCE	Checked	Confidence	Annotated Sequence	#N/A	Modifications (all possible sites)	Modifications in Proteins (all Sites)	Qvality PEP	Qvality q-value	# Protein Groups	# Proteins	# PSMs	Master Protein Accessions	Positions in Master Proteins	# Missed Cleavages	Theo. MH+ [Da]	Found in Sample: [S4] F4: Sample	Ions Score A4 Mascot	Confidence A4 Mascot	Percolator q-Value A4 Mascot	Percolator PEP A4 Mascot
NCE	FALSE	High	[K].IILDLISESPIK.[G]	#N/A			0.000651174	0	1	6	2	Q5EC54	Q5EC54 [208-219]	0	1340.8	High	80	High	0	6.113e-06
NCE	FALSE	High	[R].GSYGDLGGPIITTQVTIPK.[D]	#N/A			0.00608591	0	1	8	1	Q5EC54	Q5EC54 [378-396]	0	1917.03	High	47	High	0	0.0001615
NCE	FALSE	High	[R].LLIHQSLAGGIIGVK.[G]	#N/A			0.0818785	0.00331689	1	6	1	Q5EC54	Q5EC54 [149-163]	0	1518.94	High	27	High	0.0008325	0.007005
CCE	High	Master Protein	H0Y300	HP	Haptoglobin OS=Homo sapiens GN=HP PE=1 SV=4	0	7.413	4.75113	2	4	2	1	442	49.1	6.64	High		0.194	111	2
CCE	Checked	Confidence	AnnotatedSequence	#N/A	Modifications (all possible sites)	Modifications in Proteins (all Sites)	Qvality PEP	Qvality q-value	# Protein Groups	# Proteins	# PSMs	Master Protein Accessions	Positions in Master Proteins	# Missed Cleavages	Theo. MH+ [Da]	Found in Sample: [S1] F1: Sample	Ions Score A4 Mascot	Confidence A4 Mascot	Percolator q-Value A4 Mascot	Percolator PEP A4 Mascot
CCE	FALSE	High	[R].VGYVSGWGR.[N]	#N/A			0.00419859	0	1	10	2	H0Y300	H0Y300 [314-322]	0	980.495	High	44	High	0	0.0005145
CCE	FALSE	High	[K].DIAPTLTLYVGK.[K]	#N/A			0.000953808	0	1	12	2	H0Y300	H0Y300 [252-263]	0	1290.73	High	46	High	0	7.505e-05
CCE	High	Master Protein	Q96IR7	HPDL	4-hydroxyphenylpyruvate dioxygenase-like protein OS=Homo sapiens GN=HPDL PE=1 SV=1	0	5.131	5.92992	2	2	2	1	371	39.4	7.03	High		0.259	46	2
CCE	Checked	Confidence	AnnotatedSequence	#N/A	Modifications (all possible sites)	Modifications in Proteins (all Sites)	Qvality PEP	Qvality q-value	# Protein Groups	# Proteins	# PSMs	Master Protein Accessions	Positions in Master Proteins	# Missed Cleavages	Theo. MH+ [Da]	Found in Sample: [S1] F1: Sample	Ions Score A4 Mascot	Confidence A4 Mascot	Percolator q-Value A4 Mascot	Percolator PEP A4 Mascot
CCE	FALSE	High	[R].ALWQSVQEQSAR.[S]	#N/A			0.00381256	0	1	1	1	Q96IR7	Q96IR7 [356-367]	0	1402.71	High	46	High	0	0.0004515
CCE	FALSE	High	[R].QDQVEQFLAR.[H]	#N/A			0.0605543	0.00485456	1	1	1	Q96IR7	Q96IR7 [241-250]	0	1233.62	High	28	High	0.00165	0.01638
CCE	High	Master Protein	P00492	HPRT1	Hypoxanthine-guanine phosphoribosyltransferase OS=Homo sapiens GN=HPRT1 PE=1 SV=2	0	17.66	27.5229	5	8	5	1	218	24.6	6.68	High	Oxidation [M43; M143]	1.424	216	5
CCE	Checked	Confidence	AnnotatedSequence	#N/A	Modifications (all possible sites)	Modifications in Proteins (all Sites)	Qvality PEP	Qvality q-value	# Protein Groups	# Proteins	# PSMs	Master Protein Accessions	Positions in Master Proteins	# Missed Cleavages	Theo. MH+ [Da]	Found in Sample: [S1] F1: Sample	Ions Score A4 Mascot	Confidence A4 Mascot	Percolator q-Value A4 Mascot	Percolator PEP A4 Mascot
CCE	FALSE	High	[K].VIGGDDLSTLTGK.[N]	#N/A			0.000978746	0	1	2	2	P00492	P00492 [116-128]	0	1275.68	High	59	High	0	0.0001476
CCE	FALSE	High	[K].TMQTLLSLVR.[QH]	#N/A	1xOxidation [M2]	P00492 1xOxidation [M143]; Q6LET3 1xOxidation [M143]	0.00125066	0	1	2	2	P00492	P00492 [142-151]	0	1177.66	High	57	High	0	0.0001066
CCE	FALSE	High	[K].FFADLLDYIK.[A]	#N/A			0.000337394	0	1	3	1	P00492	P00492 [74-83]	0	1244.66	High	58	High	0	1.942e-05
CCE	FALSE	High	[R].VFIPHGLIMDR.[T]	#N/A	1xOxidation [M9]	P00492 1xOxidation [M43]; Q6LET3 1xOxidation [M43]	0.016278	0.00181691	1	2	2	P00492	P00492 [35-45]	0	1313.7	High	31	High	0.0007424	0.004795
CCE	FALSE	High	[R].SVGYKPDFVGFEIPDK.[F]	#N/A			0.0234898	0.00231762	1	2	1	P00492	P00492 [171-186]	0	1797.91	High	27	High	0.0007424	0.004685
CCE	High	Master Protein	A0A0S2Z410	HSD17B10	Hydroxysteroid dehydrogenase 10 isoform 1 (Fragment) OS=Homo sapiens GN=HSD17B10 PE=2 SV=1	0	55.419	62.069	10	18	10	1	261	26.9	7.78	High	Oxidation [M136; M178; M194]; Carbamidomethyl [C91]	3.87	797	10
CCE	Checked	Confidence	AnnotatedSequence	#N/A	Modifications (all possible sites)	Modifications in Proteins (all Sites)	Qvality PEP	Qvality q-value	# Protein Groups	# Proteins	# PSMs	Master Protein Accessions	Positions in Master Proteins	# Missed Cleavages	Theo. MH+ [Da]	Found in Sample: [S1] F1: Sample	Ions Score A4 Mascot	Confidence A4 Mascot	Percolator q-Value A4 Mascot	Percolator PEP A4 Mascot
CCE	FALSE	High	[R].VDVAVNCAGIAVASK.[T]	#N/A	1xCarbamidomethyl [C7]	A0A0S2Z434 1xCarbamidomethyl [C91]; A0A0S2Z410 1xCarbamidomethyl [C91]; Q5H928 1xCarbamidomethyl [C91]	9.93008e-06	0	1	3	2	A0A0S2Z410	A0A0S2Z410 [85-99]	0	1473.77	High	73	High	0	1.966e-07
CCE	FALSE	High	[K].DVQTALALAK.[G]	#N/A			0.00333076	0	1	3	2	A0A0S2Z410	A0A0S2Z410 [70-79]	0	1029.59	High	55	High	0	0.0003811
CCE	FALSE	High	[K].GLVAVITGGASGLGLATAER.[L]	#N/A			4.9344e-09	0	1	3	2	A0A0S2Z410	A0A0S2Z410 [10-29]	0	1813.02	High	118	High	0	1.648e-10
CCE	FALSE	High	[R].GVIINTASVAAFEGQVGQAAYSASK.[G]	#N/A			3.84317e-06	0	1	1	2	A0A0S2Z410	A0A0S2Z410 [148-172]	0	2439.25	High	113	High	0	5.702e-08
CCE	FALSE	High	[R].VMTIAPGLFGTPLLTSLPEK.[V]	#N/A	1xOxidation [M2]	A0A0S2Z410 1xOxidation [M194]	0.00187748	0	1	1	2	A0A0S2Z410	A0A0S2Z410 [193-212]	0	2101.16	High	51	High	0	0.0001805
CCE	FALSE	High	[K].KGQTHTLEDFQR.[V]	#N/A			0.000229032	0	1	3	1	A0A0S2Z410	A0A0S2Z410 [105-116]	1	1459.73	High	38	High	0	1.167e-05
CCE	FALSE	High	[R].LVGQGASAVLLDLPNSGGEAQAK.[K]	#N/A			5.66188e-06	0	1	3	2	A0A0S2Z410	A0A0S2Z410 [30-52]	0	2195.17	High	85	High	0	9.477e-08
CCE	FALSE	High	[R].LVAGEMGQNEPDQGGQR.[G]	#N/A	1xOxidation [M6]	A0A0S2Z434 1xOxidation [M136]; A0A0S2Z410 1xOxidation [M136]; Q5H928 1xOxidation [M136]	0.000708824	0	1	3	2	A0A0S2Z410	A0A0S2Z410 [131-147]	0	1801.81	High	89	High	0	5.097e-05
CCE	FALSE	High	[R].DLAPIGIR.[V]	#N/A			0.0882173	0.0063962	1	1	1	A0A0S2Z410	A0A0S2Z410 [185-192]	0	854.509	High	35	High	0.002395	0.0273
CCE	FALSE	High	[K].GGIVGMTLPIAR.[D]	#N/A	1xOxidation [M6]	A0A0S2Z410 1xOxidation [M178]	0.116593	0.00863832	1	1	2	A0A0S2Z410	A0A0S2Z410 [173-184]	0	1200.68	High	44	High	0.003516	0.04019
CCE	High	Master Protein	Q9NZL4	HSPBP1	Hsp70-binding protein 1 OS=Homo sapiens GN=HSPBP1 PE=1 SV=1	0	6.083	5.24862	2	3	2	1	362	39.4	5.21	High	Oxidation [M239]	0.259	90	2
CCE	Checked	Confidence	AnnotatedSequence	#N/A	Modifications (all possible sites)	Modifications in Proteins (all Sites)	Qvality PEP	Qvality q-value	# Protein Groups	# Proteins	# PSMs	Master Protein Accessions	Positions in Master Proteins	# Missed Cleavages	Theo. MH+ [Da]	Found in Sample: [S1] F1: Sample	Ions Score A4 Mascot	Confidence A4 Mascot	Percolator q-Value A4 Mascot	Percolator PEP A4 Mascot
CCE	FALSE	High	[R].YLEAGAAGLR.[W]	#N/A			0.00128335	0	1	5	2	Q9NZL4	Q9NZL4 [156-165]	0	1020.55	High	63	High	0	0.0001099
CCE	FALSE	High	[R].LDGFSVLMR.[A]	#N/A	1xOxidation [M8]	Q9NZL4 1xOxidation [M239]	0.0338129	0.0023993	1	1	1	Q9NZL4	Q9NZL4 [232-240]	0	1053.54	High	46	High	0.0008333	0.007508
NCE	High	Master Protein	P10809	HSPD1	60 kDa heat shock protein, mitochondrial OS=Homo sapiens GN=HSPD1 PE=1 SV=2	0.0006035	2.88117	5.41012	2	2	2	1	573	61.016	5.87	High	Deamidated [Q255]		51.71	2
NCE	Checked	Confidence	AnnotatedSequence	#N/A	Modifications (all possible sites)	Modifications in Proteins (all Sites)	Qvality PEP	Qvality q-value	# Protein Groups	# Proteins	# PSMs	Master Protein Accessions	Positions in Master Proteins	# Missed Cleavages	Theo. MH+ [Da]	Found in Sample: [S1] F1: Sample	Ions Score A4 Mascot	Confidence A4 Mascot	Percolator q-Value A4 Mascot	Percolator PEP A4 Mascot
CCE	High	Master Protein	B2R5M8	IDH1	Isocitrate dehydrogenase [NADP] OS=Homo sapiens PE=2 SV=1	0	13.133	11.8357	4	7	4	1	414	46.6	7.01	High	Oxidation [M398]	0.359	193	4
CCE	Checked	Confidence	AnnotatedSequence	#N/A	Modifications (all possible sites)	Modifications in Proteins (all Sites)	Qvality PEP	Qvality q-value	# Protein Groups	# Proteins	# PSMs	Master Protein Accessions	Positions in Master Proteins	# Missed Cleavages	Theo. MH+ [Da]	Found in Sample: [S1] F1: Sample	Ions Score A4 Mascot	Confidence A4 Mascot	Percolator q-Value A4 Mascot	Percolator PEP A4 Mascot
CCE	FALSE	High	[K].TVEAEAAHGTVTR.[H]	#N/A			0.000108995	0	1	7	2	B2R5M8	B2R5M8 [302-314]	0	1341.68	High	78	High	0	4.426e-06
CCE	FALSE	High	[R].ATDFVVPGPGK.[V]	#N/A			0.00911988	0.000741879	1	7	2	B2R5M8	B2R5M8 [141-151]	0	1087.58	High	41	High	0.0001649	0.001391
CCE	FALSE	High	[R].SDYLNTFEFMDK.[L-]	#N/A	1xOxidation [M10]	B4DXS4 1xOxidation [M219]; V9HWJ2 1xOxidation [M398]; Q6FI37 1xOxidation [M398]; Q0QER2 1xOxidation [M369]; Q6FIA4 1xOxidation [M398]; V9HW78 1xOxidation [M398]; B2R5M8 1xOxidation [M398]	0.00941586	0.000974836	1	7	2	B2R5M8	B2R5M8 [389-400]	0	1525.65	High	34	High	0.0008333	0.008016
CCE	FALSE	High	[K].VEITYTPSDGTQK.[V]	#N/A			0.0362191	0.0023993	1	5	1	B2R5M8	B2R5M8 [152-164]	0	1438.71	High	41	High	0.0008333	0.008236
CCE	High	Master Protein	A0A087WZN1	IDH3B	Isocitrate dehydrogenase [NAD] subunit, mitochondrial OS=Homo sapiens GN=IDH3B PE=1 SV=1	0	3.165	4.90956	2	2	2	1	387	42.4	8.46	High		0.222	52	2
CCE	Checked	Confidence	AnnotatedSequence	#N/A	Modifications (all possible sites)	Modifications in Proteins (all Sites)	Qvality PEP	Qvality q-value	# Protein Groups	# Proteins	# PSMs	Master Protein Accessions	Positions in Master Proteins	# Missed Cleavages	Theo. MH+ [Da]	Found in Sample: [S1] F1: Sample	Ions Score A4 Mascot	Confidence A4 Mascot	Percolator q-Value A4 Mascot	Percolator PEP A4 Mascot
CCE	FALSE	High	[R].HNNLDLVIIR.[E]	#N/A			0.0569486	0.00434365	1	4	1	A0A087WZN1	A0A087WZN1 [155-164]	0	1206.7	High	38	High	0.001413	0.01501
CCE	FALSE	High	[R].HPFAQAVGR.[N]	#N/A			0.128	0.0088531	1	5	1	A0A087WZN1	A0A087WZN1 [309-317]	0	982.522	High	34	High	0.003889	0.04559
CCE	High	Master Protein	Q6PIL8	IGK@	IGK@ protein OS=Homo sapiens GN=IGK@ PE=1 SV=1	0	35.851	36.8644	5	22	2	1	236	25.8	6.55	High	Deamidated [N174; Q177; N180; Q182]; Carbamidomethyl [C156; C216]	2.831	512	5
CCE	Checked	Confidence	AnnotatedSequence	#N/A	Modifications (all possible sites)	Modifications in Proteins (all Sites)	Qvality PEP	Qvality q-value	# Protein Groups	# Proteins	# PSMs	Master Protein Accessions	Positions in Master Proteins	# Missed Cleavages	Theo. MH+ [Da]	Found in Sample: [S1] F1: Sample	Ions Score A4 Mascot	Confidence A4 Mascot	Percolator q-Value A4 Mascot	Percolator PEP A4 Mascot
CCE	FALSE	High	[R].FSGSGSGTDFTLTISR.[L]	#N/A			3.09691e-07	0	2	21	1	A0A0X9T7V9; Q6PIL8	A0A0X9T7V9 [63-78]; Q6PIL8 [83-98]	0	1632.79	High	109	High	0	2.152e-09
CCE	FALSE	High	[K].SGTASVVCLLNNFYPR.[E]	#N/A	1xCarbamidomethyl [C8]	Q6GMX0 1xCarbamidomethyl [C156]; S6AWD3 1xCarbamidomethyl [C154]; P01834 1xCarbamidomethyl [C27]; S6B2A1 1xCarbamidomethyl [C160]; Q6P5S8 1xCarbamidomethyl [C156]; S6B294 1xCarbamidomethyl [C156]; Q6PJF2 1xCarbamidomethyl [C155]; Q5EFE6 1xCarbamidomethyl [C154]; S6C4R6 1xCarbamidomethyl [C160]; Q569I7 1xCarbamidomethyl [C156]; Q6PIL8 1xCarbamidomethyl [C156]; S6AWD6 1xCarbamidomethyl [C154]; S6BG…	0.00157752	0	2	21	1	S6B2A1; Q6PIL8	S6B2A1 [153-168]; Q6PIL8 [149-164]	0	1797.9	High	68	High	0	0.0001435
CCE	FALSE	High	[R].TVAAPSVFIFPPSDEQLK.[S]	#N/A			0.00055108	0	2	20	4	S6B2A1; Q6PIL8	S6B2A1 [135-152]; Q6PIL8 [131-148]	0	1946.03	High	56	High	0	3.65e-05
CCE	FALSE	High	[K].VDNALQSGNSQESVTEQDSK.[D]	#N/A	1xDeamidated [N3; Q6; N9; Q11]	Q6GMX0 1xDeamidated [N174; Q177; N180; Q182]; P01834 1xDeamidated [N45; Q48; N51; Q53]; Q6P5S8 1xDeamidated [N174; Q177; N180; Q182]; Q6PJF2 1xDeamidated [N173; Q176; N179; Q181]; Q5EFE6 1xDeamidated [N172; Q175; N178; Q180]; Q6PIL8 1xDeamidated [N174; Q177; N180; Q182]; V9HW34 1xDeamidated [N173; Q176; N179; Q181]; Q0KKI6 1xDeamidated [N157; Q160; N163; Q165]; P0DOX7 1xDeamidated [N152; Q155; N1…	6.15771e-06	0	1	11	10	Q6PIL8	Q6PIL8 [172-191]	0	2136.95	High	79	High	0	7.625e-07
CCE	FALSE	High	[K].VDNALQSGNSQESVTEQDSK.[D]	#N/A			1.03224e-05	0	1	11	3	Q6PIL8	Q6PIL8 [172-191]	0	2135.97	High	82	High	0	2.069e-07
CCE	FALSE	High	[K].VYACEVTHQGLSSPVTK.[S]	#N/A	1xCarbamidomethyl [C4]	Q6GMX0 1xCarbamidomethyl [C216]; P01834 1xCarbamidomethyl [C87]; Q6P5S8 1xCarbamidomethyl [C216]; Q6PJF2 1xCarbamidomethyl [C215]; Q5EFE6 1xCarbamidomethyl [C214]; Q6PIL8 1xCarbamidomethyl [C216]; V9HW34 1xCarbamidomethyl [C215]; Q0KKI6 1xCarbamidomethyl [C199]; P0DOX7 1xCarbamidomethyl [C194]; Q7Z3Y4 1xCarbamidomethyl [C216]; Q8TCD0 1xCarbamidomethyl [C219]	0.01567	0.00181691	1	11	3	Q6PIL8	Q6PIL8 [213-229]	0	1875.93	High	35	High	0.0004535	0.002783
WCE	High	Master Protein	Q0KKI6	IGKC	Immunoblobulin light chain (Fragment) OS=Homo sapiens PE=1 SV=1	0	35.318	24.6575	4	67	2	1	219	24	8.06	High		1.848	3393	4
WCE	Checked	Confidence	Annotated Sequence	#N/A	Modifications (all possible sites)	Modifications in Proteins (all Sites)	Qvality PEP	Qvality q-value	# Protein Groups	# Proteins	# PSMs	Master Protein Accessions	Positions in Master Proteins	# Missed Cleavages	Theo. MH+ [Da]	Found in Sample: [S7] F7: Sample	Ions Score A4 Mascot	Confidence A4 Mascot	Percolator q-Value A4 Mascot	Percolator PEP A4 Mascot
WCE	FALSE	High	[R].FSGSGSGTDFTLKISR.[V]	#N/A			5.72714e-08	0	2	17	6	A0A075B6S2; Q0KKI6	A0A075B6S2 [87-102]; Q0KKI6 [67-82]	1	1659.83	High	137	High	0	9.57e-11
WCE	FALSE	High	[R].FSGSGSGTDFTLK.[I]	#N/A			4.07865e-07	0	2	18	57	A0A075B6S2; Q0KKI6	A0A075B6S2 [87-99]; Q0KKI6 [67-79]	0	1303.62	High	120	High	0	8.656e-09
WCE	FALSE	High	[K].VDNALQSGNSQESVTEQDSK.[D]	#N/A			0.000296047	0	1	11	3	Q0KKI6	Q0KKI6 [155-174]	0	2135.97	High	66	High	0	9.333e-06
WCE	FALSE	High	[R].TVAAPSVFIFPPSDEQLK.[S]	#N/A			0.11317	0.00972907	1	20	1	Q0KKI6	Q0KKI6 [114-131]	0	1946.03	High	32	High	0.003296	0.02777
CCE	High	Master Protein	P06310	IGKV2-30	Ig kappa chain V-II region RPMI 6410 OS=Homo sapiens PE=4 SV=1	0	30.6829	18.797	3	91	1	1	133	14.697	9.25	High			5021.08	3
CCE	Checked	Confidence	AnnotatedSequence	#N/A	Modifications (all possible sites)	Modifications in Proteins (all Sites)	Qvality PEP	Qvality q-value	# Protein Groups	# Proteins	# PSMs	Master Protein Accessions	Positions in Master Proteins	# Missed Cleavages	Theo. MH+ [Da]	Found in Sample: [S1] F1: Sample	Ions Score A4 Mascot	Confidence A4 Mascot	Percolator q-Value A4 Mascot	Percolator PEP A4 Mascot
CCE	High	Master Protein	A0A075B6R9	IGKV2D-24	Immunoglobulin kappa variable 2D-24 (non-functional) (Fragment) OS=Homo sapiens GN=IGKV2D-24 PE=4 SV=1	0	8.51	13.3333	3	12	2	1	120	13.1	8.87	High	Deamidated [N78]	2.981	175	3
CCE	Checked	Confidence	AnnotatedSequence	#N/A	Modifications (all possible sites)	Modifications in Proteins (all Sites)	Qvality PEP	Qvality q-value	# Protein Groups	# Proteins	# PSMs	Master Protein Accessions	Positions in Master Proteins	# Missed Cleavages	Theo. MH+ [Da]	Found in Sample: [S1] F1: Sample	Ions Score A4 Mascot	Confidence A4 Mascot	Percolator q-Value A4 Mascot	Percolator PEP A4 Mascot
CCE	FALSE	High	[R].LLIYKVSNR.[F]	#N/A			0.00352934	0	1	1	2	A0A075B6R9	A0A075B6R9 [71-79]	1	1105.67	High	64	High	0.0001125	0.001106
CCE	FALSE	High	[K].VSNRFSGVPDR.[F]	#N/A	1xDeamidated [N3]	A0A075B6R9 1xDeamidated [N78]	0.0023224	0	1	1	2	A0A075B6R9	A0A075B6R9 [76-86]	1	1234.62	High	35	High	0.0007424	0.005581
CCE	FALSE	High	[R].FSGVPDR.[F]	#N/A			0.0982354	0.0075518	2	5	8	A0A075B6R9; A0A075B6S2	A0A075B6R9 [80-86]; A0A075B6S2 [80-86]	0	777.389	High	43	High	0.008403	0.09721
CCE	High	Master Protein	Q6GMX4	IGL@	IGL@ protein OS=Homo sapiens GN=IGL@ PE=1 SV=1	0	7.851	16.1017	3	3	1	1	236	24.8	6.89	High	Carbamidomethyl [C217]	0.778	64	3
CCE	Checked	Confidence	AnnotatedSequence	#N/A	Modifications (all possible sites)	Modifications in Proteins (all Sites)	Qvality PEP	Qvality q-value	# Protein Groups	# Proteins	# PSMs	Master Protein Accessions	Positions in Master Proteins	# Missed Cleavages	Theo. MH+ [Da]	Found in Sample: [S1] F1: Sample	Ions Score A4 Mascot	Confidence A4 Mascot	Percolator q-Value A4 Mascot	Percolator PEP A4 Mascot
CCE	FALSE	High	[KR].YAASSYLSLTPEQWK.[S]	#N/A			0.000899993	0	2	45	1	Q6GMV7; Q6GMX4	Q6GMV7 [196-210]; Q6GMX4 [196-210]	0	1743.86	High	41	High	0	6.914e-05
CCE	FALSE	High	[RK].SYSCQVTHEGSTVEK.[T]	#N/A	1xCarbamidomethyl [C4]	Q6GMV7 1xCarbamidomethyl [C217]; S6BGD6 1xCarbamidomethyl [C216]; Q5FWF9 1xCarbamidomethyl [C213]; Q6IPQ0 1xCarbamidomethyl [C217]; Q6GMX4 1xCarbamidomethyl [C217]; Q6PIK1 1xCarbamidomethyl [C216]; A0A0B4J231 1xCarbamidomethyl [C196]; Q6NS95 1xCarbamidomethyl [C215]; A0A5E4 1xCarbamidomethyl [C216]; B9A064 1xCarbamidomethyl [C195]; Q8N355 1xCarbamidomethyl [C215]; Q6PJR7 1xCarbamidomethyl [C120];…	0.0442045	0.00295376	2	36	1	Q6GMV7; Q6GMX4	Q6GMV7 [214-228]; Q6GMX4 [214-228]	0	1711.76	High	27	High	0.000993	0.01076
CCE	FALSE	High	[K].LTVLGQPK.[A-]	#N/A			0.0675992	0.00551593	1	13	1	Q6GMX4	Q6GMX4 [127-134]	0	855.53	High	35	High	0.001826	0.01896
CCE	High	Master Protein	Q6GMV7	IGLL5	Uncharacterized protein OS=Homo sapiens PE=2 SV=1	0	7.479	16.1017	3	3	1	1	236	24.9	6.89	High	Carbamidomethyl [C217]	0.778	69	3
CCE	Checked	Confidence	AnnotatedSequence	#N/A	Modifications (all possible sites)	Modifications in Proteins (all Sites)	Qvality PEP	Qvality q-value	# Protein Groups	# Proteins	# PSMs	Master Protein Accessions	Positions in Master Proteins	# Missed Cleavages	Theo. MH+ [Da]	Found in Sample: [S1] F1: Sample	Ions Score A4 Mascot	Confidence A4 Mascot	Percolator q-Value A4 Mascot	Percolator PEP A4 Mascot
CCE	FALSE	High	[KR].YAASSYLSLTPEQWK.[S]	#N/A			0.000899993	0	2	45	1	Q6GMV7; Q6GMX4	Q6GMV7 [196-210]; Q6GMX4 [196-210]	0	1743.86	High	41	High	0	6.914e-05
CCE	FALSE	High	[RK].SYSCQVTHEGSTVEK.[T]	#N/A	1xCarbamidomethyl [C4]	Q6GMV7 1xCarbamidomethyl [C217]; S6BGD6 1xCarbamidomethyl [C216]; Q5FWF9 1xCarbamidomethyl [C213]; Q6IPQ0 1xCarbamidomethyl [C217]; Q6GMX4 1xCarbamidomethyl [C217]; Q6PIK1 1xCarbamidomethyl [C216]; A0A0B4J231 1xCarbamidomethyl [C196]; Q6NS95 1xCarbamidomethyl [C215]; A0A5E4 1xCarbamidomethyl [C216]; B9A064 1xCarbamidomethyl [C195]; Q8N355 1xCarbamidomethyl [C215]; Q6PJR7 1xCarbamidomethyl [C120];…	0.0442045	0.00295376	2	36	1	Q6GMV7; Q6GMX4	Q6GMV7 [214-228]; Q6GMX4 [214-228]	0	1711.76	High	27	High	0.000993	0.01076
CCE	FALSE	High	[K].VTVLGQPK.[A]	#N/A			0.125788	0.00872703	1	14	1	Q6GMV7	Q6GMV7 [127-134]	0	841.514	High	42	High	0.003889	0.04465
CCE	High	Master Protein	F4ZW62	ILF2	NF45 OS=Homo sapiens PE=1 SV=1	0	17.651	11.5385	4	6	4	1	390	43	5.26	High		0.551	218	4
CCE	Checked	Confidence	AnnotatedSequence	#N/A	Modifications (all possible sites)	Modifications in Proteins (all Sites)	Qvality PEP	Qvality q-value	# Protein Groups	# Proteins	# PSMs	Master Protein Accessions	Positions in Master Proteins	# Missed Cleavages	Theo. MH+ [Da]	Found in Sample: [S1] F1: Sample	Ions Score A4 Mascot	Confidence A4 Mascot	Percolator q-Value A4 Mascot	Percolator PEP A4 Mascot
CCE	FALSE	High	[K].VLQSALAAIR.[H]	#N/A			0.00167178	0	1	4	2	F4ZW62	F4ZW62 [197-206]	0	1041.64	High	56	High	0	0.0001548
CCE	FALSE	High	[R].QPLALNVAYR.[R]	#N/A	1xGln->pyro-Glu [N-Term]	F4ZW63 1xGln->pyro-Glu [N-Term]; B4DY09 1xGln->pyro-Glu [N-Term]; F4ZW62 1xGln->pyro-Glu [N-Term]; Q53FG3 1xGln->pyro-Glu [N-Term]	6.71551e-05	0	1	4	1	F4ZW62	F4ZW62 [260-269]	0	1127.62	High	61	High	0	2.373e-06
CCE	FALSE	High	[K].ILPTLEAVAALGNK.[V]	#N/A			0.000695232	0	1	5	1	F4ZW62	F4ZW62 [128-141]	0	1409.84	High	61	High	0	4.961e-05
CCE	FALSE	High	[K].ILITTVPPNLR.[K]	#N/A			0.0013956	0	1	4	2	F4ZW62	F4ZW62 [175-185]	0	1236.77	High	52	High	0	0.0001226
CCE	High	Master Protein	F4ZW66	ILF3	NF110b OS=Homo sapiens PE=2 SV=1	0	8.457	2.56125	2	2	2	1	898	95.7	8.81	High		0.105	62	2
CCE	Checked	Confidence	AnnotatedSequence	#N/A	Modifications (all possible sites)	Modifications in Proteins (all Sites)	Qvality PEP	Qvality q-value	# Protein Groups	# Proteins	# PSMs	Master Protein Accessions	Positions in Master Proteins	# Missed Cleavages	Theo. MH+ [Da]	Found in Sample: [S1] F1: Sample	Ions Score A4 Mascot	Confidence A4 Mascot	Percolator q-Value A4 Mascot	Percolator PEP A4 Mascot
CCE	FALSE	High	[K].EATDAIGHLDR.[Q]	#N/A			0.00066452	0	1	6	1	F4ZW66	F4ZW66 [298-308]	0	1197.59	High	41	High	0	4.671e-05
CCE	FALSE	High	[R].EDITQSAQHALR.[L]	#N/A			0.000953808	0	1	7	1	F4ZW66	F4ZW66 [312-323]	0	1368.69	High	44	High	0	7.481e-05
CCE	High	Master Protein	P12268	IMPDH2	Inosine-5'-monophosphate dehydrogenase 2 OS=Homo sapiens GN=IMPDH2 PE=1 SV=2	0	46.453	17.3152	8	15	8	1	514	55.8	6.9	High		0.978	619	8
CCE	Checked	Confidence	AnnotatedSequence	#N/A	Modifications (all possible sites)	Modifications in Proteins (all Sites)	Qvality PEP	Qvality q-value	# Protein Groups	# Proteins	# PSMs	Master Protein Accessions	Positions in Master Proteins	# Missed Cleavages	Theo. MH+ [Da]	Found in Sample: [S1] F1: Sample	Ions Score A4 Mascot	Confidence A4 Mascot	Percolator q-Value A4 Mascot	Percolator PEP A4 Mascot
CCE	FALSE	High	[K].LPIVNEDDELVAIIAR.[T]	#N/A			3.45928e-09	0	1	6	2	P12268	P12268 [209-224]	0	1779.99	High	116	High	0	6.215e-12
CCE	FALSE	High	[K].GKLPIVNEDDELVAIIAR.[T]	#N/A			3.30057e-05	0	1	5	2	P12268	P12268 [207-224]	1	1965.1	High	79	High	0	5.565e-06
CCE	FALSE	High	[K].KYEQGFITDPVVLSPK.[D]	#N/A			0.000236547	0	1	4	1	P12268	P12268 [109-124]	1	1820.98	High	48	High	0	1.223e-05
CCE	FALSE	High	[R].EDLVVAPAGITLK.[E]	#N/A			0.000108995	0	1	5	2	P12268	P12268 [183-195]	0	1325.77	High	56	High	0	4.445e-06
CCE	FALSE	High	[K].NLIDAGVDALR.[V]	#N/A			0.000972451	0	1	4	2	P12268	P12268 [312-322]	0	1156.63	High	59	High	0	7.667e-05
CCE	FALSE	High	[K].REDLVVAPAGITLK.[E]	#N/A			0.000135755	0	1	5	2	P12268	P12268 [182-195]	1	1481.87	High	46	High	0	5.934e-06
CCE	FALSE	High	[K].VAQGVSGAVQDK.[G]	#N/A			0.00128335	0	1	2	2	P12268	P12268 [439-450]	0	1158.61	High	50	High	0	0.0001098
CCE	FALSE	High	[R].TSSAQVEGGVHSLHSYEK.[R]	#N/A			6.3774e-05	0	1	2	2	P12268	P12268 [494-511]	0	1915.91	High	66	High	0	2.217e-06
CCE	High	Master Protein	A4QPB0	IQGAP1	IQ motif containing GTPase activating protein 1 OS=Homo sapiens GN=IQGAP1 PE=1 SV=1	0	12.217	3.3796	4	5	4	1	1657	189.2	6.48	High	Oxidation [M913]	0.129	102	4
CCE	Checked	Confidence	Annotated Sequence	Modifications (all possible sites)	Modifications in Proteins (all Sites)	Qvality PEP	Qvality q-value	# Protein Groups	# Proteins	# PSMs	Master Protein Accessions	Positions in Master Proteins	# Missed Cleavages	Theo. MH+ [Da]	Found in Sample: [S1] F1: Sample	Ions Score A4 Mascot	Confidence A4 Mascot	Percolator q-Value A4 Mascot	Percolator PEP A4 Mascot
CCE	FALSE	High	[K].NKYQELINDIAR.[D]			0.00242953	0	1	5	2	A4QPB0	A4QPB0 [1476-1487]	1	1476.78	High	52	High	0	0.0002523
CCE	FALSE	High	[R].SNQQLENDLNLMDIK.[I]	1xOxidation [M12]	Q6P1N4 1xOxidation [M913]; A0A0J9YXZ5 1xOxidation [M913]; B4E2M0 1xOxidation [M341]; Q96PA3 1xOxidation [M80]; H0YLE8 1xOxidation [M341]; A4QPB0 1xOxidation [M913]; P46940 1xOxidation [M913]	0.01567	0.00181691	1	7	1	A4QPB0	A4QPB0 [902-916]	0	1790.86	High	36	High	0.0004535	0.0028
CCE	FALSE	High	[K].FLSAIVSSVDK.[I]			0.0587251	0.0045135	1	5	1	A4QPB0	A4QPB0 [1145-1155]	0	1165.65	High	39	High	0.00149	0.01566
CCE	FALSE	High	[K].NVIFEISPTEEVGDFEVK.[A]			0.0714065	0.00567652	1	5	1	A4QPB0	A4QPB0 [1587-1604]	0	2052.02	High	35	High	0.001891	0.0205
WCE	High	Master Protein	Q15046	KARS	Lysine--tRNA ligase OS=Homo sapiens GN=KARS PE=1 SV=3	0	22.804	9.21273	4	6	4	1	597	68	6.35	High	Oxidation [M306]; Deamidated [Q381]	0.389	244	4
WCE	Checked	Confidence	Annotated Sequence	#N/A	Modifications (all possible sites)	Modifications in Proteins (all Sites)	Qvality PEP	Qvality q-value	# Protein Groups	# Proteins	# PSMs	Master Protein Accessions	Positions in Master Proteins	# Missed Cleavages	Theo. MH+ [Da]	Found in Sample: [S7] F7: Sample	Ions Score A4 Mascot	Confidence A4 Mascot	Percolator q-Value A4 Mascot	Percolator PEP A4 Mascot
WCE	FALSE	High	[K].LPETNLFETEETR.[K]	#N/A			4.24813e-06	0	1	2	2	Q15046	Q15046 [408-420]	0	1578.76	High	98	High	0	3.135e-08
WCE	FALSE	High	[K].VTYHPDGPEGQAYDVDFTPPFR.[R]	#N/A			2.34318e-05	0	1	1	1	Q15046	Q15046 [371-392]	0	2508.15	High	75	High	0	3.093e-07
WCE	FALSE	High	[K].VTYHPDGPEGQAYDVDFTPPFR.[R]	#N/A	1xDeamidated [Q11]	Q15046 1xDeamidated [Q381]	0.000150093	0	1	1	1	Q15046	Q15046 [371-392]	0	2509.13	High	58	High	0	3.749e-06
WCE	FALSE	High	[K].MLVVGGIDR.[V]	#N/A	1xOxidation [M1]	Q6ZTI3 1xOxidation [M176]; Q15046 1xOxidation [M306]	0.0794389	0.00711738	1	2	1	Q15046	Q15046 [306-314]	0	975.529	High	43	High	0.002279	0.01699
WCE	FALSE	High	[R].YLDLILNDFVR.[Q]	#N/A			0.106241	0.0095013	1	4	1	Q15046	Q15046 [231-241]	0	1380.75	High	35	High	0.002989	0.02542
NCE	High	Master Protein	Q28582	KII-9	Hair type II keratin intermediate filament protein - Ovis aries (Sheep).	0	423.877	74.0157	52	316	19	1	508	55.21	6.25	High	Deamidated [N84; N92; N131; N143; Q145; N150; N181; Q184; N207; Q235; Q252; N271; N274; Q343; N344; Q353; Q356; Q357; Q377; Q414]; Oxidation [M264; M272; M383; M394]; Carbamidomethyl [C3; C14; C18; C25; C26; C51; C77; C101; C146; C147; C218; C302; C342; C385; C419; C428]		10665.6	52
NCE	Checked	Confidence	AnnotatedSequence	#N/A	Modifications (all possible sites)	Modifications in Proteins (all Sites)	Qvality PEP	Qvality q-value	# Protein Groups	# Proteins	# PSMs	Master Protein Accessions	Positions in Master Proteins	# Missed Cleavages	Theo. MH+ [Da]	Found in Sample: [S1] F1: Sample	Ions Score A4 Mascot	Confidence A4 Mascot	Percolator q-Value A4 Mascot	Percolator PEP A4 Mascot
CCE	High	Master Protein	A8K7D9	KPNA2	Importin subunit alpha OS=Homo sapiens PE=2 SV=1	0	30.678	14.9338	5	11	5	1	529	57.8	5.4	High	Deamidated [N69; N70; Q71]	0.61	506	5
CCE	Checked	Confidence	AnnotatedSequence	#N/A	Modifications (all possible sites)	Modifications in Proteins (all Sites)	Qvality PEP	Qvality q-value	# Protein Groups	# Proteins	# PSMs	Master Protein Accessions	Positions in Master Proteins	# Missed Cleavages	Theo. MH+ [Da]	Found in Sample: [S1] F1: Sample	Ions Score A4 Mascot	Confidence A4 Mascot	Percolator q-Value A4 Mascot	Percolator PEP A4 Mascot
CCE	FALSE	High	[K].LLGASELPIVTPALR.[A]	#N/A			1.39438e-06	0	1	3	2	A8K7D9	A8K7D9 [301-315]	0	1549.93	High	104	High	0	1.527e-08
CCE	FALSE	High	[K].GINSSNVENQLQATQAAR.[K]	#N/A			1.3168e-08	0	1	5	2	A8K7D9	A8K7D9 [84-101]	0	1900.95	High	120	High	0	2.935e-10
CCE	FALSE	High	[R].NNQGTVNWSVDDIVK.[G]	#N/A			0.00118012	0	1	5	1	A8K7D9	A8K7D9 [69-83]	0	1688.82	High	62	High	0	9.881e-05
CCE	FALSE	High	[R].NNQGTVNWSVDDIVK.[G]	#N/A	1xDeamidated [N1; N2; Q3]	J3QLL0 1xDeamidated [N69; N70; Q71]; P52292 1xDeamidated [N69; N70; Q71]; Q7Z726 1xDeamidated [N69; N70; Q71]; A8K7D9 1xDeamidated [N69; N70; Q71]; J3KS65 1xDeamidated [N69; N70; Q71]	0.00191414	0	1	5	3	A8K7D9	A8K7D9 [69-83]	0	1689.81	High	38	High	0	0.0006776
CCE	FALSE	High	[R].NKNPAPPIDAVEQILPTLVR.[L]	#N/A			0.0231955	0.00231762	1	3	2	A8K7D9	A8K7D9 [239-258]	1	2185.23	High	54	High	0.0007424	0.005113
CCE	FALSE	High	[R].EKQPPIDNIIR.[A]	#N/A			0.0229048	0.00231762	1	5	1	A8K7D9	A8K7D9 [107-117]	1	1322.74	High	44	High	0.0007424	0.004544
NCE	High	Master Protein	Q99456	KRT12	SWISS-PROT:Q99456 Tax_Id=9606 Gene_Symbol=KRT12 Keratin, type I cytoskeletal 12	0	11.676	8.90688	5	36	1	1	494	53.5	4.78	High	Oxidation [M251; M263]	0.45	691	5
NCE	Checked	Confidence	Annotated Sequence	#N/A	Modifications (all possible sites)	Modifications in Proteins (all Sites)	Qvality PEP	Qvality q-value	# Protein Groups	# Proteins	# PSMs	Master Protein Accessions	Positions in Master Proteins	# Missed Cleavages	Theo. MH+ [Da]	Found in Sample: [S4] F4: Sample	Ions Score A4 Mascot	Confidence A4 Mascot	Percolator q-Value A4 Mascot	Percolator PEP A4 Mascot
NCE	FALSE	High	[R].LASYLDK.[V]	#N/A			0.0404105	0.000627659	9	20	18	P13645; P02533; P05784; A2A4G1; Q99456; Q04695; P35527; P19012; P08779	P13645 [157-163]; P02533 [126-132]; P05784 [83-89]; A2A4G1 [109-115]; Q99456 [136-142]; Q04695 [95-101]; P35527 [164-170]; P19012 [116-122]; P08779 [128-134]	0	809.44	High	54	High	0.003136	0.03458
NCE	FALSE	High	[R].LASYLDKVR.[A]	#N/A			0.0154377	0.000627659	7	18	14	P13645; P02533; A2A4G1; Q99456; Q04695; P19012; P08779	P13645 [157-165]; P02533 [126-134]; A2A4G1 [109-117]; Q99456 [136-144]; Q04695 [95-103]; P19012 [116-124]; P08779 [128-136]	1	1064.61	High	60	High	8.704e-05	0.0006206
NCE	FALSE	High	[KR].TDLEMQIESLNEELAYMK.[K]	#N/A	2xOxidation [M5; M17]	P13646-1 2xOxidation [M227; M239]; K7ERE3 2xOxidation [M227; M239]; A8K2H9 2xOxidation [M227; M239]; K7EMD9 2xOxidation [M120; M132]; B4DL17 2xOxidation [M120; M132]; ENSEMBL:ENSP00000377550 2xOxidation [M227; M239]; Q99456 2xOxidation [M251; M263]; P13646 2xOxidation [M227; M239]	0.0428021	0.00123584	2	8	1	P13646-1; Q99456	P13646-1 [223-240]; Q99456 [247-264]	0	2189	High	34	High	0.0003639	0.002676
NCE	FALSE	High	[KR].YENELALR.[Q]	#N/A			0.149026	0.00832157	3	11	2	P13646-1; Q99456; P19012	P13646-1 [194-201]; Q99456 [218-225]; P19012 [195-202]	0	1007.52	High	27	High	0.002006	0.01912
NCE	FALSE	High	[R].VLDELTLTR.[T]	#N/A			0.178577	0.00951888	1	1	1	Q99456	Q99456 [238-246]	0	1059.6	High	39	High	0.002541	0.02699
WCE	High	Master Protein	Q15323	KRT31	SWISS-PROT:Q15323 Keratin, type I cuticular HA1 (Hair keratin, type I HA1)	0	138.995	45.1923	20	110	6	1	416	47.2	4.92	High	Oxidation [M60]; Carbamidomethyl [C100; C172; C351]; Deamidated [N280]	9	3088	20
WCE	Checked	Confidence	Annotated Sequence	#N/A	Modifications (all possible sites)	Modifications in Proteins (all Sites)	Qvality PEP	Qvality q-value	# Protein Groups	# Proteins	# PSMs	Master Protein Accessions	Positions in Master Proteins	# Missed Cleavages	Theo. MH+ [Da]	Found in Sample: [S7] F7: Sample	Ions Score A4 Mascot	Confidence A4 Mascot	Percolator q-Value A4 Mascot	Percolator PEP A4 Mascot
WCE	FALSE	High	[RK].ARLECEINTYR.[SG]	#N/A	1xCarbamidomethyl [C5]	Q9UE12 1xCarbamidomethyl [C351]; Q14525 1xCarbamidomethyl [C351]; A2A5Y0 1xCarbamidomethyl [C351]; Q497I4 1xCarbamidomethyl [C392]; O76011 1xCarbamidomethyl [C351]; A0A140TA69 1xCarbamidomethyl [C393]; A0A024R1T2 1xCarbamidomethyl [C392]; Q9D646 1xCarbamidomethyl [C351]; Q15323 1xCarbamidomethyl [C351]; Q16275 1xCarbamidomethyl [C20]; Q6NTB9 1xCarbamidomethyl [C351]; C4AM86 1xCarbamidomethyl [C36…	1.10921e-05	0	3	16	1	Q14525; O76011; Q15323	Q14525 [347-357]; O76011 [347-357]; Q15323 [347-357]	1	1424.7	High	71	High	0	1.137e-07
WCE	FALSE	High	[R].SQYEALVETNR.[R]	#N/A			0.000266289	0	1	6	2	Q15323	Q15323 [230-240]	0	1309.64	High	63	High	0	0.0001208
WCE	FALSE	High	[R].QLVESDINGLRR.[I]	#N/A			0.00227002	0	1	9	4	Q15323	Q15323	1	1399.77	High	32	High	0	0.0001449
WCE	FALSE	High	[KR].ETMQFLNDR.[L]	#N/A	1xOxidation [M3]	O76013 1xOxidation [M97]; Q9UE12 1xOxidation [M60]; Q14525 1xOxidation [M60]; A2A5Y0 1xOxidation [M60]; O76011 1xOxidation [M60]; A0A140TA69 1xOxidation [M102]; Q9D646 1xOxidation [M60]; Q15323 1xOxidation [M60]; B7ZM39 1xOxidation [M93]; Q14532 1xOxidation [M100]; Q6NTB9 1xOxidation [M60]; Q6A162 1xOxidation [M93]; Q8N9S8 1xOxidation [M93]; O76009 1xOxidation [M60]; Q8IUT8 1xOxidation [M102]; O7…	0.00762759	0	4	18	4	O76013; Q14525; O76011; Q15323	O76013 [95-103]; Q14525 [58-66]; O76011 [58-66]; Q15323 [58-66]	0	1169.53	High	50	High	0	0.0007389
WCE	FALSE	High	[R].LECEINTYR.[SG]	#N/A	1xCarbamidomethyl [C3]	Q9UE12 1xCarbamidomethyl [C351]; Q14525 1xCarbamidomethyl [C351]; A2A5Y0 1xCarbamidomethyl [C351]; Q497I4 1xCarbamidomethyl [C392]; O76011 1xCarbamidomethyl [C351]; A0A140TA69 1xCarbamidomethyl [C393]; A0A024R1T2 1xCarbamidomethyl [C392]; Q9D646 1xCarbamidomethyl [C351]; Q15323 1xCarbamidomethyl [C351]; Q16275 1xCarbamidomethyl [C20]; Q6NTB9 1xCarbamidomethyl [C351]; C4AM86 1xCarbamidomethyl [C36…	0.00093751	0	3	16	2	Q14525; O76011; Q15323	Q14525 [349-357]; O76011 [349-357]; Q15323 [349-357]	0	1197.56	High	62	High	0	4.417e-05
WCE	FALSE	High	[R].EVEQWFTTQTEELNK.[Q]	#N/A			8.14931e-05	0	1	2	2	Q15323	Q15323 [242-256]	0	1881.89	High	70	High	0	8.076e-06
WCE	FALSE	High	[R].DNAELENLIR.[E]	#N/A			0.00296653	0	2	5	3	Q14525; Q15323	Q14525 [80-89]; Q15323 [80-89]	0	1186.61	High	49	High	0	0.0002081
WCE	FALSE	High	[R].QNQEYQVLLDVR.[A]	#N/A			0.000717186	0	3	15	6	Q14525; O76011; Q15323	Q14525 [335-346]; O76011 [335-346]; Q15323 [335-346]	0	1504.78	High	81	High	0	6.099e-05
WCE	FALSE	High	[R].QNQEYQVLLDVR.[A]	#N/A	1xGln->pyro-Glu [N-Term]	Q9UE12 1xGln->pyro-Glu [N-Term]; Q14525 1xGln->pyro-Glu [N-Term]; Q497I4 1xGln->pyro-Glu [N-Term]; O76011 1xGln->pyro-Glu [N-Term]; A0A140TA69 1xGln->pyro-Glu [N-Term]; A0A024R1T2 1xGln->pyro-Glu [N-Term]; Q9D646 1xGln->pyro-Glu [N-Term]; Q15323 1xGln->pyro-Glu [N-Term]; Q16275 1xGln->pyro-Glu [N-Term]; Q14532 1xGln->pyro-Glu [N-Term]; Q6NTB9 1xGln->pyro-Glu [N-Term]; C4AM86 1xGln->pyro-Glu [N-Te…	2.63773e-05	0	3	15	8	Q14525; O76011; Q15323	Q14525 [335-346]; O76011 [335-346]; Q15323 [335-346]	0	1487.75	High	81	High	0	3.632e-07
WCE	FALSE	High	[K].QVVSSSEQLQSYQAEIIELRR.[T]	#N/A			0.000190198	0	2	4	1	Q14525; Q15323	Q14525 [257-277]; Q15323 [257-277]	1	2463.28	High	47	High	0	5.174e-06
WCE	FALSE	High	[K].QVVSSSEQLQSYQAEIIELR.[R]	#N/A			9.10195e-13	0	2	4	2	Q14525; Q15323	Q14525 [257-276]; Q15323 [257-276]	0	2307.18	High	164	High	0	3.422e-17
WCE	FALSE	High	[K].QVVSSSEQLQSYQAEIIELR.[R]	#N/A	1xGln->pyro-Glu [N-Term]	Q9UE12 1xGln->pyro-Glu [N-Term]; Q14525 1xGln->pyro-Glu [N-Term]; Q15323 1xGln->pyro-Glu [N-Term]; O76009 1xGln->pyro-Glu [N-Term]	6.77666e-08	0	2	4	4	Q14525; Q15323	Q14525 [257-276]; Q15323 [257-276]	0	2290.16	High	103	High	0	1.198e-10
WCE	FALSE	High	[R].TVNALEIELQAQHNLR.[DY]	#N/A			8.8593e-08	0	3	8	4	Q14525; O76011; Q15323	Q14525 [278-293]; O76011 [278-293]; Q15323 [278-293]	0	1848.99	High	89	High	0	1.722e-10
WCE	FALSE	High	[R].LNVEVDAAPTVDLNR.[V]	#N/A			8.04519e-07	0	1	5	4	Q15323	Q15323 [209-223]	0	1625.85	High	104	High	0	3.338e-09
WCE	FALSE	High	[R].TVNALEIELQAQHNLR.[DY]	#N/A	1xDeamidated [N3]	Q9UE12 1xDeamidated [N280]; Q14525 1xDeamidated [N280]; O76011 1xDeamidated [N280]; A0A140TA69 1xDeamidated [N322]; Q15323 1xDeamidated [N280]; Q6NTB9 1xDeamidated [N280]; O76009 1xDeamidated [N280]; Q8IUT8 1xDeamidated [N322]	4.78215e-06	0	3	8	1	Q14525; O76011; Q15323	Q14525 [278-293]; O76011 [278-293]; Q15323 [278-293]	0	1849.98	High	89	High	0	3.675e-08
WCE	FALSE	High	[K].QVVSSSEQLQSYQAEIIELRR.[T]	#N/A	1xGln->pyro-Glu [N-Term]	Q9UE12 1xGln->pyro-Glu [N-Term]; Q14525 1xGln->pyro-Glu [N-Term]; Q15323 1xGln->pyro-Glu [N-Term]; O76009 1xGln->pyro-Glu [N-Term]	0.0138994	0.000351476	2	4	2	Q14525; Q15323	Q14525 [257-277]; Q15323 [257-277]	1	2446.26	High	40	High	0.0001372	0.00165
WCE	FALSE	High	[R].SQYEALVETNRR.[E]	#N/A			0.0120594	0.000351476	1	6	5	Q15323	Q15323 [230-241]	1	1465.74	High	45	High	0.0001372	0.001368
WCE	FALSE	High	[R].LASYLEK.[V]	#N/A			0.0204808	0.00099219	4	23	21	P13646-1; Q14525; O76011; Q15323	P13646-1 [115-121]; Q14525 [67-73]; O76011 [67-73]; Q15323 [67-73]	0	823.456	High	48	High	0.0002572	0.002771
WCE	FALSE	High	[R].LVVQIDNAK.[L]	#N/A			0.0227301	0.00099219	2	9	2	Q14525; Q15323	Q14525 [127-135]; Q15323 [127-135]	0	999.583	High	42	High	0.0002572	0.003195
WCE	FALSE	High	[R].ILDELTLCK.[AS]	#N/A	1xCarbamidomethyl [C8]	O76013 1xCarbamidomethyl [C209]; Q9UE12 1xCarbamidomethyl [C172]; A2A5Y0 1xCarbamidomethyl [C172]; O76011 1xCarbamidomethyl [C172]; A0A140TA69 1xCarbamidomethyl [C214]; Q9D646 1xCarbamidomethyl [C172]; Q15323 1xCarbamidomethyl [C172]; Q8IUT8 1xCarbamidomethyl [C214]; REFSEQ:XP_986630 1xCarbamidomethyl [C244]	0.0232937	0.00099219	3	9	2	O76013; O76011; Q15323	O76013 [202-210]; O76011 [165-173]; Q15323 [165-173]	0	1104.6	High	38	High	0.0002572	0.003293
WCE	FALSE	High	[RK].LAADDFR.[TLIVA]	#N/A			0.0237253	0.00126136	11	50	28	O76013; P13645; Q2M2I5; Q14525; P02533; Q3ZAW8; Q15323; Q04695; B2RA03; P02535-1; P08779	O76013 [173-179]; P13645 [229-235]; Q2M2I5 [225-231]; Q14525 [136-142]; P02533 [195-201]; Q3ZAW8 [193-199]; Q15323 [136-142]; Q04695 [164-170]; B2RA03 [159-165]; P02535-1 [227-233]; P08779 [197-203]	0	807.4	High	60	High	0.001318	0.009632
WCE	FALSE	High	[R].SQQQEPLLCPSYQSYFK.[T]	#N/A	1xCarbamidomethyl [C9]	Q9UE12 1xCarbamidomethyl [C100]; Q14525 1xCarbamidomethyl [C100]; O76011 1xCarbamidomethyl [C100]; A0A140TA69 1xCarbamidomethyl [C142]; Q15323 1xCarbamidomethyl [C100]; Q8IUT8 1xCarbamidomethyl [C142]	0.0325783	0.00184284	3	6	1	Q14525; O76011; Q15323	Q14525 [92-108]; O76011 [92-108]; Q15323 [92-108]	0	2102.99	High	32	High	0.0004765	0.005168
WCE	FALSE	High	[R].TKYQTELSLR.[QH]	#N/A			0.0395483	0.00299767	1	2	2	Q15323	Q15323 [143-152]	1	1238.67	High	42	High	0.000812	0.006706
WCE	FALSE	High	[RK].TIEELQQK.[I]	#N/A			0.0852206	0.00735879	3	14	1	Q14525; O76011; Q15323	Q14525 [109-116]; O76011 [109-116]; Q15323 [109-116]	0	988.531	High	29	High	0.002371	0.0188
CCE	High	Master Protein	P48668	KRT6C	SWISS-PROT:P48668 Tax_Id=9606 Gene_Symbol=KRT6C Keratin, type II cytoskeletal 6C	0	351.761	60.1064	42	638	1	1	564	60	8	High	Deamidated [Q199; Q201; Q208; N209; Q216; N219; N220; Q224; N251; N258; N265; N280; Q285; N296; Q308; Q310; N327; Q346; Q364]; Carbamidomethyl [C51; C77; C402; C474]; Oxidation [M279; M309; M322; M452]	86.992	16516	42
CCE	Checked	Confidence	AnnotatedSequence	#N/A	Modifications (all possible sites)	Modifications in Proteins (all Sites)	Qvality PEP	Qvality q-value	# Protein Groups	# Proteins	# PSMs	Master Protein Accessions	Positions in Master Proteins	# Missed Cleavages	Theo. MH+ [Da]	Found in Sample: [S1] F1: Sample	Ions Score A4 Mascot	Confidence A4 Mascot	Percolator q-Value A4 Mascot	Percolator PEP A4 Mascot
CCE	FALSE	High	[R].AIGGGLSSVGGGSSTIKYTTTSSSSR.[K]	#N/A			3.32781e-09	0	2	7	3	P02538; P48668	P02538 [534-559]; P48668 [534-559]	1	2418.21	High	118	High	0	5.927e-12
CCE	FALSE	High	[K].TLNNKFASFIDK.[V]	#N/A			0.00590089	0	13	36	1	P12035; O95678; P02538; Q8BGZ7; P48668; Q6ISB0; P35908; Q6IFZ6; Q01546; P08729; P04259; P05787; P13647	P12035 [204-215]; O95678 [155-166]; P02538 [169-180]; Q8BGZ7 [156-167]; P48668 [169-180]; Q6ISB0 [171-182]; P35908 [190-201]; Q6IFZ6 [173-184]; Q01546 [189-200]; P08729 [97-108]; P04259 [169-180]; P05787 [97-108]; P13647 [174-185]	1	1397.74	High	40	High	0	0.0007987
CCE	FALSE	High	[K].VLDTKWTLLQEQGTK.[T]	#N/A			0.000285256	0	3	7	2	P48668; P04259; P13647	P48668 [190-204]; P04259 [190-204]; P13647 [195-209]	1	1759.96	High	66	High	0	1.558e-05
CCE	FALSE	High	[K].TLNNKFASFIDKVR.[F]	#N/A			0.000229032	0	13	33	2	P12035; O95678; P02538; Q8BGZ7; P48668; Q6ISB0; P35908; Q6IFZ6; Q01546; P08729; P04259; P05787; P13647	P12035 [204-217]; O95678 [155-168]; P02538 [169-182]; Q8BGZ7 [156-169]; P48668 [169-182]; Q6ISB0 [171-184]; P35908 [190-203]; Q6IFZ6 [173-186]; Q01546 [189-202]; P08729 [97-110]; P04259 [169-182]; P05787 [97-110]; P13647 [174-187]	2	1652.91	High	39	High	0	1.165e-05
CCE	FALSE	High	[K].LALDVEIATYR.[TK]	#N/A			3.52074e-05	0	10	27	32	P12035; O95678; P02538; ENSEMBL:ENSBTAP00000038253; Q8BGZ7; P48668; P35908; Q01546; P04259; P13647	P12035 [493-503]; O95678 [442-452]; P02538 [456-466]; ENSEMBL:ENSBTAP00000038253 [469-479]; Q8BGZ7 [443-453]; P48668 [456-466]; P35908 [477-487]; Q01546 [476-486]; P04259 [456-466]; P13647 [461-471]	0	1263.69	High	82	High	0	1.38e-06
CCE	FALSE	High	[K].WTLLQEQGTK.[T]	#N/A	1xDeamidated [Q5; Q7]	F8W0C6 1xDeamidated [Q94; Q96]; B4E1T1 1xDeamidated [Q169; Q171]; B2R853 1xDeamidated [Q199; Q201]; P02538 1xDeamidated [Q199; Q201]; B4DKV4 1xDeamidated [Q199; Q201]; P48668 1xDeamidated [Q199; Q201]; B4DRY0 1xDeamidated [Q182; Q184]; B4DWU6 1xDeamidated [Q155; Q157]; A8K2I0 1xDeamidated [Q199; Q201]; B4DRR0 1xDeamidated [Q170; Q172]; P04259 1xDeamidated [Q199; Q201]; P13647 1xDeamidated [Q204; …	0.000490628	0	4	13	3	P02538; P48668; P04259; P13647	P02538 [195-204]; P48668 [195-204]; P04259 [195-204]; P13647 [200-209]	0	1204.62	High	56	High	0	3.148e-05
CCE	FALSE	High	[K].YEELQVTAGR.[H]	#N/A	1xDeamidated [Q5]	B2R853 1xDeamidated [Q364]; O95678 1xDeamidated [Q350]; P02538 1xDeamidated [Q364]; B4DKV4 1xDeamidated [Q326]; P50446 1xDeamidated [Q353]; Q8BGZ7 1xDeamidated [Q351]; P48668 1xDeamidated [Q364]; B4DRY0 1xDeamidated [Q347]; B4DWU6 1xDeamidated [Q320]; A8K2I0 1xDeamidated [Q364]; B4DRR0 1xDeamidated [Q335]; P04259 1xDeamidated [Q364]; B4DRU6 1xDeamidated [Q349]	0.00272818	0	5	13	1	O95678; P02538; Q8BGZ7; P48668; P04259	O95678 [346-355]; P02538 [360-369]; Q8BGZ7 [347-356]; P48668 [360-369]; P04259 [360-369]	0	1166.57	High	46	High	0	0.0002939
CCE	FALSE	High	[K].YEELQVTAGR.[H]	#N/A			8.52789e-05	0	5	13	11	O95678; P02538; Q8BGZ7; P48668; P04259	O95678 [346-355]; P02538 [360-369]; Q8BGZ7 [347-356]; P48668 [360-369]; P04259 [360-369]	0	1165.58	High	64	High	0	6.24e-05
CCE	FALSE	High	[R].AEAESWYQTK.[Y]	#N/A			0.00276355	0	5	14	6	O95678; P02538; Q8BGZ7; P48668; P04259	O95678 [336-345]; P02538 [350-359]; Q8BGZ7 [337-346]; P48668 [350-359]; P04259 [350-359]	0	1212.55	High	48	High	0	0.0002991
CCE	FALSE	High	[R].AIGGGLSSVGGGSSTIK.[Y]	#N/A			6.16311e-08	0	2	8	14	P02538; P48668	P02538 [534-550]; P48668 [534-550]	0	1447.78	High	118	High	0	2.639e-10
CCE	FALSE	High	[R].NTKQEIAEINR.[M]	#N/A			0.000123223	0	3	11	12	P02538; P48668; P04259	P02538 [376-386]; P48668 [376-386]; P04259 [376-386]	1	1315.7	High	62	High	0	5.204e-06
CCE	FALSE	High	[RK].SRAEAESWYQTK.[Y]	#N/A			0.00271067	0	5	14	15	O95678; P02538; Q8BGZ7; P48668; P04259	O95678 [334-345]; P02538 [348-359]; Q8BGZ7 [335-346]; P48668 [348-359]; P04259 [348-359]	1	1455.69	High	42	High	0	0.0006297
CCE	FALSE	High	[K].FASFIDK.[VRK]	#N/A			0.00483614	0	18	52	42	P12035; Q32MB2; Q9R0H5; Q0IIN1; O95678; P02538; Q8BGZ7; P48668; Q6ISB0; P35908; Q6IFZ6; Q01546; P08729; Q14CN4-1; P04259; P19013; P05787; P13647	P12035 [209-215]; Q32MB2 [143-149]; Q9R0H5 [142-148]; Q0IIN1 [175-181]; O95678 [160-166]; P02538 [174-180]; Q8BGZ7 [161-167]; P48668 [174-180]; Q6ISB0 [176-182]; P35908 [195-201]; Q6IFZ6 [178-184]; Q01546 [194-200]; P08729 [102-108]; Q14CN4-1 [136-142]; P04259 [174-180]; P19013 [222-228]; P05787 [102-108]; P13647 [179-185]	0	827.43	High	55	High	0.006939	0.08117
CCE	FALSE	High	[R].ISIGGGSCAISGGYGSR.[A]	#N/A	1xCarbamidomethyl [C8]	B2R853 1xCarbamidomethyl [C77]; P02538 1xCarbamidomethyl [C77]; B4DKV4 1xCarbamidomethyl [C77]; P48668 1xCarbamidomethyl [C77]; B4DRY0 1xCarbamidomethyl [C77]; A0A0S2Z427 1xCarbamidomethyl [C77]; B4DWU6 1xCarbamidomethyl [C33]; A8K2I0 1xCarbamidomethyl [C77]; B4DRR0 1xCarbamidomethyl [C77]; P04259 1xCarbamidomethyl [C77]; B4DRU6 1xCarbamidomethyl [C62]	5.8528e-08	0	3	11	10	P02538; P48668; P04259	P02538 [70-86]; P48668 [70-86]; P04259 [70-86]	0	1598.76	High	128	High	0	2.474e-10
CCE	FALSE	High	[K].WTLLQEQGTK.[T]	#N/A			0.000140209	0	4	13	14	P02538; P48668; P04259; P13647	P02538 [195-204]; P48668 [195-204]; P04259 [195-204]; P13647 [200-209]	0	1203.64	High	69	High	0	1.056e-05
CCE	FALSE	High	[K].FASFIDKVR.[F]	#N/A			0.000732071	0	17	42	10	P12035; Q32MB2; Q9R0H5; Q0IIN1; O95678; P02538; Q8BGZ7; P48668; Q6ISB0; P35908; Q6IFZ6; Q01546; P08729; Q14CN4-1; P04259; P05787; P13647	P12035 [209-217]; Q32MB2 [143-151]; Q9R0H5 [142-150]; Q0IIN1 [175-183]; O95678 [160-168]; P02538 [174-182]; Q8BGZ7 [161-169]; P48668 [174-182]; Q6ISB0 [176-184]; P35908 [195-203]; Q6IFZ6 [178-186]; Q01546 [194-202]; P08729 [102-110]; Q14CN4-1 [136-144]; P04259 [174-182]; P05787 [102-110]; P13647 [179-187]	1	1082.6	High	60	High	0	0.0003731
CCE	FALSE	High	[K].DVDAAYMNKVELQAK.[VA]	#N/A	2xDeamidated [N8; Q13]; 1xOxidation [M7]	B4DXK4 2xDeamidated [N54; Q59]; 1xOxidation [M53]; B2R853 2xDeamidated [N280; Q285]; 1xOxidation [M279]; P02538 2xDeamidated [N280; Q285]; 1xOxidation [M279]; P50446 2xDeamidated [N269; Q274]; 1xOxidation [M268]; Q6IME9 2xDeamidated [N251; Q256]; 1xOxidation [M250]; P48668 2xDeamidated [N280; Q285]; 1xOxidation [M279]; B4DRY0 2xDeamidated [N263; Q268]; 1xOxidation [M262]; B4DWU6 2xDeamidated [N23…	0.00107127	0	4	13	2	P02538; P48668; Q14CN4-1; P04259	P02538 [273-287]; P48668 [273-287]; Q14CN4-1 [235-249]; P04259 [273-287]	1	1712.8	High	59	High	0	8.698e-05
CCE	FALSE	High	[K].DVDAAYMNKVELQAK.[VA]	#N/A	1xDeamidated [N8; Q13]; 1xOxidation [M7]	B4DXK4 1xDeamidated [N54; Q59]; 1xOxidation [M53]; B2R853 1xDeamidated [N280; Q285]; 1xOxidation [M279]; P02538 1xDeamidated [N280; Q285]; 1xOxidation [M279]; P50446 1xDeamidated [N269; Q274]; 1xOxidation [M268]; Q6IME9 1xDeamidated [N251; Q256]; 1xOxidation [M250]; P48668 1xDeamidated [N280; Q285]; 1xOxidation [M279]; B4DRY0 1xDeamidated [N263; Q268]; 1xOxidation [M262]; B4DWU6 1xDeamidated [N23…	3.1547e-05	0	4	13	15	P02538; P48668; Q14CN4-1; P04259	P02538 [273-287]; P48668 [273-287]; Q14CN4-1 [235-249]; P04259 [273-287]	1	1711.82	High	74	High	0	8.831e-07
CCE	FALSE	High	[K].DVDAAYMNKVELQAK.[VA]	#N/A	1xOxidation [M7]	B4DXK4 1xOxidation [M53]; B2R853 1xOxidation [M279]; P02538 1xOxidation [M279]; P50446 1xOxidation [M268]; Q6IME9 1xOxidation [M250]; P48668 1xOxidation [M279]; B4DRY0 1xOxidation [M262]; B4DWU6 1xOxidation [M235]; A8K2I0 1xOxidation [M279]; B4DRR0 1xOxidation [M250]; Q14CN4-1 1xOxidation [M241]; P04259 1xOxidation [M279]; B4DRU6 1xOxidation [M264]	0.00042567	0	4	13	5	P02538; P48668; Q14CN4-1; P04259	P02538 [273-287]; P48668 [273-287]; Q14CN4-1 [235-249]; P04259 [273-287]	1	1710.84	High	62	High	0	3.755e-05
CCE	FALSE	High	[K].DVDAAYMNKVELQAK.[VA]	#N/A	1xDeamidated [Q13]	B4DXK4 1xDeamidated [Q59]; B2R853 1xDeamidated [Q285]; P02538 1xDeamidated [Q285]; P50446 1xDeamidated [Q274]; Q6IME9 1xDeamidated [Q256]; P48668 1xDeamidated [Q285]; B4DRY0 1xDeamidated [Q268]; B4DWU6 1xDeamidated [Q241]; A8K2I0 1xDeamidated [Q285]; B4DRR0 1xDeamidated [Q256]; Q14CN4-1 1xDeamidated [Q247]; P04259 1xDeamidated [Q285]; B4DRU6 1xDeamidated [Q270]	0.00257454	0	4	13	3	P02538; P48668; Q14CN4-1; P04259	P02538 [273-287]; P48668 [273-287]; Q14CN4-1 [235-249]; P04259 [273-287]	1	1695.83	High	58	High	0	0.0004515
CCE	FALSE	High	[R].TAAENEFVTLK.[K]	#N/A			7.49469e-05	0	4	11	14	P12035; P02538; P48668; P04259	P12035 [298-308]; P02538 [261-271]; P48668 [261-271]; P04259 [261-271]	0	1222.63	High	80	High	0	2.722e-06
CCE	FALSE	High	[K].NKLEGLEDALQK.[A]	#N/A			0.000304281	0	3	10	13	P02538; P48668; P04259	P02538 [425-436]; P48668 [425-436]; P04259 [425-436]	1	1357.73	High	53	High	0.0001125	0.001072
CCE	FALSE	High	[K].QCASLQAAIADAEQR.[G]	#N/A	1xCarbamidomethyl [C2]; 1xGln->pyro-Glu [N-Term]	B2R853 1xCarbamidomethyl [C402]; 1xGln->pyro-Glu [N-Term]; P48668 1xCarbamidomethyl [C402]; 1xGln->pyro-Glu [N-Term]; B4DRY0 1xCarbamidomethyl [C385]; 1xGln->pyro-Glu [N-Term]	0.000526733	0	1	3	1	P48668	P48668 [401-415]	0	1614.75	High	70	High	0	3.464e-05
CCE	FALSE	High	[R].TAAENEFVTLKK.[D]	#N/A			3.98033e-05	0	4	11	20	P12035; P02538; P48668; P04259	P12035 [298-309]; P02538 [261-272]; P48668 [261-272]; P04259 [261-272]	1	1350.73	High	70	High	0	2.84e-06
CCE	FALSE	High	[R].RQLDSIVGER.[G]	#N/A			5.67758e-05	0	4	13	10	P02538; P48668; P04259; P13647	P02538 [223-232]; P48668 [223-232]; P04259 [223-232]; P13647 [228-237]	1	1172.64	High	76	High	0	1.9e-06
CCE	FALSE	High	[R].SRGSGGLGGACGGAGFGSR.[S]	#N/A	1xCarbamidomethyl [C11]	B2R853 1xCarbamidomethyl [C51]; P02538 1xCarbamidomethyl [C51]; B4DKV4 1xCarbamidomethyl [C51]; P48668 1xCarbamidomethyl [C51]; B4DRY0 1xCarbamidomethyl [C51]; A0A0S2Z427 1xCarbamidomethyl [C51]; A8K2I0 1xCarbamidomethyl [C51]; B4DRR0 1xCarbamidomethyl [C51]; P04259 1xCarbamidomethyl [C51]; B4DRU6 1xCarbamidomethyl [C36]	5.35702e-05	0	3	10	4	P02538; P48668; P04259	P02538 [41-59]; P48668 [41-59]; P04259 [41-59]	1	1667.77	High	54	High	0	1.439e-05
CCE	FALSE	High	[R].NLDLDSIIAEVK.[A]	#N/A			1.52632e-06	0	6	20	33	O95678; P02538; P48668; P35908; P04259; P13647	O95678 [313-324]; P02538 [327-338]; P48668 [327-338]; P35908 [348-359]; P04259 [327-338]; P13647 [332-343]	0	1329.73	High	99	High	0	1.717e-08
CCE	FALSE	High	[R].NLDLDSIIAEVK.[A]	#N/A	1xDeamidated [N1]	B4E1T1 1xDeamidated [N297]; B2R853 1xDeamidated [N327]; O95678 1xDeamidated [N313]; B4DL32 1xDeamidated [N86]; P02538 1xDeamidated [N327]; B4DKV4 1xDeamidated [N289]; Q5XKE5 1xDeamidated [N308]; Q8VED5 1xDeamidated [N304]; P48668 1xDeamidated [N327]; B4DRY0 1xDeamidated [N310]; P35908 1xDeamidated [N348]; B4DWU6 1xDeamidated [N283]; H0YIN9 1xDeamidated [N147]; A8K2I0 1xDeamidated [N327]; H6VRG2 1…	5.20597e-06	0	6	20	19	O95678; P02538; P48668; P35908; P04259; P13647	O95678 [313-324]; P02538 [327-338]; P48668 [327-338]; P35908 [348-359]; P04259 [327-338]; P13647 [332-343]	0	1330.71	High	88	High	0	4.211e-07
CCE	FALSE	High	[R].QNLEPLFEQYINNLR.[R]	#N/A	1xDeamidated [Q9; N12; N13]	F8W0C6 1xDeamidated [Q111; N114; N115]; B4E1T1 1xDeamidated [Q186; N189; N190]; B2R853 1xDeamidated [Q216; N219; N220]; P02538 1xDeamidated [Q216; N219; N220]; B4DKV4 1xDeamidated [Q216; N219; N220]; P48668 1xDeamidated [Q216; N219; N220]; B4DRY0 1xDeamidated [Q199; N202; N203]; B4DWU6 1xDeamidated [Q172; N175; N176]; A8K2I0 1xDeamidated [Q216; N219; N220]; B4DRR0 1xDeamidated [Q187; N190; N191];…	8.40266e-08	0	4	13	28	P02538; P48668; P04259; P13647	P02538 [208-222]; P48668 [208-222]; P04259 [208-222]; P13647 [213-227]	0	1891.95	High	105	High	0	3.963e-10
CCE	FALSE	High	[R].QNLEPLFEQYINNLR.[R]	#N/A			6.30124e-07	0	4	13	19	P02538; P48668; P04259; P13647	P02538 [208-222]; P48668 [208-222]; P04259 [208-222]; P13647 [213-227]	0	1890.97	High	86	High	0	7.746e-09
CCE	FALSE	High	[R].QNLEPLFEQYINNLR.[R]	#N/A	1xDeamidated [Q1; N2; Q9; N12; N13]; 1xGln->pyro-Glu [N-Term]	F8W0C6 1xDeamidated [Q103; N104; Q111; N114; N115]; 1xGln->pyro-Glu [N-Term]; B4E1T1 1xDeamidated [Q178; N179; Q186; N189; N190]; 1xGln->pyro-Glu [N-Term]; B2R853 1xDeamidated [Q208; N209; Q216; N219; N220]; 1xGln->pyro-Glu [N-Term]; P02538 1xDeamidated [Q208; N209; Q216; N219; N220]; 1xGln->pyro-Glu [N-Term]; B4DKV4 1xDeamidated [Q208; N209; Q216; N219; N220]; 1xGln->pyro-Glu [N-Term]; P48668 1x…	1.21755e-06	0	4	13	11	P02538; P48668; P04259; P13647	P02538 [208-222]; P48668 [208-222]; P04259 [208-222]; P13647 [213-227]	0	1874.93	High	73	High	0	1.287e-08
CCE	FALSE	High	[R].QNLEPLFEQYINNLR.[R]	#N/A	1xGln->pyro-Glu [N-Term]	F8W0C6 1xGln->pyro-Glu [N-Term]; B4E1T1 1xGln->pyro-Glu [N-Term]; B2R853 1xGln->pyro-Glu [N-Term]; P02538 1xGln->pyro-Glu [N-Term]; B4DKV4 1xGln->pyro-Glu [N-Term]; P48668 1xGln->pyro-Glu [N-Term]; B4DRY0 1xGln->pyro-Glu [N-Term]; B4DWU6 1xGln->pyro-Glu [N-Term]; A8K2I0 1xGln->pyro-Glu [N-Term]; B4DRR0 1xGln->pyro-Glu [N-Term]; P04259 1xGln->pyro-Glu [N-Term]; P13647 1xGln->pyro-Glu [N-Term]; B4D…	1.06314e-06	0	4	13	12	P02538; P48668; P04259; P13647	P02538 [208-222]; P48668 [208-222]; P04259 [208-222]; P13647 [213-227]	0	1873.94	High	80	High	0	4.041e-08
CCE	FALSE	High	[KR].NKYEDEINKR.[T]	#N/A			6.01733e-05	0	7	29	52	P02538; P48668; Q6IFZ6; P04264; P04259; P05787; P13647	P02538 [251-260]; P48668 [251-260]; Q6IFZ6 [255-264]; P04264 [268-277]; P04259 [251-260]; P05787 [177-186]; P13647 [256-265]	2	1308.65	High	63	High	0	0.0007455
CCE	FALSE	High	[R].KLLEGEECR.[ML-I]	#N/A	1xCarbamidomethyl [C8]	F8W1S1 1xCarbamidomethyl [C465]; Q7RTS7 1xCarbamidomethyl [C451]; Q3TTY5 1xCarbamidomethyl [C510]; Q32MB2 1xCarbamidomethyl [C443]; Q6NXH9 1xCarbamidomethyl [C442]; B4E1T1 1xCarbamidomethyl [C444]; B2R853 1xCarbamidomethyl [C474]; O95678 1xCarbamidomethyl [C460]; B4DL32 1xCarbamidomethyl [C233]; P02538 1xCarbamidomethyl [C474]; B4DKV4 1xCarbamidomethyl [C436]; P50446 1xCarbamidomethyl [C463]; Q8B…	0.00468328	0	9	28	8	Q32MB2; O95678; P02538; Q8BGZ7; P48668; P35908; Q01546; P04259; P13647	Q32MB2 [436-444]; O95678 [453-461]; P02538 [467-475]; Q8BGZ7 [454-462]; P48668 [467-475]; P35908 [488-496]; Q01546 [487-495]; P04259 [467-475]; P13647 [472-480]	1	1133.56	High	60	High	0	0.0005928
CCE	FALSE	High	[K].ADTLTDEINFLR.[A]	#N/A			1.39827e-05	0	3	8	14	P02538; P48668; P04259	P02538 [288-299]; P48668 [288-299]; P04259 [288-299]	0	1407.71	High	94	High	0	3.071e-07
CCE	FALSE	High	[R].QLDSIVGER.[G]	#N/A	1xGln->pyro-Glu [N-Term]	F8W0C6 1xGln->pyro-Glu [N-Term]; B4E1T1 1xGln->pyro-Glu [N-Term]; B2R853 1xGln->pyro-Glu [N-Term]; P02538 1xGln->pyro-Glu [N-Term]; B4DKV4 1xGln->pyro-Glu [N-Term]; P48668 1xGln->pyro-Glu [N-Term]; B4DRY0 1xGln->pyro-Glu [N-Term]; B4DWU6 1xGln->pyro-Glu [N-Term]; A8K2I0 1xGln->pyro-Glu [N-Term]; B4DRR0 1xGln->pyro-Glu [N-Term]; P04259 1xGln->pyro-Glu [N-Term]; P13647 1xGln->pyro-Glu [N-Term]; B4D…	0.00179464	0	4	13	17	P02538; P48668; P04259; P13647	P02538 [224-232]; P48668 [224-232]; P04259 [224-232]; P13647 [229-237]	0	999.511	High	49	High	0	0.0002968
CCE	FALSE	High	[R].QLDSIVGER.[G]	#N/A			0.00292843	0	4	13	22	P02538; P48668; P04259; P13647	P02538 [224-232]; P48668 [224-232]; P04259 [224-232]; P13647 [229-237]	0	1016.54	High	49	High	0	0.0003206
CCE	FALSE	High	[KR].NKYEDEINKR.[T]	#N/A	1xDeamidated [N1; N8]	H-INV:HIT000016045 1xDeamidated [N10; N17]; Q969I0 1xDeamidated [N59; N66]; F8W0C6 1xDeamidated [N146; N153]; H6VRF8 1xDeamidated [N268; N275]; H6VRG0 1xDeamidated [N268; N275]; B4E1T1 1xDeamidated [N221; N228]; B2R853 1xDeamidated [N251; N258]; B4DL32 1xDeamidated [N10; N17]; P02538 1xDeamidated [N251; N258]; H6VRG3 1xDeamidated [N268; N275]; Q8VED5 1xDeamidated [N228; N235]; Q5XQN5 1xDeamidated…	4.47094e-05	0	7	29	24	P02538; P48668; Q6IFZ6; P04264; P04259; P05787; P13647	P02538 [251-260]; P48668 [251-260]; Q6IFZ6 [255-264]; P04264 [268-277]; P04259 [251-260]; P05787 [177-186]; P13647 [256-265]	2	1309.64	High	65	High	0	9.948e-06
CCE	FALSE	High	[R].ALYDAELSQMQTHISDTSVVLSMDNNR.[N]	#N/A	2xOxidation [M10; M23]	B2R853 2xOxidation [M309; M322]; P02538 2xOxidation [M309; M322]; B4DKV4 2xOxidation [M271; M284]; P48668 2xOxidation [M309; M322]; B4DRY0 2xOxidation [M292; M305]; B4DWU6 2xOxidation [M265; M278]; A8K2I0 2xOxidation [M309; M322]; B4DRR0 2xOxidation [M280; M293]; P04259 2xOxidation [M309; M322]; B4DRU6 2xOxidation [M294; M307]	3.00114e-09	0	3	10	5	P02538; P48668; P04259	P02538 [300-326]; P48668 [300-326]; P04259 [300-326]	0	3070.41	High	104	High	0	5.156e-12
CCE	FALSE	High	[R].ALYDAELSQMQTHISDTSVVLSMDNNR.[N]	#N/A	1xDeamidated [Q9]; 2xOxidation [M10; M23]	B2R853 1xDeamidated [Q308]; 2xOxidation [M309; M322]; P02538 1xDeamidated [Q308]; 2xOxidation [M309; M322]; B4DKV4 1xDeamidated [Q270]; 2xOxidation [M271; M284]; P48668 1xDeamidated [Q308]; 2xOxidation [M309; M322]; B4DRY0 1xDeamidated [Q291]; 2xOxidation [M292; M305]; B4DWU6 1xDeamidated [Q264]; 2xOxidation [M265; M278]; A8K2I0 1xDeamidated [Q308]; 2xOxidation [M309; M322]; B4DRR0 1xDeamidated […	0.0048673	0	3	10	1	P02538; P48668; P04259	P02538 [300-326]; P48668 [300-326]; P04259 [300-326]	0	3071.39	High	51	High	0	0.0006231
CCE	FALSE	High	[R].ALYDAELSQMQTHISDTSVVLSMDNNR.[N]	#N/A	2xDeamidated [Q9; Q11]; 2xOxidation [M10; M23]	B2R853 2xDeamidated [Q308; Q310]; 2xOxidation [M309; M322]; P02538 2xDeamidated [Q308; Q310]; 2xOxidation [M309; M322]; B4DKV4 2xDeamidated [Q270; Q272]; 2xOxidation [M271; M284]; P48668 2xDeamidated [Q308; Q310]; 2xOxidation [M309; M322]; B4DRY0 2xDeamidated [Q291; Q293]; 2xOxidation [M292; M305]; B4DWU6 2xDeamidated [Q264; Q266]; 2xOxidation [M265; M278]; A8K2I0 2xDeamidated [Q308; Q310]; 2xOxi…	0.000276194	0	3	10	1	P02538; P48668; P04259	P02538 [300-326]; P48668 [300-326]; P04259 [300-326]	0	3072.38	High	61	High	0	1.495e-05
CCE	FALSE	High	[R].GSGGLGGACGGAGFGSR.[S]	#N/A	1xCarbamidomethyl [C9]	B2R853 1xCarbamidomethyl [C51]; P02538 1xCarbamidomethyl [C51]; B4DKV4 1xCarbamidomethyl [C51]; P48668 1xCarbamidomethyl [C51]; B4DRY0 1xCarbamidomethyl [C51]; A0A0S2Z427 1xCarbamidomethyl [C51]; A8K2I0 1xCarbamidomethyl [C51]; B4DRR0 1xCarbamidomethyl [C51]; P04259 1xCarbamidomethyl [C51]; B4DRU6 1xCarbamidomethyl [C36]	2.59415e-08	0	3	10	9	P02538; P48668; P04259	P02538 [43-59]; P48668 [43-59]; P04259 [43-59]	0	1424.63	High	124	High	0	8.591e-11
CCE	FALSE	High	[R].LLKEYQELMNVK.[L]	#N/A	1xOxidation [M9]	B2R853 1xOxidation [M452]; P02538 1xOxidation [M452]; B4DKV4 1xOxidation [M414]; P50446 1xOxidation [M441]; P48668 1xOxidation [M452]; B4DRY0 1xOxidation [M435]; B4DWU6 1xOxidation [M408]; A8K2I0 1xOxidation [M452]; B4DRR0 1xOxidation [M423]; P04259 1xOxidation [M452]; B4DRU6 1xOxidation [M437]	0.000217502	0	3	11	2	P02538; P48668; P04259	P02538 [444-455]; P48668 [444-455]; P04259 [444-455]	1	1523.81	High	58	High	0	1.091e-05
CCE	FALSE	High	[R].SGFSSISVSR.[S]	#N/A			0.00121097	0	2	5	13	P48668; P04259	P48668 [31-40]; P04259 [31-40]	0	1026.52	High	60	High	0	0.0001234
CCE	FALSE	High	[RK].AQYEEIAQR.[S]	#N/A	1xDeamidated [Q8]	B4DRS2 1xDeamidated [Q320]; B2R853 1xDeamidated [Q346]; P02538 1xDeamidated [Q346]; ENSEMBL:ENSBTAP00000038253 1xDeamidated [Q359]; B4DKV4 1xDeamidated [Q308]; P48668 1xDeamidated [Q346]; B4DKJ0 1xDeamidated [Q309]; B4DRY0 1xDeamidated [Q329]; P35908 1xDeamidated [Q367]; B4DWU6 1xDeamidated [Q302]; A8K2I0 1xDeamidated [Q346]; B4DRW1 1xDeamidated [Q274]; B4DRR7 1xDeamidated [Q301]; B4DRR0 1xDeamid…	0.00633216	0	7	18	5	P02538; ENSEMBL:ENSBTAP00000038253; P48668; P35908; Q01546; P04259; P19013	P02538 [339-347]; ENSEMBL:ENSBTAP00000038253 [352-360]; P48668 [339-347]; P35908 [360-368]; Q01546 ; P04259 [339-347]; P19013 [387-395]	0	1108.53	High	45	High	0	0.0008732
CCE	FALSE	High	[K].QEIAEINR.[M]	#N/A			0.000722682	0	3	11	9	P02538; P48668; P04259	P02538 [379-386]; P48668 [379-386]; P04259 [379-386]	0	972.511	High	58	High	0	5.197e-05
CCE	FALSE	High	[R].QNLEPLFEQYINNLRR.[Q]	#N/A			0.000439634	0	4	13	3	P02538; P48668; P04259; P13647	P02538 [208-223]; P48668 [208-223]; P04259 [208-223]; P13647 [213-228]	1	2047.07	High	32	High	0	0.0004515
CCE	FALSE	High	[R].QNLEPLFEQYINNLRR.[Q]	#N/A	1xDeamidated [N12]	F8W0C6 1xDeamidated [N114]; B4E1T1 1xDeamidated [N189]; B2R853 1xDeamidated [N219]; P02538 1xDeamidated [N219]; B4DKV4 1xDeamidated [N219]; P48668 1xDeamidated [N219]; B4DRY0 1xDeamidated [N202]; B4DWU6 1xDeamidated [N175]; A8K2I0 1xDeamidated [N219]; B4DRR0 1xDeamidated [N190]; P04259 1xDeamidated [N219]; P13647 1xDeamidated [N224]; B4DRU6 1xDeamidated [N204]	0.00236772	0	4	13	1	P02538; P48668; P04259; P13647	P02538 [208-223]; P48668 [208-223]; P04259 [208-223]; P13647 [213-228]	1	2048.06	High	28	High	0	0.0002431
CCE	FALSE	High	[KR].YEDEINKR.[TA]	#N/A			0.0102306	0.000974836	14	40	3	P12035; Q0IIN1; O95678; P02538; ENSEMBL:ENSBTAP00000038253; Q8BGZ7; P48668; P35908; Q6IFZ6; Q01546; P04264; P04259; P05787; P13647	P12035 [290-297]; Q0IIN1 [254-261]; O95678 [239-246]; P02538 [253-260]; ENSEMBL:ENSBTAP00000038253 [266-273]; Q8BGZ7 [240-247]; P48668 [253-260]; P35908 [274-281]; Q6IFZ6 [257-264]; Q01546 [273-280]; P04264 [270-277]; P04259 [253-260]; P05787 [179-186]; P13647 [258-265]	1	1066.52	High	43	High	0.000271	0.001614
CCE	FALSE	High	[R].TAAENEFVTLKK.[D]	#N/A	1xDeamidated [N5]	P12035 1xDeamidated [N302]; B2R853 1xDeamidated [N265]; P02538 1xDeamidated [N265]; P50446 1xDeamidated [N254]; P48668 1xDeamidated [N265]; B4DRY0 1xDeamidated [N248]; B4DWU6 1xDeamidated [N221]; A8K2I0 1xDeamidated [N265]; B4DRR0 1xDeamidated [N236]; P04259 1xDeamidated [N265]; B4DRU6 1xDeamidated [N250]	0.0114748	0.00117014	4	11	1	P12035; P02538; P48668; P04259	P12035 [298-309]; P02538 [261-272]; P48668 [261-272]; P04259 [261-272]	1	1351.71	High	25	High	0.0003117	0.001882
CCE	FALSE	High	[K].DVDAAYMNK.[V]	#N/A	1xOxidation [M7]	F8W0C6 1xOxidation [M174]; B4DXK4 1xOxidation [M53]; B4E1T1 1xOxidation [M249]; B2R853 1xOxidation [M279]; O95678 1xOxidation [M265]; B4DL32 1xOxidation [M38]; P02538 1xOxidation [M279]; P50446 1xOxidation [M268]; Q6IME9 1xOxidation [M250]; Q5XQN5 1xOxidation [M285]; P48668 1xOxidation [M279]; B4DRY0 1xOxidation [M262]; B4DWU6 1xOxidation [M235]; H0YIN9 1xOxidation [M99]; A8K2I0 1xOxidation [M279…	0.0112576	0.00117014	6	21	1	O95678; P02538; P48668; Q14CN4-1; P04259; P13647	O95678 [259-267]; P02538 [273-281]; P48668 [273-281]; Q14CN4-1 [235-243]; P04259 [273-281]; P13647 [278-286]	0	1042.45	High	35	High	0.0003117	0.001836
CCE	FALSE	High	[RK].AQYEEIAQR.[S]	#N/A			0.0105622	0.00117014	7	18	15	P02538; ENSEMBL:ENSBTAP00000038253; P48668; P35908; Q01546; P04259; P19013	P02538 [339-347]; ENSEMBL:ENSBTAP00000038253 [352-360]; P48668 [339-347]; P35908 [360-368]; Q01546 ; P04259 [339-347]; P19013 [387-395]	0	1107.54	High	40	High	0.0005022	0.002834
CCE	FALSE	High	[K].LEGLEDALQK.[A]	#N/A			0.0127056	0.00117014	3	11	4	P02538; P48668; P04259	P02538 [427-436]; P48668 [427-436]; P04259 [427-436]	0	1115.59	High	44	High	0.0003117	0.002139
CCE	FALSE	High	[R].QLDSIVGER.[G]	#N/A	1xDeamidated [Q1]	F8W0C6 1xDeamidated [Q119]; B4E1T1 1xDeamidated [Q194]; B2R853 1xDeamidated [Q224]; P02538 1xDeamidated [Q224]; B4DKV4 1xDeamidated [Q224]; P48668 1xDeamidated [Q224]; B4DRY0 1xDeamidated [Q207]; B4DWU6 1xDeamidated [Q180]; A8K2I0 1xDeamidated [Q224]; B4DRR0 1xDeamidated [Q195]; P04259 1xDeamidated [Q224]; P13647 1xDeamidated [Q229]; B4DRU6 1xDeamidated [Q209]	0.0122295	0.00117014	4	13	4	P02538; P48668; P04259; P13647	P02538 [224-232]; P48668 [224-232]; P04259 [224-232]; P13647 [229-237]	0	1017.52	High	46	High	0.0003117	0.002039
CCE	FALSE	High	[RK].EYQELMNVK.[L]	#N/A	1xOxidation [M6]	Q969I0 1xOxidation [M260]; Q8IWY7 1xOxidation [M568]; Q7L4M3 1xOxidation [M174]; B2R853 1xOxidation [M452]; P02538 1xOxidation [M452]; B4DKV4 1xOxidation [M414]; P50446 1xOxidation [M441]; Q8BGZ7 1xOxidation [M439]; P48668 1xOxidation [M452]; B4DRY0 1xOxidation [M435]; B4DWU6 1xOxidation [M408]; H-INV:HIT000292931 1xOxidation [M338]; A8K2I0 1xOxidation [M452]; B4DRR0 1xOxidation [M423]; P04259 1x…	0.0145205	0.00137312	5	17	4	P02538; Q8BGZ7; P48668; P04259; P05787	P02538 [447-455]; Q8BGZ7 [434-442]; P48668 [447-455]; P04259 [447-455]; P05787 [373-381]	0	1169.55	High	31	High	0.0003551	0.002531
CCE	FALSE	High	[KR].LLEGEECR.[ML-I]	#N/A	1xCarbamidomethyl [C7]	F8W1S1 1xCarbamidomethyl [C465]; Q7RTS7 1xCarbamidomethyl [C451]; Q3TTY5 1xCarbamidomethyl [C510]; Q32MB2 1xCarbamidomethyl [C443]; Q6NXH9 1xCarbamidomethyl [C442]; B4DQ49 1xCarbamidomethyl [C193]; B4E1T1 1xCarbamidomethyl [C444]; B2R853 1xCarbamidomethyl [C474]; O95678 1xCarbamidomethyl [C460]; B4DL32 1xCarbamidomethyl [C233]; P02538 1xCarbamidomethyl [C474]; B4DKV4 1xCarbamidomethyl [C436]; P50…	0.0143372	0.00137312	10	31	3	Q32MB2; O95678; P02538; Q8BGZ7; P48668; P35908; Q01546; P04259; Q8N1N4; P13647	Q32MB2 [437-444]; O95678 [454-461]; P02538 [468-475]; Q8BGZ7 [455-462]; P48668 [468-475]; P35908 [489-496]; Q01546 [488-495]; P04259 [468-475]; Q8N1N4 [416-423]; P13647 [473-480]	0	1005.47	High	41	High	0.0003551	0.002493
CCE	FALSE	High	[K].ADTLTDEINFLR.[A]	#N/A	1xDeamidated [N9]	B2R853 1xDeamidated [N296]; P02538 1xDeamidated [N296]; P48668 1xDeamidated [N296]; B4DRY0 1xDeamidated [N279]; B4DWU6 1xDeamidated [N252]; A8K2I0 1xDeamidated [N296]; B4DRR0 1xDeamidated [N267]; P04259 1xDeamidated [N296]	0.0204445	0.00198537	3	8	1	P02538; P48668; P04259	P02538 [288-299]; P48668 [288-299]; P04259 [288-299]	0	1408.7	High	49	High	0.0006299	0.00392
CCE	FALSE	High	[R].GRLDSELR.[NG]	#N/A			0.0287286	0.0023993	4	17	11	P02538; P48668; P04259; P13647	P02538 [233-240]; P48668 [233-240]; P04259 [233-240]; P13647 [238-245]	1	945.511	High	44	High	0.009088	0.1035
CCE	FALSE	High	[R].SLYGLGGSK.[R]	#N/A			0.0418006	0.00276629	3	11	13	P02538; P48668; P04259	P02538 [60-68]; P48668 [60-68]; P04259 [60-68]	0	881.473	High	42	High	0.001454	0.01546
CCE	FALSE	High	[R].FLEQQNK.[LAMVI]	#N/A			0.0701154	0.00551593	16	59	5	P12035; V9HWE1; O95678; P02538; B4DN72; P78386; Q8BGZ7; P48668; Q6ISB0; Q01546; P08729; P04259; Q14533; P05787; Q8N1N4; P13647	P12035 [218-224]; V9HWE1 [123-129]; O95678 [169-175]; P02538 [183-189]; B4DN72 [126-132]; P78386 [143-149]; Q8BGZ7 [170-176]; P48668 [183-189]; Q6ISB0 [185-191]; Q01546 [203-209]; P08729 [111-117]; P04259 [183-189]; Q14533 [126-132]; P05787 [111-117]; Q8N1N4 [131-137]; P13647 [188-194]	0	906.468	High	30	High	0.003452	0.03871
NCE	High	Master Protein	B2R853	KRT6C	cDNA, FLJ93744, highly similar to Homo sapiens keratin 6E (KRT6E), mRNA OS=Homo sapiens PE=2 SV=1	0	280.969	57.0922	36	476	1	1	564	60	7.72	High	Carbamidomethyl [C51; C77; C402; C474]; Deamidated [Q182; Q201; Q208; N209; Q216; N219; N220; N251; N258; N265; Q285; N296; Q308; Q310; N324; N327; Q340; Q364; Q435]; Oxidation [M279; M309; M322]	62.908	13003	36
NCE	Checked	Confidence	Annotated Sequence	#N/A	Modifications (all possible sites)	Modifications in Proteins (all Sites)	Qvality PEP	Qvality q-value	# Protein Groups	# Proteins	# PSMs	Master Protein Accessions	Positions in Master Proteins	# Missed Cleavages	Theo. MH+ [Da]	Found in Sample: [S4] F4: Sample	Ions Score A4 Mascot	Confidence A4 Mascot	Percolator q-Value A4 Mascot	Percolator PEP A4 Mascot
NCE	FALSE	High	[R].ALYDAELSQMQTHISDTSVVLSMDNNR.[N]	#N/A	1xOxidation [M10; M23]	B2R853 1xOxidation [M309; M322]; P02538 1xOxidation [M309; M322]; B4DKV4 1xOxidation [M271; M284]; P48668 1xOxidation [M309; M322]; B4DRY0 1xOxidation [M292; M305]; B4DWU6 1xOxidation [M265; M278]; A8K2I0 1xOxidation [M309; M322]; B4DRR0 1xOxidation [M280; M293]; P04259 1xOxidation [M309; M322]; B4DRU6 1xOxidation [M294; M307]	0.00013335	0	3	10	5	B2R853; A8K2I0; P04259	B2R853 [300-326]; A8K2I0 [300-326]; P04259 [300-326]	0	3054.41	High	93	High	0	5.927e-07
NCE	FALSE	High	[R].ALYDAELSQMQTHISDTSVVLSMDNNR.[N]	#N/A	1xDeamidated [Q9; Q11]; 1xOxidation [M23]	B2R853 1xDeamidated [Q308; Q310]; 1xOxidation [M322]; P02538 1xDeamidated [Q308; Q310]; 1xOxidation [M322]; B4DKV4 1xDeamidated [Q270; Q272]; 1xOxidation [M284]; P48668 1xDeamidated [Q308; Q310]; 1xOxidation [M322]; B4DRY0 1xDeamidated [Q291; Q293]; 1xOxidation [M305]; B4DWU6 1xDeamidated [Q264; Q266]; 1xOxidation [M278]; A8K2I0 1xDeamidated [Q308; Q310]; 1xOxidation [M322]; B4DRR0 1xDeamidated […	8.94506e-06	0	3	10	2	B2R853; A8K2I0; P04259	B2R853 [300-326]; A8K2I0 [300-326]; P04259 [300-326]	0	3055.4	High	98	High	0	1.122e-08
NCE	FALSE	High	[R].ALYDAELSQMQTHISDTSVVLSMDNNR.[N]	#N/A	2xOxidation [M10; M23]	B2R853 2xOxidation [M309; M322]; P02538 2xOxidation [M309; M322]; B4DKV4 2xOxidation [M271; M284]; P48668 2xOxidation [M309; M322]; B4DRY0 2xOxidation [M292; M305]; B4DWU6 2xOxidation [M265; M278]; A8K2I0 2xOxidation [M309; M322]; B4DRR0 2xOxidation [M280; M293]; P04259 2xOxidation [M309; M322]; B4DRU6 2xOxidation [M294; M307]	3.44397e-06	0	3	10	11	B2R853; A8K2I0; P04259	B2R853 [300-326]; A8K2I0 [300-326]; P04259 [300-326]	0	3070.41	High	98	High	0	1.794e-08
NCE	FALSE	High	[K].RISIGGGSCAISGGYGSR.[A]	#N/A	1xCarbamidomethyl [C9]	B2R853 1xCarbamidomethyl [C77]; P02538 1xCarbamidomethyl [C77]; B4DKV4 1xCarbamidomethyl [C77]; P48668 1xCarbamidomethyl [C77]; B4DRY0 1xCarbamidomethyl [C77]; A0A0S2Z427 1xCarbamidomethyl [C77]; B4DWU6 1xCarbamidomethyl [C33]; A8K2I0 1xCarbamidomethyl [C77]; B4DRR0 1xCarbamidomethyl [C77]; P04259 1xCarbamidomethyl [C77]; B4DRU6 1xCarbamidomethyl [C62]	0.00456226	0	3	11	1	B2R853; A8K2I0; P04259	B2R853 [69-86]; A8K2I0 [69-86]; P04259 [69-86]	1	1754.86	High	55	High	0	0.0001066
NCE	FALSE	High	[R].ALYDAELSQMQTHISDTSVVLSMDNNR.[N]	#N/A	1xDeamidated [Q9; Q11]; 2xOxidation [M10; M23]	B2R853 1xDeamidated [Q308; Q310]; 2xOxidation [M309; M322]; P02538 1xDeamidated [Q308; Q310]; 2xOxidation [M309; M322]; B4DKV4 1xDeamidated [Q270; Q272]; 2xOxidation [M271; M284]; P48668 1xDeamidated [Q308; Q310]; 2xOxidation [M309; M322]; B4DRY0 1xDeamidated [Q291; Q293]; 2xOxidation [M292; M305]; B4DWU6 1xDeamidated [Q264; Q266]; 2xOxidation [M265; M278]; A8K2I0 1xDeamidated [Q308; Q310]; 2xOxi…	0.000697353	0	3	10	9	B2R853; A8K2I0; P04259	B2R853 [300-326]; A8K2I0 [300-326]; P04259 [300-326]	0	3071.39	High	82	High	0	1.42e-05
NCE	FALSE	High	[K].LALDVEIATYR.[TK]	#N/A			0.000310983	0	10	27	27	P12035; B2R853; O95678; ENSEMBL:ENSBTAP00000038253; P50446; Q8BGZ7; P35908; A8K2I0; P04259; P13647	P12035 [493-503]; B2R853 [456-466]; O95678 [442-452]; ENSEMBL:ENSBTAP00000038253 [469-479]; P50446 [445-455]; Q8BGZ7 [443-453]; P35908 [477-487]; A8K2I0 [456-466]; P04259 [456-466]; P13647 [461-471]	0	1263.69	High	77	High	0	8.644e-06
NCE	FALSE	High	[R].QNLEPLFEQYINNLRR.[Q]	#N/A	1xDeamidated [N12]	F8W0C6 1xDeamidated [N114]; B4E1T1 1xDeamidated [N189]; B2R853 1xDeamidated [N219]; P02538 1xDeamidated [N219]; B4DKV4 1xDeamidated [N219]; P48668 1xDeamidated [N219]; B4DRY0 1xDeamidated [N202]; B4DWU6 1xDeamidated [N175]; A8K2I0 1xDeamidated [N219]; B4DRR0 1xDeamidated [N190]; P04259 1xDeamidated [N219]; P13647 1xDeamidated [N224]; B4DRU6 1xDeamidated [N204]	0.0024402	0	4	13	2	B2R853; A8K2I0; P04259; P13647	B2R853 [208-223]; A8K2I0 [208-223]; P04259 [208-223]; P13647 [213-228]	1	2048.06	High	36	High	0	4.265e-05
NCE	FALSE	High	[R].QNLEPLFEQYINNLRR.[Q]	#N/A			0.0045846	0	4	13	2	B2R853; A8K2I0; P04259; P13647	B2R853 [208-223]; A8K2I0 [208-223]; P04259 [208-223]; P13647 [213-228]	1	2047.07	High	35	High	8.704e-05	0.0007514
NCE	FALSE	High	[K].FASFIDKVQFLEQQNK.[V]	#N/A			0.00671006	0	2	7	3	B2R853; P19013	B2R853 [174-189]; P19013 [222-237]	1	1942.01	High	56	High	0	0.0001873
NCE	FALSE	High	[R].NLDLDSIIAEVK.[A]	#N/A	1xDeamidated [N1]	B4E1T1 1xDeamidated [N297]; B2R853 1xDeamidated [N327]; O95678 1xDeamidated [N313]; B4DL32 1xDeamidated [N86]; P02538 1xDeamidated [N327]; B4DKV4 1xDeamidated [N289]; Q5XKE5 1xDeamidated [N308]; Q8VED5 1xDeamidated [N304]; P48668 1xDeamidated [N327]; B4DRY0 1xDeamidated [N310]; P35908 1xDeamidated [N348]; B4DWU6 1xDeamidated [N283]; H0YIN9 1xDeamidated [N147]; A8K2I0 1xDeamidated [N327]; H6VRG2 1…	0.000258203	0	6	20	3	B2R853; O95678; P35908; A8K2I0; P04259; P13647	B2R853 [327-338]; O95678 [313-324]; P35908 [348-359]; A8K2I0 [327-338]; P04259 [327-338]; P13647 [332-343]	0	1330.71	High	74	High	0	1.567e-06
NCE	FALSE	High	[R].AIGGGLSSVGGGSSTIK.[Y]	#N/A			8.98895e-06	0	2	8	14	B2R853; A8K2I0	B2R853 [534-550]; A8K2I0 [534-550]	0	1447.78	High	113	High	0	2.463e-08
NCE	FALSE	High	[R].NLDLDSIIAEVK.[A]	#N/A			0.000519906	0	6	20	42	B2R853; O95678; P35908; A8K2I0; P04259; P13647	B2R853 [327-338]; O95678 [313-324]; P35908 [348-359]; A8K2I0 [327-338]; P04259 [327-338]; P13647 [332-343]	0	1329.73	High	74	High	0	1.11e-05
NCE	FALSE	High	[K].NKLEGLEDALQK.[A]	#N/A			0.00426061	0	3	10	16	B2R853; A8K2I0; P04259	B2R853 [425-436]; A8K2I0 [425-436]; P04259 [425-436]	1	1357.73	High	62	High	0	0.0001329
NCE	FALSE	High	[K].ADTLTDEINFLR.[A]	#N/A	1xDeamidated [N9]	B2R853 1xDeamidated [N296]; P02538 1xDeamidated [N296]; P48668 1xDeamidated [N296]; B4DRY0 1xDeamidated [N279]; B4DWU6 1xDeamidated [N252]; A8K2I0 1xDeamidated [N296]; B4DRR0 1xDeamidated [N267]; P04259 1xDeamidated [N296]	8.88295e-05	0	3	8	2	B2R853; A8K2I0; P04259	B2R853 [288-299]; A8K2I0 [288-299]; P04259 [288-299]	0	1408.7	High	93	High	0	3.264e-07
NCE	FALSE	High	[K].ADTLTDEINFLR.[A]	#N/A			5.4984e-05	0	3	8	23	B2R853; A8K2I0; P04259	B2R853 [288-299]; A8K2I0 [288-299]; P04259 [288-299]	0	1407.71	High	93	High	0	9.152e-07
NCE	FALSE	High	[K].LALDVEIATYRK.[L]	#N/A			0.00831695	0	9	25	1	P12035; B2R853; O95678; P50446; Q8BGZ7; P35908; A8K2I0; P04259; P13647	P12035 [493-504]; B2R853 [456-467]; O95678 [442-453]; P50446 [445-456]; Q8BGZ7 [443-454]; P35908 [477-488]; A8K2I0 [456-467]; P04259 [456-467]; P13647 [461-472]	1	1391.79	High	68	High	0	0.0002547
NCE	FALSE	High	[R].NLDLDSIIAEVKAQYEEIAQR.[S]	#N/A			2.02e-06	0	4	11	2	B2R853; P35908; A8K2I0; P04259	B2R853 [327-347]; P35908 [348-368]; A8K2I0 [327-347]; P04259 [327-347]	1	2418.25	High	98	High	0	1.257e-09
NCE	FALSE	High	[R].QNLEPLFEQYINNLR.[R]	#N/A	1xDeamidated [Q1; N2; Q9; N12]	F8W0C6 1xDeamidated [Q103; N104; Q111; N114]; B4E1T1 1xDeamidated [Q178; N179; Q186; N189]; B2R853 1xDeamidated [Q208; N209; Q216; N219]; P02538 1xDeamidated [Q208; N209; Q216; N219]; B4DKV4 1xDeamidated [Q208; N209; Q216; N219]; P48668 1xDeamidated [Q208; N209; Q216; N219]; B4DRY0 1xDeamidated [Q191; N192; Q199; N202]; B4DWU6 1xDeamidated [Q164; N165; Q172; N175]; A8K2I0 1xDeamidated [Q208; N209…	0.000387606	0	4	13	14	B2R853; A8K2I0; P04259; P13647	B2R853 [208-222]; A8K2I0 [208-222]; P04259 [208-222]; P13647 [213-227]	0	1891.95	High	74	High	0	2.843e-06
NCE	FALSE	High	[R].QNLEPLFEQYINNLR.[R]	#N/A			7.63238e-05	0	4	13	19	B2R853; A8K2I0; P04259; P13647	B2R853 [208-222]; A8K2I0 [208-222]; P04259 [208-222]; P13647 [213-227]	0	1890.97	High	73	High	0	2.618e-07
NCE	FALSE	High	[R].QNLEPLFEQYINNLR.[R]	#N/A	1xDeamidated [Q1; N2; Q9; N12; N13]; 1xGln->pyro-Glu [N-Term]	F8W0C6 1xDeamidated [Q103; N104; Q111; N114; N115]; 1xGln->pyro-Glu [N-Term]; B4E1T1 1xDeamidated [Q178; N179; Q186; N189; N190]; 1xGln->pyro-Glu [N-Term]; B2R853 1xDeamidated [Q208; N209; Q216; N219; N220]; 1xGln->pyro-Glu [N-Term]; P02538 1xDeamidated [Q208; N209; Q216; N219; N220]; 1xGln->pyro-Glu [N-Term]; B4DKV4 1xDeamidated [Q208; N209; Q216; N219; N220]; 1xGln->pyro-Glu [N-Term]; P48668 1x…	1.34942e-05	0	4	13	9	B2R853; A8K2I0; P04259; P13647	B2R853 [208-222]; A8K2I0 [208-222]; P04259 [208-222]; P13647 [213-227]	0	1874.93	High	83	High	0	2.046e-08
NCE	FALSE	High	[R].QNLEPLFEQYINNLR.[R]	#N/A	1xGln->pyro-Glu [N-Term]	F8W0C6 1xGln->pyro-Glu [N-Term]; B4E1T1 1xGln->pyro-Glu [N-Term]; B2R853 1xGln->pyro-Glu [N-Term]; P02538 1xGln->pyro-Glu [N-Term]; B4DKV4 1xGln->pyro-Glu [N-Term]; P48668 1xGln->pyro-Glu [N-Term]; B4DRY0 1xGln->pyro-Glu [N-Term]; B4DWU6 1xGln->pyro-Glu [N-Term]; A8K2I0 1xGln->pyro-Glu [N-Term]; B4DRR0 1xGln->pyro-Glu [N-Term]; P04259 1xGln->pyro-Glu [N-Term]; P13647 1xGln->pyro-Glu [N-Term]; B4D…	5.52538e-05	0	4	13	7	B2R853; A8K2I0; P04259; P13647	B2R853 [208-222]; A8K2I0 [208-222]; P04259 [208-222]; P13647 [213-227]	0	1873.94	High	81	High	0	1.625e-07
NCE	FALSE	High	[R].TAAENEFVTLK.[K]	#N/A			0.00140395	0	5	11	11	P12035; B2R853; P50446; A8K2I0; P04259	P12035 [298-308]; B2R853 [261-271]; P50446 [250-260]; A8K2I0 [261-271]; P04259 [261-271]	0	1222.63	High	71	High	0	1.892e-05
NCE	FALSE	High	[R].ISIGGGSCAISGGYGSR.[A]	#N/A	1xCarbamidomethyl [C8]	B2R853 1xCarbamidomethyl [C77]; P02538 1xCarbamidomethyl [C77]; B4DKV4 1xCarbamidomethyl [C77]; P48668 1xCarbamidomethyl [C77]; B4DRY0 1xCarbamidomethyl [C77]; A0A0S2Z427 1xCarbamidomethyl [C77]; B4DWU6 1xCarbamidomethyl [C33]; A8K2I0 1xCarbamidomethyl [C77]; B4DRR0 1xCarbamidomethyl [C77]; P04259 1xCarbamidomethyl [C77]; B4DRU6 1xCarbamidomethyl [C62]	8.3698e-07	0	3	11	17	B2R853; A8K2I0; P04259	B2R853 [70-86]; A8K2I0 [70-86]; P04259 [70-86]	0	1598.76	High	128	High	0	3.456e-10
NCE	FALSE	High	[K].WTLLQEQGTK.[T]	#N/A			0.00394017	0	4	13	13	B2R853; A8K2I0; P04259; P13647	B2R853 [195-204]; A8K2I0 [195-204]; P04259 [195-204]; P13647 [200-209]	0	1203.64	High	55	High	0	0.000138
NCE	FALSE	High	[K].WTLLQEQGTK.[T]	#N/A	1xDeamidated [Q7]	F8W0C6 1xDeamidated [Q96]; B4E1T1 1xDeamidated [Q171]; B2R853 1xDeamidated [Q201]; P02538 1xDeamidated [Q201]; B4DKV4 1xDeamidated [Q201]; P48668 1xDeamidated [Q201]; B4DRY0 1xDeamidated [Q184]; B4DWU6 1xDeamidated [Q157]; A8K2I0 1xDeamidated [Q201]; B4DRR0 1xDeamidated [Q172]; P04259 1xDeamidated [Q201]; P13647 1xDeamidated [Q206]; B4DRU6 1xDeamidated [Q186]	0.00038383	0	4	13	3	B2R853; A8K2I0; P04259; P13647	B2R853 [195-204]; A8K2I0 [195-204]; P04259 [195-204]; P13647 [200-209]	0	1204.62	High	69	High	0	2.799e-06
NCE	FALSE	High	[RK].AQYEEIAQR.[S]	#N/A			0.00714957	0	6	18	14	B2R853; ENSEMBL:ENSBTAP00000038253; P35908; A8K2I0; P04259; P19013	B2R853 [339-347]; ENSEMBL:ENSBTAP00000038253 [352-360]; P35908 [360-368]; A8K2I0 [339-347]; P04259 [339-347]; P19013 [387-395]	0	1107.54	High	58	High	0	0.0002043
NCE	FALSE	High	[K].DVDAAYMNKVELQAK.[VA]	#N/A	1xDeamidated [Q13]; 1xOxidation [M7]	B4DXK4 1xDeamidated [Q59]; 1xOxidation [M53]; B2R853 1xDeamidated [Q285]; 1xOxidation [M279]; P02538 1xDeamidated [Q285]; 1xOxidation [M279]; P50446 1xDeamidated [Q274]; 1xOxidation [M268]; Q6IME9 1xDeamidated [Q256]; 1xOxidation [M250]; P48668 1xDeamidated [Q285]; 1xOxidation [M279]; B4DRY0 1xDeamidated [Q268]; 1xOxidation [M262]; B4DWU6 1xDeamidated [Q241]; 1xOxidation [M235]; A8K2I0 1xDeamidat…	0.00301126	0	4	13	3	B2R853; P50446; A8K2I0; P04259	B2R853 [273-287]; P50446 [262-276]; A8K2I0 [273-287]; P04259 [273-287]	1	1711.82	High	61	High	0	5.767e-05
NCE	FALSE	High	[R].GSGGLGGACGGAGFGSR.[S]	#N/A	1xCarbamidomethyl [C9]	B2R853 1xCarbamidomethyl [C51]; P02538 1xCarbamidomethyl [C51]; B4DKV4 1xCarbamidomethyl [C51]; P48668 1xCarbamidomethyl [C51]; B4DRY0 1xCarbamidomethyl [C51]; A0A0S2Z427 1xCarbamidomethyl [C51]; A8K2I0 1xCarbamidomethyl [C51]; B4DRR0 1xCarbamidomethyl [C51]; P04259 1xCarbamidomethyl [C51]; B4DRU6 1xCarbamidomethyl [C36]	3.38679e-05	0	3	10	12	B2R853; A8K2I0; P04259	B2R853 [43-59]; A8K2I0 [43-59]; P04259 [43-59]	0	1424.63	High	105	High	0	9.408e-07
NCE	FALSE	High	[R].QLDSIVGER.[G]	#N/A	1xGln->pyro-Glu [N-Term]	F8W0C6 1xGln->pyro-Glu [N-Term]; B4E1T1 1xGln->pyro-Glu [N-Term]; B2R853 1xGln->pyro-Glu [N-Term]; P02538 1xGln->pyro-Glu [N-Term]; B4DKV4 1xGln->pyro-Glu [N-Term]; P48668 1xGln->pyro-Glu [N-Term]; B4DRY0 1xGln->pyro-Glu [N-Term]; B4DWU6 1xGln->pyro-Glu [N-Term]; A8K2I0 1xGln->pyro-Glu [N-Term]; B4DRR0 1xGln->pyro-Glu [N-Term]; P04259 1xGln->pyro-Glu [N-Term]; P13647 1xGln->pyro-Glu [N-Term]; B4D…	0.00852226	0	4	13	18	B2R853; A8K2I0; P04259; P13647	B2R853 [224-232]; A8K2I0 [224-232]; P04259 [224-232]; P13647 [229-237]	0	999.511	High	58	High	0	0.0002651
NCE	FALSE	High	[K].YEELQVTAGR.[H]	#N/A			0.00052502	0	6	13	14	B2R853; O95678; P50446; Q8BGZ7; A8K2I0; P04259	B2R853 [360-369]; O95678 [346-355]; P50446 [349-358]; Q8BGZ7 [347-356]; A8K2I0 [360-369]; P04259 [360-369]	0	1165.58	High	74	High	0	4.456e-06
NCE	FALSE	High	[R].TAAENEFVTLKK.[D]	#N/A			0.00098707	0	5	11	13	P12035; B2R853; P50446; A8K2I0; P04259	P12035 [298-309]; B2R853 [261-272]; P50446 [250-261]; A8K2I0 [261-272]; P04259 [261-272]	1	1350.73	High	75	High	0	1.124e-05
NCE	FALSE	High	[KR].NKYEDEINKR.[T]	#N/A			0.00739801	0	7	29	18	B2R853; Q6IFZ6; P04264; A8K2I0; P04259; P05787; P13647	B2R853 [251-260]; Q6IFZ6 [255-264]; P04264 [268-277]; A8K2I0 [251-260]; P04259 [251-260]; P05787 [177-186]; P13647 [256-265]	2	1308.65	High	61	High	8.704e-05	0.0002823
NCE	FALSE	High	[R].SLYGLGGSK.[R]	#N/A			0.0358388	0.000627659	3	11	13	B2R853; A8K2I0; P04259	B2R853 [60-68]; A8K2I0 [60-68]; P04259 [60-68]	0	881.473	High	56	High	0.0004939	0.003288
NCE	FALSE	High	[R].QLDSIVGER.[G]	#N/A			0.0198725	0.000627659	4	13	14	B2R853; A8K2I0; P04259; P13647	B2R853 [224-232]; A8K2I0 [224-232]; P04259 [224-232]; P13647 [229-237]	0	1016.54	High	54	High	0.0002349	0.00115
NCE	FALSE	High	[K].FASFIDK.[VRK]	#N/A			0.0116986	0.000627659	19	52	22	F8W1S1; P12035; Q3TTY5; Q32MB2; Q9R0H5; Q0IIN1; B2R853; O95678; P50446; Q8BGZ7; Q6ISB0; P35908; Q6IFZ6; P08729; A8K2I0; P04259; P19013; P05787; P13647	F8W1S1 [151-157]; P12035 [209-215]; Q3TTY5 [210-216]; Q32MB2 [143-149]; Q9R0H5 [142-148]; Q0IIN1 [175-181]; B2R853 [174-180]; O95678 [160-166]; P50446 [163-169]; Q8BGZ7 [161-167]; Q6ISB0 [176-182]; P35908 [195-201]; Q6IFZ6 [178-184]; P08729 [102-108]; A8K2I0 [174-180]; P04259 [174-180]; P19013 [222-228]; P05787 [102-108]; P13647 [179-185]	0	827.43	High	57	High	8.704e-05	0.0004169
NCE	FALSE	High	[R].TAAENEFVTLKK.[D]	#N/A	1xDeamidated [N5]	P12035 1xDeamidated [N302]; B2R853 1xDeamidated [N265]; P02538 1xDeamidated [N265]; P50446 1xDeamidated [N254]; P48668 1xDeamidated [N265]; B4DRY0 1xDeamidated [N248]; B4DWU6 1xDeamidated [N221]; A8K2I0 1xDeamidated [N265]; B4DRR0 1xDeamidated [N236]; P04259 1xDeamidated [N265]; B4DRU6 1xDeamidated [N250]	0.0244769	0.000627659	5	11	1	P12035; B2R853; P50446; A8K2I0; P04259	P12035 [298-309]; B2R853 [261-272]; P50446 [250-261]; A8K2I0 [261-272]; P04259 [261-272]	1	1351.71	High	46	High	0.0002349	0.001198
NCE	FALSE	High	[K].YEELQVTAGR.[H]	#N/A	1xDeamidated [Q5]	B2R853 1xDeamidated [Q364]; O95678 1xDeamidated [Q350]; P02538 1xDeamidated [Q364]; B4DKV4 1xDeamidated [Q326]; P50446 1xDeamidated [Q353]; Q8BGZ7 1xDeamidated [Q351]; P48668 1xDeamidated [Q364]; B4DRY0 1xDeamidated [Q347]; B4DWU6 1xDeamidated [Q320]; A8K2I0 1xDeamidated [Q364]; B4DRR0 1xDeamidated [Q335]; P04259 1xDeamidated [Q364]; B4DRU6 1xDeamidated [Q349]	0.00881821	0.000627659	6	13	2	B2R853; O95678; P50446; Q8BGZ7; A8K2I0; P04259	B2R853 [360-369]; O95678 [346-355]; P50446 [349-358]; Q8BGZ7 [347-356]; A8K2I0 [360-369]; P04259 [360-369]	0	1166.57	High	55	High	8.704e-05	0.0002787
NCE	FALSE	High	[R].SGFSSISVSR.[S]	#N/A			0.00908002	0.000627659	2	5	14	B2R853; P04259	B2R853 [31-40]; P04259 [31-40]	0	1026.52	High	58	High	8.704e-05	0.0002891
NCE	FALSE	High	[K].DVDAAYMNKVELQAK.[VA]	#N/A	1xOxidation [M7]	B4DXK4 1xOxidation [M53]; B2R853 1xOxidation [M279]; P02538 1xOxidation [M279]; P50446 1xOxidation [M268]; Q6IME9 1xOxidation [M250]; P48668 1xOxidation [M279]; B4DRY0 1xOxidation [M262]; B4DWU6 1xOxidation [M235]; A8K2I0 1xOxidation [M279]; B4DRR0 1xOxidation [M250]; Q14CN4-1 1xOxidation [M241]; P04259 1xOxidation [M279]; B4DRU6 1xOxidation [M264]	0.0402172	0.000627659	4	13	1	B2R853; P50446; A8K2I0; P04259	B2R853 [273-287]; P50446 [262-276]; A8K2I0 [273-287]; P04259 [273-287]	1	1710.84	High	35	High	0.0002962	0.002447
NCE	FALSE	High	[K].DVDAAYMNKVELQAK.[VA]	#N/A			0.0164445	0.000627659	4	13	3	B2R853; P50446; A8K2I0; P04259	B2R853 [273-287]; P50446 [262-276]; A8K2I0 [273-287]; P04259 [273-287]	1	1694.84	High	51	High	8.704e-05	0.0006834
NCE	FALSE	High	[K].DVDAAYMNKVELQAK.[VA]	#N/A	1xDeamidated [Q13]	B4DXK4 1xDeamidated [Q59]; B2R853 1xDeamidated [Q285]; P02538 1xDeamidated [Q285]; P50446 1xDeamidated [Q274]; Q6IME9 1xDeamidated [Q256]; P48668 1xDeamidated [Q285]; B4DRY0 1xDeamidated [Q268]; B4DWU6 1xDeamidated [Q241]; A8K2I0 1xDeamidated [Q285]; B4DRR0 1xDeamidated [Q256]; Q14CN4-1 1xDeamidated [Q247]; P04259 1xDeamidated [Q285]; B4DRU6 1xDeamidated [Q270]	0.0132126	0.000627659	4	13	2	B2R853; P50446; A8K2I0; P04259	B2R853 [273-287]; P50446 [262-276]; A8K2I0 [273-287]; P04259 [273-287]	1	1695.83	High	41	High	0.0002962	0.002293
NCE	FALSE	High	[R].RQLDSIVGER.[G]	#N/A			0.00991278	0.000627659	4	13	5	B2R853; A8K2I0; P04259; P13647	B2R853 [223-232]; A8K2I0 [223-232]; P04259 [223-232]; P13647 [228-237]	1	1172.64	High	63	High	8.704e-05	0.0003291
NCE	FALSE	High	[RK].SRAEAESWYQTK.[Y]	#N/A			0.0110345	0.000627659	6	14	8	B2R853; O95678; P50446; Q8BGZ7; A8K2I0; P04259	B2R853 [348-359]; O95678 [334-345]; P50446 [337-348]; Q8BGZ7 [335-346]; A8K2I0 [348-359]; P04259 [348-359]	1	1455.69	High	53	High	8.704e-05	0.0003834
NCE	FALSE	High	[K].QEIAEINR.[M]	#N/A			0.0314691	0.000627659	4	11	6	B2R853; P50446; A8K2I0; P04259	B2R853 [379-386]; P50446 [368-375]; A8K2I0 [379-386]; P04259 [379-386]	0	972.511	High	47	High	0.0002349	0.001717
NCE	FALSE	High	[R].NMQDLVEDLK.[N]	#N/A			0.0132771	0.000627659	2	6	3	B2R853; P04259	B2R853 [241-250]; P04259 [241-250]	0	1204.59	High	39	High	8.704e-05	0.0005002
NCE	FALSE	High	[R].NTKQEIAEINR.[M]	#N/A			0.0260662	0.000627659	4	11	3	B2R853; P50446; A8K2I0; P04259	B2R853 [376-386]; P50446 [365-375]; A8K2I0 [376-386]; P04259 [376-386]	1	1315.7	High	49	High	0.0002349	0.001311
NCE	FALSE	High	[R].KLLEGEECR.[ML-I]	#N/A	1xCarbamidomethyl [C8]	F8W1S1 1xCarbamidomethyl [C465]; Q7RTS7 1xCarbamidomethyl [C451]; Q3TTY5 1xCarbamidomethyl [C510]; Q32MB2 1xCarbamidomethyl [C443]; Q6NXH9 1xCarbamidomethyl [C442]; B4E1T1 1xCarbamidomethyl [C444]; B2R853 1xCarbamidomethyl [C474]; O95678 1xCarbamidomethyl [C460]; B4DL32 1xCarbamidomethyl [C233]; P02538 1xCarbamidomethyl [C474]; B4DKV4 1xCarbamidomethyl [C436]; P50446 1xCarbamidomethyl [C463]; Q8B…	0.0192089	0.000627659	11	28	2	F8W1S1; Q3TTY5; Q32MB2; B2R853; O95678; P50446; Q8BGZ7; P35908; A8K2I0; P04259; P13647	F8W1S1 [458-466]; Q3TTY5 [503-511]; Q32MB2 [436-444]; B2R853 [467-475]; O95678 [453-461]; P50446 [456-464]; Q8BGZ7 [454-462]; P35908 [488-496]; A8K2I0 [467-475]; P04259 [467-475]; P13647 [472-480]	1	1133.56	High	53	High	8.704e-05	0.0008509
NCE	FALSE	High	[K].FASFIDKVQFLEQQNK.[V]	#N/A	1xDeamidated [Q9]	B4DRS2 1xDeamidated [Q156]; B2R853 1xDeamidated [Q182]; B4DKJ0 1xDeamidated [Q145]; B4DRY0 1xDeamidated [Q165]; B4DRW1 1xDeamidated [Q110]; B4DRR7 1xDeamidated [Q137]; P19013 1xDeamidated [Q230]	0.0349871	0.000627659	2	7	1	B2R853; P19013	B2R853 [174-189]; P19013 [222-237]	1	1942.99	High	39	High	0.0002962	0.001997
NCE	FALSE	High	[R].AEAESWYQTK.[Y]	#N/A			0.0189313	0.000627659	6	14	7	B2R853; O95678; P50446; Q8BGZ7; A8K2I0; P04259	B2R853 [350-359]; O95678 [336-345]; P50446 [339-348]; Q8BGZ7 [337-346]; A8K2I0 [350-359]; P04259 [350-359]	0	1212.55	High	43	High	8.704e-05	0.0008306
NCE	FALSE	High	[K].QCASLQAAIADAEQR.[G]	#N/A	1xCarbamidomethyl [C2]	B2R853 1xCarbamidomethyl [C402]; P48668 1xCarbamidomethyl [C402]; B4DRY0 1xCarbamidomethyl [C385]	0.048697	0.00179797	1	3	2	B2R853	B2R853 [401-415]	0	1631.78	High	35	High	0.0004939	0.003222
NCE	FALSE	High	[R].ALYDAELSQMQTHISDTSVVLSMDNNR.[N]	#N/A	2xDeamidated [Q9; Q11]; 1xOxidation [M23]	B2R853 2xDeamidated [Q308; Q310]; 1xOxidation [M322]; P02538 2xDeamidated [Q308; Q310]; 1xOxidation [M322]; B4DKV4 2xDeamidated [Q270; Q272]; 1xOxidation [M284]; P48668 2xDeamidated [Q308; Q310]; 1xOxidation [M322]; B4DRY0 2xDeamidated [Q291; Q293]; 1xOxidation [M305]; B4DWU6 2xDeamidated [Q264; Q266]; 1xOxidation [M278]; A8K2I0 2xDeamidated [Q308; Q310]; 1xOxidation [M322]; B4DRR0 2xDeamidated […	0.0482346	0.00179797	3	10	1	B2R853; A8K2I0; P04259	B2R853 [300-326]; A8K2I0 [300-326]; P04259 [300-326]	0	3056.38	High	35	High	0.0004939	0.003185
NCE	FALSE	High	[KR].NKYEDEINKR.[T]	#N/A	1xDeamidated [N1; N8]	H-INV:HIT000016045 1xDeamidated [N10; N17]; Q969I0 1xDeamidated [N59; N66]; F8W0C6 1xDeamidated [N146; N153]; H6VRF8 1xDeamidated [N268; N275]; H6VRG0 1xDeamidated [N268; N275]; B4E1T1 1xDeamidated [N221; N228]; B2R853 1xDeamidated [N251; N258]; B4DL32 1xDeamidated [N10; N17]; P02538 1xDeamidated [N251; N258]; H6VRG3 1xDeamidated [N268; N275]; Q8VED5 1xDeamidated [N228; N235]; Q5XQN5 1xDeamidated…	0.0543327	0.00295021	7	29	3	B2R853; Q6IFZ6; P04264; A8K2I0; P04259; P05787; P13647	B2R853 [251-260]; Q6IFZ6 [255-264]; P04264 [268-277]; A8K2I0 [251-260]; P04259 [251-260]; P05787 [177-186]; P13647 [256-265]	2	1309.64	High	48	High	0.0008325	0.006202
NCE	FALSE	High	[K].VLDTKWTLLQEQGTK.[T]	#N/A			0.0704745	0.00331689	3	7	1	B2R853; P04259; P13647	B2R853 [190-204]; P04259 [190-204]; P13647 [195-209]	1	1759.96	High	31	High	0.0008325	0.005563
NCE	FALSE	High	[R].ALYDAELSQMQTHISDTSVVLSMDNNR.[N]	#N/A	2xDeamidated [Q9; Q11; N25]; 2xOxidation [M10; M23]	B2R853 2xDeamidated [Q308; Q310; N324]; 2xOxidation [M309; M322]; P02538 2xDeamidated [Q308; Q310; N324]; 2xOxidation [M309; M322]; B4DKV4 2xDeamidated [Q270; Q272; N286]; 2xOxidation [M271; M284]; P48668 2xDeamidated [Q308; Q310; N324]; 2xOxidation [M309; M322]; B4DRY0 2xDeamidated [Q291; Q293; N307]; 2xOxidation [M292; M305]; B4DWU6 2xDeamidated [Q264; Q266; N280]; 2xOxidation [M265; M278]; A8K…	0.0774108	0.00331689	3	10	2	B2R853; A8K2I0; P04259	B2R853 [300-326]; A8K2I0 [300-326]; P04259 [300-326]	0	3072.38	High	34	High	0.0008325	0.0064
NCE	FALSE	High	[K].LEGLEDALQK.[A]	#N/A			0.0911295	0.00482319	4	11	3	B2R853; P50446; A8K2I0; P04259	B2R853 [427-436]; P50446 [416-425]; A8K2I0 [427-436]; P04259 [427-436]	0	1115.59	High	30	High	0.001189	0.008263
NCE	FALSE	High	[R].GRLDSELR.[NG]	#N/A			0.109084	0.00573369	5	17	5	B2R853; P50446; A8K2I0; P04259; P13647	B2R853 [233-240]; P50446 [222-229]; A8K2I0 [233-240]; P04259 [233-240]; P13647 [238-245]	1	945.511	High	49	High	0.001445	0.01114
NCE	FALSE	High	[RK].AQYEEIAQR.[S]	#N/A	1xDeamidated [Q2]	B4DRS2 1xDeamidated [Q314]; B2R853 1xDeamidated [Q340]; P02538 1xDeamidated [Q340]; ENSEMBL:ENSBTAP00000038253 1xDeamidated [Q353]; B4DKV4 1xDeamidated [Q302]; P48668 1xDeamidated [Q340]; B4DKJ0 1xDeamidated [Q303]; B4DRY0 1xDeamidated [Q323]; P35908 1xDeamidated [Q361]; B4DWU6 1xDeamidated [Q296]; A8K2I0 1xDeamidated [Q340]; B4DRW1 1xDeamidated [Q268]; B4DRR7 1xDeamidated [Q295]; B4DRR0 1xDeamid…	0.168693	0.00912721	6	18	1	B2R853; ENSEMBL:ENSBTAP00000038253; P35908; A8K2I0; P04259; P19013	B2R853 [339-347]; ENSEMBL:ENSBTAP00000038253 [352-360]; P35908 [360-368]; A8K2I0 [339-347]; P04259 [339-347]; P19013 [387-395]	0	1108.53	High	32	High	0.002239	0.02406
NCE	FALSE	High	[K].NKLEGLEDALQK.[A]	#N/A	1xDeamidated [Q11]	B2R853 1xDeamidated [Q435]; P02538 1xDeamidated [Q435]; B4DKV4 1xDeamidated [Q397]; P48668 1xDeamidated [Q435]; B4DRY0 1xDeamidated [Q418]; B4DWU6 1xDeamidated [Q391]; A8K2I0 1xDeamidated [Q435]; B4DRR0 1xDeamidated [Q406]; P04259 1xDeamidated [Q435]; B4DRU6 1xDeamidated [Q420]	0.170182	0.00912721	3	10	1	B2R853; A8K2I0; P04259	B2R853 [425-436]; A8K2I0 [425-436]; P04259 [425-436]	1	1358.72	High	34	High	0.002239	0.02463
CCE	High	Master Protein	Q86Y46	KRT73	Keratin, type II cytoskeletal 73 OS=Homo sapiens GN=KRT73 PE=1 SV=1	0	42.954	15.9259	10	97	2	1	540	58.887	7.23	High	Carbamidomethyl [C371; C443]; Deamidated [Q156; N227; Q370; N373]		2113.15	10
CCE	Checked	Confidence	Annotated Sequence	Modifications (all possible sites)	Modifications in Proteins (all Sites)	Qvality PEP	Qvality q-value	# Protein Groups	# Proteins	# PSMs	Master Protein Accessions	Positions in Master Proteins	# Missed Cleavages	Theo. MH+ [Da]	Found in Sample: [S1] F1: Sample	Ions Score A4 Mascot	Confidence A4 Mascot	Percolator q-Value A4 Mascot	Percolator PEP A4 Mascot
NCE	High	Master Protein	Q86Y46	KRT73	Keratin, type II cytoskeletal 73 OS=Homo sapiens GN=KRT73 PE=1 SV=1	0	38.2943	19.8148	10	63	2	1	540	58.887	7.23	High	Carbamidomethyl [C269; C443]; Deamidated [N140; N141]; Oxidation [M291]		1629.28	10
NCE	Checked	Confidence	Annotated Sequence	Modifications (all possible sites)	Modifications in Proteins (all Sites)	Qvality PEP	Qvality q-value	# Protein Groups	# Proteins	# PSMs	Master Protein Accessions	Positions in Master Proteins	# Missed Cleavages	Theo. MH+ [Da]	Found in Sample: [S1] F1: Sample	Ions Score A4 Mascot	Confidence A4 Mascot	Percolator q-Value A4 Mascot	Percolator PEP A4 Mascot
CCE	High	Master Protein	O95678	KRT75	SWISS-PROT:O95678 Tax_Id=9606 Gene_Symbol=KRT75 Keratin, type II cytoskeletal 75	0	111.299	23.412	19	220	3	1	551	59.5	7.74	High	Deamidated [N266; N313; Q350]; Carbamidomethyl [C460]; Oxidation [M265]	4.043	5187	19
CCE	Checked	Confidence	Annotated Sequence	Modifications (all possible sites)	Modifications in Proteins (all Sites)	Qvality PEP	Qvality q-value	# Protein Groups	# Proteins	# PSMs	Master Protein Accessions	Positions in Master Proteins	# Missed Cleavages	Theo. MH+ [Da]	Found in Sample: [S1] F1: Sample	Ions Score A4 Mascot	Confidence A4 Mascot	Percolator q-Value A4 Mascot	Percolator PEP A4 Mascot
CCE	FALSE	High	[K].TLNNKFASFIDK.[V]			0.00590089	0	13	36	1	P12035; O95678; P02538; Q8BGZ7; P48668; Q6ISB0; P35908; Q6IFZ6; Q01546; P08729; P04259; P05787; P13647	P12035 [204-215]; O95678 [155-166]; P02538 [169-180]; Q8BGZ7 [156-167]; P48668 [169-180]; Q6ISB0 [171-182]; P35908 [190-201]; Q6IFZ6 [173-184]; Q01546 [189-200]; P08729 [97-108]; P04259 [169-180]; P05787 [97-108]; P13647 [174-185]	1	1397.74	High	40	High	0	0.0007987
CCE	FALSE	High	[K].DVDAAYMNKVELEAK.[V]			0.00257454	0	2	6	3	O95678; P13647	O95678 [259-273]; P13647 [278-292]	1	1695.83	High	58	High	0	0.0004514
CCE	FALSE	High	[K].DVDAAYMNKVELEAK.[V]	1xOxidation [M7]	B4E1T1 1xOxidation [M249]; O95678 1xOxidation [M265]; B4DL32 1xOxidation [M38]; Q5XQN5 1xOxidation [M285]; H0YIN9 1xOxidation [M99]; P13647 1xOxidation [M284]	3.1547e-05	0	2	6	14	O95678; P13647	O95678 [259-273]; P13647 [278-292]	1	1711.82	High	74	High	0	8.83e-07
CCE	FALSE	High	[K].DVDAAYMNKVELEAK.[V]	1xDeamidated [N8]; 1xOxidation [M7]	B4E1T1 1xDeamidated [N250]; 1xOxidation [M249]; O95678 1xDeamidated [N266]; 1xOxidation [M265]; B4DL32 1xDeamidated [N39]; 1xOxidation [M38]; Q5XQN5 1xDeamidated [N286]; 1xOxidation [M285]; H0YIN9 1xDeamidated [N100]; 1xOxidation [M99]; P13647 1xDeamidated [N285]; 1xOxidation [M284]	0.00107127	0	2	6	2	O95678; P13647	O95678 [259-273]; P13647 [278-292]	1	1712.8	High	59	High	0	8.698e-05
CCE	FALSE	High	[K].TLNNKFASFIDKVR.[F]			0.000229032	0	13	33	2	P12035; O95678; P02538; Q8BGZ7; P48668; Q6ISB0; P35908; Q6IFZ6; Q01546; P08729; P04259; P05787; P13647	P12035 [204-217]; O95678 [155-168]; P02538 [169-182]; Q8BGZ7 [156-169]; P48668 [169-182]; Q6ISB0 [171-184]; P35908 [190-203]; Q6IFZ6 [173-186]; Q01546 [189-202]; P08729 [97-110]; P04259 [169-182]; P05787 [97-110]; P13647 [174-187]	2	1652.91	High	39	High	0	1.165e-05
CCE	FALSE	High	[R].TAAENEFVALKK.[D]			0.000298444	0	1	1	2	O95678	O95678 [247-258]	1	1320.72	High	63	High	0	1.654e-05
CCE	FALSE	High	[R].TAAENEFVALK.[K]			0.000635165	0	1	1	2	O95678	O95678 [247-257]	0	1192.62	High	62	High	0	4.396e-05
[truncated: 1,483 more rows]
