# Supplementary material for: Architecture of The Human Ape1 Interactome Defines Novel Cancers Signatures
Source: Sci Rep. 2020 Jan 8;10:28. doi: 10.1038/s41598-019-56981-z (PMC6949240; doi:10.1038/s41598-019-56981-z)
Supplement: Supplementary file 4 — Supplementary Table S4. [file 41598_2019_56981_MOESM4_ESM.xlsx]

## Sheet: APE1-PPI
GOID	Ontology Source	GOTerm	GOLevels	GOGroups	Nr. Genes	% Associated Genes	Term PValue	Term PValue Corrected with Bonferroni step down	Group PValue	Group PValue Corrected with Bonferroni step down	Associated Genes Found	All Associated Genes	OverViewTerm
GO:0006259	GO_BiologicalProcess-EBI-UniProt-GOA_04.09.2018_00h00	DNA metabolic process	[4, 5, 6]	[Group14]	54	8.64	5.968e-08	3.1332e-05	{Group14=1.1839188456620528E-7}	{Group14=1.1839188456620529E-6}	[AICDA, ALYREF, APEX1, CCT2, CCT3, CCT4, CCT8, CDKN2A, DDB1, EXOSC4, EXOSC6, FEN1, GAR1, GRWD1, GZMA, HDAC1, HIF1A, HMGA2, HMGB1, HNRNPA1, HNRNPC, HNRNPU, HSPD1, LIG1, LIG3, LRIG1, LRIG3, MCM7, NME1, NPM1, OGG1, OTUB1, PCNA, POLB, PRKDC, PRPF19, PSMD14, RFC2, RFC3, RPA1, RPS3, SFPQ, SIRT1, TCP1, TDG, TERF1, TERF2, TERF2IP, TP53, TRIM28, TXN, XRCC1, XRCC5, XRCC6]	[ABRAXAS1, ACD, ACOD1, ACTR5, ACVRL1, ADARB1, ADIPOQ, AGFG1, AICDA, AKT1, ALKBH1, ALKBH2, ALKBH3, ALL1, ALPP, ALYREF, ANGPTL2, ANGPTL4, ANGPTL6, ANKRD1, ANKRD17, ANKS4B, ANP32B, ANTXR1, AP5S1, AP5Z1, APEX1, APLF, APOBEC2, APOBEC3A, APOBEC3B, APOBEC3C, APOBEC3D, APOBEC3F, APOBEC3G, APOBEC3H, APTX, ARHGEF5, ARTN, ASCC3, ASF1A, ASRGL1, ATAD5, ATF7IP, ATHS, ATM, ATR, ATRNL1, AUNIP, AURKB, AXIN2, AZU1…	TRUE
GO:0006403	GO_BiologicalProcess-EBI-UniProt-GOA_04.09.2018_00h00	RNA localization	[3]	[Group05]	15	13.7615	2.62083e-05	0.0126586	{Group05=9.581272226548387E-7}	{Group05=8.623145003893548E-6}	[ALYREF, CCT2, CCT4, DDX39A, DDX39B, EIF5A, ETF1, FLNB, FLOT1, HIF1A, RAN, TCP1, TERF1, XPO1, XPOT]	[ACVR1, AKAP8L, ALKBH5, ALYREF, ANTXR1, ATM, ATR, AZU1, BRF1, CABIN1, CCT2, CCT4, CHTOP, CPSF6, DCHS1, DCP2, DDX39A, DDX39B, DHX9, DIRAS1, DKC1, DKK3, EIF5A, ERVK-6, ETF1, EXOSC10, FBL, FERMT2, FGFR1OP, FLNB, FLOT1, FYTTD1, HDLBP, HEBP1, HHEX, HIF1A, HNRNPA2B1, HPSE, IL5, IWS1, KHDRBS1, KLF6, MMAB, MRPL18, NBL1, NCBP1, NMD3, NOP58, NUP107, NUP133, NUP153, NUP160, NUP214, NXF1, NXF3, NXF5, PABPC1P…	TRUE
GO:0006518	GO_BiologicalProcess-EBI-UniProt-GOA_04.09.2018_00h00	peptide metabolic process	[4, 5]	[Group10]	37	9.46292	9.17275e-07	0.000472396	{Group10=3.6437421787459974E-6}	{Group10=1.821871089372999E-5}	[APP, CLU, EIF2S1, EIF2S3, EIF3E, EIF3F, EIF3G, EIF3I, EIF3L, EIF4A3, EIF5, ELAVL1, ETF1, GSPT2, GSTM1, KARS, LAMP2, LARS, LTA4H, NCL, NPM1, PSMC5, RACK1, RARS, RPL10A, RPL11, RPS14, RPS3, RPS3A, RPS4X, SFPQ, SHMT2, SLC16A1, STAT3, SYNCRIP, TUFM, VIM]	[AARS, AARS2, ACD, ACE, ACTR1B, ADAMTS13, AGO1, AGO2, AGO3, AGO4, AIFM2, ALKBH1, APEH, APH1A, APOE, APP, ATP6AP2, ATP6V0A4, BACE1, BCL3, BIN1, BOLL, BRF1, BRF2, BTG2, CACNA1C, CALR, CARNMT1, CARNS1, CARS, CBX8, CHRFAM7A, CHRNA7, CHST2, CHST4, CIRBP, CLN5, CLU, CMA1, CNKSR1, CNOT1, COA3, CORIN, CPEB1, CPEB2, CPEB3, CPQ, CRISP2, CRMP1, CRNKL1, CTIF, CTNS, CTSA, CTSB, CTSH, CYR61, DAPK1, DAPK2, DAPK…	TRUE
GO:0010605	GO_BiologicalProcess-EBI-UniProt-GOA_04.09.2018_00h00	negative regulation of macromolecule metabolic process	[3, 4, 5]	[Group01]	102	5.88235	2.40028e-05	0.0116653	{Group01=2.4002774604037886E-5}	{Group01=7.200832381211366E-5}	[ACTR1A, AICDA, AKR1B1, APEX1, APP, ASCL2, BASP1, CACYBP, CBX3, CD55, CDK5, CDKN1A, CDKN2A, CHCHD3, CLU, COPS2, CORO1C, CPOX, CRTAP, CSNK2A1, CTSZ, DNAJA1, EIF3E, EIF4A3, ELAVL1, EP300, ERP29, ESR1, ETF1, EXOSC4, FLOT2, FUBP1, GZMA, HDAC1, HDAC2, HIF1A, HMGA1, HMGA2, HMGB1, HMGB2, HNRNPA1, HNRNPC, HNRNPU, HSPA1A, ILF3, LIG3, LRIG3, MAP2K1, MDM2, NAE1, NAP1L1, NCL, NDRG1, NME1, NPM1, OGG1, OTUB1, …	[A2M, ABCA2, ABCA4, ABCE1, ABI2, ABL1, ACD, ACER2, ACOT2, ACOT8, ACP4, ACTR1A, ACTR1B, ACTRT1, ACVR1, ACVR2B, ACVRL1, ADAM10, ADAR, ADARB1, ADIPOQ, AEBP1, AES, AGAP2, AGFG1, AGO1, AGO2, AGO3, AGO4, AICDA, AIDA, AIFM2, AJUBA, AKR1B1, AKR1C4, AKT1, AKT1S1, ALAD, ALG1, ALL1, ALPP, ALX1, AMBP, AMH, AMPD1, ANGEL2, ANGPTL1, ANKRD1, ANKRD2, ANKRD26, ANKS1B, ANTXR1, ANXA2, ANXA7, ANXA8, ANXA8L1, AP1AR, A…	TRUE
GO:0016071	GO_BiologicalProcess-EBI-UniProt-GOA_04.09.2018_00h00	mRNA metabolic process	[6, 7]	[Group15]	40	10.0503	5.69134e-08	2.99364e-05	{Group15=8.547753272868496E-11}	{Group15=1.3676405236589593E-9}	[APEX1, DDX39A, DDX39B, EIF3E, EIF4A3, ELAVL1, ETF1, EXOSC4, HNRNPA1, HNRNPC, HNRNPL, HNRNPM, HNRNPU, HSPA1A, NPM1, NUDT21, PABPC1, PRDX6, PRPF19, PSMD4, PTBP1, RBMX, SFPQ, SMU1, SNRPA1, SNRPB, SNRPB2, SNRPD1, SNRPD2, SRPK1, SRPK2, SRSF6, STMN1, SYNCRIP, THRAP3, TP53, TRA2B, VIM, YBX1, ZC3HAV1]	[ABCA2, ACTR1B, ADARB1, AGO1, AGO2, AGO3, AGO4, AHCYL1, AKAP8L, ALKBH5, ANGEL2, APEX1, AQR, ARC, ARSF, ASAP1, ASAP2, ATM, AXIN2, BRF1, BRF2, BTG2, BUD31, C1QBP, C5AR1, CBLL1, CBX8, CCDC88A, CCNT1, CCR4, CD8A, CDC5L, CDC73, CDK11A, CDK11B, CDK19, CDK9, CELF1, CELF2, CELF3, CELF4, CELF5, CELF6, CHAF1A, CHAF1B, CIRBP, CLNS1A, CMTR1, CMTR2, CNOT1, CNOT6, CNOT7, CNOT8, CORIN, CPEB1, CPEB3, CPSF1, CPSF…	TRUE
GO:0022607	GO_BiologicalProcess-EBI-UniProt-GOA_04.09.2018_00h00	cellular component assembly	[3]	[Group12, Group13, Group16]	121	6.93807	1.16933e-10	6.23253e-08	{Group12=9.198734218531013E-11, Group13=5.888225238661898E-12, Group16=2.596141263074642E-10}	{Group12=1.379810132779652E-9, Group13=1.0009982905725227E-10, Group16=3.6345977683044986E-9}	[ACAT1, ACTN1, ACTR2, ACTR3, AICDA, AIMP1, AKR1B1, AKR1C1, APEX1, APOA1, APP, ARPC1B, ARPC2, ATL3, BCCIP, CACYBP, CCT2, CDKN2A, CLU, CORO1C, CRYZ, DDX39A, DDX39B, DDX6, DNAJA1, DYNC1H1, EEF1A2, EIF2S1, ELAVL1, EP300, ESR1, FLOT1, FLOT2, FN1, FUBP1, GRWD1, HADH, HMGA1, HMGA2, HMGB1, HNRNPC, HNRNPU, HPRT1, HSD17B10, HSPA1A, IQGAP1, KIF11, LAP3, MAPRE1, MAT2A, MDM2, MSN, MYO1C, MYO1E, NAE1, NAP1L1, …	[105369230, AARS2, ABCA1, ABCA7, ABCB6, ABCC4, ABI2, ABL1, ABLIM1, ABLIM3, ABRAXAS2, ACACB, ACAD9, ACAT1, ACAT2, ACD, ACE2, ACKR1, ACMSD, ACOD1, ACOT13, ACOT8, ACP2, ACPP, ACSL3, ACTA1, ACTN1, ACTN2, ACTN3, ACTR2, ACTR3, ACTRT1, ACVRL1, ADAR, ADARB1, ADCYAP1R1, ADD1, ADD2, ADRM1, ADSL, AGFG1, AGO1, AGO2, AGO3, AGO4, AGT, AGXT, AHCTF1, AICDA, AIF1, AIM2, AIMP1, AJUBA, AKAP9, AKR1B1, AKR1C1, ALAD, …	TRUE
GO:0032069	GO_BiologicalProcess-EBI-UniProt-GOA_04.09.2018_00h00	regulation of nuclease activity	[4, 5, 6]	[Group02]	10	41.6667	1.09175e-08	5.79721e-06	{Group02=1.0917529405921984E-8}	{Group02=1.3101035287106381E-7}	[GZMA, HMGB1, HMGB2, HSPA1A, NPM1, PCNA, RPS3, SIRT1, TERF1, TERF2]	[ABCE1, AKT1, CHL1, DDX11, DFFA, GZMA, HM13, HMGB1, HMGB2, HSPA1A, IL5, NEIL1, NPM1, OAS3, PCNA, PRKCD, PTK2B, RPS3, SIRT1, TBPL1, TERF1, TERF2, TMBIM6, TRH]	TRUE
GO:0033043	GO_BiologicalProcess-EBI-UniProt-GOA_04.09.2018_00h00	regulation of organelle organization	[4, 5]	[Group08, Group16]	68	7.77143	5.6835e-08	2.99521e-05	{Group08=1.3721996367611378E-8, Group16=2.596141263074642E-10}	{Group08=1.5094196004372515E-7, Group16=3.6345977683044986E-9}	[ACAA2, ACTR2, ACTR3, AICDA, AIMP1, APEX1, APOA1, ARHGDIA, ARPC1B, ARPC2, ATL3, CACYBP, CCT2, CCT3, CCT4, CCT8, CLU, DYNC1H1, EEF1A2, FEN1, FN1, GNAI1, HNRNPA1, HNRNPC, HNRNPU, HSPA1A, KIF11, LAP3, LIG3, LMAN1, LRIG3, MAPRE1, MSN, NAE1, NAP1L1, NME1, NPM1, OTUB1, PFDN2, PFN2, PHB2, RAC1, RAD1, RCC1, RDX, RHOA, RNF4, RPS3, SEPT7, SIRT1, SLC18A1, STMN1, TAB3, TCP1, TERF1, TERF2, TERF2IP, TP53, TRIM…	[ABHD14B, ABI2, ABL1, ACAA2, ACD, ACKR1, ACOT8, ACP2, ACTN2, ACTR2, ACTR3, ACTRT1, ACVR1, ADD1, ADD2, ADRB2, AICDA, AIMP1, AKAP8, AKAP8L, AKAP9, ALMS1, ALPP, ANAPC15, ANGPTL2, ANKRD27, ANKRD53, ANXA1, ANXA2, APC, APEX1, APOA1, APOBEC3A, ARAP1, ARC, ARF6, ARFGEF1, ARHGAP18, ARHGAP6, ARHGDIA, ARHGDIB, ARHGEF10, ARHGEF10L, ARHGEF19, ARHGEF2, ARHGEF5, ARHGEF7, ARL2, ARL6IP1, ARPC1B, ARPC2, ARPC3, ARP…	TRUE
GO:0034641	GO_BiologicalProcess-EBI-UniProt-GOA_04.09.2018_00h00	cellular nitrogen compound metabolic process	[3]	[Group11]	197	5.61734	1.45942e-09	7.76414e-07	{Group11=3.742738934084699E-9}	{Group11=4.8655606143101084E-8}	[ACAT1, ACLY, ACOT7, ACTR1A, ADSS, AICDA, AKR1B1, ALYREF, ANXA4, APEX1, APP, ARPC2, ASCL2, BASP1, CACYBP, CAP1, CAVIN1, CBX3, CCT2, CCT3, CCT4, CCT8, CDK5, CDKN1A, CDKN2A, CHCHD3, CLU, DDB1, DDX39A, DDX39B, EEF1A2, EIF2S1, EIF2S3, EIF3E, EIF3F, EIF3G, EIF3I, EIF3L, EIF4A3, EIF5, ELAVL1, EP300, ERLIN2, ESR1, ETF1, EXOSC4, EXOSC6, FEN1, FUBP1, GAR1, GNAI3, GRWD1, GSPT2, GSTM1, GTF2I, GZMA, HADH, HD…	[105369230, AANAT, AARS, AARS2, AATF, ABCA2, ABCA4, ABCB6, ABCC6, ABCC9, ABCD1, ABCE1, ABCG2, ABHD14B, ABHD5, ABI2, ABRAXAS1, ACACB, ACADM, ACAT1, ACD, ACE, ACER1, ACER2, ACER3, ACLY, ACMSD, ACOD1, ACOT1, ACOT2, ACOT4, ACOT7, ACOT8, ACP5, ACPP, ACSM2A, ACSM2B, ACSS1, ACTN4, ACTR1A, ACTR1B, ACTR5, ACTRT1, ACVR1, ACVR1B, ACVR2A, ACVR2B, ACVRL1, ADA, ADA2, ADAM10, ADAMTS13, ADAR, ADARB1, ADAT1, ADCY…	TRUE
GO:0043933	GO_BiologicalProcess-EBI-UniProt-GOA_04.09.2018_00h00	protein-containing complex subunit organization	[3]	[Group12, Group13]	97	7.81628	2.80423e-11	1.49746e-08	{Group12=9.198734218531013E-11, Group13=5.888225238661898E-12}	{Group12=1.379810132779652E-9, Group13=1.0009982905725227E-10}	[ACAT1, ACTR2, ACTR3, AICDA, AIMP1, AKR1B1, AKR1C1, ANP32E, APOA1, ARPC1B, ARPC2, ATL3, CCT2, CLU, COL1A2, CRYZ, DDX39A, DDX39B, DDX6, EEF1A2, EIF2S1, ELAVL1, EP300, ESR1, FLOT1, FN1, FUBP1, GRWD1, HADH, HIF1A, HMGB1, HNRNPC, HPRT1, HSD17B10, HSPA1A, IQGAP1, LAP3, MAPRE1, MAT2A, MDM2, NAP1L1, NAP1L4, NASP, NPM1, NUDT21, OAT, PAFAH1B1, PFN2, PRMT1, PRPF19, PRPS1, PSMD4, PSMG1, RAC1, RACK1, RBMX, R…	[105369230, AARS2, ABCA1, ABCA7, ABCB6, ABHD14B, ABI2, ABL1, ACACB, ACAD9, ACAT1, ACAT2, ACMSD, ACOD1, ACOT13, ACOT8, ACP2, ACPP, ACSL3, ACTN2, ACTR2, ACTR3, ACTRT1, ADAR, ADARB1, ADCYAP1R1, ADD1, ADD2, ADRB2, ADRM1, ADSL, AEBP1, AGFG1, AGO1, AGO2, AGO3, AGO4, AHCTF1, AICDA, AIF1, AIM2, AIMP1, AJUBA, AKAP9, AKR1B1, AKR1C1, ALAD, ALDH1A3, ALDH5A1, ALDOB, ALG2, ALL1, ALOX5AP, AMFR, AMH, ANGPT1, ANG…	TRUE
GO:0044248	GO_BiologicalProcess-EBI-UniProt-GOA_04.09.2018_00h00	cellular catabolic process	[3]	[Group09]	78	6.25	3.6515e-05	0.0174176	{Group09=2.60922885186887E-6}	{Group09=1.565537311121322E-5}	[ABHD10, ACAT1, ACOT7, AKR1C1, APEX1, ARIH2, BCAP31, CACYBP, CDKN2A, CLU, CRYZ, CSNK2A1, DDB1, ECHS1, EIF3E, EIF4A3, ELAVL1, ERLIN2, ETF1, ETFA, ETFB, EXOSC4, FEN1, FUBP1, GNAI3, GPC1, GSPT2, GSTM1, GSTO1, GZMA, HMGB1, HNRNPC, HNRNPU, HP, HPRT1, HSPA1A, HSPBP1, KYNU, LAMP2, LARS, LTA4H, MDM2, MSN, NAP1L1, NPM1, PABPC1, PACSIN3, PCBP2, PON2, PRDX3, PRDX6, PRPF19, PSMC2, PSMC5, PSMD14, PSME3, RACK1…	[A1CF, ABCA2, ABCC11, ABCC8, ABCD1, ABCD2, ABCD3, ABHD10, ABHD12, ABHD16A, ABHD2, ABHD5, ABHD6, ABI2, ACAA1, ACAD11, ACADM, ACADS, ACADVL, ACAT1, ACBD5, ACD, ACE, ACHE, ACOD1, ACOT2, ACOT4, ACOT7, ACOT8, ACOX1, ACOX2, ACSF3, ACTR1B, ACTRT1, ADA, ADA2, ADAM8, ADAMTS12, ADAMTS13, ADAMTS7, ADHFE1, ADIPOQ, ADRA2A, ADRB2, ADTRP, AFG1L, AGFG1, AGO1, AGO3, AGO4, AGXT, AGXT2, AIG1, AKR1B10, AKR1B1P2, AKR…	TRUE
GO:0044403	GO_BiologicalProcess-EBI-UniProt-GOA_04.09.2018_00h00	symbiont process	[3]	[Group04]	34	9.52381	2.41718e-06	0.00121584	{Group04=2.417177712793978E-6}	{Group04=1.6920243989557847E-5}	[ALYREF, DDB1, DDX39A, DDX39B, DDX6, EIF3F, EIF3G, EIF3L, EP300, FN1, HDAC1, HMGA2, HSPD1, LGALS1, LRRC15, PABPC1, PCBP1, PCBP2, PMPCA, PPIB, PSMC3, PTBP1, SLC16A1, SRPK1, SRPK2, SUGT1, TFAP4, TP53, TRIM21, TRIM28, VAPA, VAPB, WDR1, ZC3HAV1]	[105369230, A1CF, ABI2, ACE2, ACTRT1, ADAR, ADARB1, ALB, ALYREF, ANXA2, APCS, APOBEC3A, APOBEC3B, APOBEC3C, APOBEC3D, APOBEC3F, APOBEC3G, APOBEC3H, APOE, AQP1, ARG1, ARL6IP1, ASIP, ASPA, ASPM, ATG5, ATG7, AXL, AZU1, BANF1, BANF1P1, BCL2L1, BCL2L11, BICD1, BIRC3, BLMH, BPIFA1, BST2, C19orf66, C3, CA5A, CALM1, CALM2, CALM3, CAMK2B, CAMP, CAV1, CAV2, CCL3, CCL4, CCL4L1, CCL5, CCNK, CCNT2, CD4, CD74,…	TRUE
GO:0050790	GO_BiologicalProcess-EBI-UniProt-GOA_04.09.2018_00h00	regulation of catalytic activity	[3]	[Group00]	81	6.2212	3.46004e-05	0.016539	{Group00=3.460036565032279E-5}	{Group00=6.920073130064558E-5}	[ACTR1A, AHSA1, ANPEP, APOA1, ATP1B3, BCAP31, BCCIP, CCT2, CCT4, CDKN1A, CDKN2A, CLU, COPS2, CORO1C, CSNK2A1, DNAJA1, DNAJB11, EEF1A2, ERP29, ETFA, ETFB, FASN, GNAS, GZMA, HARS, HMGB1, HMGB2, HNRNPK, HNRNPU, HP, HSPA1A, HSPD1, IQGAP1, KARS, LARS, MAP2K1, NDRG1, NME1, NPM1, PCNA, PFN2, PMPCA, PRDX3, PRKAR1A, PRKAR2A, PTPA, RACK1, RCC2, RDX, RFC2, RFC3, RHOA, RPL11, RPL23, RPL3, RPS3, RPS4X, RPSA, …	[105369230, A2ML1, ABCA2, ABCA4, ABCB6, ABCC11, ABCC8, ABCE1, ABI2, ABL1, ABL2, ACD, ACER2, ACP4, ACP5, ACR, ACTR1A, ACTRT1, ACVR1, ACVR1C, ADAM12, ADAM17, ADAM9, ADAP1, ADAR, ADARB1, ADCYAP1, ADIPOQ, ADRA2A, ADRA2B, ADRA2C, ADRB1, ADRB2, ADRB3, AFD1, AFDN, AGT, AGTR1, AGTR2, AGXT, AHSA1, AIDA, AIFM1, AIM2, AKR1B10, AKT1, AKT1S1, ALDOB, ALG2, ALPP, ALS2, ALX1, AMBRA1, ANAPC2, ANG, ANGPT1, ANGPTL1…	TRUE
GO:0050821	GO_BiologicalProcess-EBI-UniProt-GOA_04.09.2018_00h00	protein stabilization	[4]	[Group03]	22	12.7168	1.38426e-06	0.000703203	{Group03=1.4633334746738273E-6}	{Group03=1.1706667797390619E-5}	[APOA1, ATP1B3, CCT2, CCT3, CCT4, CCT8, CDKN2A, CLU, CRTAP, FLOT1, FLOT2, HSPA1A, HSPD1, PFN2, PHB, PHB2, PPIB, RPL11, RPL23, RTN4, SUMO1, TCP1]	[A1CF, AAK1, ACF, AFM, APOA1, ASIP, ASPA, ASPM, ATG5, ATP1B1, ATP1B2, ATP1B3, BAG2, BAG5, C3, CASK, CCNH, CCT2, CCT3, CCT4, CCT5, CCT6A, CCT7, CCT8, CDK2, CDK7, CDKN2A, CDS1, CHEK2, CLU, CMM, COG3, COG7, COPS3, CRTAP, CRYAA, CRYAA2, CRYAB, CSN3, CUX1, CYTIP, DDR1, DSG1, DVL1, DVL1P1, DVL3, EFHD2, EFNA1, EPHA4, FBXO44, FBXW7, FLNA, FLOT1, FLOT2, FLT3, GBA3, GNAQ, GOLGA7, GPI, GTPBP4, HCFC1, HIP1, …	TRUE
GO:0065003	GO_BiologicalProcess-EBI-UniProt-GOA_04.09.2018_00h00	protein-containing complex assembly	[4]	[Group12, Group13]	92	8.23635	4.86961e-12	2.60524e-09	{Group12=9.198734218531013E-11, Group13=5.888225238661898E-12}	{Group12=1.379810132779652E-9, Group13=1.0009982905725227E-10}	[ACAT1, ACTR2, ACTR3, AICDA, AIMP1, AKR1B1, AKR1C1, APOA1, ARPC1B, ARPC2, ATL3, CCT2, CLU, CRYZ, DDX39A, DDX39B, DDX6, EEF1A2, EIF2S1, ELAVL1, EP300, ESR1, FLOT1, FN1, FUBP1, GRWD1, HADH, HMGB1, HNRNPC, HPRT1, HSD17B10, HSPA1A, IQGAP1, LAP3, MAPRE1, MAT2A, MDM2, NAP1L1, NAP1L4, NASP, NPM1, NUDT21, OAT, PFN2, PRMT1, PRPF19, PRPS1, PSMD4, PSMG1, RAC1, RACK1, RBMX, RCC1, RNF4, RPL11, RPS14, RPS3, RT…	[105369230, AARS2, ABCA1, ABCA7, ABCB6, ABI2, ABL1, ACACB, ACAD9, ACAT1, ACAT2, ACMSD, ACOD1, ACOT13, ACOT8, ACP2, ACPP, ACSL3, ACTN2, ACTR2, ACTR3, ACTRT1, ADAR, ADARB1, ADCYAP1R1, ADD1, ADD2, ADRM1, ADSL, AGFG1, AGO1, AGO2, AGO3, AGO4, AHCTF1, AICDA, AIF1, AIM2, AIMP1, AJUBA, AKAP9, AKR1B1, AKR1C1, ALAD, ALDH1A3, ALDH5A1, ALDOB, ALG2, ALL1, ALOX5AP, AMFR, AMH, ANGPT1, ANGPTL2, ANGPTL4, ANKRA2, …	TRUE
GO:0070727	GO_BiologicalProcess-EBI-UniProt-GOA_04.09.2018_00h00	cellular macromolecule localization	[3]	[Group07]	70	7.39958	2.67592e-07	0.00013888	{Group07=3.801282246872897E-5}	{Group07=3.801282246872897E-5}	[ACTB, ACTR1A, AKR1B1, AKR1C1, ALYREF, APEX1, ATP1B3, BCAP31, CCT2, CCT3, CCT4, CCT8, CDKN1A, DCTN2, DDX39A, DDX39B, DNAJA1, EEF1A2, EIF5A, EMD, ESR1, ETF1, FLNB, FLOT1, FLOT2, GNAI1, HARS, HIF1A, HNRNPU, KPNA2, LAMP2, LARS, LRRC15, MAPRE1, MDM2, MSN, MTCH2, MYO1C, MYO1E, NAP1L1, PHB2, PMPCA, PRPF19, RAB10, RAB11B, RAB35, RACK1, RAN, RCC2, RDX, RPA1, RPL11, RTN4, SAMM50, SIRT1, SPTBN1, SRP14, STA…	[ABCA12, ABCD1, ABHD14B, ABHD17A, ACD, ACSL3, ACTB, ACTN2, ACTR1A, ACVR1, ADIPOQ, AGFG1, AGK, AGR2, AGRN, AIP, AKAP5, AKAP8L, AKR1B1, AKR1B10, AKR1C1, AKR1C3, AKT1, ALG2, ALKBH5, ALYREF, AMN, AMOT, ANGPT1, ANGPTL1, ANK1, ANK2, ANK3, ANKH, ANKLE1, ANKRD13C, ANP32B, ANTXR1, AP1S3, AP2M1, AP3D1, AP4M1, APC, APEX1, APOBEC2, APOD, APOE, APPL1, AR, AREG, ARF6, ARFIP1, ARFRP1, ARHGEF16, ARL1, ARL2, ARL2…	TRUE
GO:0071479	GO_BiologicalProcess-EBI-UniProt-GOA_04.09.2018_00h00	cellular response to ionizing radiation	[5, 6]	[Group06]	13	20.3125	1.10563e-06	0.00056608	{Group06=3.804715011621849E-6}	{Group06=1.5218860046487396E-5}	[CDKN1A, HMGA2, HNRNPK, HUS1, MDM2, RAD1, RAD9A, SUMO1, TANK, TP53, TRAF2, XRCC5, XRCC6]	[ANTXR1, ATM, ATR, BLM, CDKN1A, CLOCK, CRYAB, ECT2, EEF1D, ERCC4, FGF4, FIGNL1, GADD45A, GATA3, GRB2, HMGA2, HNRNPK, HRAS, HSF1, HUS1, IFI16, INO80, INTS7, KDM1A, KDM4D, MAP3K20, MAPK14, MDM2, MMAB, NET1, NIPBL, NUCKS1, PRPF38B, RAD1, RAD51, RAD51AP1, RAD9A, RASSF7, RHNO1, RHOB, RNASE6, RPL26, RRAD, SERPINA2, SFRP1, SLC12A9, SLC6A2, SLC6A5, SPIDR, SUMO1, SWI5, TANK, TLK2, TMEM109, TNKS1BP1, TP53,…	TRUE
GO:0000375	GO_BiologicalProcess-EBI-UniProt-GOA_04.09.2018_00h00	RNA splicing, via transesterification reactions	[7, 8, 9]	[Group15]	24	13.3333	1.86718e-07	9.72801e-05	{Group15=8.547753272868496E-11}	{Group15=1.3676405236589593E-9}	[DDX39A, DDX39B, HNRNPA1, HNRNPC, HNRNPL, HNRNPM, HNRNPU, PRDX6, PRPF19, PSMD4, PTBP1, RBMX, SFPQ, SMU1, SNRPA1, SNRPB, SNRPB2, SNRPD1, SNRPD2, SRPK2, SRSF6, STMN1, THRAP3, TRA2B]	[ADARB1, AQR, ARC, ARSF, BUD31, C1QBP, CDC5L, CELF1, CELF2, CELF3, CELF4, CELF5, CELF6, CLNS1A, CORIN, CRNKL1, CWC15, CYP51A1, DBR1, DCPS, DDX17, DDX19B, DDX20, DDX39A, DDX39B, DDX41, DDX5, DHX16, DHX38, DHX8, DHX9, DYRK3, FMR1, FMR1-IT1, FRAXA, GCFC2, GEMIN2, GEMIN4, GEMIN5, GEMIN6, GEMIN7, GEMIN8, GPKOW, HNRNPA1, HNRNPA2B1, HNRNPC, HNRNPL, HNRNPM, HNRNPU, IGFBP7, IK, INPP5K, JMJD6, KCNN4, KHDC4…	FALSE
GO:0000377	GO_BiologicalProcess-EBI-UniProt-GOA_04.09.2018_00h00	RNA splicing, via transesterification reactions with bulged adenosine as nucleophile	[8, 9, 10]	[Group15]	24	13.4078	1.67893e-07	8.76401e-05	{Group15=8.547753272868496E-11}	{Group15=1.3676405236589593E-9}	[DDX39A, DDX39B, HNRNPA1, HNRNPC, HNRNPL, HNRNPM, HNRNPU, PRDX6, PRPF19, PSMD4, PTBP1, RBMX, SFPQ, SMU1, SNRPA1, SNRPB, SNRPB2, SNRPD1, SNRPD2, SRPK2, SRSF6, STMN1, THRAP3, TRA2B]	[ADARB1, AQR, ARC, ARSF, BUD31, C1QBP, CDC5L, CELF1, CELF2, CELF3, CELF4, CELF5, CELF6, CLNS1A, CORIN, CRNKL1, CWC15, CYP51A1, DCPS, DDX17, DDX19B, DDX20, DDX39A, DDX39B, DDX41, DDX5, DHX16, DHX38, DHX8, DHX9, DYRK3, FMR1, FMR1-IT1, FRAXA, GCFC2, GEMIN2, GEMIN4, GEMIN5, GEMIN6, GEMIN7, GEMIN8, GPKOW, HNRNPA1, HNRNPA2B1, HNRNPC, HNRNPL, HNRNPM, HNRNPU, IGFBP7, IK, INPP5K, JMJD6, KCNN4, KHDC4, LOC6…	FALSE
GO:0000380	GO_BiologicalProcess-EBI-UniProt-GOA_04.09.2018_00h00	alternative mRNA splicing, via spliceosome	[8, 9, 10, 11, 12]	[Group15]	11	23.913	1.35092e-06	0.000687617	{Group15=8.547753272868496E-11}	{Group15=1.3676405236589593E-9}	[HNRNPA1, HNRNPL, HNRNPM, HNRNPU, PSMD4, PTBP1, RBMX, SFPQ, SRSF6, THRAP3, TRA2B]	[ARSF, CELF3, CELF4, CELF5, CELF6, DDX17, DDX5, DHX9, FMR1, FMR1-IT1, FRAXA, HNRNPA1, HNRNPL, HNRNPM, HNRNPU, IGFBP7, LOC654780, MAGOH, NSRP1, PQBP1, PSMD4, PTBP1, RBM11, RBM15, RBM15B, RBM17, RBM24, RBM25, RBM4, RBM5, RBM8A, RBMX, RBMXL1, RBMXP1, RBMY1A1, RBMY1F, RNPS1, SAP18, SFPQ, SLU7, SRSF1, SRSF12, SRSF6, THRAP3, TRA2B, WTAP]	FALSE
GO:0000398	GO_BiologicalProcess-EBI-UniProt-GOA_04.09.2018_00h00	mRNA splicing, via spliceosome	[7, 8, 9, 10, 11]	[Group15]	24	13.4078	1.67893e-07	8.76401e-05	{Group15=8.547753272868496E-11}	{Group15=1.3676405236589593E-9}	[DDX39A, DDX39B, HNRNPA1, HNRNPC, HNRNPL, HNRNPM, HNRNPU, PRDX6, PRPF19, PSMD4, PTBP1, RBMX, SFPQ, SMU1, SNRPA1, SNRPB, SNRPB2, SNRPD1, SNRPD2, SRPK2, SRSF6, STMN1, THRAP3, TRA2B]	[ADARB1, AQR, ARC, ARSF, BUD31, C1QBP, CDC5L, CELF1, CELF2, CELF3, CELF4, CELF5, CELF6, CLNS1A, CORIN, CRNKL1, CWC15, CYP51A1, DCPS, DDX17, DDX19B, DDX20, DDX39A, DDX39B, DDX41, DDX5, DHX16, DHX38, DHX8, DHX9, DYRK3, FMR1, FMR1-IT1, FRAXA, GCFC2, GEMIN2, GEMIN4, GEMIN5, GEMIN6, GEMIN7, GEMIN8, GPKOW, HNRNPA1, HNRNPA2B1, HNRNPC, HNRNPL, HNRNPM, HNRNPU, IGFBP7, IK, INPP5K, JMJD6, KCNN4, KHDC4, LOC6…	FALSE
GO:0000723	GO_BiologicalProcess-EBI-UniProt-GOA_04.09.2018_00h00	telomere maintenance	[5, 6, 7]	[Group14]	17	11.7241	6.3459e-05	0.0296354	{Group14=1.1839188456620528E-7}	{Group14=1.1839188456620529E-6}	[APEX1, CCT2, CCT3, CCT4, CCT8, GAR1, HNRNPA1, HNRNPC, HNRNPU, NME1, PRKDC, RPA1, TCP1, TERF1, TERF2, TERF2IP, XRCC5]	[ACD, ALPP, APEX1, ARTN, ASRGL1, ATHS, ATM, ATRNL1, AURKB, BLM, CCDC88A, CCL27, CCT2, CCT3, CCT4, CCT5, CCT6A, CCT7, CCT8, CDK7, CNGB1, CRYBG1, CTC1, DCLRE1B, DCP2, DHX36, DKC1, ENPP2, ERCC1, ERCC4, EXOSC10, FBXO4, FLT3, GAR1, GNL3, GNL3L, HAP1, HDAC8, HMBOX1, HNRNPA1, HNRNPC, HNRNPU, HSP90AA1, HSP90AA2P, HSP90AB1, IL5, INSL6, KRAS, LRIF1, MAP2K7, MAP3K4, MAPK1, MAPK15, MAPK3, MAPKAPK5, MRE11, MY…	FALSE
GO:0006139	GO_BiologicalProcess-EBI-UniProt-GOA_04.09.2018_00h00	nucleobase-containing compound metabolic process	[3, 4]	[Group11]	178	5.64184	2.29195e-08	1.21244e-05	{Group11=3.742738934084699E-9}	{Group11=4.8655606143101084E-8}	[ACAT1, ACLY, ACOT7, ACTR1A, ADSS, AICDA, AKR1B1, ALYREF, ANXA4, APEX1, APP, ARPC2, ASCL2, BASP1, CACYBP, CAP1, CAVIN1, CBX3, CCT2, CCT3, CCT4, CCT8, CDK5, CDKN1A, CDKN2A, CHCHD3, CLU, DDB1, DDX39A, DDX39B, EEF1A2, EIF3E, EIF4A3, ELAVL1, EP300, ERLIN2, ESR1, ETF1, EXOSC4, EXOSC6, FEN1, FUBP1, GAR1, GNAI3, GRWD1, GTF2I, GZMA, HADH, HDAC1, HDAC2, HIF1A, HMGA1, HMGA2, HMGB1, HMGB2, HNRNPA1, HNRNPC, …	[105369230, AARS, AARS2, AATF, ABCA2, ABCA4, ABCC6, ABCC9, ABCD1, ABCE1, ABHD14B, ABHD5, ABI2, ABRAXAS1, ACACB, ACAT1, ACD, ACLY, ACOD1, ACOT1, ACOT2, ACOT4, ACOT7, ACOT8, ACP5, ACPP, ACSM2A, ACSM2B, ACSS1, ACTN4, ACTR1A, ACTR1B, ACTR5, ACTRT1, ACVR1, ACVR1B, ACVR2A, ACVR2B, ACVRL1, ADA, ADA2, ADAM10, ADAR, ADARB1, ADAT1, ADCY10, ADCY5, ADCY6, ADCY7, ADCY9, ADCYAP1, ADIPOQ, ADIRF, ADORA3, ADRB2, …	FALSE
GO:0006278	GO_BiologicalProcess-EBI-UniProt-GOA_04.09.2018_00h00	RNA-dependent DNA biosynthetic process	[6, 7, 8]	[Group14]	12	14.8148	8.09408e-05	0.0373946	{Group14=1.1839188456620528E-7}	{Group14=1.1839188456620529E-6}	[CCT2, CCT3, CCT4, CCT8, GAR1, HNRNPA1, HNRNPC, HNRNPU, TCP1, TERF1, TERF2, XRCC5]	[ACD, ALPP, ASRGL1, ATHS, ATM, ATRNL1, AURKB, CCL27, CCT2, CCT3, CCT4, CCT5, CCT6A, CCT7, CCT8, CDK7, CNGB1, CRYBG1, CTC1, DCP2, DKC1, EXOSC10, FBXO4, FLT3, GAR1, GNL3L, HMBOX1, HNRNPA1, HNRNPC, HNRNPU, HSP90AA1, HSP90AA2P, HSP90AB1, IL5, MAP2K7, MAP3K4, MAPK1, MAPK15, MAPK3, MAPKAPK5, NAT10, NBL1, NCOA1, NEK2, NEK7, NHP2, NKX2-1, NOP10, PAK1IP1, PARN, PARP4, PCYT1A, PCYT1B, PDLIM3, PIF1, PINX1, …	FALSE
GO:0006281	GO_BiologicalProcess-EBI-UniProt-GOA_04.09.2018_00h00	DNA repair	[5, 6, 7]	[Group14]	28	8.94569	8.621e-05	0.0395704	{Group14=1.1839188456620528E-7}	{Group14=1.1839188456620529E-6}	[APEX1, DDB1, HIF1A, HMGA2, HMGB1, LIG1, LIG3, LRIG1, LRIG3, NME1, NPM1, OGG1, OTUB1, PCNA, POLB, PRKDC, PRPF19, PSMD14, RPA1, RPS3, SFPQ, SIRT1, TDG, TP53, TRIM28, XRCC1, XRCC5, XRCC6]	[ABRAXAS1, ACTR5, AGFG1, ALKBH1, ALKBH2, ALKBH3, ANGPTL6, AP5S1, AP5Z1, APEX1, APLF, APOBEC3C, APTX, ARHGEF5, ARTN, ASCC3, ASF1A, AUNIP, AXIN2, BABAM1, BABAM2, BACH1, BLM, BRCA1, BRCA2, BRCC3, BRIP1, CCDC88A, CDCA5, CDK9, CDKN2D, CDKN3, CDS1, CEBPG, CEL, CENPS, CETN2, CHEK1, CHEK2, CHL1, CHRNA4, CSH1, CSH2, CUL4B, CXorf57, CYREN, DCAF1, DCLRE1B, DDB1, DDB2, DDX1, DDX11, DEK, DEPDC1B, DHX9, DNA2, …	FALSE
GO:0006284	GO_BiologicalProcess-EBI-UniProt-GOA_04.09.2018_00h00	base-excision repair	[6, 7, 8]	[Group14]	10	25	2.65863e-06	0.00133463	{Group14=1.1839188456620528E-7}	{Group14=1.1839188456620529E-6}	[APEX1, HMGA2, LIG1, LIG3, LRIG1, LRIG3, POLB, RPA1, RPS3, TDG]	[APEX1, BLM, CCDC88A, CSH2, DNA2, ERCC6, FAM168A, HAP1, HMGA2, HUWE1, LIG1, LIG3, LRIG1, LRIG3, MDP1, NEIL1, NEIL3, NTHL1, POLB, POLD1, POLE, POLG, POLG2, POLH, POLK, POLL, POLQ, POLR1A, POLR1B, RPA1, RPA2, RPA3, RPS3, SMUG1, TDG, TEAD1, TFPI2, UNG, USP47, WRN]	FALSE
GO:0006396	GO_BiologicalProcess-EBI-UniProt-GOA_04.09.2018_00h00	RNA processing	[5, 6, 7]	[Group15]	44	9.20502	2.01251e-07	0.000104651	{Group15=8.547753272868496E-11}	{Group15=1.3676405236589593E-9}	[DDX39A, DDX39B, ESR1, ETF1, EXOSC4, HADH, HNRNPA1, HNRNPC, HNRNPF, HNRNPH1, HNRNPL, HNRNPM, HNRNPU, HSD17B10, HSPA1A, MAP2K1, NUDT21, PCMT1, PRDX6, PRPF19, PSMD4, PTBP1, RBMX, RPL11, RPL14, RPL7, RPS13, RTCB, SBDS, SFPQ, SMU1, SNRPA1, SNRPB, SNRPB2, SNRPD1, SNRPD2, SRPK1, SRPK2, SRSF6, STMN1, THRAP3, TP53, TRA2B, TRNT1]	[ABCC6, ADAR, ADARB1, ADAT1, AFF2, AGO1, AGO2, AGO3, AGO4, AHCYL1, AKAP17A, AKAP8L, ALKBH1, ALKBH5, ALKBH8, AQR, ARC, ARSF, ASAP1, ASAP2, BCDIN3D, BMP4, BOP1, BRF1, BRINP1, BUD23, BUD31, BVES, C1D, C1QBP, CCAR2, CCNT1, CDC5L, CDC73, CDK11A, CDK11B, CDK19, CDK9, CELF1, CELF2, CELF3, CELF4, CELF5, CELF6, CLK1, CLK2, CLK3, CLK4, CLNS1A, CLP1, CMTR1, CMTR2, COLEC11, COLEC12, COQ7, CORIN, CPEB1, CPSF1…	FALSE
GO:0006397	GO_BiologicalProcess-EBI-UniProt-GOA_04.09.2018_00h00	mRNA processing	[6, 7, 8]	[Group15]	27	10.7143	2.69146e-06	0.00134842	{Group15=8.547753272868496E-11}	{Group15=1.3676405236589593E-9}	[DDX39A, DDX39B, ETF1, HNRNPA1, HNRNPC, HNRNPL, HNRNPM, HNRNPU, NUDT21, PRDX6, PRPF19, PSMD4, PTBP1, RBMX, SFPQ, SMU1, SNRPA1, SNRPB, SNRPB2, SNRPD1, SNRPD2, SRPK1, SRPK2, SRSF6, STMN1, THRAP3, TRA2B]	[ADARB1, AHCYL1, AKAP8L, ALKBH5, AQR, ARC, ARSF, ASAP1, ASAP2, BRF1, BUD31, C1QBP, CCNT1, CDC5L, CDC73, CDK11A, CDK11B, CDK19, CDK9, CELF1, CELF2, CELF3, CELF4, CELF5, CELF6, CLNS1A, CMTR1, CMTR2, CORIN, CPEB1, CPSF1, CPSF2, CPSF3, CPSF6, CPSF7, CRNKL1, CTR9, CWC15, CYP51A1, DCPS, DDX17, DDX19B, DDX20, DDX39A, DDX39B, DDX41, DDX5, DHX16, DHX36, DHX38, DHX8, DHX9, DNAAF4, DYRK3, DYX1, ERMAP, ERN1,…	FALSE
GO:0006412	GO_BiologicalProcess-EBI-UniProt-GOA_04.09.2018_00h00	translation	[5, 6, 7]	[Group10]	30	10.453	1.24777e-06	0.000636362	{Group10=3.6437421787459974E-6}	{Group10=1.821871089372999E-5}	[EIF2S1, EIF2S3, EIF3E, EIF3F, EIF3G, EIF3I, EIF3L, EIF4A3, EIF5, ELAVL1, ETF1, KARS, LARS, NCL, NPM1, PSMC5, RACK1, RARS, RPL10A, RPL11, RPS14, RPS3, RPS3A, RPS4X, SHMT2, SLC16A1, STAT3, SYNCRIP, TUFM, VIM]	[AARS, AARS2, ACTR1B, AGO1, AGO2, AGO3, AGO4, AIFM2, ALKBH1, BCL3, BOLL, BRF1, BRF2, BTG2, CACNA1C, CALR, CARS, CBX8, CIRBP, CLN5, CMA1, CNOT1, COA3, CPEB1, CPEB2, CPEB3, CRISP2, CRMP1, CTIF, DAPK1, DAPK2, DAPK3, DARS2, DAZ1, DAZL, DDX3X, DENR, DHFR, DHX36, DHX9, DNAJC3, DNAJC5, DNM1L, DPH7, DTD1, EARS2, EEF2, EIF1, EIF2A, EIF2AK2, EIF2AK3, EIF2AK4, EIF2B1, EIF2B2, EIF2B3, EIF2B4, EIF2B5, EIF2D, …	FALSE
GO:0006725	GO_BiologicalProcess-EBI-UniProt-GOA_04.09.2018_00h00	cellular aromatic compound metabolic process	[3]	[Group11]	182	5.6	2.13523e-08	1.13167e-05	{Group11=3.742738934084699E-9}	{Group11=4.8655606143101084E-8}	[ACAT1, ACLY, ACOT7, ACTR1A, ADSS, AICDA, AKR1B1, AKR1C1, ALYREF, ANXA4, APEX1, APP, ARPC2, ASCL2, BASP1, CACYBP, CAP1, CAVIN1, CBX3, CCT2, CCT3, CCT4, CCT8, CDK5, CDKN1A, CDKN2A, CHCHD3, CLU, DDB1, DDX39A, DDX39B, EEF1A2, EIF3E, EIF4A3, ELAVL1, EP300, ERLIN2, ESR1, ETF1, EXOSC4, EXOSC6, FEN1, FUBP1, GAR1, GNAI3, GRWD1, GSTM1, GTF2I, GZMA, HADH, HDAC1, HDAC2, HIF1A, HMGA1, HMGA2, HMGB1, HMGB2, HN…	[105369230, AADAT, AANAT, AARS, AARS2, AATF, ABCA2, ABCA4, ABCB6, ABCC6, ABCC9, ABCD1, ABCD4, ABCE1, ABCG2, ABHD14B, ABHD5, ABI2, ABRAXAS1, ACACB, ACAT1, ACD, ACLY, ACOD1, ACOT1, ACOT2, ACOT4, ACOT7, ACOT8, ACP5, ACPP, ACSM2A, ACSM2B, ACSS1, ACTN4, ACTR1A, ACTR1B, ACTR5, ACTRT1, ACVR1, ACVR1B, ACVR2A, ACVR2B, ACVRL1, ADA, ADA2, ADAM10, ADAR, ADARB1, ADAT1, ADCY10, ADCY5, ADCY6, ADCY7, ADCY9, ADCY…	FALSE
GO:0006913	GO_BiologicalProcess-EBI-UniProt-GOA_04.09.2018_00h00	nucleocytoplasmic transport	[5, 6]	[Group05]	21	10.8247	3.01707e-05	0.014482	{Group05=9.581272226548387E-7}	{Group05=8.623145003893548E-6}	[AKR1C1, ALYREF, ANP32A, DDX39A, DDX39B, EEF1A2, EIF5A, EMD, FLNB, HIF1A, HNRNPA1, KPNA2, NPM1, PHB2, RAN, SIRT1, STAT3, TRIM28, TXN, XPO1, XPOT]	[AAAS, ACVR1, AGFG1, AKAP8L, AKR1C1, AKR1C3, AKT1, ALKBH5, ALYREF, ANKLE1, ANP32A, ANP32B, APC, APOD, ATOX1, ATXN1, BAG3, BARD1, BCL3, BCL5, BCL6, BMP4, BTBD1, CABIN1, CALR, CAMK1, CDH1, CDKN3, CHORDC1, CHP1, CHP2, CHTOP, CISD2, CITED1, CPSF6, DCAF1, DDX39A, DDX39B, DHX9, DIRAS1, DKK3, DMAP1, EEF1A2, EIF5A, EMD, EPB41L4B, ERVK-6, FGFR1OP, FLNA, FLNB, FYTTD1, FZR1, GAS6, GCY, GSK3B, HCLS1, HDAC3, …	FALSE
GO:0006974	GO_BiologicalProcess-EBI-UniProt-GOA_04.09.2018_00h00	cellular response to DNA damage stimulus	[4]	[Group06, Group14]	49	7.98046	3.01853e-06	0.00150926	{Group06=3.804715011621849E-6, Group14=1.1839188456620528E-7}	{Group06=1.5218860046487396E-5, Group14=1.1839188456620529E-6}	[APEX1, CBX3, CDKN1A, CLU, DDB1, DDX39A, DDX39B, DRG1, EP300, HIF1A, HMGA2, HMGB1, HNRNPK, HUS1, LIG1, LIG3, LRIG1, LRIG3, MCM7, MDM2, NDRG1, NME1, NPM1, OGG1, OTUB1, PCNA, POLB, PRKDC, PRPF19, PSMD14, RAD1, RAD9A, RPA1, RPS3, SFPQ, SIRT1, SUMO1, TANK, TDG, TERF2, TERF2IP, TFAP4, TP53, TPT1, TRAF2, TRIM28, XRCC1, XRCC5, XRCC6]	[AATF, ABHD14B, ABL1, ABRAXAS1, ACKR3, ACTR1B, ACTR5, AEN, AGFG1, ALKBH1, ALKBH2, ALKBH3, ALKBH7, ALKBH8, AMH, ANGPTL2, ANGPTL4, ANGPTL6, ANIB3, ANKLE1, ANKRD1, ANKS4B, ANTXR1, AP5S1, AP5Z1, APBB1, APC, APEX1, APLF, APOBEC3C, APTX, ARHGEF5, ARMT1, ARTN, ASCC3, ASF1A, ASH2L, ATF2, ATF4, ATM, ATR, AUNIP, AXIN2, BABAM1, BABAM2, BACH1, BAG6, BAZ1B, BCHE, BCL2, BCL2L1, BCL2L11, BCL3, BCL5, BCL6, BCLAF…	FALSE
GO:0007004	GO_BiologicalProcess-EBI-UniProt-GOA_04.09.2018_00h00	telomere maintenance via telomerase	[7, 8, 9]	[Group14]	12	14.8148	8.09408e-05	0.0373946	{Group14=1.1839188456620528E-7}	{Group14=1.1839188456620529E-6}	[CCT2, CCT3, CCT4, CCT8, GAR1, HNRNPA1, HNRNPC, HNRNPU, TCP1, TERF1, TERF2, XRCC5]	[ACD, ALPP, ASRGL1, ATHS, ATM, ATRNL1, AURKB, CCL27, CCT2, CCT3, CCT4, CCT5, CCT6A, CCT7, CCT8, CDK7, CNGB1, CRYBG1, CTC1, DCP2, DKC1, EXOSC10, FBXO4, FLT3, GAR1, GNL3L, HMBOX1, HNRNPA1, HNRNPC, HNRNPU, HSP90AA1, HSP90AA2P, HSP90AB1, IL5, MAP2K7, MAP3K4, MAPK1, MAPK15, MAPK3, MAPKAPK5, NAT10, NBL1, NCOA1, NEK2, NEK7, NHP2, NKX2-1, NOP10, PAK1IP1, PARN, PARP4, PCYT1A, PCYT1B, PDLIM3, PIF1, PINX1, …	FALSE
GO:0007569	GO_BiologicalProcess-EBI-UniProt-GOA_04.09.2018_00h00	cell aging	[3]	[Group06]	13	14.4444	5.39132e-05	0.025501	{Group06=3.804715011621849E-6}	{Group06=1.5218860046487396E-5}	[CDKN1A, CDKN2A, HMGA1, HMGA2, HNRNPK, MAP2K1, NPM1, RPL12, SIRT1, SUMO1, TERF2, TP53, UBE2I]	[AKT3, AMH, ANTXR1, ARG2, ATM, ATR, BLM, CALR, CDK2, CDK6, CDKN1A, CDKN2A, CDS1, CHEK2, CMM, EEF1E1, FOXM1, HMGA1, HMGA2, HNRNPK, HRAS, IGKV1-5, INTS1, KAT6A, LMNA, MAFK, MAGEA2, MAGEA2B, MAP2K1, MAP3K3, MAPK14, MAPKAPK5, MARCH5, MED12, MIF, MMAB, MME, MMP12, MORC3, MPP2, NEK4, NPM1, NSMCE2, NUAK1, OPA1, PDCD4, PLA2R1, PML, PNPT1, PRKCD, RASSF7, RBL1, ROMO1, RPL12, RSL1D1, S100A4, S100A8, S100A9,…	FALSE
GO:0008104	GO_BiologicalProcess-EBI-UniProt-GOA_04.09.2018_00h00	protein localization	[3]	[Group07]	83	6.07169	6.91699e-05	0.032164	{Group07=3.801282246872897E-5}	{Group07=3.801282246872897E-5}	[ACTB, ACTR1A, AKR1B1, AKR1C1, ALYREF, ANXA4, APEX1, APOA1, ATP1B3, BCAP31, CCT2, CCT3, CCT4, CCT8, CDKN1A, CLU, DCTN2, DDX39A, DDX39B, DNAJA1, EEF1A2, EIF5A, EMD, ERP29, ESR1, FLNB, FLOT1, FLOT2, FN1, GNAI1, HARS, HIF1A, HMGB1, HNRNPK, HNRNPU, KARS, KPNA2, LAMP2, LAP3, LARS, LRRC15, MAPRE1, MDM2, MSN, MTCH2, MYH9, MYO1C, MYO1E, NAP1L1, NPM1, PHB2, PMPCA, PRPF19, RAB10, RAB11B, RAB35, RACK1, RAN,…	[105369230, AAK1, ABCA1, ABCA12, ABCD1, ABCG1, ABHD14B, ABHD17A, ABL1, ACD, ACP2, ACSL3, ACTB, ACTN2, ACTR1A, ACVR1, ADAM12, ADAM9, ADCY5, ADCYAP1, ADIPOQ, ADRA2A, ADRB2, ADTRP, AFM, AGFG1, AGK, AGR2, AGRN, AIM2, AIP, AKAIN1, AKAP5, AKAP8L, AKR1B1, AKR1B10, AKR1C1, AKR1C3, AKT1, ALG2, ALKBH5, ALOX15B, ALYREF, AMH, AMN, AMOT, ANG, ANGPT1, ANGPTL1, ANGPTL2, ANGPTL4, ANK1, ANK2, ANK3, ANKH, ANKK1, A…	FALSE
GO:0008380	GO_BiologicalProcess-EBI-UniProt-GOA_04.09.2018_00h00	RNA splicing	[6, 7, 8]	[Group15]	29	12.1849	7.2744e-08	3.81178e-05	{Group15=8.547753272868496E-11}	{Group15=1.3676405236589593E-9}	[DDX39A, DDX39B, HNRNPA1, HNRNPC, HNRNPF, HNRNPH1, HNRNPL, HNRNPM, HNRNPU, HSPA1A, PRDX6, PRPF19, PSMD4, PTBP1, RBMX, RPS13, RTCB, SFPQ, SMU1, SNRPA1, SNRPB, SNRPB2, SNRPD1, SNRPD2, SRPK2, SRSF6, STMN1, THRAP3, TRA2B]	[ABCC6, ADARB1, AFF2, AKAP17A, AQR, ARC, ARSF, BRINP1, BUD31, C1QBP, CCAR2, CDC5L, CELF1, CELF2, CELF3, CELF4, CELF5, CELF6, CLK1, CLK2, CLK3, CLK4, CLNS1A, CLP1, COLEC11, COLEC12, COQ7, CORIN, CRNKL1, CWC15, CYP51A1, DBR1, DCPS, DDX1, DDX17, DDX19B, DDX20, DDX39A, DDX39B, DDX41, DDX47, DDX5, DHX16, DHX38, DHX8, DHX9, DYRK1A, DYRK3, ERN1, ESRP1, ESRP2, FASTK, FMR1, FMR1-IT1, FRAXA, FRAXE, GCFC2, …	FALSE
GO:0010638	GO_BiologicalProcess-EBI-UniProt-GOA_04.09.2018_00h00	positive regulation of organelle organization	[4, 5, 6]	[Group16]	40	8.49257	5.21195e-06	0.00259034	{Group16=2.596141263074642E-10}	{Group16=3.6345977683044986E-9}	[ACTR2, ACTR3, AICDA, APEX1, APOA1, ARPC1B, ARPC2, ATL3, CCT2, CCT3, CCT4, CCT8, DYNC1H1, FEN1, FN1, HNRNPA1, HNRNPU, HSPA1A, LAP3, LMAN1, MAPRE1, NAP1L1, NME1, PFDN2, PFN2, PHB2, RAC1, RHOA, RPS3, SEPT7, SIRT1, TAB3, TCP1, TERF1, TP53, TRIM28, VASP, WDR1, WDR61, XRCC5]	[ABI2, ABL1, ACD, ACKR1, ACOT8, ACP2, ACTN2, ACTR2, ACTR3, ACTRT1, ACVR1, ADRB2, AICDA, AKAP8, AKAP8L, AKAP9, ANGPTL2, ANKRD53, ANXA1, ANXA2, APEX1, APOA1, APOBEC3A, ARF6, ARHGEF10, ARHGEF10L, ARHGEF5, ARL2, ARL6IP1, ARPC1B, ARPC2, ARPC3, ARPC4, ARPC5, ARPIN, ARRB1, ARTN, ATL3, ATM, ATP5IF1, AURKB, AUTS2, AUTS8, AZI2, BAD, BAIAP2L1, BAX, BBC3, BCL2L11, BECN1, BID, BIK, BIRC3, BMP10, BNIP3, BRAP, …	FALSE
GO:0010639	GO_BiologicalProcess-EBI-UniProt-GOA_04.09.2018_00h00	negative regulation of organelle organization	[4, 5, 6]	[Group08, Group14, Group16]	27	9.89011	1.20913e-05	0.00593682	{Group08=1.3721996367611378E-8, Group14=1.1839188456620528E-7, Group16=2.596141263074642E-10}	{Group08=1.5094196004372515E-7, Group14=1.1839188456620529E-6, Group16=3.6345977683044986E-9}	[ACAA2, AICDA, AIMP1, CACYBP, HNRNPA1, HNRNPC, HNRNPU, HSPA1A, LIG3, LRIG3, MAPRE1, NAE1, NME1, NPM1, OTUB1, PFN2, RAD1, SIRT1, SLC18A1, STMN1, TERF1, TERF2, TERF2IP, TRIP13, TUBB3, VAT1, XRCC5]	[ABHD14B, ACAA2, ACD, ADD1, ADD2, AICDA, AIMP1, ALPP, ANAPC15, ANKRD27, APC, ARAP1, ARC, ARFGEF1, ARHGAP6, ARHGEF2, ARPIN, ARTN, ASRGL1, ATHS, ATM, ATRNL1, ATRX, AVP, BAG4, BCOR, BMP4, BMP7, BNIP3, BRCA1, CACYBP, CARMIL2, CAV3, CCL27, CCNB1, CCNF, CCP110, CD5L, CD69, CDK10, CDK5RAP2, CDT1, CENPJ, CEP97, CHEK1, CHMP2A, CHMP4A, CHMP4B, CIB1, CLASP1, CLASP2, CLIP3, CNTRL, CORO1A, CORO1B, CTBP1, CTC1…	FALSE
GO:0016032	GO_BiologicalProcess-EBI-UniProt-GOA_04.09.2018_00h00	viral process	[4]	[Group04]	27	9.34256	4.00512e-05	0.0190644	{Group04=2.417177712793978E-6}	{Group04=1.6920243989557847E-5}	[DDB1, DDX6, EIF3F, EIF3G, EIF3L, EP300, HDAC1, HMGA2, LGALS1, LRRC15, PABPC1, PCBP1, PCBP2, PPIB, PSMC3, PTBP1, SLC16A1, SRPK1, SRPK2, TFAP4, TP53, TRIM21, TRIM28, VAPA, VAPB, WDR1, ZC3HAV1]	[105369230, ABI2, ACE2, ACTRT1, ADAR, ADARB1, APCS, APOBEC3A, APOBEC3B, APOBEC3C, APOBEC3D, APOBEC3F, APOBEC3G, APOBEC3H, APOE, ARL6IP1, ATG7, AXL, BANF1, BANF1P1, BCL2L1, BCL2L11, BICD1, BIRC3, BLMH, BST2, C19orf66, CA5A, CAV1, CAV2, CCL3, CCL4, CCL4L1, CCL5, CCNK, CCNT2, CD4, CD74, CDC42, CDKN3, CERS1, CFL1, CHAF1A, CHAF1B, CHD1, CHMP1B, CHMP2A, CHMP2B, CHMP3, CHMP4A, CHMP4B, CHMP4C, CHMP5, CHM…	FALSE
GO:0019080	GO_BiologicalProcess-EBI-UniProt-GOA_04.09.2018_00h00	viral gene expression	[5]	[Group04]	12	15.3846	5.53732e-05	0.0260808	{Group04=2.417177712793978E-6}	{Group04=1.6920243989557847E-5}	[EIF3F, EIF3G, EIF3L, EP300, HDAC1, HMGA2, PCBP2, PSMC3, PTBP1, SLC16A1, TFAP4, TRIM21]	[CCL3, CCL4, CCL4L1, CCL5, CCNT2, CERS1, CHD1, CMA1, CRMP1, CTDP1, DAND5, DAPK2, DENR, DHX9, DLEU2, DNM1L, EIF2D, EIF3A, EIF3B, EIF3D, EIF3F, EIF3G, EIF3L, EIF6, EP300, FCP1, GTF2B, HDAC1, HMGA2, HPN, IFITM3, INPP5K, IRF6, JUN, LEF1, LGTN, MCAT, MCTS1, MDFIC, MID2, MON1B, NCOA6, NUCKS1, PCBP2, PLEKHM2, POU2F3, PSG1, PSMC3, PTBP1, REST, RRP1B, RSF1, SH3BP4, SLC16A1, SMARCA4, SMARCB1, SNW1, SP1, SP…	FALSE
GO:0022613	GO_BiologicalProcess-EBI-UniProt-GOA_04.09.2018_00h00	ribonucleoprotein complex biogenesis	[3]	[Group13, Group15]	23	10.177	3.43026e-05	0.0164309	{Group13=5.888225238661898E-12, Group15=8.547753272868496E-11}	{Group13=1.0009982905725227E-10, Group15=1.3676405236589593E-9}	[DDX39A, DDX39B, DDX6, EIF2S1, EXOSC4, HNRNPC, NUDT21, PRPF19, PSMD4, RAN, RPL11, RPL14, RPL7, RPS14, SBDS, SLC16A1, SNRPB, SNRPD1, SNRPD2, SRPK2, SRSF6, STMN1, XPO1]	[ACD, ADAR, AGO1, AGO2, AGO3, AGO4, AK8, ANTXR1, ARC, ARSF, ATM, ATR, ATXN2, ATXN2L, BOP1, BUD23, C1D, C1QBP, C9orf72, CCR4, CELF1, CELF2, CLNS1A, CLP1, CMA1, CNOT1, CNOT2, CNOT6, CNOT6L, COLEC12, CORIN, CPSF6, CPSF7, CRMP1, CRNKL1, DAPK2, DDX20, DDX27, DDX28, DDX31, DDX39A, DDX39B, DDX3X, DDX47, DDX6, DENR, DHX30, DHX9, DICER1, DIMT1, DIRAS1, DKC1, DKK3, DNM1L, DUSP26, EFL1, EFNA1, EIF2A, EIF2D,…	FALSE
GO:0022618	GO_BiologicalProcess-EBI-UniProt-GOA_04.09.2018_00h00	ribonucleoprotein complex assembly	[4, 5, 6]	[Group13, Group15]	18	11.3208	6.18708e-05	0.0290174	{Group13=5.888225238661898E-12, Group15=8.547753272868496E-11}	{Group13=1.0009982905725227E-10, Group15=1.3676405236589593E-9}	[DDX39A, DDX39B, DDX6, EIF2S1, HNRNPC, NUDT21, PRPF19, PSMD4, RPL11, RPS14, SBDS, SLC16A1, SNRPB, SNRPD1, SNRPD2, SRPK2, SRSF6, STMN1]	[ADAR, AGO1, AGO2, AGO3, AGO4, ANTXR1, ARC, ARSF, ATM, ATR, ATXN2, ATXN2L, BOP1, C1QBP, C9orf72, CCR4, CELF1, CELF2, CLNS1A, CLP1, CMA1, CNOT1, CNOT2, CNOT6, CNOT6L, COLEC12, CORIN, CPSF6, CPSF7, CRMP1, CRNKL1, DAPK2, DDX20, DDX28, DDX39A, DDX39B, DDX3X, DDX6, DENR, DHX30, DHX9, DICER1, DNM1L, DUSP26, EFL1, EFNA1, EIF2A, EIF2D, EIF2S1, EIF3A, EIF6, ELF1, ERAL1, FASTKD2, G3BP1, GCFC2, GEMIN2, GEMI…	FALSE
GO:0030162	GO_BiologicalProcess-EBI-UniProt-GOA_04.09.2018_00h00	regulation of proteolysis	[5, 6]	[Group09]	38	7.78689	6.99069e-05	0.0324368	{Group09=2.60922885186887E-6}	{Group09=1.565537311121322E-5}	[BCAP31, CAP1, CD55, CDK5, CDKN2A, CLU, COPS2, CSNK2A1, CTSZ, DNAJA1, FASN, HDAC2, HMGB1, HSPA1A, HSPBP1, HSPD1, KARS, MDM2, PACSIN3, PHB, PSMD14, PSME3, RACK1, RPL11, RPL23, RPS3, SIRT1, STAT3, SUGT1, SUMO1, SUMO2, TANK, TRAF2, TRAF3, TRIM21, TXNRD1, UCHL5, WDR1]	[A2M, A2ML1, ABCC11, ABCC8, ABI2, ACER2, ACP4, ACTRT1, ACVR1C, ADAM8, ADRA2A, AIFM1, AIM2, AIP, AKT1, ALAD, ALG2, ANGPTL8, ANP32B, ANXA8, ANXA8L1, APAF1, APOE, AQP1, ARAF, ARC, ARHGEF28, ARL6IP1, ARL6IP5, ASPH, ATP13A2, ATP1A3, ATP5IF1, ATXN3, AURKAIP1, AVP, BAD, BAG2, BAG5, BAG6, BAK1, BAX, BBC3, BBS7, BCAP31, BCKDK, BCL2L12, BIN1, BIRC3, BLID, BOK, BRCA2, BRINP1, BTRC, C1QBP, C4BPA, C4BPB, CAAP…	FALSE
GO:0031329	GO_BiologicalProcess-EBI-UniProt-GOA_04.09.2018_00h00	regulation of cellular catabolic process	[4, 5]	[Group09]	41	7.75047	4.72589e-05	0.0224007	{Group09=2.60922885186887E-6}	{Group09=1.565537311121322E-5}	[APEX1, BCAP31, CACYBP, CDKN2A, CLU, CSNK2A1, ELAVL1, ETF1, FUBP1, GNAI3, HMGB1, HNRNPC, HNRNPU, HP, HSPA1A, HSPBP1, LARS, MDM2, MSN, NAP1L1, NPM1, PABPC1, PACSIN3, PSMD14, PSME3, RACK1, RDX, RPL11, RPL23, SIRT1, SUGT1, SUMO1, SUMO2, SYNCRIP, THRAP3, TRIM21, UCHL5, VIM, WDR1, YBX1, ZC3HAV1]	[ABCD1, ABCD2, ABHD5, ABI2, ACTR1B, ACTRT1, ADAM8, ADRA2A, ADRB2, AKR1B1P2, AKT1, AKT2, ALAD, AMER1, ANAPC2, ANGEL2, ANXA2, APC2, APEX1, APOA4, APOA5, APOC1, APOC2, APOC3, APOE, ARAF, ARL6IP1, ATG7, ATM, ATP13A2, ATP2B2, ATP2B4, ATP5IF1, ATP6V0A1, ATRAID, ATXN3, AXIN2, BAG5, BAG6, BAX, BBS7, BCAP31, BHD, BIRC3, BMF, BNIP3, BNIP3L, BOK, BRF1, BRF2, BRINP1, BTG2, C1D, C9orf72, CACYBP, CALCOCO2, CAR…	FALSE
GO:0031334	GO_BiologicalProcess-EBI-UniProt-GOA_04.09.2018_00h00	positive regulation of protein complex assembly	[3, 4, 5, 6]	[Group13, Group16]	20	11.1732	2.94758e-05	0.0142073	{Group13=5.888225238661898E-12, Group16=2.596141263074642E-10}	{Group13=1.0009982905725227E-10, Group16=3.6345977683044986E-9}	[ACTR2, ACTR3, AICDA, ARPC1B, ARPC2, CLU, ESR1, HSPA1A, MAPRE1, NAP1L1, PFN2, RAC1, RACK1, RPS3, SUMO1, TAB3, TERF1, TP53, VASP, WARS]	[ABI2, ACOT8, ACTR2, ACTR3, AICDA, AIM2, AJUBA, AKAP9, ANGPTL2, ANKRD53, ANTXR1, APOBEC3A, ARF6, ARL2, ARPC1B, ARPC2, ARPC3, ARPC4, ARPC5, ARPIN, ATM, ATR, AZI2, BAIAP2L1, BAX, BBC3, BCL2L11, BCLAF1, BID, BIK, BRK1, CARMIL2, CCL11, CCL21, CCL24, CCL26, CCR4, CDC42EP2, CDC42EP5, CDH17, CDK5RAP2, CDT1, CEP250, CHAF1B, CLIP1, CLTRN, CLU, CNOT1, CNOT2, CNOT6, CNOT6L, CORO1A, CORO1B, CSF2, CSF3, CTTN,…	FALSE
GO:0031647	GO_BiologicalProcess-EBI-UniProt-GOA_04.09.2018_00h00	regulation of protein stability	[3]	[Group03]	28	10.8108	1.46333e-06	0.00074191	{Group03=1.4633334746738273E-6}	{Group03=1.1706667797390619E-5}	[APOA1, ATP1B3, CCT2, CCT3, CCT4, CCT8, CDKN2A, CLU, CRTAP, EP300, FLOT1, FLOT2, HSPA1A, HSPD1, LAMP2, MDM2, PFN2, PHB, PHB2, PPIB, RPL11, RPL23, RTN4, SIRT1, SUGT1, SUMO1, TCP1, TRIM21]	[A1CF, AAK1, ABCB6, ACF, AFM, APOA1, APOA2, APTX, ASIP, ASPA, ASPM, ATG5, ATP1B1, ATP1B2, ATP1B3, AURKA, BAG2, BAG5, BAG6, BRINP1, BTRC, C3, C4BPA, CAPN3, CARD14, CARF, CASK, CCAR2, CCNH, CCT2, CCT3, CCT4, CCT5, CCT6A, CCT7, CCT8, CD81, CDC73, CDK2, CDK7, CDKN2A, CDKN2AIP, CDS1, CHEK2, CLU, CMM, CMTM6, COG3, COG7, COPS3, CREBBP, CRTAP, CRYAA, CRYAA2, CRYAB, CSN3, CTSA, CTSB, CTSH, CUL3, CUX1, CYT…	FALSE
GO:0032200	GO_BiologicalProcess-EBI-UniProt-GOA_04.09.2018_00h00	telomere organization	[5]	[Group14]	17	11.7241	6.3459e-05	0.0296354	{Group14=1.1839188456620528E-7}	{Group14=1.1839188456620529E-6}	[APEX1, CCT2, CCT3, CCT4, CCT8, GAR1, HNRNPA1, HNRNPC, HNRNPU, NME1, PRKDC, RPA1, TCP1, TERF1, TERF2, TERF2IP, XRCC5]	[ACD, ALPP, APEX1, ARTN, ASRGL1, ATHS, ATM, ATRNL1, AURKB, BLM, CCDC88A, CCL27, CCT2, CCT3, CCT4, CCT5, CCT6A, CCT7, CCT8, CDK7, CNGB1, CRYBG1, CTC1, DCLRE1B, DCP2, DHX36, DKC1, ENPP2, ERCC1, ERCC4, EXOSC10, FBXO4, FLT3, GAR1, GNL3, GNL3L, HAP1, HDAC8, HMBOX1, HNRNPA1, HNRNPC, HNRNPU, HSP90AA1, HSP90AA2P, HSP90AB1, IL5, INSL6, KRAS, LRIF1, MAP2K7, MAP3K4, MAPK1, MAPK15, MAPK3, MAPKAPK5, MRE11, MY…	FALSE
GO:0032210	GO_BiologicalProcess-EBI-UniProt-GOA_04.09.2018_00h00	regulation of telomere maintenance via telomerase	[5, 6, 7, 8, 9, 10]	[Group14]	11	16.4179	6.11994e-05	0.0287637	{Group14=1.1839188456620528E-7}	{Group14=1.1839188456620529E-6}	[CCT2, CCT3, CCT4, CCT8, HNRNPA1, HNRNPC, HNRNPU, TCP1, TERF1, TERF2, XRCC5]	[ACD, ALPP, ASRGL1, ATHS, ATM, ATRNL1, AURKB, CCL27, CCT2, CCT3, CCT4, CCT5, CCT6A, CCT7, CCT8, CDK7, CRYBG1, CTC1, DCP2, EXOSC10, FBXO4, FLT3, GNL3L, HMBOX1, HNRNPA1, HNRNPC, HNRNPU, IL5, MAP2K7, MAP3K4, MAPK1, MAPK15, MAPK3, MAPKAPK5, NAT10, NBL1, NCOA1, NEK2, NEK7, PAK1IP1, PARN, PARP4, PCYT1A, PCYT1B, PDLIM3, PIF1, PINX1, PKIB, PNKP, POT1, PRKCQ, SLC45A2, SLPI, SRC, STN1, STON1, TBPL1, TCP1, …	FALSE
GO:0032271	GO_BiologicalProcess-EBI-UniProt-GOA_04.09.2018_00h00	regulation of protein polymerization	[4, 5, 6, 7]	[Group13, Group16]	17	13.3858	1.11363e-05	0.0054902	{Group13=5.888225238661898E-12, Group16=2.596141263074642E-10}	{Group13=1.0009982905725227E-10, Group16=3.6345977683044986E-9}	[ACTR2, ACTR3, AICDA, AIMP1, ARPC1B, ARPC2, EEF1A2, HSPA1A, MAPRE1, NAP1L1, PFN2, RAC1, RPS3, STMN1, TAB3, TUBB3, VASP]	[ABI2, ABL1, ACOT8, ACTR2, ACTR3, ADD1, ADD2, AICDA, AIMP1, AKAP9, ANGPTL2, ANKRD53, APOBEC3A, ARF6, ARFGEF1, ARHGAP18, ARHGEF7, ARL2, ARPC1B, ARPC2, ARPC3, ARPC4, ARPC5, ARPIN, AZI2, BAIAP2L1, BRK1, CAMSAP1, CAMSAP2, CAMSAP3, CARMIL2, CCL11, CCL21, CCL24, CCL26, CDC42EP2, CDC42EP5, CDK5RAP2, CEP250, CLIP1, CLIP3, CORO1A, CORO1B, CSF3, CTTN, CXCL8, CYFIP1, DCTN1, EEF1A2, EML2, FDPS, FER, FES, GSN…	FALSE
GO:0032273	GO_BiologicalProcess-EBI-UniProt-GOA_04.09.2018_00h00	positive regulation of protein polymerization	[4, 5, 6, 7, 8]	[Group16]	13	14.7727	4.23425e-05	0.0201127	{Group16=2.596141263074642E-10}	{Group16=3.6345977683044986E-9}	[ACTR2, ACTR3, AICDA, ARPC1B, ARPC2, HSPA1A, MAPRE1, NAP1L1, PFN2, RAC1, RPS3, TAB3, VASP]	[ABI2, ACOT8, ACTR2, ACTR3, AICDA, AKAP9, ANGPTL2, ANKRD53, APOBEC3A, ARF6, ARL2, ARPC1B, ARPC2, ARPC3, ARPC4, ARPC5, ARPIN, AZI2, BAIAP2L1, BRK1, CARMIL2, CCL11, CCL21, CCL24, CCL26, CDC42EP2, CDC42EP5, CDK5RAP2, CEP250, CLIP1, CORO1A, CORO1B, CSF3, CTTN, CXCL8, CYFIP1, DCTN1, FDPS, FER, FES, GSN, HSP90AA1, HSP90AA2P, HSPA1A, HSPA1B, IQGAP2, LMOD1, LMOD2, LMOD3, MAGEL2, MAPRE1, MAPT, MECP2, MED7…	FALSE
GO:0032535	GO_BiologicalProcess-EBI-UniProt-GOA_04.09.2018_00h00	regulation of cellular component size	[3, 4]	[Group16]	18	11.1111	7.91232e-05	0.036634	{Group16=2.596141263074642E-10}	{Group16=3.6345977683044986E-9}	[ACTR2, ACTR3, AICDA, ARPC1B, ARPC2, EEF1A2, LARS, MSN, NAP1L1, PFN2, RAC1, RDX, RHOA, RTN4, TAB3, TWF2, VASP, WDR1]	[ABI2, ABL1, ACOT8, ACTN2, ACTR2, ACTR3, ADD1, ADD2, AICDA, AKT1S1, ALS2, ANGPTL2, ANO6, AP2M1, APOBEC3A, AQP1, ARF6, ARFGEF1, ARHGAP18, ARHGEF7, ARPC1B, ARPC2, ARPC3, ARPC4, ARPC5, ARPIN, ATP13A2, AZI2, BAIAP2L1, BDNF, BDNF-AS, BRK1, CARMIL2, CAV3, CCL11, CCL21, CCL24, CCL26, CDC42EP2, CDC42EP5, CDHR2, CDHR5, CEP250, CFL2, CLCN3, CLEC11A, CORO1A, CORO1B, CSF3, CTTN, CXCL8, CYFIP1, DEPTOR, DSCAM,…	FALSE
GO:0032956	GO_BiologicalProcess-EBI-UniProt-GOA_04.09.2018_00h00	regulation of actin cytoskeleton organization	[4, 5, 6, 7]	[Group16]	22	9.82143	8.66525e-05	0.0396868	{Group16=2.596141263074642E-10}	{Group16=3.6345977683044986E-9}	[ACTR2, ACTR3, AICDA, APEX1, APOA1, ARHGDIA, ARPC1B, ARPC2, CLU, EEF1A2, NAE1, NAP1L1, PFN2, RAC1, RDX, RHOA, STMN1, TAB3, TWF1, TWF2, VASP, WDR1]	[ABI2, ABL1, ACOT8, ACTN2, ACTR2, ACTR3, ADD1, ADD2, AICDA, ALMS1, ANGPTL2, APEX1, APOA1, APOBEC3A, ARAP1, ARF6, ARFGEF1, ARHGAP18, ARHGAP6, ARHGDIA, ARHGDIB, ARHGEF10, ARHGEF10L, ARHGEF19, ARHGEF5, ARHGEF7, ARPC1B, ARPC2, ARPC3, ARPC4, ARPC5, ARPIN, ASAP3, AZI2, BAIAP2, BAIAP2L1, BMP10, BMX, BRK1, BST1, C9orf72, CARMIL1, CARMIL2, CAV3, CCDC88A, CCL11, CCL21, CCL24, CCL26, CDC42, CDC42EP2, CDC42E…	FALSE
GO:0032970	GO_BiologicalProcess-EBI-UniProt-GOA_04.09.2018_00h00	regulation of actin filament-based process	[3, 4]	[Group16]	25	10.0402	1.97506e-05	0.0096383	{Group16=2.596141263074642E-10}	{Group16=3.6345977683044986E-9}	[ACTR2, ACTR3, AICDA, APEX1, APOA1, ARHGDIA, ARPC1B, ARPC2, CLU, DSC2, DSC3, EEF1A2, MYH9, NAE1, NAP1L1, PFN2, RAC1, RDX, RHOA, STMN1, TAB3, TWF1, TWF2, VASP, WDR1]	[ABI2, ABL1, ACOT8, ACTN2, ACTR2, ACTR3, ADD1, ADD2, AICDA, AKAP9, ALMS1, ANGPTL2, ANK2, APC, APEX1, APOA1, APOBEC3A, ARAP1, ARF6, ARFGEF1, ARHGAP18, ARHGAP6, ARHGDIA, ARHGDIB, ARHGEF10, ARHGEF10L, ARHGEF19, ARHGEF5, ARHGEF7, ARPC1B, ARPC2, ARPC3, ARPC4, ARPC5, ARPIN, ASAP3, AZI2, BAIAP2, BAIAP2L1, BMP10, BMX, BRK1, BST1, C9orf72, CACNA1C, CARMIL1, CARMIL2, CAV3, CCDC88A, CCL11, CCL21, CCL24, CCL…	FALSE
GO:0033365	GO_BiologicalProcess-EBI-UniProt-GOA_04.09.2018_00h00	protein localization to organelle	[5]	[Group07]	46	8.81226	3.76208e-07	0.000194876	{Group07=3.801282246872897E-5}	{Group07=3.801282246872897E-5}	[ACTR1A, AKR1C1, APEX1, CCT2, CCT3, CCT4, CCT8, CDKN1A, DCTN2, DNAJA1, EEF1A2, ESR1, HARS, HIF1A, HNRNPU, KPNA2, LAMP2, LARS, MAPRE1, MDM2, MSN, MTCH2, NAP1L1, PHB2, PMPCA, RAB10, RAB35, RAN, RCC2, RDX, RPA1, RTN4, SAMM50, SIRT1, SRP14, STAT3, SUGT1, TCP1, TERF1, TERF2, TERF2IP, TOMM40, TRIM28, TXN, VAPA, YBX1]	[ACD, ACTR1A, AGFG1, AGK, AIP, AKR1B10, AKR1C1, AKR1C3, AKT1, ANGPTL1, ANK2, ANKRD13C, ANTXR1, AP4M1, APC, APEX1, APOBEC2, APOD, ARF6, ARFRP1, ARL1, ARL2, ARL2BP, ARL4D, ARL5A, ARL5B, ARL6, ARSA, ASNA1, ATN1, ATP5IF1, ATP6V1D, ATR, AURKAIP1, AURKB, AZIN1, BAG3, BAG4, BAG6, BARD1, BBC3, BBS1, BBS4, BBS9, BCL3, BCL5, BCL6, BHD, BICD1, BICD2, BLM, BMP4, BMP7, BOD1, BRCA2, BSND, BUB1B, C12orf66, C2CD…	FALSE
GO:0033554	GO_BiologicalProcess-EBI-UniProt-GOA_04.09.2018_00h00	cellular response to stress	[3]	[Group14]	79	6.13354	6.43338e-05	0.0299796	{Group14=1.1839188456620528E-7}	{Group14=1.1839188456620529E-6}	[ACAA2, AKR1B1, AKR1C1, APEX1, APP, BCAP31, CBX3, CDKN1A, CDKN2A, CLU, DDB1, DDX39A, DDX39B, DNAJA1, DRG1, EIF2S1, EP300, ERLIN2, ERP44, ETF1, FASN, FLOT1, GSTM1, HIF1A, HMGA1, HMGA2, HMGB1, HNRNPA1, HNRNPK, HSPA1A, HUS1, KARS, LARS, LIG1, LIG3, LRIG1, LRIG3, MAP2K1, MCM7, MDM2, NAP1L1, NDRG1, NME1, NPM1, OGG1, OTUB1, PCNA, POLB, PRDX3, PRKDC, PRPF19, PSMD14, RACK1, RAD1, RAD9A, RBBP7, RPA1, RPL1…	[AATF, ABHD14B, ABI2, ABL1, ABRAXAS1, ACAA2, ACKR3, ACP5, ACTR1B, ACTR5, ACTRT1, ADAM8, ADRB2, AEN, AGER, AGFG1, AGR2, AIDA, AJUBA, AKR1A1, AKR1B1, AKR1C1, AKR1C3, AKT1, AKT3, ALB, ALDH3B1, ALDH9A1, ALG2, ALKBH1, ALKBH2, ALKBH3, ALKBH7, ALKBH8, ALPL, ALX1, AMBRA1, AMFR, AMH, ANAPC1, ANGPT4, ANGPTL1, ANGPTL2, ANGPTL4, ANGPTL6, ANIB3, ANKHD1, ANKLE1, ANKRD1, ANKRD2, ANKS1B, ANKS4B, ANKZF1, ANTXR1, …	FALSE
GO:0034613	GO_BiologicalProcess-EBI-UniProt-GOA_04.09.2018_00h00	cellular protein localization	[4]	[Group07]	69	7.33263	4.30047e-07	0.000222334	{Group07=3.801282246872897E-5}	{Group07=3.801282246872897E-5}	[ACTB, ACTR1A, AKR1B1, AKR1C1, ALYREF, APEX1, ATP1B3, BCAP31, CCT2, CCT3, CCT4, CCT8, CDKN1A, DCTN2, DDX39A, DDX39B, DNAJA1, EEF1A2, EIF5A, EMD, ESR1, FLNB, FLOT1, FLOT2, GNAI1, HARS, HIF1A, HNRNPU, KPNA2, LAMP2, LARS, LRRC15, MAPRE1, MDM2, MSN, MTCH2, MYO1C, MYO1E, NAP1L1, PHB2, PMPCA, PRPF19, RAB10, RAB11B, RAB35, RACK1, RAN, RCC2, RDX, RPA1, RPL11, RTN4, SAMM50, SIRT1, SPTBN1, SRP14, STAT3, SU…	[ABCA12, ABCD1, ABHD14B, ABHD17A, ACD, ACSL3, ACTB, ACTN2, ACTR1A, ACVR1, ADIPOQ, AGFG1, AGK, AGR2, AGRN, AIP, AKAP5, AKAP8L, AKR1B1, AKR1B10, AKR1C1, AKR1C3, AKT1, ALG2, ALKBH5, ALYREF, AMN, AMOT, ANGPT1, ANGPTL1, ANK1, ANK2, ANK3, ANKH, ANKLE1, ANKRD13C, ANP32B, ANTXR1, AP1S3, AP2M1, AP3D1, AP4M1, APC, APEX1, APOBEC2, APOD, APOE, APPL1, AR, AREG, ARF6, ARFIP1, ARFRP1, ARHGEF16, ARL1, ARL2, ARL2…	FALSE
GO:0034622	GO_BiologicalProcess-EBI-UniProt-GOA_04.09.2018_00h00	cellular protein-containing complex assembly	[5]	[Group12, Group13, Group15, Group16]	52	8.16327	5.71388e-07	0.000294836	{Group12=9.198734218531013E-11, Group13=5.888225238661898E-12, Group15=8.547753272868496E-11, Group16=2.596141263074642E-10}	{Group12=1.379810132779652E-9, Group13=1.0009982905725227E-10, Group15=1.3676405236589593E-9, Group16=3.6345977683044986E-9}	[ACTR2, ACTR3, AICDA, AIMP1, ARPC1B, ARPC2, CCT2, CLU, DDX39A, DDX39B, DDX6, EEF1A2, EIF2S1, ESR1, GRWD1, HMGB1, HNRNPC, HSPA1A, IQGAP1, LAP3, MAPRE1, NAP1L1, NAP1L4, NASP, NPM1, NUDT21, PFN2, PRPF19, PSMD4, PSMG1, RAC1, RNF4, RPL11, RPS14, RPS3, RTN4, SAMM50, SBDS, SLC16A1, SNRPB, SNRPD1, SNRPD2, SRPK2, SRSF6, ST13, STMN1, TAB3, TERF1, TP53, TUBB3, UBE2K, VASP]	[105369230, AARS2, ABI2, ABL1, ACAD9, ACOT8, ACP2, ACTR2, ACTR3, ADAR, ADARB1, ADCYAP1R1, ADD1, ADD2, ADRM1, AGO1, AGO2, AGO3, AGO4, AHCTF1, AICDA, AIF1, AIMP1, AKAP9, ALDOB, ANGPT1, ANGPTL2, ANGPTL4, ANKRD27, ANKRD53, ANKS4B, ANP32B, ANTXR1, APOBEC3A, ARC, ARF6, ARFGEF1, ARHGAP18, ARHGEF7, ARL2, ARMC4, ARNT, ARPC1B, ARPC2, ARPC3, ARPC4, ARPC5, ARPIN, ARSF, ASF1A, ASF1B, ATF7IP, ATM, ATR, ATRX, A…	FALSE
GO:0043043	GO_BiologicalProcess-EBI-UniProt-GOA_04.09.2018_00h00	peptide biosynthetic process	[5, 6]	[Group10]	31	10.1307	1.6193e-06	0.000819367	{Group10=3.6437421787459974E-6}	{Group10=1.821871089372999E-5}	[EIF2S1, EIF2S3, EIF3E, EIF3F, EIF3G, EIF3I, EIF3L, EIF4A3, EIF5, ELAVL1, ETF1, GSPT2, KARS, LARS, NCL, NPM1, PSMC5, RACK1, RARS, RPL10A, RPL11, RPS14, RPS3, RPS3A, RPS4X, SHMT2, SLC16A1, STAT3, SYNCRIP, TUFM, VIM]	[AARS, AARS2, ACTR1B, AGO1, AGO2, AGO3, AGO4, AIFM2, ALKBH1, BCL3, BOLL, BRF1, BRF2, BTG2, CACNA1C, CALR, CARNS1, CARS, CBX8, CHST2, CIRBP, CLN5, CMA1, CNOT1, COA3, CPEB1, CPEB2, CPEB3, CRISP2, CRMP1, CTIF, DAPK1, DAPK2, DAPK3, DARS2, DAZ1, DAZL, DDX3X, DENR, DHFR, DHX36, DHX9, DMD, DNAJC3, DNAJC5, DNM1L, DPH7, DTD1, EARS2, EEF2, EIF1, EIF2A, EIF2AK2, EIF2AK3, EIF2AK4, EIF2B1, EIF2B2, EIF2B3, EIF…	FALSE
GO:0043254	GO_BiologicalProcess-EBI-UniProt-GOA_04.09.2018_00h00	regulation of protein complex assembly	[3, 4, 5]	[Group13, Group16]	28	8.88889	8.99644e-05	0.0411137	{Group13=5.888225238661898E-12, Group16=2.596141263074642E-10}	{Group13=1.0009982905725227E-10, Group16=3.6345977683044986E-9}	[ACTR2, ACTR3, AICDA, AIMP1, ARPC1B, ARPC2, CLU, EEF1A2, EP300, ESR1, HMGB1, HSPA1A, MAPRE1, NAP1L1, PFN2, RAC1, RACK1, RNF4, RPS3, STMN1, SUMO1, TAB3, TERF1, TP53, TUBB3, VASP, WARS, WDR1]	[ABI2, ABL1, ACOT8, ACTR2, ACTR3, ACTRT1, ADD1, ADD2, AICDA, AIM2, AIMP1, AJUBA, AKAP9, ANGPTL2, ANKRA2, ANKRD27, ANKRD53, ANTXR1, APOBEC3A, APOE, ARF6, ARFGEF1, ARHGAP18, ARHGEF7, ARL2, ARL6IP1, ARPC1B, ARPC2, ARPC3, ARPC4, ARPC5, ARPIN, ATF7IP, ATM, ATR, ATXN2L, AZI2, BAIAP2L1, BAX, BBC3, BBS10, BCL2L11, BCLAF1, BID, BIK, BIRC3, BRK1, CAMSAP1, CAMSAP2, CAMSAP3, CARMIL2, CCL11, CCL2, CCL21, CCL2…	FALSE
GO:0043488	GO_BiologicalProcess-EBI-UniProt-GOA_04.09.2018_00h00	regulation of mRNA stability	[4, 6, 7, 8, 9, 10]	[Group15]	10	17.2414	8.6086e-05	0.0395996	{Group15=8.547753272868496E-11}	{Group15=1.3676405236589593E-9}	[APEX1, ELAVL1, ETF1, HNRNPC, HNRNPU, NPM1, SYNCRIP, THRAP3, VIM, YBX1]	[ANGEL2, APEX1, AXIN2, BRF1, BRF2, CCDC88A, CD8A, CIRBP, CPEB3, DHX36, DHX9, E2F1, ELAVL1, ETF1, FASTKD1, FASTKD3, GDNF, GIGYF2, HAP1, HNRNPC, HNRNPU, IGF2BP1, KHSRP, LARP1, MAL, MAPKAPK2, MRTFA, MYD88, NPM1, PCBP4, PCID2, PDE12, PUM1, PUM2, RBM24, SEPT1, SH3BP4, SYNCRIP, TARDBP, TBRG4, TEAD1, TENT5C, TFAP2C, TFPI2, THRAP3, TIRAP, TRIM71, UPF1, VIM, YBX1, YTHDF2, YTHDF2P1, YTHDF3, ZBP1, ZC3H12A, …	FALSE
GO:0043603	GO_BiologicalProcess-EBI-UniProt-GOA_04.09.2018_00h00	cellular amide metabolic process	[4]	[Group10]	43	8.39844	3.64374e-06	0.00181823	{Group10=3.6437421787459974E-6}	{Group10=1.821871089372999E-5}	[ACAT1, ACLY, ACOT7, APP, CLU, EIF2S1, EIF2S3, EIF3E, EIF3F, EIF3G, EIF3I, EIF3L, EIF4A3, EIF5, ELAVL1, ETF1, GSPT2, GSTM1, KARS, LAMP2, LARS, LTA4H, NCL, NPM1, OGDH, PDHA1, PSMC5, RACK1, RARS, RPL10A, RPL11, RPS14, RPS3, RPS3A, RPS4X, SFPQ, SHMT2, SLC16A1, SOAT1, STAT3, SYNCRIP, TUFM, VIM]	[AANAT, AARS, AARS2, ABCD1, ACACB, ACAT1, ACD, ACE, ACLY, ACOT1, ACOT2, ACOT4, ACOT7, ACOT8, ACSM2A, ACSM2B, ACSS1, ACTR1B, ADAMTS13, AGO1, AGO2, AGO3, AGO4, AIFM2, ALKBH1, ALPP, APEH, APH1A, APOE, APP, ASAH2, ASMT, ASNS, ASRGL1, ASS1, ATHS, ATP6AP2, ATP6V0A4, ATRNL1, B3GALT1, B3GALT2, B3GALT4, B4GALNT1, B4GALT3, B4GALT6, BAAT, BACE1, BCL2A1, BCL3, BIN1, BOLL, BRF1, BRF2, BTG2, CACNA1C, CALR, CAR…	FALSE
GO:0043604	GO_BiologicalProcess-EBI-UniProt-GOA_04.09.2018_00h00	amide biosynthetic process	[5]	[Group10]	35	9.7493	1.16737e-06	0.000596527	{Group10=3.6437421787459974E-6}	{Group10=1.821871089372999E-5}	[ACAT1, ACLY, EIF2S1, EIF2S3, EIF3E, EIF3F, EIF3G, EIF3I, EIF3L, EIF4A3, EIF5, ELAVL1, ETF1, GSPT2, KARS, LARS, NCL, NPM1, PDHA1, PSMC5, RACK1, RARS, RPL10A, RPL11, RPS14, RPS3, RPS3A, RPS4X, SHMT2, SLC16A1, SOAT1, STAT3, SYNCRIP, TUFM, VIM]	[AANAT, AARS, AARS2, ACAT1, ACLY, ACSS1, ACTR1B, AGO1, AGO2, AGO3, AGO4, AIFM2, ALKBH1, ASMT, ASNS, ASS1, B3GALT1, B3GALT2, B3GALT4, B4GALNT1, B4GALT3, B4GALT6, BCL3, BOLL, BRF1, BRF2, BTG2, CACNA1C, CALR, CARNS1, CARS, CBX8, CCL4, CCL4L1, CERS1, CERS3, CERS5, CERS6, CES1, CHST2, CIRBP, CLN5, CMA1, CNOT1, COA3, CPEB1, CPEB2, CPEB3, CRISP2, CRMP1, CTIF, DAPK1, DAPK2, DAPK3, DARS2, DAZ1, DAZL, DDX3…	FALSE
GO:0044087	GO_BiologicalProcess-EBI-UniProt-GOA_04.09.2018_00h00	regulation of cellular component biogenesis	[2, 3]	[Group12, Group16]	53	7.94603	1.03048e-06	0.000528638	{Group12=9.198734218531013E-11, Group16=2.596141263074642E-10}	{Group12=1.379810132779652E-9, Group16=3.6345977683044986E-9}	[ACTR2, ACTR3, AICDA, AIMP1, APEX1, APOA1, APP, ARPC1B, ARPC2, CACYBP, CLU, CORO1C, DNAJA1, DYNC1H1, EEF1A2, EP300, ESR1, FLOT1, FN1, HARS, HMGB1, HNRNPU, HSPA1A, LAP3, MAPRE1, MSN, MYO1C, MYO1E, NAE1, NAP1L1, NPM1, PFN2, RAC1, RACK1, RALA, RAP1B, RDX, RHOA, RNF4, RPS3, SEPT7, STMN1, SUMO1, TAB3, TERF1, TERF2, TP53, TUBB3, TWF2, VASP, WARS, WDR1, XRCC5]	[ABI2, ABL1, ACE2, ACKR1, ACOT8, ACP2, ACTR2, ACTR3, ACTRT1, ACVRL1, ADD1, ADD2, AGT, AGXT, AICDA, AIM2, AIMP1, AJUBA, AKAP9, ALMS1, ANGPTL2, ANKRA2, ANKRD27, ANKRD53, ANLN, ANTXR1, APC, APEX1, APOA1, APOBEC3A, APOD, APOE, APP, ARAP1, ARF6, ARFGEF1, ARHGAP18, ARHGAP6, ARHGEF10, ARHGEF10L, ARHGEF5, ARHGEF7, ARL2, ARL6IP1, ARPC1B, ARPC2, ARPC3, ARPC4, ARPC5, ARPIN, ASAP3, ATF7IP, ATM, ATN1, ATP13A2…	FALSE
GO:0044089	GO_BiologicalProcess-EBI-UniProt-GOA_04.09.2018_00h00	positive regulation of cellular component biogenesis	[2, 3, 4]	[Group16]	32	8.81543	2.51887e-05	0.0121913	{Group16=2.596141263074642E-10}	{Group16=3.6345977683044986E-9}	[ACTR2, ACTR3, AICDA, APEX1, APOA1, ARPC1B, ARPC2, CLU, DYNC1H1, ESR1, FLOT1, FN1, HARS, HSPA1A, LAP3, MAPRE1, NAP1L1, PFN2, RAC1, RACK1, RALA, RHOA, RPS3, SEPT7, SUMO1, TAB3, TERF1, TP53, TWF2, VASP, WARS, WDR1]	[ABI2, ABL1, ACE2, ACKR1, ACOT8, ACP2, ACTR2, ACTR3, ACTRT1, AGT, AGXT, AICDA, AIM2, AJUBA, AKAP9, ANGPTL2, ANKRD53, ANLN, ANTXR1, APC, APEX1, APOA1, APOBEC3A, ARAP1, ARF6, ARHGEF10, ARHGEF10L, ARHGEF5, ARL2, ARL6IP1, ARPC1B, ARPC2, ARPC3, ARPC4, ARPC5, ARPIN, ATM, ATN1, ATP13A2, ATR, AZI2, BAIAP2L1, BAX, BBC3, BCL2L11, BCLAF1, BDNF, BDNF-AS, BID, BIK, BIRC3, BMP10, BMP7, BRK1, BUD23, CARMIL1, CA…	FALSE
GO:0044265	GO_BiologicalProcess-EBI-UniProt-GOA_04.09.2018_00h00	cellular macromolecule catabolic process	[4, 5]	[Group09]	47	7.2643	6.21413e-05	0.0290821	{Group09=2.60922885186887E-6}	{Group09=1.565537311121322E-5}	[APEX1, ARIH2, BCAP31, CDKN2A, CLU, CSNK2A1, DDB1, EIF3E, EIF4A3, ELAVL1, ERLIN2, ETF1, EXOSC4, FEN1, GPC1, GZMA, HNRNPC, HNRNPU, HSPA1A, HSPBP1, LAMP2, MDM2, MSN, NPM1, PABPC1, PCBP2, PRPF19, PSMC2, PSMC5, PSMD14, PSME3, RACK1, RDX, RNF4, RPL11, RPL23, SIRT1, SUGT1, SUMO1, SUMO2, SYNCRIP, THRAP3, UCHL5, VIM, WDR1, YBX1, ZC3HAV1]	[ABCA2, ABI2, ACOD1, ACTR1B, ACTRT1, ADAMTS12, ADAMTS7, ADRB2, AFG1L, AGFG1, AGO1, AGO3, AGO4, ALAD, ALPL, AMER1, AMFR, ANGEL2, ANXA2, APEX1, APOE, ARAF, AREL1, ARIH2, ARL6IP1, ARRB1, ARRB2, ARRDC1, ATE1, ATM, ATP13A2, ATP5IF1, ATP6AP1, ATRAID, ATXN3, AUP1, AXIN2, BAG5, BAG6, BAX, BBS7, BCAP31, BFAR, BIRC2, BIRC3, BNIP3, BNIP3L, BRF1, BRF2, BRINP1, BRSK2, BTG2, BTRC, BVES, C1D, CAD, CAPN2, CARD16…	FALSE
GO:0046483	GO_BiologicalProcess-EBI-UniProt-GOA_04.09.2018_00h00	heterocycle metabolic process	[3]	[Group11]	180	5.56414	5.33215e-08	2.81537e-05	{Group11=3.742738934084699E-9}	{Group11=4.8655606143101084E-8}	[ACAT1, ACLY, ACOT7, ACTR1A, ADSS, AICDA, AKR1B1, ALYREF, ANXA4, APEX1, APP, ARPC2, ASCL2, BASP1, CACYBP, CAP1, CAVIN1, CBX3, CCT2, CCT3, CCT4, CCT8, CDK5, CDKN1A, CDKN2A, CHCHD3, CLU, DDB1, DDX39A, DDX39B, EEF1A2, EIF3E, EIF4A3, ELAVL1, EP300, EPHX1, ERLIN2, ESR1, ETF1, EXOSC4, EXOSC6, FEN1, FUBP1, GAR1, GNAI3, GRWD1, GTF2I, GZMA, HADH, HDAC1, HDAC2, HIF1A, HMGA1, HMGA2, HMGB1, HMGB2, HNRNPA1, H…	[105369230, AANAT, AARS, AARS2, AATF, ABCA2, ABCA4, ABCB6, ABCC6, ABCC9, ABCD1, ABCD4, ABCE1, ABCG2, ABHD14B, ABHD5, ABI2, ABRAXAS1, ACACB, ACAT1, ACD, ACLY, ACMSD, ACOD1, ACOT1, ACOT2, ACOT4, ACOT7, ACOT8, ACP5, ACPP, ACSM2A, ACSM2B, ACSS1, ACTN4, ACTR1A, ACTR1B, ACTR5, ACTRT1, ACVR1, ACVR1B, ACVR2A, ACVR2B, ACVRL1, ADA, ADA2, ADAM10, ADAR, ADARB1, ADAT1, ADCY10, ADCY5, ADCY6, ADCY7, ADCY9, ADCY…	FALSE
GO:0051052	GO_BiologicalProcess-EBI-UniProt-GOA_04.09.2018_00h00	regulation of DNA metabolic process	[4, 5, 6, 7]	[Group08, Group14]	34	9.63173	2.02133e-06	0.00102077	{Group08=1.3721996367611378E-8, Group14=1.1839188456620528E-7}	{Group08=1.5094196004372515E-7, Group14=1.1839188456620529E-6}	[AICDA, ALYREF, CCT2, CCT3, CCT4, CCT8, CDKN2A, GZMA, HIF1A, HMGA2, HMGB1, HNRNPA1, HNRNPC, HNRNPU, LIG3, LRIG3, NME1, NPM1, OGG1, OTUB1, PCNA, RFC2, RFC3, RPS3, SIRT1, TCP1, TERF1, TERF2, TERF2IP, TP53, TRIM28, TXN, XRCC1, XRCC5]	[ABRAXAS1, ACD, ACVRL1, ADIPOQ, AICDA, AKT1, ALL1, ALPP, ALYREF, ANKRD1, ANKRD17, ANP32B, ANTXR1, APLF, ARHGEF5, ARTN, ASRGL1, ATAD5, ATHS, ATM, ATR, ATRNL1, AUNIP, AURKB, AXIN2, BABAM1, BABAM2, BAX, BCL2L11, BLM, BLMH, BMPR2, BRCA1, BRCC3, BRD8, CA8, CCL27, CCL4, CCL4L1, CCT2, CCT3, CCT4, CCT5, CCT6A, CCT7, CCT8, CD5L, CD69, CDAN1, CDC7, CDK2, CDK7, CDK9, CDKN2A, CDKN3, CDS1, CDT1, CEBPG, CEL, C…	FALSE
GO:0051053	GO_BiologicalProcess-EBI-UniProt-GOA_04.09.2018_00h00	negative regulation of DNA metabolic process	[4, 5, 6, 7, 8]	[Group08, Group14]	18	12.2449	2.14698e-05	0.0104558	{Group08=1.3721996367611378E-8, Group14=1.1839188456620528E-7}	{Group08=1.5094196004372515E-7, Group14=1.1839188456620529E-6}	[AICDA, GZMA, HMGA2, HNRNPA1, HNRNPC, HNRNPU, LIG3, LRIG3, NME1, OGG1, OTUB1, RPS3, TERF1, TERF2, TERF2IP, TP53, TXN, XRCC5]	[ACD, ACVRL1, ADIPOQ, AICDA, ALL1, ALPP, ANKRD1, ANTXR1, ARTN, ASRGL1, ATHS, ATM, ATR, ATRNL1, AUNIP, BCL2L11, BLM, BLMH, BMPR2, CA8, CCL27, CCL4, CCL4L1, CDAN1, CDS1, CERS1, CHEK2, CTC1, CXorf57, CYREN, DACH1, DCP2, DFFA, DONSON, ENPP7, ERCC1, ERCC4, EXOSC10, FAM129B, FBH1, FBXO44, FBXW7, FGF4, GDF2, GMNN, GNL3L, GTPBP4, GZMA, HELB, HM13, HMGA2, HNRNPA1, HNRNPC, HNRNPU, HRX, HSF1, IL5, INSL6, KL…	FALSE
GO:0051128	GO_BiologicalProcess-EBI-UniProt-GOA_04.09.2018_00h00	regulation of cellular component organization	[3, 4]	[Group16]	97	6.27832	2.39114e-06	0.00120514	{Group16=2.596141263074642E-10}	{Group16=3.6345977683044986E-9}	[ACAA2, ACTR2, ACTR3, AICDA, AIMP1, AKR1B1, APEX1, APOA1, APP, ARHGDIA, ARPC1B, ARPC2, ATL3, CACYBP, CCT2, CCT3, CCT4, CCT8, CDKN1A, CDKN2A, CLU, CORO1C, CSNK2A1, DNAJA1, DYNC1H1, EEF1A2, EP300, ESR1, EXOSC2, EXOSC4, FEN1, FLOT1, FN1, FUBP1, GNAI1, HMGB1, HNRNPA1, HNRNPC, HNRNPK, HNRNPU, HSPA1A, KIF11, LAP3, LGALS1, LGALS3, LIG3, LMAN1, LRIG3, MAPRE1, MSN, MYH9, MYO1C, MYO1E, NAE1, NAP1L1, NME1, …	[AAK1, ABCA4, ABCB4, ABHD14B, ABI2, ABL1, ABL2, ACAA2, ACD, ACE2, ACKR1, ACOT8, ACP2, ACP4, ACTN2, ACTN4, ACTR2, ACTR3, ACTRT1, ACVR1, ACVR1B, ACVRL1, ADAM10, ADAM12, ADAM15, ADAM17, ADAM9, ADD1, ADD2, ADIPOQ, ADRB2, ADTRP, AEBP1, AGT, AGXT, AHSG, AICDA, AIM2, AIMP1, AJUBA, AKAP8, AKAP8L, AKAP9, AKR1B1, AKT1, ALDOA, ALKAL1, ALKAL2, ALMS1, ALPP, ANAPC15, ANAPC2, ANGPT1, ANGPTL2, ANKFY1, ANKRA2, AN…	FALSE
GO:0051129	GO_BiologicalProcess-EBI-UniProt-GOA_04.09.2018_00h00	negative regulation of cellular component organization	[3, 4, 5]	[Group08, Group16]	38	8.46325	1.02069e-05	0.0050422	{Group08=1.3721996367611378E-8, Group16=2.596141263074642E-10}	{Group08=1.5094196004372515E-7, Group16=3.6345977683044986E-9}	[ACAA2, AICDA, AIMP1, AKR1B1, APOA1, CACYBP, CLU, CORO1C, DNAJA1, EP300, HMGB1, HNRNPA1, HNRNPC, HNRNPU, HSPA1A, LGALS3, LIG3, LRIG3, MAPRE1, NAE1, NME1, NPM1, OTUB1, PFN2, RACK1, RAD1, RDX, RTN4, SIRT1, SLC18A1, STMN1, TERF1, TERF2, TERF2IP, TRIP13, TUBB3, VAT1, XRCC5]	[ABHD14B, ACAA2, ACD, ACP4, ACTN4, ACVRL1, ADD1, ADD2, ADIPOQ, ADTRP, AICDA, AIMP1, AKR1B1, ALPP, ANAPC15, ANAPC2, ANKRD27, AP1AR, APC, APC2, APOA1, APOA2, APOA4, APOC1, APOC2, APOC3, APOD, APOE, APOM, AR, ARAP1, ARC, AREG, ARFGEF1, ARHGAP6, ARHGEF2, ARPIN, ARTN, ASRGL1, ATHS, ATM, ATRNL1, ATRX, ATXN2, AVP, BAG4, BAG5, BCOR, BMP4, BMP7, BMX, BNIP3, BRCA1, BRI3, CA5A, CACYBP, CARMIL2, CAV1, CAV2, …	FALSE
GO:0051130	GO_BiologicalProcess-EBI-UniProt-GOA_04.09.2018_00h00	positive regulation of cellular component organization	[3, 4, 5]	[Group16]	54	7.05882	2.99373e-05	0.0143998	{Group16=2.596141263074642E-10}	{Group16=3.6345977683044986E-9}	[ACTR2, ACTR3, AICDA, AKR1B1, APEX1, APOA1, APP, ARPC1B, ARPC2, ATL3, CCT2, CCT3, CCT4, CCT8, CLU, CORO1C, DYNC1H1, EP300, ESR1, FEN1, FLOT1, FN1, HNRNPA1, HNRNPC, HNRNPK, HNRNPU, HSPA1A, LAP3, LMAN1, MAPRE1, NAP1L1, NME1, PFDN2, PFN2, PHB2, RAC1, RACK1, RALA, RHOA, RPS3, SEPT7, SIRT1, SUMO1, TAB3, TCP1, TERF1, TP53, TRIM28, TWF2, VASP, WARS, WDR1, WDR61, XRCC5]	[ABCB4, ABHD14B, ABI2, ABL1, ABL2, ACD, ACE2, ACKR1, ACOT8, ACP2, ACTN2, ACTR2, ACTR3, ACTRT1, ACVR1, ADAM12, ADAM9, ADD1, ADRB2, AGT, AGXT, AHSG, AICDA, AIM2, AJUBA, AKAP8, AKAP8L, AKAP9, AKR1B1, ALKAL1, ALKAL2, ANGPT1, ANGPTL2, ANKFY1, ANKRD53, ANLN, ANTXR1, ANXA1, ANXA2, APC, APELA, APEX1, APLN, APOA1, APOA5, APOBEC3A, APOE, APP, AR, ARAP1, AREG, ARF6, ARHGEF10, ARHGEF10L, ARHGEF5, ARL2, ARL6I…	FALSE
GO:0051169	GO_BiologicalProcess-EBI-UniProt-GOA_04.09.2018_00h00	nuclear transport	[4, 5]	[Group05]	21	10.8247	3.01707e-05	0.014482	{Group05=9.581272226548387E-7}	{Group05=8.623145003893548E-6}	[AKR1C1, ALYREF, ANP32A, DDX39A, DDX39B, EEF1A2, EIF5A, EMD, FLNB, HIF1A, HNRNPA1, KPNA2, NPM1, PHB2, RAN, SIRT1, STAT3, TRIM28, TXN, XPO1, XPOT]	[AAAS, ACVR1, AGFG1, AKAP8L, AKR1C1, AKR1C3, AKT1, ALKBH5, ALYREF, ANKLE1, ANP32A, ANP32B, APC, APOD, ATOX1, ATXN1, BAG3, BARD1, BCL3, BCL5, BCL6, BMP4, BTBD1, CABIN1, CALR, CAMK1, CDH1, CDKN3, CHORDC1, CHP1, CHP2, CHTOP, CISD2, CITED1, CPSF6, DCAF1, DDX39A, DDX39B, DHX9, DIRAS1, DKK3, DMAP1, EEF1A2, EIF5A, EMD, EPB41L4B, ERVK-6, FGFR1OP, FLNA, FLNB, FYTTD1, FZR1, GAS6, GCY, GSK3B, HCLS1, HDAC3, …	FALSE
GO:0051258	GO_BiologicalProcess-EBI-UniProt-GOA_04.09.2018_00h00	protein polymerization	[6]	[Group13, Group16]	19	11.0465	5.45025e-05	0.0257252	{Group13=5.888225238661898E-12, Group16=2.596141263074642E-10}	{Group13=1.0009982905725227E-10, Group16=3.6345977683044986E-9}	[ACTR2, ACTR3, AICDA, AIMP1, ARPC1B, ARPC2, EEF1A2, HSPA1A, LAP3, MAPRE1, NAP1L1, PFN2, RAC1, RPS3, STMN1, TAB3, TUBB3, UBE2K, VASP]	[ABI2, ABL1, ACOT8, ACP2, ACTR2, ACTR3, ADD1, ADD2, AICDA, AIF1, AIMP1, AKAP9, ANGPTL2, ANKRD53, APOBEC3A, ARF6, ARFGEF1, ARHGAP18, ARHGEF7, ARL2, ARPC1B, ARPC2, ARPC3, ARPC4, ARPC5, ARPIN, AZI2, BAIAP2L1, BRK1, CAMSAP1, CAMSAP2, CAMSAP3, CARMIL2, CASQ1, CASQ2, CATIP, CCL11, CCL21, CCL24, CCL26, CDC42EP2, CDC42EP5, CDK5RAP2, CENPJ, CEP192, CEP250, CHMP2A, CHMP3, CHMP4A, CHMP4B, CLASP1, CLASP2, CL…	FALSE
GO:0051259	GO_BiologicalProcess-EBI-UniProt-GOA_04.09.2018_00h00	protein complex oligomerization	[5]	[Group12]	35	8.51581	2.40239e-05	0.0116516	{Group12=9.198734218531013E-11}	{Group12=1.379810132779652E-9}	[AKR1B1, AKR1C1, ATL3, CLU, CRYZ, ELAVL1, EP300, FLOT1, FN1, FUBP1, HADH, HPRT1, HSD17B10, MAT2A, NPM1, NUDT21, OAT, PRMT1, PRPS1, RACK1, RBMX, RCC1, SEPT11, SEPT7, SHMT2, SLC1A5, STOM, TANK, TP53, TRA2B, TRAF2, TRIM21, TRIM28, WDR1, XRCC6]	[105369230, ABCB6, ABI2, ACACB, ACMSD, ACOD1, ACOT13, ACPP, ACTN2, ACTRT1, ADSL, AGFG1, AIM2, AKR1B1, AKR1C1, ALAD, ALDH1A3, ALDH5A1, ALOX5AP, AMFR, AMH, ANXA2, ANXA6, APC, APIP, APOE, AR, ARC, AREG, ARL6IP1, ARRB1, ATL1, ATL2, ATL3, B4GALT1, BAX, BBC3, BCL10, BCL11B, BCL2A1, BCL2L11, BEND3, BID, BIK, BIRC3, BLM, BRK1, C1QTNF3, C4BPA, C9, CABYR, CAD, CALHM1, CAMK2D, CAMK2G, CARD14, CAT, CBR4, CBY…	FALSE
GO:0051493	GO_BiologicalProcess-EBI-UniProt-GOA_04.09.2018_00h00	regulation of cytoskeleton organization	[5, 6]	[Group13, Group16]	36	9.65147	9.19798e-07	0.000472776	{Group13=5.888225238661898E-12, Group16=2.596141263074642E-10}	{Group13=1.0009982905725227E-10, Group16=3.6345977683044986E-9}	[ACTR2, ACTR3, AICDA, AIMP1, APEX1, APOA1, ARHGDIA, ARPC1B, ARPC2, CACYBP, CLU, DYNC1H1, EEF1A2, GNAI1, HNRNPU, HSPA1A, KIF11, LAP3, MAPRE1, NAE1, NAP1L1, NPM1, PFDN2, PFN2, RAC1, RDX, RHOA, RNF4, RPS3, STMN1, TAB3, TUBB3, TWF1, TWF2, VASP, WDR1]	[ABHD14B, ABI2, ABL1, ACOT8, ACP2, ACTN2, ACTR2, ACTR3, ACTRT1, ADD1, ADD2, AICDA, AIMP1, AKAP9, ALMS1, ANGPTL2, ANKRD53, APC, APEX1, APOA1, APOBEC3A, ARAP1, ARF6, ARFGEF1, ARHGAP18, ARHGAP6, ARHGDIA, ARHGDIB, ARHGEF10, ARHGEF10L, ARHGEF19, ARHGEF2, ARHGEF5, ARHGEF7, ARL2, ARL6IP1, ARPC1B, ARPC2, ARPC3, ARPC4, ARPC5, ARPIN, ASAP3, ATF5, AZI2, AZIN1, BAIAP2, BAIAP2L1, BCL2L11, BICD1, BICD2, BIRC3,…	FALSE
GO:0071478	GO_BiologicalProcess-EBI-UniProt-GOA_04.09.2018_00h00	cellular response to radiation	[4, 5]	[Group06, Group14]	18	12.9496	9.84668e-06	0.0048741	{Group06=3.804715011621849E-6, Group14=1.1839188456620528E-7}	{Group06=1.5218860046487396E-5, Group14=1.1839188456620529E-6}	[CDKN1A, DDB1, EP300, HMGA2, HNRNPK, HUS1, MDM2, NPM1, PCNA, RAD1, RAD9A, SIRT1, SUMO1, TANK, TP53, TRAF2, XRCC5, XRCC6]	[ACTR5, ADIRF, ANGPTL6, ANTXR1, APOBEC3C, AQP1, ATM, ATR, AURKB, BAK1, BLM, BMF, CARD16, CASP9, CCL4, CCL4L1, CDC25A, CDK7, CDKN1A, CEBPE, CERS1, CLOCK, CNRIP1, COP1, COPS9, CREBBP, CRIP1, CRIP2, CRYAB, CRYBG1, CSRP1, CUL4B, DDB1, DDB2, DHX36, ECT2, EEF1D, EIF4E, EP300, ERCC4, FGF4, FIGNL1, FLT3, GADD45A, GATA3, GRB2, GRK1, HIST3H2A, HMGA2, HNRNPK, HRAS, HSF1, HUS1, HYAL1, HYAL2, HYAL3, IFI16, IN…	FALSE
GO:0071826	GO_BiologicalProcess-EBI-UniProt-GOA_04.09.2018_00h00	ribonucleoprotein complex subunit organization	[4]	[Group13, Group15]	18	10.8434	0.000108669	0.0495531	{Group13=5.888225238661898E-12, Group15=8.547753272868496E-11}	{Group13=1.0009982905725227E-10, Group15=1.3676405236589593E-9}	[DDX39A, DDX39B, DDX6, EIF2S1, HNRNPC, NUDT21, PRPF19, PSMD4, RPL11, RPS14, SBDS, SLC16A1, SNRPB, SNRPD1, SNRPD2, SRPK2, SRSF6, STMN1]	[ADAR, AGO1, AGO2, AGO3, AGO4, ANTXR1, ARC, ARSF, ATM, ATR, ATXN2, ATXN2L, BOP1, C1QBP, C9orf72, CCR4, CELF1, CELF2, CLNS1A, CLP1, CMA1, CNOT1, CNOT2, CNOT6, CNOT6L, COLEC12, CORIN, CPSF6, CPSF7, CRMP1, CRNKL1, DAPK2, DDX20, DDX28, DDX39A, DDX39B, DDX3X, DDX6, DENR, DHX30, DHX9, DICER1, DNM1L, DUSP26, DYRK3, EFL1, EFNA1, EIF2A, EIF2D, EIF2S1, EIF3A, EIF6, ELF1, ERAL1, FASTKD2, G3BP1, GCFC2, GEMIN…	FALSE
GO:0072594	GO_BiologicalProcess-EBI-UniProt-GOA_04.09.2018_00h00	establishment of protein localization to organelle	[4, 5, 6]	[Group07]	24	10.5263	1.31711e-05	0.00645383	{Group07=3.801282246872897E-5}	{Group07=3.801282246872897E-5}	[AKR1C1, CCT2, CCT3, CCT4, CCT8, DNAJA1, EEF1A2, HARS, KPNA2, LAMP2, LARS, PHB2, PMPCA, RAB10, RAN, SAMM50, SIRT1, SRP14, STAT3, TCP1, TERF1, TOMM40, TRIM28, TXN]	[ACD, AGFG1, AGK, AIP, AKR1C1, AKR1C3, AKT1, AP4M1, APC, APOD, ATN1, ATP5IF1, AURKAIP1, BAG3, BAG4, BBC3, BCL3, BCL5, BCL6, BMP4, BRCA2, CCT2, CCT3, CCT4, CCT5, CCT6A, CCT7, CCT8, CDH1, CDKN3, CHCHD4, CHMP4A, CHMP4B, CHORDC1, CHP1, CHP2, CISD2, COX18, DCAF1, DKC1, DMAP1, DNAJA1, DNAJB6, EEF1A2, ERGIC3, FANCD2, FBXO44, FBXO7, FBXW7, FIS1, FLNA, FZR1, GAS6, GCC2, GDAP1, GNPTAB, GSK3A, H2AFY, H2AFY2…	FALSE
GO:0090304	GO_BiologicalProcess-EBI-UniProt-GOA_04.09.2018_00h00	nucleic acid metabolic process	[4, 5]	[Group11]	157	5.36385	9.33995e-06	0.00463261	{Group11=3.742738934084699E-9}	{Group11=4.8655606143101084E-8}	[ACTR1A, AICDA, AKR1B1, ALYREF, ANXA4, APEX1, APP, ARPC2, ASCL2, BASP1, CACYBP, CAP1, CAVIN1, CBX3, CCT2, CCT3, CCT4, CCT8, CDK5, CDKN2A, CHCHD3, CLU, DDB1, DDX39A, DDX39B, EEF1A2, EIF3E, EIF4A3, ELAVL1, EP300, ERLIN2, ESR1, ETF1, EXOSC4, EXOSC6, FEN1, FUBP1, GAR1, GRWD1, GTF2I, GZMA, HADH, HDAC1, HDAC2, HIF1A, HMGA1, HMGA2, HMGB1, HMGB2, HNRNPA1, HNRNPC, HNRNPF, HNRNPH1, HNRNPK, HNRNPL, HNRNPM, …	[105369230, AARS, AARS2, AATF, ABCA2, ABCA4, ABCC6, ABCC9, ABCE1, ABHD14B, ABI2, ABRAXAS1, ACD, ACOD1, ACP5, ACTN4, ACTR1A, ACTR1B, ACTR5, ACTRT1, ACVR1, ACVR1B, ACVR2A, ACVR2B, ACVRL1, ADAM10, ADAR, ADARB1, ADAT1, ADCYAP1, ADIPOQ, ADIRF, ADORA3, ADRB2, ADRM1, AEBP1, AES, AFAP1L2, AFF2, AGER, AGFG1, AGO1, AGO2, AGO3, AGO4, AGT, AGTR1, AGXT, AHCYL1, AHR, AICDA, AIM2, AIRE, AKAP17A, AKAP8L, AKNA, A…	FALSE
GO:0090398	GO_BiologicalProcess-EBI-UniProt-GOA_04.09.2018_00h00	cellular senescence	[4]	[Group06]	12	19.3548	4.90487e-06	0.00244262	{Group06=3.804715011621849E-6}	{Group06=1.5218860046487396E-5}	[CDKN1A, CDKN2A, HMGA1, HMGA2, HNRNPK, MAP2K1, RPL12, SIRT1, SUMO1, TERF2, TP53, UBE2I]	[AKT3, ARG2, CALR, CDK2, CDK6, CDKN1A, CDKN2A, CMM, EEF1E1, HMGA1, HMGA2, HNRNPK, HRAS, IGKV1-5, KAT6A, MAFK, MAGEA2, MAGEA2B, MAP2K1, MAP3K3, MAPK14, MAPKAPK5, MED12, NEK4, NSMCE2, NUAK1, OPA1, PLA2R1, PML, PNPT1, PRKCD, RASSF7, RBL1, RPL12, RSL1D1, S100A4, SAI1, SIRT1, SLC12A9, SLC30A10, SLC30A8, SLK, SMC5, SMC6, SRF, SUMO1, TBPL1, TBX2, TBX3, TCOF1, TERF2, TERT, TP53, TP53BP1, TPPP2, TWIST1, U…	FALSE
GO:1901360	GO_BiologicalProcess-EBI-UniProt-GOA_04.09.2018_00h00	organic cyclic compound metabolic process	[3]	[Group11]	183	5.46758	1.29484e-07	6.77201e-05	{Group11=3.742738934084699E-9}	{Group11=4.8655606143101084E-8}	[ACAT1, ACLY, ACOT7, ACTR1A, ADSS, AICDA, AKR1B1, AKR1C1, ALYREF, ANXA4, APEX1, APOA1, APP, ARPC2, ASCL2, BASP1, CACYBP, CAP1, CAVIN1, CBX3, CCT2, CCT3, CCT4, CCT8, CDK5, CDKN1A, CDKN2A, CHCHD3, CLU, DDB1, DDX39A, DDX39B, EEF1A2, EIF3E, EIF4A3, ELAVL1, EP300, EPHX1, ERLIN2, ESR1, ETF1, EXOSC4, EXOSC6, FEN1, FUBP1, GAR1, GNAI3, GRWD1, GSTM1, GTF2I, GZMA, HADH, HDAC1, HDAC2, HIF1A, HMGA1, HMGA2, HM…	[105369230, AADAT, AANAT, AARS, AARS2, AATF, ABCA1, ABCA2, ABCA4, ABCB6, ABCC6, ABCC9, ABCD1, ABCD4, ABCE1, ABCG1, ABCG2, ABHD14B, ABHD5, ABI2, ABRAXAS1, ACAA1, ACACB, ACAT1, ACAT2, ACD, ACLY, ACMSD, ACOD1, ACOT1, ACOT2, ACOT4, ACOT7, ACOT8, ACP5, ACPP, ACSM2A, ACSM2B, ACSS1, ACTN4, ACTR1A, ACTR1B, ACTR5, ACTRT1, ACVR1, ACVR1B, ACVR2A, ACVR2B, ACVRL1, ADA, ADA2, ADAM10, ADAR, ADARB1, ADAT1, ADCY1…	FALSE
GO:1902903	GO_BiologicalProcess-EBI-UniProt-GOA_04.09.2018_00h00	regulation of supramolecular fiber organization	[4, 5]	[Group13, Group16]	24	10.3448	1.76474e-05	0.00862957	{Group13=5.888225238661898E-12, Group16=2.596141263074642E-10}	{Group13=1.0009982905725227E-10, Group16=3.6345977683044986E-9}	[ACTR2, ACTR3, AICDA, AIMP1, APOA1, APP, ARPC1B, ARPC2, CLU, EEF1A2, HSPA1A, MAPRE1, NAE1, NAP1L1, PFN2, RAC1, RDX, RHOA, RPS3, STMN1, TAB3, TUBB3, VASP, WDR1]	[ABHD14B, ABI2, ABL1, ACOT8, ACTN2, ACTR2, ACTR3, ADD1, ADD2, AEBP1, AICDA, AIMP1, AKAP9, ALMS1, ANGPTL2, ANKRD53, APC, APOA1, APOBEC3A, APOE, APP, ARAP1, ARF6, ARFGEF1, ARHGAP18, ARHGAP6, ARHGEF10, ARHGEF10L, ARHGEF2, ARHGEF5, ARHGEF7, ARL2, ARPC1B, ARPC2, ARPC3, ARPC4, ARPC5, ARPIN, ASAP3, ATP6V0A4, AZI2, BAIAP2L1, BMP10, BRK1, C9orf72, CAMSAP1, CAMSAP2, CAMSAP3, CARMIL1, CARMIL2, CAV3, CCL11, …	FALSE
GO:1903311	GO_BiologicalProcess-EBI-UniProt-GOA_04.09.2018_00h00	regulation of mRNA metabolic process	[5, 6, 7, 8]	[Group15]	21	11.5385	1.13574e-05	0.00558783	{Group15=8.547753272868496E-11}	{Group15=1.3676405236589593E-9}	[APEX1, ELAVL1, ETF1, HNRNPA1, HNRNPC, HNRNPL, HNRNPU, NPM1, NUDT21, PABPC1, PRDX6, PTBP1, RBMX, SRPK1, SRSF6, SYNCRIP, THRAP3, TRA2B, VIM, YBX1, ZC3HAV1]	[ACTR1B, ADARB1, AHCYL1, ANGEL2, APEX1, ASAP1, ASAP2, AXIN2, BRF1, BRF2, BTG2, C1QBP, CBX8, CCDC88A, CCNT1, CD8A, CDC73, CDK11A, CDK11B, CDK19, CDK9, CELF3, CELF4, CELF5, CELF6, CHAF1A, CHAF1B, CIRBP, CNOT1, CNOT7, CNOT8, CPEB1, CPEB3, CPSF6, CPSF7, CTR9, DDX17, DDX19B, DDX5, DHX34, DHX36, DHX9, DNAAF4, DYX1, E2F1, ELAVL1, ERMAP, ETF1, FASTKD1, FASTKD3, FGF4, FMR1, FMR1-IT1, FRAXA, GDNF, GIGYF2, …	FALSE
GO:2000058	GO_BiologicalProcess-EBI-UniProt-GOA_04.09.2018_00h00	regulation of ubiquitin-dependent protein catabolic process	[7, 8, 9, 10]	[Group09]	14	13.0841	8.53611e-05	0.0393514	{Group09=2.60922885186887E-6}	{Group09=1.565537311121322E-5}	[BCAP31, CDKN2A, CLU, CSNK2A1, HSPA1A, HSPBP1, MDM2, RACK1, RPL11, RPL23, SUGT1, SUMO1, SUMO2, UCHL5]	[ARAF, BAG5, BBS7, BCAP31, BRINP1, CARD16, CBFA2T3, CCAR2, CCDC22, CDH4, CDK2, CDKN2A, CLU, CMM, CNKSR1, COMMD1, COP1, CSNK1A1, CSNK2A1, CSNK2A2, DAB2, DDRGK1, DET1, DVL1, DVL1P1, ECD, FAM122A, FBXO44, FBXW7, FHIT, GLMN, GNA12, GSK3A, GSK3B, HERPUD1, HFE, HIPK2, HSP90AB1, HSPA1A, HSPBP1, LATS1, MAGEF1, MDM2, MRPL23, NKD2, NOP53, NUB1, OGT, PANO1, PARK7, PDCL3, PLK1, PLK3, PML, PRICKLE1, PSMD10, P…	FALSE

## Sheet: APE1-PPI-HUBS
GOID	Ontology Source	GOTerm	GOLevels	GOGroups	Nr. Genes	% Associated Genes	Term PValue	Term PValue Corrected with Bonferroni step down	Group PValue	Group PValue Corrected with Bonferroni step down	Associated Genes Found	All Associated Genes	OverViewTerm
GO:0006284	GO_BiologicalProcess-EBI-UniProt-GOA_04.09.2018_00h00	base-excision repair	[6, 7, 8]	[Group0]	3	5.45455	0.00064947	0.00454629	{Group0=6.494703106355528E-4}	{Group0=0.0025978812425422114}	[APEX1, RPS3, TP53]	[APEX1, BLM, CCDC88A, CSH2, DNA2, ERCC6, FAM168A, FEN1, HAP1, HMGA1, HMGA2, HUWE1, LIG1, LIG3, LRIG1, LRIG3, MBD4, MDP1, MED1, MID1, NEIL1, NEIL3, NTHL1, OGG1, PARP2, PARP3, POLB, POLD1, POLE, POLG, POLG2, POLH, POLK, POLL, POLQ, POLR1A, POLR1B, PRMT6, RECQL4, RPA1, RPA2, RPA3, RPS3, SIRT6, SMUG1, TDG, TEAD1, TFPI2, TP53, TP53BP1, UNG, USP47, WRN, XPA, XRCC1]	TRUE
GO:0032069	GO_BiologicalProcess-EBI-UniProt-GOA_04.09.2018_00h00	regulation of nuclease activity	[4, 5, 6]	[Group3]	4	16.6667	7.91665e-07	3.24583e-05	{Group3=1.005101633244921E-5}	{Group3=6.030609799469526E-5}	[HSPA1A, NPM1, PCNA, RPS3]	[ABCE1, AKT1, CHL1, DDX11, DFFA, GZMA, HM13, HMGB1, HMGB2, HSPA1A, IL5, NEIL1, NPM1, OAS3, PCNA, PRKCD, PTK2B, RPS3, SIRT1, TBPL1, TERF1, TERF2, TMBIM6, TRH]	TRUE
GO:0033120	GO_BiologicalProcess-EBI-UniProt-GOA_04.09.2018_00h00	positive regulation of RNA splicing	[5, 6, 7, 8, 9, 10]	[Group1]	3	7.69231	0.000234008	0.00327612	{Group1=2.340083120215133E-4}	{Group1=0.0011700415601075664}	[HSPA1A, PRPF19, PSMD4]	[ADARB1, ARSF, ATN1, CELF3, CELF4, DYRK1A, ERN1, HABP4, HARS, HGS, HNRNPLL, HSPA1A, INPP5K, NCBP1, NUP98, PIK3R1, PLEKHM2, POLR2A, PRDX5, PRDX6, PRPF19, PSMD4, RBM20, RBM22, RBMX, RBMXP1, SETX, SLC39A5, SNRNP70, SNW1, SPHKAP, SRSF1, SRSF5, STH, THRAP3, TRA2B, U2AF2, WASF1, ZPR1]	TRUE
GO:0042770	GO_BiologicalProcess-EBI-UniProt-GOA_04.09.2018_00h00	signal transduction in response to DNA damage	[4, 5, 6]	[Group7]	8	4.3956	5.91046e-08	2.65971e-06	{Group7=1.2268713770251307E-6}	{Group7=9.814971016201046E-6}	[EP300, HNRNPK, MDM2, PCNA, PRPF19, SUMO1, TP53, UBE2I]	[ABL1, ABRAXAS1, ACTR1B, AMH, ANKRD1, ANTXR1, APC, ARTN, ATAD5, ATM, ATR, ATRX, AURKA, BABAM1, BABAM2, BAX, BCL3, BID, BRCA1, BRCA2, BRCC3, BTG2, CA8, CARM1, CASP2, CASP9, CBX8, CCNB1, CCR4, CD44, CD74, CDC14B, CDC25C, CDC5L, CDH1, CDK1, CDK2, CDKN1A, CDKN1B, CDKN2A, CDS1, CEP63, CHAF1A, CHAF1B, CHEK1, CHEK2, CIB1, CNKSR1, CNOT1, CNOT2, CNOT3, CNOT4, CNOT6, CNOT6L, CNOT7, CNOT8, CNOT9, CRADD, DDX…	TRUE
GO:0043044	GO_BiologicalProcess-EBI-UniProt-GOA_04.09.2018_00h00	ATP-dependent chromatin remodeling	[5, 7]	[Group2]	3	4.16667	0.0014245	0.0042735	{Group2=0.0014244984150610332}	{Group2=0.0014244984150610332}	[ACTB, HDAC1, NPM1]	[ACTB, ACTL6A, ANP32B, ANP32E, ARID1A, BHLHE40, CECR2, CENPA, CENPC, CENPCP1, CENPQ, CENPS, CENPT, CENPW, CENPX, CHD1L, CHD5, CHD6, CHD8, CTDSPL, DPEP2, DSCAM, FSHR, HDAC1, HDAC2, HIST1H2BA, HIST1H4A, HIST1H4B, HIST1H4C, HIST1H4D, HIST1H4E, HIST1H4F, HIST1H4H, HIST1H4I, HIST1H4J, HIST1H4K, HIST1H4L, HIST2H4A, HIST2H4B, HIST4H4, HJURP, HNRNPC, KALRN, KNL1, MBD2, NASP, NPM1, PIWIL1, POTEF, PTMA, RB…	TRUE
GO:0043488	GO_BiologicalProcess-EBI-UniProt-GOA_04.09.2018_00h00	regulation of mRNA stability	[4, 6, 7, 8, 9, 10]	[Group5]	6	4.34783	3.55853e-06	0.000135224	{Group5=6.228356142582924E-6}	{Group5=4.359849299808047E-5}	[APEX1, HNRNPK, HSPA1A, NPM1, PABPC1, YBX1]	[AKT1, ANGEL2, ANP32A, ANP32B, APEX1, APOBEC1, AXIN2, BOLL, BRF1, BRF2, BTBD1, CABIN1, CACNG7, CALCR, CCDC88A, CCR4, CD8A, CIRBP, CNOT6, CNOT6L, CPAMD8, CPEB3, DAZ1, DAZL, DCP1A, DCP2, DHX36, DHX9, DIS3, E2F1, EIF4A2, EIF4E, EIF4G1, ELAVL1, ETF1, EXOSC2, EXOSC3, EXOSC4, EXOSC5, EXOSC6, EXOSC7, EXOSC8, EXOSC9, FASTKD1, FASTKD3, FMR1, FMR1-IT1, FRAXA, GDNF, GIGYF2, HAP1, HELLS, HNRNPC, HNRNPD, HNRN…	TRUE
GO:0043921	GO_BiologicalProcess-EBI-UniProt-GOA_04.09.2018_00h00	modulation by host of viral transcription	[6, 7, 8, 9, 10, 11]	[Group4]	3	8.33333	0.000183984	0.00312773	{Group4=9.225568572955731E-4}	{Group4=0.0027676705718867193}	[EP300, HDAC1, PSMC3]	[CCL3, CCL4, CCL4L1, CCL5, CCNT1, CERS1, CHD1, CTDP1, DAND5, EP300, FCP1, GTF2B, HDAC1, HMGA2, HPN, INPP5K, IRF6, JUN, LEF1, NUCKS1, PLEKHM2, POU2F3, PSG1, PSMC3, REST, RRP1B, SMARCA4, SMARCB1, SNW1, SP1, SPHKAP, TAF11, TARDBP, TFAP4, TNFRSF1A, ZNF639]	TRUE
GO:0045899	GO_BiologicalProcess-EBI-UniProt-GOA_04.09.2018_00h00	positive regulation of RNA polymerase II transcriptional preinitiation complex assembly	[6, 7, 8, 9, 10, 11, 12, 13, 14]	[Group6]	3	27.2727	4.48225e-06	0.000152397	{Group6=0.0011068735392279953}	{Group6=0.0022137470784559907}	[ESR1, PSMC3, TP53]	[CAND1, CREB1, ESR1, GTPBP3, PSMC2, PSMC3, PSMC5, TNFRSF1A, TP53, TP53BP1, WNT10B]	TRUE
GO:0006977	GO_BiologicalProcess-EBI-UniProt-GOA_04.09.2018_00h00	DNA damage response, signal transduction by p53 class mediator resulting in cell cycle arrest	[5, 6, 7, 8, 9, 10, 11, 12, 13]	[Group7]	5	6.41026	3.80046e-06	0.000140617	{Group7=1.2268713770251307E-6}	{Group7=9.814971016201046E-6}	[EP300, MDM2, PCNA, SUMO1, TP53]	[ACTR1B, APC, ATM, AURKA, BAX, BTG2, CARM1, CASP2, CBX8, CCNB1, CCR4, CDC25C, CDK1, CDK2, CDKN1A, CDKN1B, CDKN2A, CDS1, CHAF1A, CHAF1B, CHEK2, CIB1, CNKSR1, CNOT1, CNOT2, CNOT3, CNOT4, CNOT6, CNOT6L, CNOT7, CNOT8, CNOT9, CRADD, E2F1, E2F4, E2F7, E2F8, EP300, GADD45A, KRT6A, MDM2, MDM4, MUC1, MYOD1, PCBP4, PCNA, PCSK1, PIDD1, PLAGL1, PLK2, PLK3, PML, POLD1, POPDC2, PRMT1, PTGDR, PTGDR2, PYDC2, RBL…	FALSE
GO:0010332	GO_BiologicalProcess-EBI-UniProt-GOA_04.09.2018_00h00	response to gamma radiation	[5]	[Group7]	3	4	0.00160268	0.00160268	{Group7=1.2268713770251307E-6}	{Group7=9.814971016201046E-6}	[MDM2, SUMO1, TP53]	[ANTXR1, APOBEC1, ATM, ATR, BAK1, BAX, BCL2, BCL2L1, BLM, BRCA2, CBL, CCL7, CDKN1A, CDS1, CHEK2, CRYAB, CSH2, CXCL10, CYBA, DCUN1D3, DLEU2, EGR1, ELK1, ERCC6, FANCD2, FGF4, GATA3, GPX1, GTF2H5, H2AFX, HRAS, HSF1, HSPA5, KCNH4, KCNH8, KDM1A, LIG4, MAP3K20, MDM2, MDP1, MEN1, MMAB, MYC, NOX4, PARP1, PML, POLB, POLG, POLG2, PRKAA1, PRKDC, PTPRC, PVT1, RASSF7, RPL26, SCG2, SERPINA2, SFRP1, SLC12A9, SU…	FALSE
GO:0016925	GO_BiologicalProcess-EBI-UniProt-GOA_04.09.2018_00h00	protein sumoylation	[8, 9]	[Group7]	4	6.55738	3.58776e-05	0.000861063	{Group7=1.2268713770251307E-6}	{Group7=9.814971016201046E-6}	[MDM2, SUMO1, SUMO2, UBE2I]	[ARHGAP31, ARNT, BCL11A, CAPN3, CBX4, CDK2, CDKN2A, CDKN3, CMM, CTNNB1, DPT, EGR1, EGR2, EYA1, GNL3, GNL3L, HDAC4, HDAC7, HDAC9, IFIH1, IL17B, KIAA1586, KRAS, MAGEA2, MAGEA2B, MDM2, MIA3, MUL1, NSMCE2, PARK7, PIAS1, PIAS2, PIAS3, PIAS4, PML, RANBP2, RBBP8, RELA, RGPD2, RWDD3, SAE1, SENP1, SENP2, SENP6, SPINK5, SUMO1, SUMO2, SUMO3, TNFRSF25, TOLLIP, TOPORS, TRAM1, TRIM27, TRIM28, TRPM4, UBA2, UBE2…	FALSE
GO:0019083	GO_BiologicalProcess-EBI-UniProt-GOA_04.09.2018_00h00	viral transcription	[5, 6]	[Group4]	3	4.91803	0.000879769	0.00439884	{Group4=9.225568572955731E-4}	{Group4=0.0027676705718867193}	[EP300, HDAC1, PSMC3]	[CCL3, CCL4, CCL4L1, CCL5, CCNT1, CCNT2, CDK9, CERS1, CHD1, CTDP1, DAND5, DHX9, DLEU2, EP300, FCP1, GTF2B, HDAC1, HMGA2, HPN, IFITM3, INPP5K, IRF6, JUN, LEF1, MDFIC, MID2, MON1B, NCOA6, NUCKS1, PFN1, PLEKHM2, POU2F3, PSG1, PSMC3, REST, RRP1B, RSF1, SH3BP4, SMARCA4, SMARCB1, SNW1, SP1, SPHKAP, TAF11, TARBP2, TARBP2P1, TARDBP, TFAP4, TNFRSF1A, TRIM11, TRIM13, TRIM14, TRIM21, TRIM27, TRIM31, TRIM32,…	FALSE
GO:0030330	GO_BiologicalProcess-EBI-UniProt-GOA_04.09.2018_00h00	DNA damage response, signal transduction by p53 class mediator	[5, 6, 7]	[Group7]	6	4.02685	5.55089e-06	0.000177628	{Group7=1.2268713770251307E-6}	{Group7=9.814971016201046E-6}	[EP300, MDM2, PCNA, SUMO1, TP53, UBE2I]	[ACTR1B, AMH, ANKRD1, ANTXR1, APC, ARTN, ATM, ATR, ATRX, AURKA, BAX, BCL3, BRCA1, BRCA2, BTG2, CA8, CARM1, CASP2, CBX8, CCNB1, CCR4, CD44, CD74, CDC25C, CDK1, CDK2, CDKN1A, CDKN1B, CDKN2A, CDS1, CHAF1A, CHAF1B, CHEK2, CIB1, CNKSR1, CNOT1, CNOT2, CNOT3, CNOT4, CNOT6, CNOT6L, CNOT7, CNOT8, CNOT9, CRADD, DDX5, DRG1, DYRK1A, DYRK3, E2F1, E2F4, E2F7, E2F8, EEF1E1, EP300, FANCD2, FOXM1, FOXO3, GADD45A,…	FALSE
GO:0031110	GO_BiologicalProcess-EBI-UniProt-GOA_04.09.2018_00h00	regulation of microtubule polymerization or depolymerization	[5, 6, 7, 8]	[Group3]	3	4.10959	0.00148242	0.00296485	{Group3=1.005101633244921E-5}	{Group3=6.030609799469526E-5}	[HSPA1A, RPS3, TUBB3]	[ABHD14B, ABL1, AIMP1, AKAP9, ANKRD53, APC, ARHGEF2, ARL2, CABYR, CAMSAP1, CAMSAP2, CAMSAP3, CAPZB, CAV3, CDK5R1, CDK5RAP2, CDKN1B, CIB1, CKAP2, CLASP1, CLASP2, CLIP1, CLIP3, DCTN1, DYRK1A, EML2, FDPS, FES, FGF13, FKBP4, FKBPL, HDAC6, HDGFL2, HDGFL3, HSPA1A, HSPA1B, KATNB1, MAP2, MAPRE1, MAPT, MAST1, MECP2, MET, METAP2, MID1, MTTP, NAV3, NUMA1, PAK1, PKN1, PROC, PRUNE1, PSRC1, RAC1, RANGRF, RNASE…	FALSE
GO:0031113	GO_BiologicalProcess-EBI-UniProt-GOA_04.09.2018_00h00	regulation of microtubule polymerization	[5, 6, 7, 8, 9]	[Group3]	3	5.66038	0.000582381	0.00524143	{Group3=1.005101633244921E-5}	{Group3=6.030609799469526E-5}	[HSPA1A, RPS3, TUBB3]	[ABL1, AIMP1, AKAP9, ANKRD53, ARL2, CAMSAP1, CAMSAP2, CAMSAP3, CAPZB, CAV3, CDK5R1, CDK5RAP2, CDKN1B, CIB1, CLASP1, CLIP1, CLIP3, DCTN1, DYRK1A, EML2, FDPS, FES, FKBP4, FKBPL, HSPA1A, HSPA1B, MAP2, MAPRE1, MAPT, MAST1, MECP2, MET, METAP2, MTTP, NAV3, NUMA1, PAK1, PKN1, PRUNE1, PSRC1, RAC1, RANGRF, RNASE1, RNMT, RPS3, SLAIN2, SNCA, STMN1, STMN2, TBCD, TUBB, TUBB3, TUBB4A]	FALSE
GO:0031571	GO_BiologicalProcess-EBI-UniProt-GOA_04.09.2018_00h00	mitotic G1 DNA damage checkpoint	[5, 6, 7, 8, 9, 10, 11]	[Group7]	5	5.68182	6.9004e-06	0.000207012	{Group7=1.2268713770251307E-6}	{Group7=9.814971016201046E-6}	[EP300, MDM2, PCNA, SUMO1, TP53]	[ACTR1B, APC, ATM, AURKA, BAX, BTG2, CARM1, CASP2, CBX8, CCNB1, CCND1, CCR4, CDC25C, CDK1, CDK2, CDKN1A, CDKN1B, CDKN2A, CDS1, CHAF1A, CHAF1B, CHEK2, CIB1, CNKSR1, CNOT1, CNOT2, CNOT3, CNOT4, CNOT6, CNOT6L, CNOT7, CNOT8, CNOT9, CRADD, E2F1, E2F4, E2F7, E2F8, EP300, FBXO31, GADD45A, GIGYF2, KRT6A, MDM2, MDM4, MUC1, MYOD1, PCBP4, PCNA, PCSK1, PIDD1, PLAGL1, PLK2, PLK3, PML, POLD1, POLR1B, POPDC2, P…	FALSE
GO:0031648	GO_BiologicalProcess-EBI-UniProt-GOA_04.09.2018_00h00	protein destabilization	[4]	[Group7]	3	4.83871	0.000922557	0.00369023	{Group7=1.2268713770251307E-6}	{Group7=9.814971016201046E-6}	[EP300, MDM2, SUMO1]	[ABCB6, BMP2, BTRC, C4BPA, CAPN3, CARD14, CCDC88C, CDC73, CDK2, CDKN2A, CHFR, CMM, CREBBP, CSPG4, CTSB, CTSH, CUL3, DERL1, EIF4E, EP300, FBXL3, FBXO4, FBXW11, GSN, HTT, ID1, IRGM, ISOC2, MDM2, MUL1, MYLIP, NCOA1, NCOA6, OPN1LW, PAF1, PAG1, PCBP4, PEX2, PLCL1, PLK1, PRDX2, PRKDC, PRKN, PRNP, PYHIN1, RAD23A, RNF139, RNF5, SENP2, SIAH1, SIRT1, SIRT6, SLC6A4, SNCA, SOX17, SRC, SUMO1, TRIM21, UTP25, V…	FALSE
GO:0032070	GO_BiologicalProcess-EBI-UniProt-GOA_04.09.2018_00h00	regulation of deoxyribonuclease activity	[5, 6, 7, 8]	[Group3]	3	23.0769	7.73647e-06	0.000216621	{Group3=1.005101633244921E-5}	{Group3=6.030609799469526E-5}	[NPM1, PCNA, RPS3]	[AKT1, CHL1, DDX11, DFFA, GZMA, HM13, HMGB1, NPM1, PCNA, PRKCD, PTK2B, RPS3, SIRT1]	FALSE
GO:0032075	GO_BiologicalProcess-EBI-UniProt-GOA_04.09.2018_00h00	positive regulation of nuclease activity	[4, 5, 6, 7]	[Group3]	3	33.3333	2.29154e-06	8.93701e-05	{Group3=1.005101633244921E-5}	{Group3=6.030609799469526E-5}	[HSPA1A, PCNA, RPS3]	[AKT1, CHL1, DDX11, HMGB2, HSPA1A, PCNA, PRKCD, PTK2B, RPS3]	FALSE
GO:0032436	GO_BiologicalProcess-EBI-UniProt-GOA_04.09.2018_00h00	positive regulation of proteasomal ubiquitin-dependent protein catabolic process	[7, 8, 9, 10, 11, 12]	[Group7]	4	4.08163	0.000229175	0.00343762	{Group7=1.2268713770251307E-6}	{Group7=9.814971016201046E-6}	[HSPA1A, MDM2, SUMO1, SUMO2]	[AKT1, ARIH1, ARIH2, AURKA, BBS7, BCAP31, CA5A, CARD16, CAV1, CAV2, CBFA2T3, CEBPA, CHFR, CLU, CNKSR1, COP1, CSNK1A1, CSNK1D, CSNK1E, DAB2, DDRGK1, DET1, DNAJB2, DVL1, DVL1P1, ECD, FAM122A, FBXW7, FBXW8, GABPA, GBA, GBA3, GC, GCLC, GSK3A, GSK3B, HERPUD1, HSPA1A, HSPBP1, IL33, KEAP1, LRRK2, MAPK9, MDM2, NARF, NFE2L2, NKD2, NOP53, NPAS3, NUB1, PIAS1, PLK1, PLK2, PLK3, PRICKLE1, PRKN, PSEN1, PSMD10,…	FALSE
GO:0034644	GO_BiologicalProcess-EBI-UniProt-GOA_04.09.2018_00h00	cellular response to UV	[6, 7]	[Group7]	6	5.08475	1.425e-06	5.7e-05	{Group7=1.2268713770251307E-6}	{Group7=9.814971016201046E-6}	[EP300, MDM2, NPM1, PCNA, SUMO1, TP53]	[ACTR5, ANGPTL6, ANTXR1, APOBEC3C, AQP1, ATF2, ATF4, ATR, AURKB, BAK1, BAX, BMF, CACYBP, CARD16, CASP9, CCL4, CCL4L1, CDC25A, CDK7, CDKN1A, CEBPE, CERS1, CHEK1, CNRIP1, COP1, COPS9, COX2, CREBBP, CRIP1, CRIP2, CRYBG1, CSRP1, CUL4B, DDB1, DDB2, DHX36, EIF2A, EIF2AK4, EIF2S1, EIF4E, EP300, ERCC1, ERCC4, FLT3, FMR1, FMR1-IT1, FRAXA, HIST3H2A, HYAL1, HYAL2, HYAL3, INO80, KANK2, KDM1A, MAPK13, MC1R, M…	FALSE
GO:0042771	GO_BiologicalProcess-EBI-UniProt-GOA_04.09.2018_00h00	intrinsic apoptotic signaling pathway in response to DNA damage by p53 class mediator	[6, 7, 8]	[Group7]	4	6.15385	4.61441e-05	0.00106131	{Group7=1.2268713770251307E-6}	{Group7=9.814971016201046E-6}	[EP300, HNRNPK, SUMO1, TP53]	[AEN, AMH, ATAD5, BAG6, BCL2, BCL2L12, BCL3, BRCA2, CD44, CD74, CDIP1, CDKN1A, CDS1, CHEK2, DDIT4, DYRK2, ELL3, EP300, FANCD2, HIPK1, HIPK2, HNRNPK, IFI16, ING2, ING3, INGX, INPP5K, KDM1A, LHCGR, MARCH7, MIF, MSH2, MUC1, MYOD1, NUPR1, PGAP2, PHLDA3, PLEKHM2, PML, PYCARD, RBBP8, RNF13, RNF39, RPL26, RPS27L, RUVBL1, S100A8, S100A9, SIRT1, SLC12A9, SNW1, SPHKAP, STS, SUMO1, TAF9, TAF9B, TMEM109, TOP…	FALSE
GO:0043487	GO_BiologicalProcess-EBI-UniProt-GOA_04.09.2018_00h00	regulation of RNA stability	[3, 5, 6, 7, 8]	[Group5]	6	4.10959	4.93467e-06	0.000162844	{Group5=6.228356142582924E-6}	{Group5=4.359849299808047E-5}	[APEX1, HNRNPK, HSPA1A, NPM1, PABPC1, YBX1]	[AKT1, ANGEL2, ANP32A, ANP32B, APEX1, APOBEC1, AXIN2, BOLL, BRF1, BRF2, BTBD1, CABIN1, CACNG7, CALCR, CCDC88A, CCR4, CD8A, CIRBP, CNOT6, CNOT6L, CPAMD8, CPEB3, DAZ1, DAZL, DCP1A, DCP2, DHX36, DHX9, DIS3, DKC1, DXO, E2F1, EIF4A2, EIF4E, EIF4G1, ELAVL1, ETF1, EXOSC2, EXOSC3, EXOSC4, EXOSC5, EXOSC6, EXOSC7, EXOSC8, EXOSC9, FASTKD1, FASTKD3, FMR1, FMR1-IT1, FRAXA, GDNF, GIGYF2, HAP1, HELLS, HNRNPC, H…	FALSE
GO:0043489	GO_BiologicalProcess-EBI-UniProt-GOA_04.09.2018_00h00	RNA stabilization	[4, 6, 7, 8, 9, 10]	[Group5]	3	5.76923	0.000550576	0.00550576	{Group5=6.228356142582924E-6}	{Group5=4.359849299808047E-5}	[HNRNPK, PABPC1, YBX1]	[ANGEL2, APOBEC1, AXIN2, BOLL, CCR4, CD8A, CIRBP, CNOT6, CPAMD8, DAZ1, DAZL, DHX36, DHX9, DKC1, E2F1, ELAVL1, GDNF, HELLS, HNRNPC, HNRNPD, HNRNPK, HNRNPU, IGF2BP1, LARP1, MAL, MAPK14, MAPKAPK2, MRTFA, MTOR, MYD88, NAF1, NBL1, PABPC1, PABPC1P1, PABPC1P10, PARN, RBM24, SEPT1, SH3BP4, SLC11A1, SYNCRIP, TARDBP, TENT2, TENT5C, THRAP3, TIRAP, TNIP1, VIP, YBX1, YBX3, ZBP1, ZFP36]	FALSE
GO:0043516	GO_BiologicalProcess-EBI-UniProt-GOA_04.09.2018_00h00	regulation of DNA damage response, signal transduction by p53 class mediator	[5, 6, 7, 8]	[Group7]	3	6.25	0.000434544	0.00477998	{Group7=1.2268713770251307E-6}	{Group7=9.814971016201046E-6}	[MDM2, SUMO1, UBE2I]	[AMH, ANKRD1, ANTXR1, ATM, ATR, CA8, CD44, CD74, DDX5, DYRK1A, DYRK3, EEF1E1, HIC1, KDM1A, KMT5A, LHCGR, MAFK, MARCH7, MDM2, MIF, MINDY3, MMAB, MSX1, PLA2R1, PMAIP1, PSMD10, PTTG1IP, PYHIN1, RNF13, RNF39, RPL26, S100A8, S100A9, SENP2, SERPINA2, SFRP1, SIRT1, SMYD2, SNAI1, SNAI2, SPRED1, SPRED2, SUMO1, TPPP2, TWIST1, UBE2I, ZNF197, ZNF385A]	FALSE
GO:0044783	GO_BiologicalProcess-EBI-UniProt-GOA_04.09.2018_00h00	G1 DNA damage checkpoint	[5, 6, 7, 8, 9]	[Group7]	5	5.61798	7.29521e-06	0.000211561	{Group7=1.2268713770251307E-6}	{Group7=9.814971016201046E-6}	[EP300, MDM2, PCNA, SUMO1, TP53]	[ACTR1B, APC, ATM, AURKA, BAX, BTG2, CARM1, CASP2, CBX8, CCNB1, CCND1, CCR4, CDC25C, CDK1, CDK2, CDKN1A, CDKN1B, CDKN2A, CDS1, CHAF1A, CHAF1B, CHEK2, CIB1, CNKSR1, CNOT1, CNOT2, CNOT3, CNOT4, CNOT6, CNOT6L, CNOT7, CNOT8, CNOT9, CRADD, E2F1, E2F4, E2F7, E2F8, EP300, FBXO31, GADD45A, GIGYF2, KRT6A, MDM2, MDM4, MUC1, MYOD1, PCBP4, PCNA, PCSK1, PIDD1, PLAGL1, PLK2, PLK3, PML, POLD1, POLR1B, POPDC2, P…	FALSE
GO:0044819	GO_BiologicalProcess-EBI-UniProt-GOA_04.09.2018_00h00	mitotic G1/S transition checkpoint	[4, 5, 6, 7, 8, 9, 10]	[Group7]	5	5.68182	6.9004e-06	0.000207012	{Group7=1.2268713770251307E-6}	{Group7=9.814971016201046E-6}	[EP300, MDM2, PCNA, SUMO1, TP53]	[ACTR1B, APC, ATM, AURKA, BAX, BTG2, CARM1, CASP2, CBX8, CCNB1, CCND1, CCR4, CDC25C, CDK1, CDK2, CDKN1A, CDKN1B, CDKN2A, CDS1, CHAF1A, CHAF1B, CHEK2, CIB1, CNKSR1, CNOT1, CNOT2, CNOT3, CNOT4, CNOT6, CNOT6L, CNOT7, CNOT8, CNOT9, CRADD, E2F1, E2F4, E2F7, E2F8, EP300, FBXO31, GADD45A, GIGYF2, KRT6A, MDM2, MDM4, MUC1, MYOD1, PCBP4, PCNA, PCSK1, PIDD1, PLAGL1, PLK2, PLK3, PML, POLD1, POLR1B, POPDC2, P…	FALSE
GO:0045898	GO_BiologicalProcess-EBI-UniProt-GOA_04.09.2018_00h00	regulation of RNA polymerase II transcriptional preinitiation complex assembly	[6, 7, 8, 9, 10, 11, 12, 13]	[Group6]	3	18.75	1.50526e-05	0.000391368	{Group6=0.0011068735392279953}	{Group6=0.0022137470784559907}	[ESR1, PSMC3, TP53]	[ATF7IP, CAND1, CCL2, CREB1, ESR1, GTPBP3, HMGB1, NR1D1, PSMC2, PSMC3, PSMC5, THRA, TNFRSF1A, TP53, TP53BP1, WNT10B]	FALSE
GO:0046782	GO_BiologicalProcess-EBI-UniProt-GOA_04.09.2018_00h00	regulation of viral transcription	[5, 6, 7]	[Group4]	3	5.26316	0.00072131	0.00432786	{Group4=9.225568572955731E-4}	{Group4=0.0027676705718867193}	[EP300, HDAC1, PSMC3]	[CCL3, CCL4, CCL4L1, CCL5, CCNT1, CDK9, CERS1, CHD1, CTDP1, DAND5, DHX9, DLEU2, EP300, FCP1, GTF2B, HDAC1, HMGA2, HPN, IFITM3, INPP5K, IRF6, JUN, LEF1, MDFIC, MID2, NCOA6, NUCKS1, PFN1, PLEKHM2, POU2F3, PSG1, PSMC3, REST, RRP1B, RSF1, SH3BP4, SMARCA4, SMARCB1, SNW1, SP1, SPHKAP, TAF11, TARBP2, TARBP2P1, TARDBP, TFAP4, TNFRSF1A, TRIM11, TRIM13, TRIM14, TRIM21, TRIM27, TRIM31, TRIM32, TRIM62, ZFP36…	FALSE
GO:0048255	GO_BiologicalProcess-EBI-UniProt-GOA_04.09.2018_00h00	mRNA stabilization	[5, 6, 7, 8, 9, 10, 11]	[Group5]	3	6.66667	0.000358771	0.00430526	{Group5=6.228356142582924E-6}	{Group5=4.359849299808047E-5}	[HNRNPK, PABPC1, YBX1]	[ANGEL2, APOBEC1, AXIN2, BOLL, CCR4, CD8A, CIRBP, CNOT6, CPAMD8, DAZ1, DAZL, DHX9, E2F1, ELAVL1, GDNF, HELLS, HNRNPC, HNRNPD, HNRNPK, HNRNPU, IGF2BP1, LARP1, MAL, MAPK14, MAPKAPK2, MRTFA, MTOR, MYD88, PABPC1, PABPC1P1, PABPC1P10, RBM24, SEPT1, SH3BP4, SLC11A1, SYNCRIP, TARDBP, TENT5C, THRAP3, TIRAP, VIP, YBX1, YBX3, ZBP1, ZFP36]	FALSE
GO:0051123	GO_BiologicalProcess-EBI-UniProt-GOA_04.09.2018_00h00	RNA polymerase II transcriptional preinitiation complex assembly	[7, 8, 9, 10, 11, 12]	[Group6]	3	9.375	0.000128893	0.00270676	{Group6=0.0011068735392279953}	{Group6=0.0022137470784559907}	[ESR1, PSMC3, TP53]	[ATF7IP, CAND1, CCL2, CREB1, DACH1, ESR1, GTF2A2, GTF2B, GTPBP3, HMGB1, MED6, NR1D1, PSMC2, PSMC3, PSMC5, TAF1, TAF10, TAF11, TAF12, TAF15, TAF1L, TAF2, TAF4, TAF7, TAF9, TAF9B, TBP, THRA, TNFRSF1A, TP53, TP53BP1, WNT10B]	FALSE
GO:0052312	GO_BiologicalProcess-EBI-UniProt-GOA_04.09.2018_00h00	modulation of transcription in other organism involved in symbiotic interaction	[5, 6, 7, 8, 9]	[Group4]	3	8.10811	0.000199796	0.00319673	{Group4=9.225568572955731E-4}	{Group4=0.0027676705718867193}	[EP300, HDAC1, PSMC3]	[CCL3, CCL4, CCL4L1, CCL5, CCNT1, CERS1, CHD1, CTDP1, DAND5, EP300, FCP1, GTF2B, HDAC1, HMGA2, HPN, INPP5K, IRF6, JUN, LEF1, NTRK3, NUCKS1, PLEKHM2, POU2F3, PSG1, PSMC3, REST, RRP1B, SMARCA4, SMARCB1, SNW1, SP1, SPHKAP, TAF11, TARDBP, TFAP4, TNFRSF1A, ZNF639]	FALSE
GO:0052472	GO_BiologicalProcess-EBI-UniProt-GOA_04.09.2018_00h00	modulation by host of symbiont transcription	[5, 6, 7, 8, 9, 10]	[Group4]	3	8.33333	0.000183984	0.00312773	{Group4=9.225568572955731E-4}	{Group4=0.0027676705718867193}	[EP300, HDAC1, PSMC3]	[CCL3, CCL4, CCL4L1, CCL5, CCNT1, CERS1, CHD1, CTDP1, DAND5, EP300, FCP1, GTF2B, HDAC1, HMGA2, HPN, INPP5K, IRF6, JUN, LEF1, NUCKS1, PLEKHM2, POU2F3, PSG1, PSMC3, REST, RRP1B, SMARCA4, SMARCB1, SNW1, SP1, SPHKAP, TAF11, TARDBP, TFAP4, TNFRSF1A, ZNF639]	FALSE
GO:0060260	GO_BiologicalProcess-EBI-UniProt-GOA_04.09.2018_00h00	regulation of transcription initiation from RNA polymerase II promoter	[5, 6, 7, 8, 9, 10, 11, 12]	[Group6]	3	8.10811	0.000199796	0.00319673	{Group6=0.0011068735392279953}	{Group6=0.0022137470784559907}	[ESR1, PSMC3, TP53]	[ATF7IP, CAND1, CCL2, CREB1, CTNNBIP1, DHX36, ESR1, GTF2B, GTF2F2, GTPBP3, HERPUD1, HEY2, HMGB1, HNF1A, HNF1B, IFRD1, IRF8, KRT6B, NKX2-5, NR1D1, NR3C1, PAXIP1, PCSK4, PSMC2, PSMC3, PSMC5, SRF, SUB1, TAF1, TAF10, TAF7, THRA, TNFRSF1A, TP53, TP53BP1, WNT10B, ZNF451]	FALSE
GO:0060261	GO_BiologicalProcess-EBI-UniProt-GOA_04.09.2018_00h00	positive regulation of transcription initiation from RNA polymerase II promoter	[5, 6, 7, 8, 9, 10, 11, 12, 13]	[Group6]	3	11.5385	6.84263e-05	0.00150538	{Group6=0.0011068735392279953}	{Group6=0.0022137470784559907}	[ESR1, PSMC3, TP53]	[CAND1, CREB1, DHX36, ESR1, GTF2B, GTF2F2, GTPBP3, HNF1A, HNF1B, IFRD1, IRF8, KRT6B, NKX2-5, PAXIP1, PCSK4, PSMC2, PSMC3, PSMC5, SRF, SUB1, TAF1, TAF10, TNFRSF1A, TP53, TP53BP1, WNT10B]	FALSE
GO:0070897	GO_BiologicalProcess-EBI-UniProt-GOA_04.09.2018_00h00	DNA-templated transcriptional preinitiation complex assembly	[6, 7, 8, 9, 10, 11]	[Group6]	3	7.31707	0.000271805	0.00353346	{Group6=0.0011068735392279953}	{Group6=0.0022137470784559907}	[ESR1, PSMC3, TP53]	[ATF7IP, BRF1, BRF2, CAND1, CCL2, CREB1, DACH1, ESR1, GTF2A2, GTF2B, GTPBP3, HMGB1, MED6, NR1D1, PIH1D1, PSMC2, PSMC3, PSMC5, SMARCA4, SMARCB1, TAF1, TAF10, TAF11, TAF12, TAF15, TAF1B, TAF1L, TAF2, TAF4, TAF7, TAF9, TAF9B, TBP, THRA, TNFRSF1A, TP53, TP53BP1, UBTF, WNT10B, ZFP36L1, ZFP36L2]	FALSE
GO:0071158	GO_BiologicalProcess-EBI-UniProt-GOA_04.09.2018_00h00	positive regulation of cell cycle arrest	[4, 5, 6, 7, 8]	[Group7]	5	4.16667	3.13051e-05	0.000782628	{Group7=1.2268713770251307E-6}	{Group7=9.814971016201046E-6}	[EP300, MDM2, PCNA, SUMO1, TP53]	[ABI2, ACKR3, ACTR1B, ACTRT1, APC, ARL6IP1, ATM, AURKA, BAX, BIRC3, BRCA1, BTG2, CARM1, CASP2, CBX8, CCNB1, CCR4, CDC25C, CDK1, CDK2, CDK5R1, CDKN1A, CDKN1B, CDKN2A, CDS1, CEL, CHAF1A, CHAF1B, CHEK2, CIB1, CNKSR1, CNOT1, CNOT2, CNOT3, CNOT4, CNOT6, CNOT6L, CNOT7, CNOT8, CNOT9, CRADD, CRLF3, DAB2IP, E2F1, E2F4, E2F7, E2F8, EP300, FAP, FOXO4, GADD45A, GATA6, GLMN, HMGA2, ID2, IL17B, INSM1, KRT6A, M…	FALSE
GO:0071479	GO_BiologicalProcess-EBI-UniProt-GOA_04.09.2018_00h00	cellular response to ionizing radiation	[5, 6]	[Group7]	4	4.5977	0.000144631	0.00274799	{Group7=1.2268713770251307E-6}	{Group7=9.814971016201046E-6}	[HNRNPK, MDM2, SUMO1, TP53]	[ANTXR1, ATM, ATR, BCL2L1, BLM, CCND2, CDKN1A, CDS1, CHEK2, CLOCK, CRYAB, CYBA, DNM2, ECT2, EEF1D, EGR1, ELK1, ERCC4, FBXO4, FGF4, FIGNL1, FSTL1, GADD45A, GATA3, GRB2, GTF2H5, H2AFX, HAMP, HMGA2, HNRNPK, HRAS, HSF1, HSPA5, HUS1, IFI16, INHBA, INO80, INTS7, KCNH4, KCNH8, KDM1A, KDM4D, MAP3K20, MAPK14, MDM2, MGMT, MMAB, NET1, NIPBL, NOX4, NUCKS1, PRPF38B, RAD1, RAD51, RAD51AP1, RAD9A, RASSF7, RHNO1…	FALSE
GO:0071480	GO_BiologicalProcess-EBI-UniProt-GOA_04.09.2018_00h00	cellular response to gamma radiation	[6, 7]	[Group7]	3	7.31707	0.000271805	0.00353346	{Group7=1.2268713770251307E-6}	{Group7=9.814971016201046E-6}	[MDM2, SUMO1, TP53]	[ANTXR1, ATM, ATR, BCL2L1, BLM, CDKN1A, CDS1, CHEK2, CRYAB, CYBA, EGR1, ELK1, FGF4, GTF2H5, H2AFX, HRAS, HSF1, HSPA5, KCNH4, KCNH8, KDM1A, MAP3K20, MDM2, MMAB, NOX4, RASSF7, RPL26, SERPINA2, SFRP1, SLC12A9, SUMO1, TLK2, TMEM109, TP53, TP53BP1, TSPYL5, WRN, XRCC5, XRCC6, YAP1, ZNF225]	FALSE
GO:0071482	GO_BiologicalProcess-EBI-UniProt-GOA_04.09.2018_00h00	cellular response to light stimulus	[5, 6]	[Group7]	6	4	5.76969e-06	0.00017886	{Group7=1.2268713770251307E-6}	{Group7=9.814971016201046E-6}	[EP300, MDM2, NPM1, PCNA, SUMO1, TP53]	[ACTR5, AIPL1, AKT2, ANGPTL6, ANTXR1, APOBEC3C, AQP1, ATF2, ATF4, ATR, AURKB, BAK1, BAX, BMF, CACYBP, CALM1, CARD16, CASP9, CCL4, CCL4L1, CDC25A, CDK7, CDKN1A, CEBPE, CERS1, CHEK1, CNGB1, CNRIP1, COP1, COPS9, COX2, CREBBP, CRIP1, CRIP2, CRY1, CRY2, CRYBG1, CSRP1, CUL4B, DDB1, DDB2, DHX36, DMBT1, EIF2A, EIF2AK4, EIF2S1, EIF4E, EP300, ERCC1, ERCC4, FLT3, FMR1, FMR1-IT1, FRAXA, GNAT1, GRK1, GRK4, GR…	FALSE
GO:0072332	GO_BiologicalProcess-EBI-UniProt-GOA_04.09.2018_00h00	intrinsic apoptotic signaling pathway by p53 class mediator	[5, 6, 7]	[Group7]	5	5	1.29186e-05	0.000348802	{Group7=1.2268713770251307E-6}	{Group7=9.814971016201046E-6}	[EP300, HNRNPK, MDM2, SUMO1, TP53]	[ACKR3, AEN, AMH, ANKRD2, ATAD5, BAG6, BAX, BCL2, BCL2L12, BCL3, BDKRB1, BDKRB2, BOK, BRCA2, CD44, CD74, CDIP1, CDKN1A, CDS1, CHEK2, DDIT4, DDX5, DYRK2, E2F1, E2F2, EDA2R, ELL3, EP300, FANCD2, FHIT, HINT1, HIPK1, HIPK2, HNRNPK, IFI16, ING2, ING3, INGX, INPP5K, KCP, KDM1A, LHCGR, MARCH7, MDM2, MIF, MSH2, MSX1, MUC1, MYBBP1A, MYOD1, NUPR1, PDK2, PELP1, PERP, PGAP2, PHLDA3, PLEKHM2, PMAIP1, PML, POU…	FALSE
GO:0072395	GO_BiologicalProcess-EBI-UniProt-GOA_04.09.2018_00h00	signal transduction involved in cell cycle checkpoint	[3, 4, 5, 6, 7]	[Group7]	6	6	5.35934e-07	2.30452e-05	{Group7=1.2268713770251307E-6}	{Group7=9.814971016201046E-6}	[EP300, MDM2, PCNA, PRPF19, SUMO1, TP53]	[ABRAXAS1, ACTR1B, APC, ATM, AURKA, BABAM1, BABAM2, BAX, BRCA1, BRCC3, BTG2, CARM1, CASP2, CBX8, CCNB1, CCR4, CDC14B, CDC25C, CDC5L, CDH1, CDK1, CDK2, CDKN1A, CDKN1B, CDKN2A, CDS1, CHAF1A, CHAF1B, CHEK1, CHEK2, CIB1, CNKSR1, CNOT1, CNOT2, CNOT3, CNOT4, CNOT6, CNOT6L, CNOT7, CNOT8, CNOT9, CRADD, DEPDC1B, DTL, E2F1, E2F4, E2F7, E2F8, EP300, FZR1, GADD45A, KRT6A, MDM2, MDM4, MUC1, MYOD1, PAMR1, PCBP…	FALSE
GO:0072401	GO_BiologicalProcess-EBI-UniProt-GOA_04.09.2018_00h00	signal transduction involved in DNA integrity checkpoint	[4, 5, 6, 7, 8]	[Group7]	6	6.06061	5.04866e-07	2.22141e-05	{Group7=1.2268713770251307E-6}	{Group7=9.814971016201046E-6}	[EP300, MDM2, PCNA, PRPF19, SUMO1, TP53]	[ABRAXAS1, ACTR1B, APC, ATM, AURKA, BABAM1, BABAM2, BAX, BRCA1, BRCC3, BTG2, CARM1, CASP2, CBX8, CCNB1, CCR4, CDC14B, CDC25C, CDC5L, CDH1, CDK1, CDK2, CDKN1A, CDKN1B, CDKN2A, CDS1, CHAF1A, CHAF1B, CHEK1, CHEK2, CIB1, CNKSR1, CNOT1, CNOT2, CNOT3, CNOT4, CNOT6, CNOT6L, CNOT7, CNOT8, CNOT9, CRADD, DEPDC1B, DTL, E2F1, E2F4, E2F7, E2F8, EP300, FZR1, GADD45A, KRT6A, MDM2, MDM4, MUC1, MYOD1, PAMR1, PCBP…	FALSE
GO:0072413	GO_BiologicalProcess-EBI-UniProt-GOA_04.09.2018_00h00	signal transduction involved in mitotic cell cycle checkpoint	[4, 5, 6, 7, 8]	[Group7]	5	6.25	4.3089e-06	0.000150812	{Group7=1.2268713770251307E-6}	{Group7=9.814971016201046E-6}	[EP300, MDM2, PCNA, SUMO1, TP53]	[ACTR1B, APC, ATM, AURKA, BAX, BTG2, CARM1, CASP2, CBX8, CCNB1, CCR4, CDC25C, CDK1, CDK2, CDKN1A, CDKN1B, CDKN2A, CDS1, CHAF1A, CHAF1B, CHEK2, CIB1, CNKSR1, CNOT1, CNOT2, CNOT3, CNOT4, CNOT6, CNOT6L, CNOT7, CNOT8, CNOT9, CRADD, E2F1, E2F4, E2F7, E2F8, EP300, GADD45A, KRT6A, MDM2, MDM4, MUC1, MYOD1, PCBP4, PCNA, PCSK1, PIDD1, PLAGL1, PLK2, PLK3, PML, POLD1, POPDC2, PRKDC, PRMT1, PTGDR, PTGDR2, PYD…	FALSE
GO:0072422	GO_BiologicalProcess-EBI-UniProt-GOA_04.09.2018_00h00	signal transduction involved in DNA damage checkpoint	[5, 6, 7, 8, 9]	[Group7]	6	6.06061	5.04866e-07	2.22141e-05	{Group7=1.2268713770251307E-6}	{Group7=9.814971016201046E-6}	[EP300, MDM2, PCNA, PRPF19, SUMO1, TP53]	[ABRAXAS1, ACTR1B, APC, ATM, AURKA, BABAM1, BABAM2, BAX, BRCA1, BRCC3, BTG2, CARM1, CASP2, CBX8, CCNB1, CCR4, CDC14B, CDC25C, CDC5L, CDH1, CDK1, CDK2, CDKN1A, CDKN1B, CDKN2A, CDS1, CHAF1A, CHAF1B, CHEK1, CHEK2, CIB1, CNKSR1, CNOT1, CNOT2, CNOT3, CNOT4, CNOT6, CNOT6L, CNOT7, CNOT8, CNOT9, CRADD, DEPDC1B, DTL, E2F1, E2F4, E2F7, E2F8, EP300, FZR1, GADD45A, KRT6A, MDM2, MDM4, MUC1, MYOD1, PAMR1, PCBP…	FALSE
GO:0072431	GO_BiologicalProcess-EBI-UniProt-GOA_04.09.2018_00h00	signal transduction involved in mitotic G1 DNA damage checkpoint	[6, 7, 8, 9, 10, 11, 12]	[Group7]	5	6.32911	4.04841e-06	0.000145743	{Group7=1.2268713770251307E-6}	{Group7=9.814971016201046E-6}	[EP300, MDM2, PCNA, SUMO1, TP53]	[ACTR1B, APC, ATM, AURKA, BAX, BTG2, CARM1, CASP2, CBX8, CCNB1, CCR4, CDC25C, CDK1, CDK2, CDKN1A, CDKN1B, CDKN2A, CDS1, CHAF1A, CHAF1B, CHEK2, CIB1, CNKSR1, CNOT1, CNOT2, CNOT3, CNOT4, CNOT6, CNOT6L, CNOT7, CNOT8, CNOT9, CRADD, E2F1, E2F4, E2F7, E2F8, EP300, GADD45A, KRT6A, MDM2, MDM4, MUC1, MYOD1, PCBP4, PCNA, PCSK1, PIDD1, PLAGL1, PLK2, PLK3, PML, POLD1, POPDC2, PRKDC, PRMT1, PTGDR, PTGDR2, PYD…	FALSE
GO:0090398	GO_BiologicalProcess-EBI-UniProt-GOA_04.09.2018_00h00	cellular senescence	[4]	[Group7]	4	4.70588	0.000132136	0.00264272	{Group7=1.2268713770251307E-6}	{Group7=9.814971016201046E-6}	[HNRNPK, SUMO1, TP53, UBE2I]	[ABL1, AKT3, ARG2, ARNTL, BCL2L12, BCL5, BCL6, BMPR1A, CALR, CDK2, CDK6, CDKN1A, CDKN2A, CGAS, CMM, EEF1E1, F2RL3, H2AFX, HMGA1, HMGA2, HNRNPK, HRAS, ID2, IGKV1-5, ING2, ING3, INGX, KAT6A, KRAS, MAFK, MAGEA2, MAGEA2B, MAP2K1, MAP3K3, MAPK14, MAPKAPK5, MED12, MTTP, NEK4, NEK6, NSMCE2, NUAK1, OPA1, PAWR, PLA2R1, PLK2, PML, PNPT1, PRKCD, PRKDC, PRMT6, PWAR4, RASSF7, RBL1, RPL12, RSL1D1, S100A4, SAI1…	FALSE
GO:0090400	GO_BiologicalProcess-EBI-UniProt-GOA_04.09.2018_00h00	stress-induced premature senescence	[5]	[Group7]	3	23.0769	7.73647e-06	0.000216621	{Group7=1.2268713770251307E-6}	{Group7=9.814971016201046E-6}	[HNRNPK, SUMO1, TP53]	[ARNTL, CDKN1A, HNRNPK, MAPK14, MAPKAPK5, PLA2R1, SBNO1, SIRT1, SLC12A9, SUMO1, TP53, TP53BP1, WNT16]	FALSE
GO:1901796	GO_BiologicalProcess-EBI-UniProt-GOA_04.09.2018_00h00	regulation of signal transduction by p53 class mediator	[5, 6, 7]	[Group7]	7	4.06977	7.59588e-07	3.19027e-05	{Group7=1.2268713770251307E-6}	{Group7=9.814971016201046E-6}	[CSNK2A1, EP300, HNRNPK, MDM2, SUMO1, TP53, UBE2I]	[ACD, ACKR3, AKT1, AMH, ANKRD1, ANKRD2, ANTXR1, ATAD5, ATM, ATR, AURKA, AURKB, BCL2, BCL2L12, BDKRB1, BDKRB2, BOP1, BRD1, BRD7, BRD7P3, BRPF1, CA8, CACYBP, CD44, CD74, CDK2, CDK5RAP3, CDK7, CDKN2A, CDS1, CHD5, CHD6, CHEK1, CHEK2, CLP1, CNKSR1, COLEC12, CRYBG1, CSNK2A1, CSNK2A2, CSNK2B, DDX5, DYRK1A, DYRK2, DYRK3, EEF1E1, ELL3, EP300, FLT3, HEXIM1, HIC1, HIPK1, HIPK2, HNRNPK, HTN1, ING2, ING3, ING…	FALSE
GO:1902369	GO_BiologicalProcess-EBI-UniProt-GOA_04.09.2018_00h00	negative regulation of RNA catabolic process	[5, 6, 7, 8, 9]	[Group5]	3	4.91803	0.000879769	0.00439884	{Group5=6.228356142582924E-6}	{Group5=4.359849299808047E-5}	[HNRNPK, PABPC1, YBX1]	[ANGEL2, APOBEC1, AXIN2, BOLL, CCR4, CD8A, CIRBP, CNOT6, CPAMD8, DAZ1, DAZL, DHX34, DHX36, DHX9, DKC1, E2F1, ELAVL1, FMR1, FMR1-IT1, FRAXA, GDNF, HELLS, HNRNPC, HNRNPD, HNRNPK, HNRNPU, IGF2BP1, LARP1, MAL, MAPK14, MAPKAPK2, MRTFA, MTOR, MYD88, NAF1, NAGLU, NBAS, NBL1, PABPC1, PABPC1P1, PABPC1P10, PARN, PKP1, PKP3, RBM24, SEPT1, SH3BP4, SLC11A1, SYNCRIP, TARDBP, TENT2, TENT5C, THRAP3, TIRAP, TNIP1…	FALSE
GO:1902373	GO_BiologicalProcess-EBI-UniProt-GOA_04.09.2018_00h00	negative regulation of mRNA catabolic process	[5, 6, 7, 8, 9, 10]	[Group5]	3	5.55556	0.00061534	0.00492272	{Group5=6.228356142582924E-6}	{Group5=4.359849299808047E-5}	[HNRNPK, PABPC1, YBX1]	[ANGEL2, APOBEC1, AXIN2, BOLL, CCR4, CD8A, CIRBP, CNOT6, CPAMD8, DAZ1, DAZL, DHX34, DHX9, E2F1, ELAVL1, FMR1, FMR1-IT1, FRAXA, GDNF, HELLS, HNRNPC, HNRNPD, HNRNPK, HNRNPU, IGF2BP1, LARP1, MAL, MAPK14, MAPKAPK2, MRTFA, MTOR, MYD88, NAGLU, NBAS, PABPC1, PABPC1P1, PABPC1P10, PKP1, PKP3, RBM24, SEPT1, SH3BP4, SLC11A1, SYNCRIP, TARDBP, TENT5C, THRAP3, TIRAP, TOB1, VIP, YBX1, YBX3, ZBP1, ZFP36]	FALSE
GO:1902400	GO_BiologicalProcess-EBI-UniProt-GOA_04.09.2018_00h00	intracellular signal transduction involved in G1 DNA damage checkpoint	[6, 7, 8, 9, 10]	[Group7]	5	6.32911	4.04841e-06	0.000145743	{Group7=1.2268713770251307E-6}	{Group7=9.814971016201046E-6}	[EP300, MDM2, PCNA, SUMO1, TP53]	[ACTR1B, APC, ATM, AURKA, BAX, BTG2, CARM1, CASP2, CBX8, CCNB1, CCR4, CDC25C, CDK1, CDK2, CDKN1A, CDKN1B, CDKN2A, CDS1, CHAF1A, CHAF1B, CHEK2, CIB1, CNKSR1, CNOT1, CNOT2, CNOT3, CNOT4, CNOT6, CNOT6L, CNOT7, CNOT8, CNOT9, CRADD, E2F1, E2F4, E2F7, E2F8, EP300, GADD45A, KRT6A, MDM2, MDM4, MUC1, MYOD1, PCBP4, PCNA, PCSK1, PIDD1, PLAGL1, PLK2, PLK3, PML, POLD1, POPDC2, PRKDC, PRMT1, PTGDR, PTGDR2, PYD…	FALSE
GO:1902402	GO_BiologicalProcess-EBI-UniProt-GOA_04.09.2018_00h00	signal transduction involved in mitotic DNA damage checkpoint	[6, 7, 8, 9, 10]	[Group7]	5	6.25	4.3089e-06	0.000150812	{Group7=1.2268713770251307E-6}	{Group7=9.814971016201046E-6}	[EP300, MDM2, PCNA, SUMO1, TP53]	[ACTR1B, APC, ATM, AURKA, BAX, BTG2, CARM1, CASP2, CBX8, CCNB1, CCR4, CDC25C, CDK1, CDK2, CDKN1A, CDKN1B, CDKN2A, CDS1, CHAF1A, CHAF1B, CHEK2, CIB1, CNKSR1, CNOT1, CNOT2, CNOT3, CNOT4, CNOT6, CNOT6L, CNOT7, CNOT8, CNOT9, CRADD, E2F1, E2F4, E2F7, E2F8, EP300, GADD45A, KRT6A, MDM2, MDM4, MUC1, MYOD1, PCBP4, PCNA, PCSK1, PIDD1, PLAGL1, PLK2, PLK3, PML, POLD1, POPDC2, PRKDC, PRMT1, PTGDR, PTGDR2, PYD…	FALSE
GO:1902403	GO_BiologicalProcess-EBI-UniProt-GOA_04.09.2018_00h00	signal transduction involved in mitotic DNA integrity checkpoint	[5, 6, 7, 8, 9]	[Group7]	5	6.25	4.3089e-06	0.000150812	{Group7=1.2268713770251307E-6}	{Group7=9.814971016201046E-6}	[EP300, MDM2, PCNA, SUMO1, TP53]	[ACTR1B, APC, ATM, AURKA, BAX, BTG2, CARM1, CASP2, CBX8, CCNB1, CCR4, CDC25C, CDK1, CDK2, CDKN1A, CDKN1B, CDKN2A, CDS1, CHAF1A, CHAF1B, CHEK2, CIB1, CNKSR1, CNOT1, CNOT2, CNOT3, CNOT4, CNOT6, CNOT6L, CNOT7, CNOT8, CNOT9, CRADD, E2F1, E2F4, E2F7, E2F8, EP300, GADD45A, KRT6A, MDM2, MDM4, MUC1, MYOD1, PCBP4, PCNA, PCSK1, PIDD1, PLAGL1, PLK2, PLK3, PML, POLD1, POPDC2, PRKDC, PRMT1, PTGDR, PTGDR2, PYD…	FALSE
GO:2000142	GO_BiologicalProcess-EBI-UniProt-GOA_04.09.2018_00h00	regulation of DNA-templated transcription, initiation	[4, 5, 6, 7, 8, 9, 10, 11]	[Group6]	3	6.66667	0.000358771	0.00430526	{Group6=0.0011068735392279953}	{Group6=0.0022137470784559907}	[ESR1, PSMC3, TP53]	[ATF7IP, BCLAF1, CAND1, CCL2, CREB1, CTNNB1, CTNNBIP1, DHX36, ESR1, FOSL1, GTF2B, GTF2F2, GTPBP3, HERPUD1, HEY2, HMGB1, HNF1A, HNF1B, IFRD1, IRF8, JUN, KRT6B, MITF, NKX2-5, NR1D1, NR3C1, PAXIP1, PCSK4, PSMC2, PSMC3, PSMC5, SETX, SRF, SUB1, TAF1, TAF10, TAF7, THRA, TNFRSF1A, TP53, TP53BP1, TWIST1, WASF1, WNT10B, ZNF451]	FALSE
GO:2000144	GO_BiologicalProcess-EBI-UniProt-GOA_04.09.2018_00h00	positive regulation of DNA-templated transcription, initiation	[4, 5, 6, 7, 8, 9, 10, 11, 12]	[Group6]	3	8.82353	0.000154848	0.00278727	{Group6=0.0011068735392279953}	{Group6=0.0022137470784559907}	[ESR1, PSMC3, TP53]	[BCLAF1, CAND1, CREB1, CTNNB1, DHX36, ESR1, FOSL1, GTF2B, GTF2F2, GTPBP3, HNF1A, HNF1B, IFRD1, IRF8, JUN, KRT6B, MITF, NKX2-5, PAXIP1, PCSK4, PSMC2, PSMC3, PSMC5, SETX, SRF, SUB1, TAF1, TAF10, TNFRSF1A, TP53, TP53BP1, TWIST1, WASF1, WNT10B]	FALSE

## Sheet: LUAD-BAD-PROG-NETW
GOID	Ontology Source	GOTerm	GOLevels	GOGroups	Nr. Genes	% Associated Genes	Term PValue	Term PValue Corrected with Bonferroni step down	Group PValue	Group PValue Corrected with Bonferroni step down	Associated Genes Found	All Associated Genes	OverViewTerm
GO:0006753	GO_BiologicalProcess-EBI-UniProt-GOA_04.09.2018_00h00	nucleoside phosphate metabolic process	[4, 5, 6]	[Group2]	11	4.21456	0.000308863	0.00185318	{Group2=3.0886316026923434E-4}	{Group2=6.177263205384687E-4}	[ACOT7, FUBP1, HPRT1, KARS, KYNU, OGDH, PDHA1, PGD, RAN, UCK2, UMPS]	[ABCD1, ABHD5, ACACB, ACAT1, ACLY, ACOT1, ACOT2, ACOT4, ACOT7, ACOT8, ACSM2A, ACSM2B, ACSS1, ADA, ADCY10, ADCY5, ADCY6, ADCY7, ADCY9, ADSL, ADSS, ADSSL1, AFG1L, AK1, AK3, AK4, AK5, AK6, AK7, AK8, AK9, ALDOA, ALDOB, AMPD2, ATP1A2, ATP1B1, ATP5F1A, ATP5F1B, ATP5IF1, ATP5MC1, ATP5MC2, ATP5PF, ATP5PO, AUNIP, BAAT, BCL2A1, BEND3, CACNA1C, CAT, CBFA2T3, CCNB1, CDA, CDK1, CDKN1A, CDS1, CELSR1, CES1, CHC…	TRUE
GO:0031349	GO_BiologicalProcess-EBI-UniProt-GOA_04.09.2018_00h00	positive regulation of defense response	[3, 4, 5, 6]	[Group1]	10	4.5045	0.000345829	0.00172915	{Group1=3.458292964434441E-4}	{Group1=3.458292964434441E-4}	[APP, CACYBP, HSPD1, KARS, NAP1L1, PRKDC, UBE2K, WDR1, XRCC5, XRCC6]	[ABCC11, ABCC8, ABI2, ACTRT1, ADRB2, AGER, AIM2, ANKRD17, AP1G1, APP, ARG1, ARHGEF28, ARL6IP1, ATP6V0A4, BFAR, BIRC3, BPIFB1, C1QBP, CA5A, CACTIN, CACYBP, CADM1, CAV1, CAV2, CCL1, CCM2, CD226, CD300A, CD300LF, CD36, CD6, CD8A, CEL, CGAS, CISD2, CLP1, COLEC12, CRTAM, CX3CL1, CYBA, DAB2IP, DDX58, DDX60, DEFB114, DHX58, EHHADH, ERBIN, ETS1, F12, F2RL1, FADD, FCN1, FCRL3, FERMT2, FFAR2, FLI1, FLOT1, …	TRUE
GO:0033365	GO_BiologicalProcess-EBI-UniProt-GOA_04.09.2018_00h00	protein localization to organelle	[5]	[Group4]	23	4.40613	5.09026e-08	1.01805e-06	{Group4=1.9075684383531198E-7}	{Group4=1.1445410630118718E-6}	[APEX1, CCT2, CCT3, CCT4, CCT8, DNAJA1, HIF1A, KPNA2, MAPRE1, MDM2, MTCH2, NAP1L1, RAB10, RAB35, RAN, RCC2, RDX, SAMM50, SUGT1, TCP1, TOMM40, TRIM28, YBX1]	[ACD, ACTR1A, AGFG1, AGK, AIP, AKR1B10, AKR1C1, AKR1C3, AKT1, ANGPTL1, ANK2, ANKRD13C, ANTXR1, AP4M1, APC, APEX1, APOBEC2, APOD, ARF6, ARFRP1, ARL1, ARL2, ARL2BP, ARL4D, ARL5A, ARL5B, ARL6, ARSA, ASNA1, ATN1, ATP5IF1, ATP6V1D, ATR, AURKAIP1, AURKB, AZIN1, BAG3, BAG4, BAG6, BARD1, BBC3, BBS1, BBS4, BBS9, BCL3, BCL5, BCL6, BHD, BICD1, BICD2, BLM, BMP4, BMP7, BOD1, BRCA2, BSND, BUB1B, C12orf66, C2CD…	TRUE
GO:0034655	GO_BiologicalProcess-EBI-UniProt-GOA_04.09.2018_00h00	nucleobase-containing compound catabolic process	[4, 5]	[Group3]	11	4.15094	0.000351775	0.0014071	{Group3=2.565492368012986E-4}	{Group3=7.696477104038957E-4}	[ACOT7, APEX1, CDKN2A, EIF3E, EIF4A3, FUBP1, HPRT1, NPM1, PABPC1, SYNCRIP, YBX1]	[ABCA2, ABCD1, ACAT1, ACOD1, ACOT7, ACTR1B, ADA, ADA2, AGO1, AGO3, AGO4, ALDOA, ALDOB, ANGEL2, APEX1, APOBEC3B, APOBEC3C, APOBEC3G, ATM, AXIN2, BAX, BRF1, BRF2, BTG2, BVES, CAD, CBFA2T3, CBX8, CCDC88A, CCR4, CD8A, CDA, CDADC1, CDK2, CDKN2A, CES1, CHAF1A, CHAF1B, CIRBP, CMM, CNOT1, CNOT6, CNOT7, CNOT8, CPEB3, CSDE1, CTF2P, CTIF, DCP2, DCTPP1, DDX5, DERA, DFFA, DFFB, DHX34, DHX36, DHX9, DIS3, DIS3L…	TRUE
GO:0097435	GO_BiologicalProcess-EBI-UniProt-GOA_04.09.2018_00h00	supramolecular fiber organization	[3]	[Group5]	17	4.45026	3.08167e-06	5.85518e-05	{Group5=2.214950240232733E-7}	{Group5=1.1074751201163666E-6}	[ACTN1, APP, ARPC1B, CDKN2A, COL1A2, DNAJA1, MAPRE1, MDM2, NAP1L1, PFN2, PRKN, RAC1, RDX, STMN1, TUBB3, VASP, WDR1]	[ABHD14B, ABI2, ABL1, ACOT8, ACP2, ACTA1, ACTN1, ACTN2, ACTR2, ACTR3, ADD1, ADD2, AEBP1, AGFG1, AICDA, AIF1, AIMP1, AKAP9, ALMS1, ANGPTL2, ANKRD53, APC, APOA1, APOBEC3A, APOE, APP, ARAP1, ARF6, ARFGEF1, ARHGAP12, ARHGAP18, ARHGAP25, ARHGAP6, ARHGEF10, ARHGEF10L, ARHGEF2, ARHGEF5, ARHGEF7, ARL2, ARPC1B, ARPC2, ARPC3, ARPC4, ARPC5, ARPIN, ARRB1, ASAP3, ATP6V0A4, AZI2, B4GALT7, BAIAP2L1, BCAR1, BMP1…	TRUE
GO:1903362	GO_BiologicalProcess-EBI-UniProt-GOA_04.09.2018_00h00	regulation of cellular protein catabolic process	[5, 6, 7]	[Group0]	10	5.34759	8.51618e-05	0.00119227	{Group0=8.516183602070074E-5}	{Group0=3.4064734408280296E-4}	[CDKN2A, MDM2, PRKN, PSMD14, PSME3, RDX, SUGT1, SUMO2, UCHL5, WDR1]	[ABI2, ACTRT1, ALAD, AMER1, ANXA2, APOE, ARAF, ARL6IP1, ATP13A2, ATP5IF1, ATRAID, ATXN3, BAG5, BAG6, BBS7, BCAP31, BIRC3, BRINP1, C1D, CARD16, CBFA2T3, CCAR2, CCDC22, CD81, CDH4, CDK2, CDK5RAP3, CDKN2A, CLU, CMM, CNKSR1, COMMD1, COP1, CSNK1A1, CSNK2A1, CSNK2A2, DAB2, DAB2IP, DACT1, DDRGK1, DERL2, DERL3, DET1, DNAAF4, DVL1, DVL1P1, ECD, ECSCR, EDEM1, EDEM2, EFNA1, EPHA4, ERLEC1, EZR, FAF1, FAM122A…	TRUE
GO:0007015	GO_BiologicalProcess-EBI-UniProt-GOA_04.09.2018_00h00	actin filament organization	[4, 6]	[Group5]	10	4.31034	0.000490098	0.000490098	{Group5=2.214950240232733E-7}	{Group5=1.1074751201163666E-6}	[ACTN1, ARPC1B, NAP1L1, PFN2, PRKN, RAC1, RDX, STMN1, VASP, WDR1]	[ABI2, ABL1, ACOT8, ACTA1, ACTN1, ACTN2, ACTR2, ACTR3, ADD1, ADD2, AICDA, AIF1, ALMS1, ANGPTL2, APOA1, APOBEC3A, ARAP1, ARF6, ARFGEF1, ARHGAP12, ARHGAP18, ARHGAP25, ARHGAP6, ARHGEF10, ARHGEF10L, ARHGEF2, ARHGEF5, ARHGEF7, ARPC1B, ARPC2, ARPC3, ARPC4, ARPC5, ARPIN, ARRB1, ASAP3, AZI2, BAIAP2L1, BCAR1, BRK1, C9orf72, CARMIL1, CARMIL2, CATIP, CCL11, CCL21, CCL24, CCL26, CD2AP, CDC42, CDC42EP2, CDC42…	FALSE
GO:0009117	GO_BiologicalProcess-EBI-UniProt-GOA_04.09.2018_00h00	nucleotide metabolic process	[5, 6, 7]	[Group2]	11	4.26357	0.000279659	0.00223727	{Group2=3.0886316026923434E-4}	{Group2=6.177263205384687E-4}	[ACOT7, FUBP1, HPRT1, KARS, KYNU, OGDH, PDHA1, PGD, RAN, UCK2, UMPS]	[ABCD1, ABHD5, ACACB, ACAT1, ACLY, ACOT1, ACOT2, ACOT4, ACOT7, ACOT8, ACSM2A, ACSM2B, ACSS1, ADA, ADCY10, ADCY5, ADCY6, ADCY7, ADCY9, ADSL, ADSS, ADSSL1, AFG1L, AK1, AK3, AK4, AK5, AK6, AK7, AK8, AK9, ALDOA, ALDOB, AMPD2, ATP1A2, ATP1B1, ATP5F1A, ATP5F1B, ATP5IF1, ATP5MC1, ATP5MC2, ATP5PF, ATP5PO, AUNIP, BAAT, BCL2A1, BEND3, CACNA1C, CAT, CBFA2T3, CCNB1, CDA, CDK1, CDKN1A, CDS1, CELSR1, CES1, CHC…	FALSE
GO:0019439	GO_BiologicalProcess-EBI-UniProt-GOA_04.09.2018_00h00	aromatic compound catabolic process	[4]	[Group3]	12	4.16667	0.000181333	0.00199466	{Group3=2.565492368012986E-4}	{Group3=7.696477104038957E-4}	[ACOT7, APEX1, CDKN2A, EIF3E, EIF4A3, FUBP1, HPRT1, KYNU, NPM1, PABPC1, SYNCRIP, YBX1]	[ABCA2, ABCD1, ACAT1, ACOD1, ACOT7, ACTR1B, ADA, ADA2, AGO1, AGO3, AGO4, ALDOA, ALDOB, ANGEL2, APEX1, APOBEC3B, APOBEC3C, APOBEC3G, ATAT1, ATM, AXIN2, BAX, BLVRB, BRF1, BRF2, BTG2, BVES, CAD, CBFA2T3, CBX8, CCDC88A, CCR4, CD8A, CDA, CDADC1, CDK2, CDKN2A, CES1, CHAF1A, CHAF1B, CIRBP, CMM, CNOT1, CNOT6, CNOT7, CNOT8, COMT, CPEB3, CSDE1, CTF2P, CTIF, CYP2A6, DBH, DCP2, DCTPP1, DDX5, DERA, DFFA, DFFB…	FALSE
GO:0031647	GO_BiologicalProcess-EBI-UniProt-GOA_04.09.2018_00h00	regulation of protein stability	[3]	[Group4]	11	4.2471	0.000289122	0.00202386	{Group4=1.9075684383531198E-7}	{Group4=1.1445410630118718E-6}	[CCT2, CCT3, CCT4, CCT8, CDKN2A, HSPD1, MDM2, PFN2, PRKN, SUGT1, TCP1]	[A1CF, AAK1, ABCB6, ACF, AFM, APOA1, APOA2, APTX, ASIP, ASPA, ASPM, ATG5, ATP1B1, ATP1B2, ATP1B3, AURKA, BAG2, BAG5, BAG6, BRINP1, BTRC, C3, C4BPA, CAPN3, CARD14, CARF, CASK, CCAR2, CCNH, CCT2, CCT3, CCT4, CCT5, CCT6A, CCT7, CCT8, CD81, CDC73, CDK2, CDK7, CDKN2A, CDKN2AIP, CDS1, CHEK2, CLU, CMM, CMTM6, COG3, COG7, COPS3, CREBBP, CRTAP, CRYAA, CRYAA2, CRYAB, CSN3, CTSA, CTSB, CTSH, CUL3, CUX1, CYT…	FALSE
GO:0032956	GO_BiologicalProcess-EBI-UniProt-GOA_04.09.2018_00h00	regulation of actin cytoskeleton organization	[4, 5, 6, 7]	[Group5]	10	4.46429	0.00037141	0.00111423	{Group5=2.214950240232733E-7}	{Group5=1.1074751201163666E-6}	[APEX1, ARPC1B, NAP1L1, PFN2, PRKN, RAC1, RDX, STMN1, VASP, WDR1]	[ABI2, ABL1, ACOT8, ACTN2, ACTR2, ACTR3, ADD1, ADD2, AICDA, ALMS1, ANGPTL2, APEX1, APOA1, APOBEC3A, ARAP1, ARF6, ARFGEF1, ARHGAP18, ARHGAP6, ARHGDIA, ARHGDIB, ARHGEF10, ARHGEF10L, ARHGEF19, ARHGEF5, ARHGEF7, ARPC1B, ARPC2, ARPC3, ARPC4, ARPC5, ARPIN, ASAP3, AZI2, BAIAP2, BAIAP2L1, BMP10, BMX, BRK1, BST1, C9orf72, CARMIL1, CARMIL2, CAV3, CCDC88A, CCL11, CCL21, CCL24, CCL26, CDC42, CDC42EP2, CDC42E…	FALSE
GO:0032970	GO_BiologicalProcess-EBI-UniProt-GOA_04.09.2018_00h00	regulation of actin filament-based process	[3, 4]	[Group5]	11	4.41767	0.000205646	0.00185081	{Group5=2.214950240232733E-7}	{Group5=1.1074751201163666E-6}	[APEX1, ARPC1B, DSC3, NAP1L1, PFN2, PRKN, RAC1, RDX, STMN1, VASP, WDR1]	[ABI2, ABL1, ACOT8, ACTN2, ACTR2, ACTR3, ADD1, ADD2, AICDA, AKAP9, ALMS1, ANGPTL2, ANK2, APC, APEX1, APOA1, APOBEC3A, ARAP1, ARF6, ARFGEF1, ARHGAP18, ARHGAP6, ARHGDIA, ARHGDIB, ARHGEF10, ARHGEF10L, ARHGEF19, ARHGEF5, ARHGEF7, ARPC1B, ARPC2, ARPC3, ARPC4, ARPC5, ARPIN, ASAP3, AZI2, BAIAP2, BAIAP2L1, BMP10, BMX, BRK1, BST1, C9orf72, CACNA1C, CARMIL1, CARMIL2, CAV3, CCDC88A, CCL11, CCL21, CCL24, CCL…	FALSE
GO:0044270	GO_BiologicalProcess-EBI-UniProt-GOA_04.09.2018_00h00	cellular nitrogen compound catabolic process	[4]	[Group3]	12	4.18119	0.000175547	0.00210657	{Group3=2.565492368012986E-4}	{Group3=7.696477104038957E-4}	[ACOT7, APEX1, CDKN2A, EIF3E, EIF4A3, FUBP1, HPRT1, KYNU, NPM1, PABPC1, SYNCRIP, YBX1]	[ABCA2, ABCD1, ACAT1, ACOD1, ACOT7, ACTR1B, ADA, ADA2, AGO1, AGO3, AGO4, ALDH6A1, ALDOA, ALDOB, ANGEL2, APEX1, APOBEC3B, APOBEC3C, APOBEC3G, ATM, AXIN2, BAX, BLVRB, BRF1, BRF2, BTG2, BVES, CAD, CBFA2T3, CBX8, CCDC88A, CCR4, CD8A, CDA, CDADC1, CDK2, CDKN2A, CES1, CHAF1A, CHAF1B, CIRBP, CMM, CNOT1, CNOT6, CNOT7, CNOT8, CPEB3, CSDE1, CTF2P, CTIF, CYP2D6, CYP2D7, CYP3A4, CYP3A5, DCP2, DCTPP1, DDX5, D…	FALSE
GO:0046700	GO_BiologicalProcess-EBI-UniProt-GOA_04.09.2018_00h00	heterocycle catabolic process	[4]	[Group3]	12	4.22535	0.000159129	0.00206868	{Group3=2.565492368012986E-4}	{Group3=7.696477104038957E-4}	[ACOT7, APEX1, CDKN2A, EIF3E, EIF4A3, FUBP1, HPRT1, KYNU, NPM1, PABPC1, SYNCRIP, YBX1]	[ABCA2, ABCD1, ACAT1, ACOD1, ACOT7, ACTR1B, ADA, ADA2, AGO1, AGO3, AGO4, ALDH6A1, ALDOA, ALDOB, ANGEL2, AOC1, APEX1, APOBEC3B, APOBEC3C, APOBEC3G, ATM, AXIN2, BAX, BLVRB, BRF1, BRF2, BTG2, BVES, CAD, CBFA2T3, CBX8, CCDC88A, CCR4, CD8A, CDA, CDADC1, CDK2, CDKN2A, CES1, CHAF1A, CHAF1B, CIRBP, CMM, CNOT1, CNOT6, CNOT7, CNOT8, CPEB3, CSDE1, CTF2P, CTIF, CYP2A6, DAO, DCP2, DCTPP1, DDX5, DERA, DFFA, DF…	FALSE
GO:0051258	GO_BiologicalProcess-EBI-UniProt-GOA_04.09.2018_00h00	protein polymerization	[6]	[Group5]	10	5.81395	4.20232e-05	0.000630347	{Group5=2.214950240232733E-7}	{Group5=1.1074751201163666E-6}	[ARPC1B, MAPRE1, NAP1L1, PFN2, PRKN, RAC1, STMN1, TUBB3, UBE2K, VASP]	[ABI2, ABL1, ACOT8, ACP2, ACTR2, ACTR3, ADD1, ADD2, AICDA, AIF1, AIMP1, AKAP9, ANGPTL2, ANKRD53, APOBEC3A, ARF6, ARFGEF1, ARHGAP18, ARHGEF7, ARL2, ARPC1B, ARPC2, ARPC3, ARPC4, ARPC5, ARPIN, AZI2, BAIAP2L1, BRK1, CAMSAP1, CAMSAP2, CAMSAP3, CARMIL2, CASQ1, CASQ2, CATIP, CCL11, CCL21, CCL24, CCL26, CDC42EP2, CDC42EP5, CDK5RAP2, CENPJ, CEP192, CEP250, CHMP2A, CHMP3, CHMP4A, CHMP4B, CLASP1, CLASP2, CL…	FALSE
GO:0051493	GO_BiologicalProcess-EBI-UniProt-GOA_04.09.2018_00h00	regulation of cytoskeleton organization	[5, 6]	[Group5]	15	4.02145	4.06667e-05	0.000650667	{Group5=2.214950240232733E-7}	{Group5=1.1074751201163666E-6}	[APEX1, ARPC1B, CACYBP, KIF11, MAPRE1, NAP1L1, NPM1, PFN2, PRKN, RAC1, RDX, STMN1, TUBB3, VASP, WDR1]	[ABHD14B, ABI2, ABL1, ACOT8, ACP2, ACTN2, ACTR2, ACTR3, ACTRT1, ADD1, ADD2, AICDA, AIMP1, AKAP9, ALMS1, ANGPTL2, ANKRD53, APC, APEX1, APOA1, APOBEC3A, ARAP1, ARF6, ARFGEF1, ARHGAP18, ARHGAP6, ARHGDIA, ARHGDIB, ARHGEF10, ARHGEF10L, ARHGEF19, ARHGEF2, ARHGEF5, ARHGEF7, ARL2, ARL6IP1, ARPC1B, ARPC2, ARPC3, ARPC4, ARPC5, ARPIN, ASAP3, ATF5, AZI2, AZIN1, BAIAP2, BAIAP2L1, BCL2L11, BICD1, BICD2, BIRC3,…	FALSE
GO:0060249	GO_BiologicalProcess-EBI-UniProt-GOA_04.09.2018_00h00	anatomical structure homeostasis	[4]	[Group4]	10	4.42478	0.000398552	0.000797105	{Group4=1.9075684383531198E-7}	{Group4=1.1445410630118718E-6}	[APEX1, CCT2, CCT3, CCT4, CCT8, GAR1, NAP1L1, PRKDC, TCP1, XRCC5]	[ACD, ACOT8, ADGRV1, ALDOA, ALPP, APEX1, ARMS2, ARTN, ASRGL1, ATHS, ATM, ATRNL1, AURKB, AZI2, BBS1, BBS10, BLM, CALCA, CARTPT, CASR, CCDC88A, CCL27, CCT2, CCT3, CCT4, CCT5, CCT6A, CCT7, CCT8, CD34, CD74, CDH15, CDH23, CDH3, CDHR1, CDK7, CHMP2B, CHMP4A, CHMP4B, CHRNA1, CLRN1, CNGB1, CRYBG1, CTC1, CTSB, CTSH, CXADR, CXADRP1, CXCL8, CYR61, DCLRE1B, DCP2, DCTN1, DHX36, DKC1, DRAM2, ENPP2, ERCC1, ERCC…	FALSE
GO:0072594	GO_BiologicalProcess-EBI-UniProt-GOA_04.09.2018_00h00	establishment of protein localization to organelle	[4, 5, 6]	[Group4]	12	5.26316	1.89664e-05	0.000341395	{Group4=1.9075684383531198E-7}	{Group4=1.1445410630118718E-6}	[CCT2, CCT3, CCT4, CCT8, DNAJA1, KPNA2, RAB10, RAN, SAMM50, TCP1, TOMM40, TRIM28]	[ACD, AGFG1, AGK, AIP, AKR1C1, AKR1C3, AKT1, AP4M1, APC, APOD, ATN1, ATP5IF1, AURKAIP1, BAG3, BAG4, BBC3, BCL3, BCL5, BCL6, BMP4, BRCA2, CCT2, CCT3, CCT4, CCT5, CCT6A, CCT7, CCT8, CDH1, CDKN3, CHCHD4, CHMP4A, CHMP4B, CHORDC1, CHP1, CHP2, CISD2, COX18, DCAF1, DKC1, DMAP1, DNAJA1, DNAJB6, EEF1A2, ERGIC3, FANCD2, FBXO44, FBXO7, FBXW7, FIS1, FLNA, FZR1, GAS6, GCC2, GDAP1, GNPTAB, GSK3A, H2AFY, H2AFY2…	FALSE
GO:1902903	GO_BiologicalProcess-EBI-UniProt-GOA_04.09.2018_00h00	regulation of supramolecular fiber organization	[4, 5]	[Group5]	12	5.17241	2.25563e-05	0.000383458	{Group5=2.214950240232733E-7}	{Group5=1.1074751201163666E-6}	[APP, ARPC1B, MAPRE1, NAP1L1, PFN2, PRKN, RAC1, RDX, STMN1, TUBB3, VASP, WDR1]	[ABHD14B, ABI2, ABL1, ACOT8, ACTN2, ACTR2, ACTR3, ADD1, ADD2, AEBP1, AICDA, AIMP1, AKAP9, ALMS1, ANGPTL2, ANKRD53, APC, APOA1, APOBEC3A, APOE, APP, ARAP1, ARF6, ARFGEF1, ARHGAP18, ARHGAP6, ARHGEF10, ARHGEF10L, ARHGEF2, ARHGEF5, ARHGEF7, ARL2, ARPC1B, ARPC2, ARPC3, ARPC4, ARPC5, ARPIN, ASAP3, ATP6V0A4, AZI2, BAIAP2L1, BMP10, BRK1, C9orf72, CAMSAP1, CAMSAP2, CAMSAP3, CARMIL1, CARMIL2, CAV3, CCL11, …	FALSE
GO:1903829	GO_BiologicalProcess-EBI-UniProt-GOA_04.09.2018_00h00	positive regulation of cellular protein localization	[2, 3, 4, 5, 6]	[Group4]	10	4.83092	0.000196894	0.00196894	{Group4=1.9075684383531198E-7}	{Group4=1.1445410630118718E-6}	[APEX1, CCT2, CCT3, CCT4, CCT8, MYO1C, PRKN, RDX, TCP1, TRIM28]	[ABHD14B, ACSL3, AGR2, AKAP5, AKT1, ANP32B, APC, APEX1, ARHGEF16, AZIN1, B3GAT3, BAG3, BBC3, BCAP31, BICD1, BMX, C11orf96, C1D, C2CD5, CAMK1, CARD10, CCDC88A, CCT2, CCT3, CCT4, CCT5, CCT6A, CCT7, CCT8, CDC42EP2, CDH1, CDK1, CDK5RAP3, CDKN1A, CDKN3, CDT1, CEL, CEMIP, CENPQ, CEP131, CEP250, CEP290, CHP2, CIB1, CISD2, CNKSR1, CNPY4, CNST, CROCC, CTPP, DKC1, DLG1, DMAP1, DPP10, DTX3L, EDEM1, EDEM2, E…	FALSE

## Sheet: LIHC-BAD-PROG-NETW
GOID	Ontology Source	GOTerm	GOLevels	GOGroups	Nr. Genes	% Associated Genes	Term PValue	Term PValue Corrected with Bonferroni step down	Group PValue	Group PValue Corrected with Bonferroni step down	Associated Genes Found	All Associated Genes	OverViewTerm
GO:0031570	GO_BiologicalProcess-EBI-UniProt-GOA_04.09.2018_00h00	DNA integrity checkpoint	[3, 5, 6, 7]	[Group0]	5	4.54545	0.00165324	0.00495972	{Group0=0.0016532393014050146}	{Group0=0.003306478602810029}	[HUS1, NME1, PRKDC, PRPF19, RAD1]	[ABRAXAS1, ANTXR1, ARTN, ATF2, ATF4, ATM, ATR, BABAM1, BABAM2, BLM, BRCA1, BRCC3, BRINP1, BRSK1, BRSK2, CASP2, CCAR2, CCND1, CDC14B, CDC5L, CDH1, CDK5RAP3, CDKN1A, CDS1, CDT1, CHEK1, CHEK2, CLOCK, CLSPN, CRADD, DDX39A, DDX39B, DEPDC1B, DNA2, DONSON, DTL, E2F1, ERCC4, ETAA1, FBXO31, FEM1B, FOXN3, FZR1, GDNF, H2AFX, HINFP, HMGA2, HPP1, HPSE, HUS1, INTS7, KCNK1, MAP3K20, MDM2, MMAB, MRNIP, MUC1, MYO…	TRUE
GO:0032231	GO_BiologicalProcess-EBI-UniProt-GOA_04.09.2018_00h00	regulation of actin filament bundle assembly	[3, 4, 5, 6, 7, 8, 9]	[Group3]	5	6.0241	0.000461777	0.00323244	{Group3=7.963783508004771E-4}	{Group3=0.0031855134032019086}	[PFN2, PRKN, RAC1, RHOA, STMN1]	[ABL1, ALMS1, APOA1, ARAP1, ARHGAP6, ARHGEF10, ARHGEF10L, ARHGEF5, ASAP3, CARMIL1, CDC42, CENPJ, CLASP1, CLASP2, CLEC11A, CTGF, CX3CL1, DLC1, DLEC1, DYNLL1, EVL, FHOD1, GPR65, HAVCR1, HPP1, INPP5K, IRF6, LIAS, LIMCH1, LIMK1, MAST1, MET, MTTP, MYOC, NAE1, NAP1L1, NELL1, NF2, NRP1, NSFL1C, NTT, OPTN, PAK1, PFN1, PFN2, PHLDB2, PKN1, PLEK, PLEKHM2, PPFIA1, PPM1E, PPM1F, PRKN, PXDN, PXN, RAC1, RAPGEF3…	TRUE
GO:1901293	GO_BiologicalProcess-EBI-UniProt-GOA_04.09.2018_00h00	nucleoside phosphate biosynthetic process	[5, 6, 7]	[Group1]	5	4.23729	0.00225194	0.00225194	{Group1=0.0022519400053699155}	{Group1=0.0022519400053699155}	[FUBP1, KARS, KYNU, PRPS1, UMPS]	[ABHD5, ACAT1, ACLY, ACOT7, ACSS1, ADA, ADCY10, ADCY5, ADCY6, ADCY7, ADCY9, ADSL, ADSS, ADSSL1, AK1, AK3, AK4, AK5, AK7, AK8, AK9, ALDOA, ALDOB, AMPD2, ATP5F1A, ATP5F1B, ATP5MC1, ATP5MC2, ATP5PF, ATP5PO, CACNA1C, CBFA2T3, CDS1, CES1, CHCHD10, CHEK2, CMPK1, CMPK2, COASY, CTF2P, CTPS1, CXCL9, ECB2, ENO1, FBP1, FOLR1, FOLR2, FUBP1, GARS, GART, GCY, GUCY1A1, GUCY1B1, HAAO, HPRT1, IGBP1, IGF1, IGFBP1,…	TRUE
GO:1903901	GO_BiologicalProcess-EBI-UniProt-GOA_04.09.2018_00h00	negative regulation of viral life cycle	[4, 5, 6, 7]	[Group2]	5	6.25	0.000389358	0.00350422	{Group2=0.0010325328500953336}	{Group2=0.003097598550286001}	[PRKN, TRIM21, TRIM28, VAPA, ZC3HAV1]	[APCS, APOBEC3A, APOBEC3B, APOBEC3C, APOBEC3D, APOBEC3F, APOBEC3G, APOBEC3H, BANF1, BANF1P1, BST2, C19orf66, CCL5, CCNK, CDKN3, CHMP3, CLRN1-AS1, DLEU2, EIF2AK2, FAM111A, FCN1, FCN3, GSN, HMGA2, IFI16, IFIT1, IFIT5, IFITM1, IFITM2, IFITM3, IFNA2, IFNB1, INPP5K, IRF6, ISG15, ISG20, LTF, MAVS, MID2, MX1, OAS1, OAS3, OASL, PARP10, PITX2, PITX3, PKLR, PLEKHM2, PLSCR1, PML, PPIP5K1, PRKN, PROX1, PTX3,…	TRUE
GO:0000077	GO_BiologicalProcess-EBI-UniProt-GOA_04.09.2018_00h00	DNA damage checkpoint	[4, 5, 6, 7, 8]	[Group0]	5	4.80769	0.00128807	0.00644035	{Group0=0.0016532393014050146}	{Group0=0.003306478602810029}	[HUS1, NME1, PRKDC, PRPF19, RAD1]	[ABRAXAS1, ANTXR1, ARTN, ATF2, ATF4, ATM, ATR, BABAM1, BABAM2, BLM, BRCA1, BRCC3, BRINP1, BRSK1, BRSK2, CASP2, CCAR2, CCND1, CDC14B, CDC5L, CDH1, CDK5RAP3, CDKN1A, CDS1, CHEK1, CHEK2, CLOCK, CLSPN, CRADD, DDX39A, DDX39B, DEPDC1B, DONSON, DTL, E2F1, ERCC4, ETAA1, FBXO31, FEM1B, FOXN3, FZR1, GDNF, H2AFX, HINFP, HMGA2, HPSE, HUS1, INTS7, KCNK1, MAP3K20, MDM2, MMAB, MRNIP, MUC1, MYOD1, NBN, NEK11, NL…	FALSE
GO:0009165	GO_BiologicalProcess-EBI-UniProt-GOA_04.09.2018_00h00	nucleotide biosynthetic process	[6, 7, 8]	[Group1]	5	4.6729	0.00146226	0.00584902	{Group1=0.0022519400053699155}	{Group1=0.0022519400053699155}	[FUBP1, KARS, KYNU, PRPS1, UMPS]	[ABHD5, ACAT1, ACLY, ACOT7, ACSS1, ADA, ADCY10, ADCY5, ADCY6, ADCY7, ADCY9, ADSL, ADSS, ADSSL1, AK9, ALDOA, ALDOB, AMPD2, ATP5F1A, ATP5F1B, ATP5MC1, ATP5MC2, ATP5PF, ATP5PO, CACNA1C, CBFA2T3, CDS1, CES1, CHCHD10, CHEK2, COASY, CTF2P, CTPS1, ECB2, ENO1, FBP1, FOLR1, FOLR2, FUBP1, GARS, GART, GCY, GUCY1A1, GUCY1B1, HAAO, HPRT1, IGBP1, IGF1, IGFBP1, INS, INSR, KARS, KLK8, KYNU, MAT1A, MIOS, MLXIPL, …	FALSE
GO:0048525	GO_BiologicalProcess-EBI-UniProt-GOA_04.09.2018_00h00	negative regulation of viral process	[3, 4, 5, 6]	[Group2]	5	5.05051	0.00103253	0.0061952	{Group2=0.0010325328500953336}	{Group2=0.003097598550286001}	[PRKN, TRIM21, TRIM28, VAPA, ZC3HAV1]	[APCS, APOBEC3A, APOBEC3B, APOBEC3C, APOBEC3D, APOBEC3F, APOBEC3G, APOBEC3H, BANF1, BANF1P1, BST2, C19orf66, CCL3, CCL4, CCL4L1, CCL5, CCNK, CDKN3, CERS1, CHMP3, CLRN1-AS1, DLEU2, EIF2AK2, FAM111A, FCN1, FCN3, GSN, HDAC1, HMGA2, IFI16, IFIT1, IFIT5, IFITM1, IFITM2, IFITM3, IFNA2, IFNB1, INPP5K, IRF6, ISG15, ISG20, JUN, LTF, MAVS, MBL2, MBL3P, MID2, MX1, OAS1, OAS3, OASL, PARP10, PITX2, PITX3, PKL…	FALSE
GO:0051017	GO_BiologicalProcess-EBI-UniProt-GOA_04.09.2018_00h00	actin filament bundle assembly	[4, 6, 8]	[Group3]	5	4.5045	0.0017208	0.0034416	{Group3=7.963783508004771E-4}	{Group3=0.0031855134032019086}	[PFN2, PRKN, RAC1, RHOA, STMN1]	[ABL1, ADD1, ADD2, AIF1, ALMS1, APOA1, ARAP1, ARHGAP6, ARHGEF10, ARHGEF10L, ARHGEF5, ARRB1, ASAP3, CARMIL1, CDC42, CENPJ, CLASP1, CLASP2, CLEC11A, CORO1B, CTGF, CUL3, CX3CL1, DLC1, DLEC1, DYNLL1, EVL, EZR, FAN1, FHOD1, FSCN1, GPR65, HAVCR1, HPP1, HSP90B1, INPP5K, IRF6, ITGB5, KCTD13, LCP1, LIAS, LIMA1, LIMCH1, LIMK1, MAST1, MET, MTTP, MYOC, NAE1, NAP1L1, NCOA1, NELL1, NF2, NRP1, NSFL1C, NTT, OPTN…	FALSE
GO:0061572	GO_BiologicalProcess-EBI-UniProt-GOA_04.09.2018_00h00	actin filament bundle organization	[5, 7]	[Group3]	5	4.5045	0.0017208	0.0034416	{Group3=7.963783508004771E-4}	{Group3=0.0031855134032019086}	[PFN2, PRKN, RAC1, RHOA, STMN1]	[ABL1, ADD1, ADD2, AIF1, ALMS1, APOA1, ARAP1, ARHGAP6, ARHGEF10, ARHGEF10L, ARHGEF5, ARRB1, ASAP3, CARMIL1, CDC42, CENPJ, CLASP1, CLASP2, CLEC11A, CORO1B, CTGF, CUL3, CX3CL1, DLC1, DLEC1, DYNLL1, EVL, EZR, FAN1, FHOD1, FSCN1, GPR65, HAVCR1, HPP1, HSP90B1, INPP5K, IRF6, ITGB5, KCTD13, LCP1, LIAS, LIMA1, LIMCH1, LIMK1, MAST1, MET, MTTP, MYOC, NAE1, NAP1L1, NCOA1, NELL1, NF2, NRP1, NSFL1C, NTT, OPTN…	FALSE
GO:0110053	GO_BiologicalProcess-EBI-UniProt-GOA_04.09.2018_00h00	regulation of actin filament organization	[5, 6, 7, 8]	[Group3]	7	4	0.000417421	0.00333937	{Group3=7.963783508004771E-4}	{Group3=0.0031855134032019086}	[ACTR3, PFN2, PRKN, RAC1, RHOA, STMN1, VASP]	[ABI2, ABL1, ACOT8, ACTN2, ACTR2, ACTR3, ADD1, ADD2, AICDA, ALMS1, ANGPTL2, APOA1, APOBEC3A, ARAP1, ARF6, ARFGEF1, ARHGAP18, ARHGAP6, ARHGEF10, ARHGEF10L, ARHGEF5, ARHGEF7, ARPC1B, ARPC2, ARPC3, ARPC4, ARPC5, ARPIN, ASAP3, AZI2, BAIAP2L1, BRK1, C9orf72, CARMIL1, CARMIL2, CCL11, CCL21, CCL24, CCL26, CDC42, CDC42EP2, CDC42EP5, CENPJ, CEP250, CFL2, CLASP1, CLASP2, CLEC11A, CORO1A, CORO1B, CSF3, CTGF…	FALSE

## Sheet: PAAD-BAD-PROG-NETW
GOID	Ontology Source	GOTerm	GOLevels	GOGroups	Nr. Genes	% Associated Genes	Term PValue	Term PValue Corrected with Bonferroni step down	Group PValue	Group PValue Corrected with Bonferroni step down	Associated Genes Found	All Associated Genes	OverViewTerm
GO:0007029	GO_BiologicalProcess-EBI-UniProt-GOA_04.09.2018_00h00	endoplasmic reticulum organization	[4]	[Group0]	3	7.5	0.00108445	0.0065067	{Group0=0.001084450751717663}	{Group0=0.005422253758588315}	[RTN3, RTN4, SUGT1]	[ARL6IP1, ARSA, ASNA1, ATL1, ATL2, ATL3, BAG6, BCL11B, BNIP1, ECD, GBP3, GET4, LNPK, MAPK15, NCBP2, NECAB3, NUSAP1, RAB10, RAB18, RAB3GAP1, RAB3GAP2, REEP1, REEP2, RTN3, RTN4, SEC16A, SEC16B, SEC61A1, SGTA, STX18, SUGT1, TMCC1, TMEM170A, TMEM33, TOR1AIP2, TOR1B, TRAM2, UBL4A, VAPB, ZFYVE27]	TRUE
GO:0032210	GO_BiologicalProcess-EBI-UniProt-GOA_04.09.2018_00h00	regulation of telomere maintenance via telomerase	[5, 6, 7, 8, 9, 10]	[Group1]	3	4.47761	0.00477429	0.00954858	{Group1=0.004774288582179855}	{Group1=0.00954857716435971}	[CCT2, CCT8, HNRNPC]	[ACD, ALPP, ASRGL1, ATHS, ATM, ATRNL1, AURKB, CCL27, CCT2, CCT3, CCT4, CCT5, CCT6A, CCT7, CCT8, CDK7, CRYBG1, CTC1, DCP2, EXOSC10, FBXO4, FLT3, GNL3L, HMBOX1, HNRNPA1, HNRNPC, HNRNPU, IL5, MAP2K7, MAP3K4, MAPK1, MAPK15, MAPK3, MAPKAPK5, NAT10, NBL1, NCOA1, NEK2, NEK7, PAK1IP1, PARN, PARP4, PCYT1A, PCYT1B, PDLIM3, PIF1, PINX1, PKIB, PNKP, POT1, PRKCQ, SLC45A2, SLPI, SRC, STN1, STON1, TBPL1, TCP1, …	TRUE
GO:0043487	GO_BiologicalProcess-EBI-UniProt-GOA_04.09.2018_00h00	regulation of RNA stability	[3, 5, 6, 7, 8]	[Group4]	3	4.6875	0.00419698	0.012591	{Group4=0.004196984719207148}	{Group4=0.012590954157621443}	[APEX1, HNRNPC, YBX1]	[ANGEL2, APEX1, AXIN2, BRF1, BRF2, CCDC88A, CD8A, CIRBP, CPEB3, DHX36, DHX9, DKC1, E2F1, ELAVL1, ETF1, FASTKD1, FASTKD3, GDNF, GIGYF2, HAP1, HNRNPC, HNRNPU, IGF2BP1, KHSRP, LARP1, MAL, MAPKAPK2, MRTFA, MYD88, NAF1, NBL1, NPM1, PARN, PCBP4, PCID2, PDE12, PUM1, PUM2, RBM24, SEPT1, SH3BP4, SYNCRIP, TARDBP, TBRG4, TEAD1, TENT2, TENT5C, TFAP2C, TFPI2, THRAP3, TIRAP, TNIP1, TRIM71, UPF1, VIM, YBX1, YTH…	TRUE
GO:0120034	GO_BiologicalProcess-EBI-UniProt-GOA_04.09.2018_00h00	positive regulation of plasma membrane bounded cell projection assembly	[3, 4, 5, 6, 7, 8]	[Group2]	3	4.28571	0.00539742	0.00539742	{Group2=0.005397423386634686}	{Group2=0.005397423386634686}	[APEX1, ARPC2, RALA]	[ACKR1, ACOT8, ANLN, APC, APEX1, ARAP1, ARPC2, AZI2, BRK1, CARMIL2, CCDC88A, CCL21, CDC42, CDC42EP1, CDC42EP2, CDC42EP4, CDC42EP5, CEP135, CEP250, CLRN1, CNTRL, CROCC, CXCL8, DRC3, ENTR1, EPS8L1, EPS8L2, FAN1, FN1, FNBP1L, FSCN1, FUZ, HRAS, HTT, INTS1, KCTD17, MARK4, MED7, MIEN1, NAA25, NAP1L1, NAPSA, NCKAP1, NELL1, NRP1, OPTN, P2RX7, PALM, PFN1, PRG4, PROC, RAC1, RAC2, RALA, RASSF7, RHOQ, RIPOR2…	TRUE
GO:2000379	GO_BiologicalProcess-EBI-UniProt-GOA_04.09.2018_00h00	positive regulation of reactive oxygen species metabolic process	[4, 5, 6]	[Group3]	3	5.08475	0.00333375	0.013335	{Group3=0.003333751125441367}	{Group3=0.013335004501765469}	[AKR1C1, HNRNPK, SUMO1]	[ADGRB1, AGXT2, AKR1C1, AKR1C3, AKT1, ASS1, CD177, CDKN1A, CLU, CRISP2, CRP, CSRP1, CYBA, ERGIC2, F2, F2RL1, GADD45A, GRB2, HNRNPK, IFNG, IL1B, INSR, ITGAM, ITGB2, KLF2, KLF4, LTBR, MAPK14, MAPT, NR1I2, PARK7, PDGFB, PID1, PITX1, PKD2, PPIAP10, PRDX2, PRKCD, PRKD2, PRSS55, PTK2B, RAB27A, RNF41, ROMO1, SLC12A9, SLC52A1, SMAD3, SNCA, SOD1, SUMO1, TGFB1, TGFBR2, THBS1, TNF, TP53, TP53BP1, XDH, ZC3H1…	TRUE
GO:0043488	GO_BiologicalProcess-EBI-UniProt-GOA_04.09.2018_00h00	regulation of mRNA stability	[4, 6, 7, 8, 9, 10]	[Group4]	3	5.17241	0.00317556	0.0158778	{Group4=0.004196984719207148}	{Group4=0.012590954157621443}	[APEX1, HNRNPC, YBX1]	[ANGEL2, APEX1, AXIN2, BRF1, BRF2, CCDC88A, CD8A, CIRBP, CPEB3, DHX36, DHX9, E2F1, ELAVL1, ETF1, FASTKD1, FASTKD3, GDNF, GIGYF2, HAP1, HNRNPC, HNRNPU, IGF2BP1, KHSRP, LARP1, MAL, MAPKAPK2, MRTFA, MYD88, NPM1, PCBP4, PCID2, PDE12, PUM1, PUM2, RBM24, SEPT1, SH3BP4, SYNCRIP, TARDBP, TBRG4, TEAD1, TENT5C, TFAP2C, TFPI2, THRAP3, TIRAP, TRIM71, UPF1, VIM, YBX1, YTHDF2, YTHDF2P1, YTHDF3, ZBP1, ZC3H12A, …	FALSE

## Sheet: LUAD
GOID	Ontology Source	GOTerm	GOLevels	GOGroups	Nr. Genes	% Associated Genes	Term PValue	Term PValue Corrected with Bonferroni step down	Group PValue	Group PValue Corrected with Bonferroni step down	Associated Genes Found	All Associated Genes	OverViewTerm
GO:0006753	GO_BiologicalProcess-EBI-UniProt-GOA_04.09.2018_00h00	nucleoside phosphate metabolic process	[4, 5, 6]	[Group2]	11	4.21456	0.000308863	0.00185318	{Group2=3.0886316026923434E-4}	{Group2=6.177263205384687E-4}	[ACOT7, FUBP1, HPRT1, KARS, KYNU, OGDH, PDHA1, PGD, RAN, UCK2, UMPS]	[ABCD1, ABHD5, ACACB, ACAT1, ACLY, ACOT1, ACOT2, ACOT4, ACOT7, ACOT8, ACSM2A, ACSM2B, ACSS1, ADA, ADCY10, ADCY5, ADCY6, ADCY7, ADCY9, ADSL, ADSS, ADSSL1, AFG1L, AK1, AK3, AK4, AK5, AK6, AK7, AK8, AK9, ALDOA, ALDOB, AMPD2, ATP1A2, ATP1B1, ATP5F1A, ATP5F1B, ATP5IF1, ATP5MC1, ATP5MC2, ATP5PF, ATP5PO, AUNIP, BAAT, BCL2A1, BEND3, CACNA1C, CAT, CBFA2T3, CCNB1, CDA, CDK1, CDKN1A, CDS1, CELSR1, CES1, CHC…	TRUE
GO:0031349	GO_BiologicalProcess-EBI-UniProt-GOA_04.09.2018_00h00	positive regulation of defense response	[3, 4, 5, 6]	[Group1]	10	4.5045	0.000345829	0.00172915	{Group1=3.458292964434441E-4}	{Group1=3.458292964434441E-4}	[APP, CACYBP, HSPD1, KARS, NAP1L1, PRKDC, UBE2K, WDR1, XRCC5, XRCC6]	[ABCC11, ABCC8, ABI2, ACTRT1, ADRB2, AGER, AIM2, ANKRD17, AP1G1, APP, ARG1, ARHGEF28, ARL6IP1, ATP6V0A4, BFAR, BIRC3, BPIFB1, C1QBP, CA5A, CACTIN, CACYBP, CADM1, CAV1, CAV2, CCL1, CCM2, CD226, CD300A, CD300LF, CD36, CD6, CD8A, CEL, CGAS, CISD2, CLP1, COLEC12, CRTAM, CX3CL1, CYBA, DAB2IP, DDX58, DDX60, DEFB114, DHX58, EHHADH, ERBIN, ETS1, F12, F2RL1, FADD, FCN1, FCRL3, FERMT2, FFAR2, FLI1, FLOT1, …	TRUE
GO:0033365	GO_BiologicalProcess-EBI-UniProt-GOA_04.09.2018_00h00	protein localization to organelle	[5]	[Group4]	23	4.40613	5.09026e-08	1.01805e-06	{Group4=1.9075684383531198E-7}	{Group4=1.1445410630118718E-6}	[APEX1, CCT2, CCT3, CCT4, CCT8, DNAJA1, HIF1A, KPNA2, MAPRE1, MDM2, MTCH2, NAP1L1, RAB10, RAB35, RAN, RCC2, RDX, SAMM50, SUGT1, TCP1, TOMM40, TRIM28, YBX1]	[ACD, ACTR1A, AGFG1, AGK, AIP, AKR1B10, AKR1C1, AKR1C3, AKT1, ANGPTL1, ANK2, ANKRD13C, ANTXR1, AP4M1, APC, APEX1, APOBEC2, APOD, ARF6, ARFRP1, ARL1, ARL2, ARL2BP, ARL4D, ARL5A, ARL5B, ARL6, ARSA, ASNA1, ATN1, ATP5IF1, ATP6V1D, ATR, AURKAIP1, AURKB, AZIN1, BAG3, BAG4, BAG6, BARD1, BBC3, BBS1, BBS4, BBS9, BCL3, BCL5, BCL6, BHD, BICD1, BICD2, BLM, BMP4, BMP7, BOD1, BRCA2, BSND, BUB1B, C12orf66, C2CD…	TRUE
GO:0034655	GO_BiologicalProcess-EBI-UniProt-GOA_04.09.2018_00h00	nucleobase-containing compound catabolic process	[4, 5]	[Group3]	11	4.15094	0.000351775	0.0014071	{Group3=2.565492368012986E-4}	{Group3=7.696477104038957E-4}	[ACOT7, APEX1, CDKN2A, EIF3E, EIF4A3, FUBP1, HPRT1, NPM1, PABPC1, SYNCRIP, YBX1]	[ABCA2, ABCD1, ACAT1, ACOD1, ACOT7, ACTR1B, ADA, ADA2, AGO1, AGO3, AGO4, ALDOA, ALDOB, ANGEL2, APEX1, APOBEC3B, APOBEC3C, APOBEC3G, ATM, AXIN2, BAX, BRF1, BRF2, BTG2, BVES, CAD, CBFA2T3, CBX8, CCDC88A, CCR4, CD8A, CDA, CDADC1, CDK2, CDKN2A, CES1, CHAF1A, CHAF1B, CIRBP, CMM, CNOT1, CNOT6, CNOT7, CNOT8, CPEB3, CSDE1, CTF2P, CTIF, DCP2, DCTPP1, DDX5, DERA, DFFA, DFFB, DHX34, DHX36, DHX9, DIS3, DIS3L…	TRUE
GO:0097435	GO_BiologicalProcess-EBI-UniProt-GOA_04.09.2018_00h00	supramolecular fiber organization	[3]	[Group5]	17	4.45026	3.08167e-06	5.85518e-05	{Group5=2.214950240232733E-7}	{Group5=1.1074751201163666E-6}	[ACTN1, APP, ARPC1B, CDKN2A, COL1A2, DNAJA1, MAPRE1, MDM2, NAP1L1, PFN2, PRKN, RAC1, RDX, STMN1, TUBB3, VASP, WDR1]	[ABHD14B, ABI2, ABL1, ACOT8, ACP2, ACTA1, ACTN1, ACTN2, ACTR2, ACTR3, ADD1, ADD2, AEBP1, AGFG1, AICDA, AIF1, AIMP1, AKAP9, ALMS1, ANGPTL2, ANKRD53, APC, APOA1, APOBEC3A, APOE, APP, ARAP1, ARF6, ARFGEF1, ARHGAP12, ARHGAP18, ARHGAP25, ARHGAP6, ARHGEF10, ARHGEF10L, ARHGEF2, ARHGEF5, ARHGEF7, ARL2, ARPC1B, ARPC2, ARPC3, ARPC4, ARPC5, ARPIN, ARRB1, ASAP3, ATP6V0A4, AZI2, B4GALT7, BAIAP2L1, BCAR1, BMP1…	TRUE
GO:1903362	GO_BiologicalProcess-EBI-UniProt-GOA_04.09.2018_00h00	regulation of cellular protein catabolic process	[5, 6, 7]	[Group0]	10	5.34759	8.51618e-05	0.00119227	{Group0=8.516183602070074E-5}	{Group0=3.4064734408280296E-4}	[CDKN2A, MDM2, PRKN, PSMD14, PSME3, RDX, SUGT1, SUMO2, UCHL5, WDR1]	[ABI2, ACTRT1, ALAD, AMER1, ANXA2, APOE, ARAF, ARL6IP1, ATP13A2, ATP5IF1, ATRAID, ATXN3, BAG5, BAG6, BBS7, BCAP31, BIRC3, BRINP1, C1D, CARD16, CBFA2T3, CCAR2, CCDC22, CD81, CDH4, CDK2, CDK5RAP3, CDKN2A, CLU, CMM, CNKSR1, COMMD1, COP1, CSNK1A1, CSNK2A1, CSNK2A2, DAB2, DAB2IP, DACT1, DDRGK1, DERL2, DERL3, DET1, DNAAF4, DVL1, DVL1P1, ECD, ECSCR, EDEM1, EDEM2, EFNA1, EPHA4, ERLEC1, EZR, FAF1, FAM122A…	TRUE
GO:0007015	GO_BiologicalProcess-EBI-UniProt-GOA_04.09.2018_00h00	actin filament organization	[4, 6]	[Group5]	10	4.31034	0.000490098	0.000490098	{Group5=2.214950240232733E-7}	{Group5=1.1074751201163666E-6}	[ACTN1, ARPC1B, NAP1L1, PFN2, PRKN, RAC1, RDX, STMN1, VASP, WDR1]	[ABI2, ABL1, ACOT8, ACTA1, ACTN1, ACTN2, ACTR2, ACTR3, ADD1, ADD2, AICDA, AIF1, ALMS1, ANGPTL2, APOA1, APOBEC3A, ARAP1, ARF6, ARFGEF1, ARHGAP12, ARHGAP18, ARHGAP25, ARHGAP6, ARHGEF10, ARHGEF10L, ARHGEF2, ARHGEF5, ARHGEF7, ARPC1B, ARPC2, ARPC3, ARPC4, ARPC5, ARPIN, ARRB1, ASAP3, AZI2, BAIAP2L1, BCAR1, BRK1, C9orf72, CARMIL1, CARMIL2, CATIP, CCL11, CCL21, CCL24, CCL26, CD2AP, CDC42, CDC42EP2, CDC42…	FALSE
GO:0009117	GO_BiologicalProcess-EBI-UniProt-GOA_04.09.2018_00h00	nucleotide metabolic process	[5, 6, 7]	[Group2]	11	4.26357	0.000279659	0.00223727	{Group2=3.0886316026923434E-4}	{Group2=6.177263205384687E-4}	[ACOT7, FUBP1, HPRT1, KARS, KYNU, OGDH, PDHA1, PGD, RAN, UCK2, UMPS]	[ABCD1, ABHD5, ACACB, ACAT1, ACLY, ACOT1, ACOT2, ACOT4, ACOT7, ACOT8, ACSM2A, ACSM2B, ACSS1, ADA, ADCY10, ADCY5, ADCY6, ADCY7, ADCY9, ADSL, ADSS, ADSSL1, AFG1L, AK1, AK3, AK4, AK5, AK6, AK7, AK8, AK9, ALDOA, ALDOB, AMPD2, ATP1A2, ATP1B1, ATP5F1A, ATP5F1B, ATP5IF1, ATP5MC1, ATP5MC2, ATP5PF, ATP5PO, AUNIP, BAAT, BCL2A1, BEND3, CACNA1C, CAT, CBFA2T3, CCNB1, CDA, CDK1, CDKN1A, CDS1, CELSR1, CES1, CHC…	FALSE
GO:0019439	GO_BiologicalProcess-EBI-UniProt-GOA_04.09.2018_00h00	aromatic compound catabolic process	[4]	[Group3]	12	4.16667	0.000181333	0.00199466	{Group3=2.565492368012986E-4}	{Group3=7.696477104038957E-4}	[ACOT7, APEX1, CDKN2A, EIF3E, EIF4A3, FUBP1, HPRT1, KYNU, NPM1, PABPC1, SYNCRIP, YBX1]	[ABCA2, ABCD1, ACAT1, ACOD1, ACOT7, ACTR1B, ADA, ADA2, AGO1, AGO3, AGO4, ALDOA, ALDOB, ANGEL2, APEX1, APOBEC3B, APOBEC3C, APOBEC3G, ATAT1, ATM, AXIN2, BAX, BLVRB, BRF1, BRF2, BTG2, BVES, CAD, CBFA2T3, CBX8, CCDC88A, CCR4, CD8A, CDA, CDADC1, CDK2, CDKN2A, CES1, CHAF1A, CHAF1B, CIRBP, CMM, CNOT1, CNOT6, CNOT7, CNOT8, COMT, CPEB3, CSDE1, CTF2P, CTIF, CYP2A6, DBH, DCP2, DCTPP1, DDX5, DERA, DFFA, DFFB…	FALSE
GO:0031647	GO_BiologicalProcess-EBI-UniProt-GOA_04.09.2018_00h00	regulation of protein stability	[3]	[Group4]	11	4.2471	0.000289122	0.00202386	{Group4=1.9075684383531198E-7}	{Group4=1.1445410630118718E-6}	[CCT2, CCT3, CCT4, CCT8, CDKN2A, HSPD1, MDM2, PFN2, PRKN, SUGT1, TCP1]	[A1CF, AAK1, ABCB6, ACF, AFM, APOA1, APOA2, APTX, ASIP, ASPA, ASPM, ATG5, ATP1B1, ATP1B2, ATP1B3, AURKA, BAG2, BAG5, BAG6, BRINP1, BTRC, C3, C4BPA, CAPN3, CARD14, CARF, CASK, CCAR2, CCNH, CCT2, CCT3, CCT4, CCT5, CCT6A, CCT7, CCT8, CD81, CDC73, CDK2, CDK7, CDKN2A, CDKN2AIP, CDS1, CHEK2, CLU, CMM, CMTM6, COG3, COG7, COPS3, CREBBP, CRTAP, CRYAA, CRYAA2, CRYAB, CSN3, CTSA, CTSB, CTSH, CUL3, CUX1, CYT…	FALSE
GO:0032956	GO_BiologicalProcess-EBI-UniProt-GOA_04.09.2018_00h00	regulation of actin cytoskeleton organization	[4, 5, 6, 7]	[Group5]	10	4.46429	0.00037141	0.00111423	{Group5=2.214950240232733E-7}	{Group5=1.1074751201163666E-6}	[APEX1, ARPC1B, NAP1L1, PFN2, PRKN, RAC1, RDX, STMN1, VASP, WDR1]	[ABI2, ABL1, ACOT8, ACTN2, ACTR2, ACTR3, ADD1, ADD2, AICDA, ALMS1, ANGPTL2, APEX1, APOA1, APOBEC3A, ARAP1, ARF6, ARFGEF1, ARHGAP18, ARHGAP6, ARHGDIA, ARHGDIB, ARHGEF10, ARHGEF10L, ARHGEF19, ARHGEF5, ARHGEF7, ARPC1B, ARPC2, ARPC3, ARPC4, ARPC5, ARPIN, ASAP3, AZI2, BAIAP2, BAIAP2L1, BMP10, BMX, BRK1, BST1, C9orf72, CARMIL1, CARMIL2, CAV3, CCDC88A, CCL11, CCL21, CCL24, CCL26, CDC42, CDC42EP2, CDC42E…	FALSE
GO:0032970	GO_BiologicalProcess-EBI-UniProt-GOA_04.09.2018_00h00	regulation of actin filament-based process	[3, 4]	[Group5]	11	4.41767	0.000205646	0.00185081	{Group5=2.214950240232733E-7}	{Group5=1.1074751201163666E-6}	[APEX1, ARPC1B, DSC3, NAP1L1, PFN2, PRKN, RAC1, RDX, STMN1, VASP, WDR1]	[ABI2, ABL1, ACOT8, ACTN2, ACTR2, ACTR3, ADD1, ADD2, AICDA, AKAP9, ALMS1, ANGPTL2, ANK2, APC, APEX1, APOA1, APOBEC3A, ARAP1, ARF6, ARFGEF1, ARHGAP18, ARHGAP6, ARHGDIA, ARHGDIB, ARHGEF10, ARHGEF10L, ARHGEF19, ARHGEF5, ARHGEF7, ARPC1B, ARPC2, ARPC3, ARPC4, ARPC5, ARPIN, ASAP3, AZI2, BAIAP2, BAIAP2L1, BMP10, BMX, BRK1, BST1, C9orf72, CACNA1C, CARMIL1, CARMIL2, CAV3, CCDC88A, CCL11, CCL21, CCL24, CCL…	FALSE
GO:0044270	GO_BiologicalProcess-EBI-UniProt-GOA_04.09.2018_00h00	cellular nitrogen compound catabolic process	[4]	[Group3]	12	4.18119	0.000175547	0.00210657	{Group3=2.565492368012986E-4}	{Group3=7.696477104038957E-4}	[ACOT7, APEX1, CDKN2A, EIF3E, EIF4A3, FUBP1, HPRT1, KYNU, NPM1, PABPC1, SYNCRIP, YBX1]	[ABCA2, ABCD1, ACAT1, ACOD1, ACOT7, ACTR1B, ADA, ADA2, AGO1, AGO3, AGO4, ALDH6A1, ALDOA, ALDOB, ANGEL2, APEX1, APOBEC3B, APOBEC3C, APOBEC3G, ATM, AXIN2, BAX, BLVRB, BRF1, BRF2, BTG2, BVES, CAD, CBFA2T3, CBX8, CCDC88A, CCR4, CD8A, CDA, CDADC1, CDK2, CDKN2A, CES1, CHAF1A, CHAF1B, CIRBP, CMM, CNOT1, CNOT6, CNOT7, CNOT8, CPEB3, CSDE1, CTF2P, CTIF, CYP2D6, CYP2D7, CYP3A4, CYP3A5, DCP2, DCTPP1, DDX5, D…	FALSE
GO:0046700	GO_BiologicalProcess-EBI-UniProt-GOA_04.09.2018_00h00	heterocycle catabolic process	[4]	[Group3]	12	4.22535	0.000159129	0.00206868	{Group3=2.565492368012986E-4}	{Group3=7.696477104038957E-4}	[ACOT7, APEX1, CDKN2A, EIF3E, EIF4A3, FUBP1, HPRT1, KYNU, NPM1, PABPC1, SYNCRIP, YBX1]	[ABCA2, ABCD1, ACAT1, ACOD1, ACOT7, ACTR1B, ADA, ADA2, AGO1, AGO3, AGO4, ALDH6A1, ALDOA, ALDOB, ANGEL2, AOC1, APEX1, APOBEC3B, APOBEC3C, APOBEC3G, ATM, AXIN2, BAX, BLVRB, BRF1, BRF2, BTG2, BVES, CAD, CBFA2T3, CBX8, CCDC88A, CCR4, CD8A, CDA, CDADC1, CDK2, CDKN2A, CES1, CHAF1A, CHAF1B, CIRBP, CMM, CNOT1, CNOT6, CNOT7, CNOT8, CPEB3, CSDE1, CTF2P, CTIF, CYP2A6, DAO, DCP2, DCTPP1, DDX5, DERA, DFFA, DF…	FALSE
GO:0051258	GO_BiologicalProcess-EBI-UniProt-GOA_04.09.2018_00h00	protein polymerization	[6]	[Group5]	10	5.81395	4.20232e-05	0.000630347	{Group5=2.214950240232733E-7}	{Group5=1.1074751201163666E-6}	[ARPC1B, MAPRE1, NAP1L1, PFN2, PRKN, RAC1, STMN1, TUBB3, UBE2K, VASP]	[ABI2, ABL1, ACOT8, ACP2, ACTR2, ACTR3, ADD1, ADD2, AICDA, AIF1, AIMP1, AKAP9, ANGPTL2, ANKRD53, APOBEC3A, ARF6, ARFGEF1, ARHGAP18, ARHGEF7, ARL2, ARPC1B, ARPC2, ARPC3, ARPC4, ARPC5, ARPIN, AZI2, BAIAP2L1, BRK1, CAMSAP1, CAMSAP2, CAMSAP3, CARMIL2, CASQ1, CASQ2, CATIP, CCL11, CCL21, CCL24, CCL26, CDC42EP2, CDC42EP5, CDK5RAP2, CENPJ, CEP192, CEP250, CHMP2A, CHMP3, CHMP4A, CHMP4B, CLASP1, CLASP2, CL…	FALSE
GO:0051493	GO_BiologicalProcess-EBI-UniProt-GOA_04.09.2018_00h00	regulation of cytoskeleton organization	[5, 6]	[Group5]	15	4.02145	4.06667e-05	0.000650667	{Group5=2.214950240232733E-7}	{Group5=1.1074751201163666E-6}	[APEX1, ARPC1B, CACYBP, KIF11, MAPRE1, NAP1L1, NPM1, PFN2, PRKN, RAC1, RDX, STMN1, TUBB3, VASP, WDR1]	[ABHD14B, ABI2, ABL1, ACOT8, ACP2, ACTN2, ACTR2, ACTR3, ACTRT1, ADD1, ADD2, AICDA, AIMP1, AKAP9, ALMS1, ANGPTL2, ANKRD53, APC, APEX1, APOA1, APOBEC3A, ARAP1, ARF6, ARFGEF1, ARHGAP18, ARHGAP6, ARHGDIA, ARHGDIB, ARHGEF10, ARHGEF10L, ARHGEF19, ARHGEF2, ARHGEF5, ARHGEF7, ARL2, ARL6IP1, ARPC1B, ARPC2, ARPC3, ARPC4, ARPC5, ARPIN, ASAP3, ATF5, AZI2, AZIN1, BAIAP2, BAIAP2L1, BCL2L11, BICD1, BICD2, BIRC3,…	FALSE
GO:0060249	GO_BiologicalProcess-EBI-UniProt-GOA_04.09.2018_00h00	anatomical structure homeostasis	[4]	[Group4]	10	4.42478	0.000398552	0.000797105	{Group4=1.9075684383531198E-7}	{Group4=1.1445410630118718E-6}	[APEX1, CCT2, CCT3, CCT4, CCT8, GAR1, NAP1L1, PRKDC, TCP1, XRCC5]	[ACD, ACOT8, ADGRV1, ALDOA, ALPP, APEX1, ARMS2, ARTN, ASRGL1, ATHS, ATM, ATRNL1, AURKB, AZI2, BBS1, BBS10, BLM, CALCA, CARTPT, CASR, CCDC88A, CCL27, CCT2, CCT3, CCT4, CCT5, CCT6A, CCT7, CCT8, CD34, CD74, CDH15, CDH23, CDH3, CDHR1, CDK7, CHMP2B, CHMP4A, CHMP4B, CHRNA1, CLRN1, CNGB1, CRYBG1, CTC1, CTSB, CTSH, CXADR, CXADRP1, CXCL8, CYR61, DCLRE1B, DCP2, DCTN1, DHX36, DKC1, DRAM2, ENPP2, ERCC1, ERCC…	FALSE
GO:0072594	GO_BiologicalProcess-EBI-UniProt-GOA_04.09.2018_00h00	establishment of protein localization to organelle	[4, 5, 6]	[Group4]	12	5.26316	1.89664e-05	0.000341395	{Group4=1.9075684383531198E-7}	{Group4=1.1445410630118718E-6}	[CCT2, CCT3, CCT4, CCT8, DNAJA1, KPNA2, RAB10, RAN, SAMM50, TCP1, TOMM40, TRIM28]	[ACD, AGFG1, AGK, AIP, AKR1C1, AKR1C3, AKT1, AP4M1, APC, APOD, ATN1, ATP5IF1, AURKAIP1, BAG3, BAG4, BBC3, BCL3, BCL5, BCL6, BMP4, BRCA2, CCT2, CCT3, CCT4, CCT5, CCT6A, CCT7, CCT8, CDH1, CDKN3, CHCHD4, CHMP4A, CHMP4B, CHORDC1, CHP1, CHP2, CISD2, COX18, DCAF1, DKC1, DMAP1, DNAJA1, DNAJB6, EEF1A2, ERGIC3, FANCD2, FBXO44, FBXO7, FBXW7, FIS1, FLNA, FZR1, GAS6, GCC2, GDAP1, GNPTAB, GSK3A, H2AFY, H2AFY2…	FALSE
GO:1902903	GO_BiologicalProcess-EBI-UniProt-GOA_04.09.2018_00h00	regulation of supramolecular fiber organization	[4, 5]	[Group5]	12	5.17241	2.25563e-05	0.000383458	{Group5=2.214950240232733E-7}	{Group5=1.1074751201163666E-6}	[APP, ARPC1B, MAPRE1, NAP1L1, PFN2, PRKN, RAC1, RDX, STMN1, TUBB3, VASP, WDR1]	[ABHD14B, ABI2, ABL1, ACOT8, ACTN2, ACTR2, ACTR3, ADD1, ADD2, AEBP1, AICDA, AIMP1, AKAP9, ALMS1, ANGPTL2, ANKRD53, APC, APOA1, APOBEC3A, APOE, APP, ARAP1, ARF6, ARFGEF1, ARHGAP18, ARHGAP6, ARHGEF10, ARHGEF10L, ARHGEF2, ARHGEF5, ARHGEF7, ARL2, ARPC1B, ARPC2, ARPC3, ARPC4, ARPC5, ARPIN, ASAP3, ATP6V0A4, AZI2, BAIAP2L1, BMP10, BRK1, C9orf72, CAMSAP1, CAMSAP2, CAMSAP3, CARMIL1, CARMIL2, CAV3, CCL11, …	FALSE
GO:1903829	GO_BiologicalProcess-EBI-UniProt-GOA_04.09.2018_00h00	positive regulation of cellular protein localization	[2, 3, 4, 5, 6]	[Group4]	10	4.83092	0.000196894	0.00196894	{Group4=1.9075684383531198E-7}	{Group4=1.1445410630118718E-6}	[APEX1, CCT2, CCT3, CCT4, CCT8, MYO1C, PRKN, RDX, TCP1, TRIM28]	[ABHD14B, ACSL3, AGR2, AKAP5, AKT1, ANP32B, APC, APEX1, ARHGEF16, AZIN1, B3GAT3, BAG3, BBC3, BCAP31, BICD1, BMX, C11orf96, C1D, C2CD5, CAMK1, CARD10, CCDC88A, CCT2, CCT3, CCT4, CCT5, CCT6A, CCT7, CCT8, CDC42EP2, CDH1, CDK1, CDK5RAP3, CDKN1A, CDKN3, CDT1, CEL, CEMIP, CENPQ, CEP131, CEP250, CEP290, CHP2, CIB1, CISD2, CNKSR1, CNPY4, CNST, CROCC, CTPP, DKC1, DLG1, DMAP1, DPP10, DTX3L, EDEM1, EDEM2, E…	FALSE
