# Supplementary material for: Architecture of The Human Ape1 Interactome Defines Novel Cancers Signatures
Source: Sci Rep. 2020 Jan 8;10:28. doi: 10.1038/s41598-019-56981-z (PMC6949240; doi:10.1038/s41598-019-56981-z)
Supplement: Supplementary file 5 — Supplementary Table S5. [file 41598_2019_56981_MOESM5_ESM.xlsx]

## Sheet: LASAGNA-Search-results_APE1_PPI
Whole results sorted by position
ENSG00000002834|LASP1
Name	Sequence	Position(0-based)	Strand	Score	p-value	E-value
IRF2(MA0051.1)	GATGGTGAAACCCACCC	23	-	7.76	0.000225	0.56
Spz1(MA0111.1)	TGGGTTTCACC	26	+	8.46	0.000525	1.31
Spz1(MA0111.1)	GGGTTTCACC	27	+	8.46	0.000525	1.31
HLF(MA0043.1)	GGTTTCACCATC	28	+	11.09	0.000125	0.311
IRF1(MA0050.1)	GATGGTGAAACC	28	-	9.5	0.00025	0.62
REST(MA0138.2)	TTCACCATCTTGGTCAG	31	+	16.51	0.0002	0.5
TAL1::TCF3(MA0091.1)	TCACCATCTTGG	32	+	6.57	0.001	2.49
RORA_1(MA0071.1)	ATCTTGGTCA	37	+	9.17	0.000325	0.81
NR3C1(MA0113.1)	GAGACCAGACTGACCAAG	39	-	10.46	0.00015	0.37
ESR1(MA0112.1)	CTTGGTCAGTCTGGTCTC	39	+	10	0.000225	0.56
ESR2(MA0258.1)	CTTGGTCAGTCTGGTCTC	39	+	7.52	0.000675	1.68
ESR1(MA0112.2)	TGGTCAGTCTGGTCT	41	+	19.17	0.00055	1.36
ESR1(MA0112.2)	GGTCAGTCTGGTCT	42	+	20.33	0.0001	0.248
RORA_2(MA0072.1)	GATCACGAGGTCAG	63	-	7.6	0.000325	0.81
NR4A2(MA0160.1)	AGGTCAG	63	-	11.32	0.00065	1.62
NR4A2(MA0160.1)	GAGGTCA	64	-	11.84	0.000175	0.44
RORA_1(MA0071.1)	CACGAGGTCA	64	-	10.51	0.000175	0.44
Mycn(MA0104.2)	ATCACGAGGT	66	-	8.32	0.0007	1.74
MYC::MAX(MA0059.1)	GATCACGAGGT	66	-	7.5	0.00085	2.12
Mycn(MA0104.1)	CTCGTG	68	+	7.14	0.000525	1.31
ETS1(MA0098.1)	GATCCG	73	+	8.01	0.0001	0.249
REST(MA0138.2)	CCCAGCACTTTGG	93	-	15.87	0.00025	0.62
REL(MA0101.1)	GGGGATTACA	103	+	8.9	0.000575	1.43
Ddit3::Cebpa(MA0019.1)	GCCTGTAATCCC	104	-	8.82	0.000525	1.31
FOXC1(MA0032.1)	CGCCTGTA	109	-	7.62	0.001	2.49
Fos(MA0099.1)	GTGAGCCA	116	+	9.45	0.0004	1
SOX10(MA0442.1)	CACTGT	122	+	6.46	0.0007	1.75
Evi1(MA0029.1)	AGGCCAAGATAGGC	133	-	7.22	0.000625	1.55
NFYA(MA0060.1)	AATTACCAATGAGGAA	164	-	8.53	0.00035	0.87
SPIB(MA0081.1)	TGAGGAA	164	-	7.77	0.000475	1.18
REL(MA0101.1)	TGAAATTACC	173	-	8.59	0.00075	1.87
SP1(MA0079.2)	TTCAGTATAA	179	+	6.04	0.000175	0.44
Tcfcp2l1 (MA0145.1)	CAGTATAATCTAG	181	+	13.87	0.00035	0.87
Tcfcp2l1 (MA0145.1)	AGTATAATCTAG	182	+	13.67	0.0005	1.24
IRF2(MA0051.1)	GAATGGTGAAAGTATGAA	216	+	5.99	0.000825	2.05
PBX1(MA0070.1)	GGATCAATCGAT	241	+	10.17	0.000175	0.44
SOX9(MA0077.1)	GATCAATCG	242	+	9.17	0.0003	0.75
Nkx2-5(MA0063.1)	TCAATCG	244	+	8.41	0.00025	0.62
GATA3(MA0037.1)	CGATTG	245	-	7.96	0.000175	0.44
MZF1_5-13(MA0057.1)	CTCTGGTAAA	263	-	7.12	0.0009	2.24
RUNX1(MA0002.2)	CTCTCTGGTAA	264	-	8.05	0.000625	1.56
PLAG1(MA0163.1)	GTGGCTCTCTGGTA	265	-	11.29	2.5e-05	0.062
PLAG1(MA0163.1)	GTGGCTCTCTGGT	266	-	7.31	0.000525	1.31
Pou5f1(MA0142.1)	CAGTCAAATGC	308	-	14.26	0.000975	2.42
RXRA::VDR(MA0074.1)	AGATCAAGAGGTCCC	320	+	6.33	0.000775	1.93
ARID3A(MA0151.1)	ATCAAG	322	+	8.43	0	0
MZF1_1-4(MA0056.1)	CGGGGA	331	-	6.51	0	0
Tcfcp2l1 (MA0145.1)	TTTGAACCGG	334	-	14.18	0.0002	0.5
RXR::RAR_DR5(MA0159.1)	GGGGCACCCGGATTTGA	339	-	7.86	0.000475	1.18
ETS1(MA0098.1)	AATCCG	342	+	7.77	0.000925	2.31
Zfp423(MA0116.1)	GCCCCCTCGGGTTTC	351	+	11.24	0	0
Zfp423(MA0116.1)	CCCCCTCGGGTTTC	352	+	5.21	0.000625	1.55
YY1(MA0095.1)	GCCATC	383	+	8.52	0.00075	1.87
Stat3(MA0144.1)	TTCCTGGATG	385	-	7.78	0.000525	1.31
Stat3(MA0144.1)	ATCCAGGAAT	386	+	7.61	0.00055	1.37
STAT1(MA0137.2)	TCCAGGAATAA	387	+	14.91	0.000275	0.68
ESR2(MA0258.1)	CTGAGTCAGCGAGTTCTG	399	+	9.89	0.00015	0.37
Fos(MA0099.1)	CTGAGTCA	399	+	10.8	0.00025	0.62
NFE2L2(MA0150.1)	CTGAGTCAGCG	399	+	8.3	0.00065	1.62
AP1(MA0099.2)	TGACTCA	400	-	11.48	0	0
Fos(MA0099.1)	CTGACTCA	400	-	10.91	0.000225	0.56
Mafb(MA0117.1)	GCTGACTC	401	-	9.67	2.5e-05	0.062
RXRA::VDR(MA0074.1)	GAGTCAGCGAGTTCT	401	+	8.6	0.000175	0.44
EBF1(MA0154.1)	ACTCACGGGA	425	+	9.35	0.000475	1.18
Esrrb(MA0141.1)	TTCAAGGTGA	467	-	13.75	0.0004	1
RORA_1(MA0071.1)	TTCAAGGTGA	467	-	7.41	0.000775	1.93
ZEB1(MA0103.1)	CACCTT	468	+	7.52	0.000575	1.43
Esrrb(MA0141.1)	CTTTCAAGGT	469	-	14.73	0.000275	0.68
Zfp423(MA0116.1)	GCAGCCTCTGGTTGC	507	-	5.29	0.000625	1.55
TFAP2A(MA0003.1)	GCCTTTAGG	520	+	9.35	5e-05	0.125
ESR1(MA0112.1)	TTAGGTGGATCTGAGCCC	524	+	9.58	0.00025	0.62
Hltf(MA0109.1)	ACTTGGGG	547	-	10.9	0.001	2.49
Nkx3-2(MA0122.1)	CCAAGTGGC	549	+	10.8	2.5e-05	0.062
GATA3(MA0037.1)	CGATAA	557	+	7.01	0.0005	1.25
Nkx2-5(MA0063.1)	ATAAGCG	559	+	7.81	0.000825	2.06
Sox2(MA0143.1)	CCTTTGTTCTCCAA	581	-	15.64	0.00075	1.86
Sox2(MA0143.1)	CCTTTGTTCTCCA	582	-	15.59	0.00075	1.86
Sox2(MA0143.1)	CCTTTGTTCT	585	-	16.2	0.000375	0.93
Sox2(MA0143.1)	CCTTTGTTC	586	-	15.54	0.0008	1.99
Sox2(MA0143.1)	CCTTTGTT	587	-	16.1	0.000375	0.93
GATA3(MA0037.1)	CGATAC	598	-	7.54	0.00035	0.87
Gata1(MA0035.1)	CGATAC	598	-	7.53	0.000925	2.31
Gata1(MA0035.1)	CGATGC	615	+	7.99	0.0002	0.5
NFYA(MA0060.1)	TTAAACCAATGGGCAT	617	-	12.48	2.5e-05	0.062
SOX9(MA0077.1)	AACCAATGG	621	-	8.53	0.00065	1.62
SP1(MA0079.2)	CCCCGTCCAA	670	-	6.7	2.5e-05	0.062
NKX3-1(MA0124.1)	GTACTTG	689	+	10.21	7.5e-05	0.187
Spz1(MA0111.1)	AGGTTTTCATA	730	+	9.35	0.000325	0.81
Sox5(MA0087.1)	GAGCAAT	790	+	9.09	0.0001	0.249
NFE2L2(MA0150.1)	TTGACTCAGCT	813	+	9.28	0.000325	0.81
FOXA1(MA0148.1)	TTGACTCAG	813	+	11.85	0.000575	1.43
AP1(MA0099.2)	TGACTCA	814	+	11.48	0	0
Fos(MA0099.1)	CTGAGTCA	814	-	10.8	0.00025	0.62
NFE2L2(MA0150.1)	TGACTCAGCT	814	+	9.28	0.000325	0.81
NFYA(MA0060.1)	CCCTGCCTATGAGCTG	819	-	7.76	0.00045	1.12
RXR::RAR_DR5(MA0159.1)	AGCTCATAGGCAGGGCT	820	+	7.25	0.0006	1.49
SP1(MA0079.2)	CCCTGCCTAT	825	-	5.56	0.000875	2.18
PBX1(MA0070.1)	TTATCAAGCCAA	837	-	7.06	0.000975	2.43
ARID3A(MA0151.1)	ATCAAG	841	-	8.43	0	0
Gata1(MA0035.2)	CTTGATAAGCT	841	+	10.04	0.0002	0.5
REL(MA0101.1)	TGAACTTTCC	858	-	8.8	0.0007	1.74
PPARG::RXRA(MA0065.2)	GGAAAGTTCA	858	+	13.82	0.00075	1.86
PPARG::RXRA(MA0065.2)	GAAAGTTCA	859	+	13.41	0.000975	2.42
TFAP2A(MA0003.1)	GCCTTGAAC	863	-	8.13	0.0004	1
Zfx(MA0146.1)	TCAAGGCCTA	865	+	17.26	0.00055	1.37
Zfx(MA0146.1)	TTTAGGCCTT	867	-	16.81	0.00075	1.87
TFAP2A(MA0003.1)	GCCTAAAGG	870	+	9.19	0.000125	0.311
SPI1(MA0080.2)	AGGAACC	891	-	7.86	0.001	2.49
SPI1(MA0080.1)	CGGAAC	911	+	7.42	0	0
SPI1(MA0080.2)	CGGAACC	911	+	7.96	0.000825	2.06
RUNX1(MA0002.1)	AGCTGCGGTTC	913	-	9.27	0.000225	0.56
NR1H2::RXRA(MA0115.1)	AGAGATCACAGATCAGC	926	-	5.13	0	0
NR1H2::RXRA(MA0115.1)	AGAGATCACAGATCAG	927	-	-1.35	0.000625	1.55
HNF4A(MA0114.1)	AGATCACAGATCA	928	-	7.85	0.00075	1.87
NR4A2(MA0160.1)	AGATCAC	934	-	11.24	0.0008	1.99
SPI1(MA0080.1)	CTGAAC	945	-	7.19	0.000675	1.68
MZF1_5-13(MA0057.1)	CTAGGCTGAA	946	-	9.07	0.0001	0.249
SP1(MA0079.2)	TTCAGCCTAG	946	+	6.13	0.000175	0.44
Spz1(MA0111.1)	AGAGATACAGC	954	+	9.32	0.000325	0.81
znf143(MA0088.1)	CGTTTCCCCGGGGTCCGAGG	998	+	7.92	0.000775	1.92
MZF1_1-4(MA0056.1)	CGGGGA	1002	-	6.51	0	0
EBF1(MA0154.1)	ACCCCGGGGA	1002	-	10.23	0.00025	0.62
TEAD1(MA0090.1)	GTCATTCCTCGG	1012	-	9.94	0.000175	0.44
AP1(MA0099.2)	TGACACA	1020	+	9.18	0.000475	1.18
TEAD1(MA0090.1)	CACATTCCGGGT	1029	+	9.45	0.00025	0.62
NHLH1(MA0048.1)	GGGCAGCTGCGA	1049	-	10.36	0.000225	0.56
PPARG::RXRA(MA0065.1)	GCCTGGGTCAAAGGGCAGCT	1053	-	8.83	0.0002	0.5
NR1H2::RXRA(MA0115.1)	CTGGGTCAAAGGGCAGC	1054	-	14.34	0	0
PPARG::RXRA(MA0065.1)	GCCTGGGTCAAAGGGCAGC	1054	-	2.79	0.000975	2.42
NR1H2::RXRA(MA0115.1)	CTGGGTCAAAGGGCAG	1055	-	7.85	0	0
HNF4A(MA0114.1)	GGGTCAAAGGGCA	1056	-	13.14	0	0
PPARG::RXRA(MA0065.2)	GGTCAAAGGGCA	1056	-	17.76	0	0
NR1H2::RXRA(MA0115.1)	CTGGGTCAAAGGGCA	1056	-	4.81	0	0
PPARG::RXRA(MA0065.2)	CTGGGTCAAAGGGC	1057	-	15.65	0.00015	0.37
NR1H2::RXRA(MA0115.1)	CTGGGTCAAAGGGC	1057	-	-1.16	0.000625	1.55
PPARG::RXRA(MA0065.2)	CTGGGTCAAAGGG	1058	-	13.4	0.000975	2.42
RORA_1(MA0071.1)	GCCTGGGTCA	1063	-	7.62	0.000725	1.81
SP1(MA0079.1)	GAGGCGTGCT	1073	-	7.09	0.0006	1.49
SRF(MA0083.1)	GCCCAAAAAAAG	1104	-	6.59	0.00045	1.12
Klf4(MA0039.1)	TAGTCGAGGG	1122	+	6.17	0.000925	2.3
MZF1_5-13(MA0057.1)	CGAGGGGGAC	1126	+	8.33	0.000275	0.69
Klf4(MA0039.2)	AGGGCGT	1134	-	10.9	0.0003	0.75
T(MA0009.1)	GTAAGTGTGAC	1149	-	7.12	0.00045	1.12
SOX10(MA0442.1)	CACTGT	1177	-	6.46	0.0007	1.75
RORA_1(MA0071.1)	GACAGGGTCA	1181	-	9.59	0.00025	0.62
ELK1(MA0028.1)	GTGCCTGACA	1187	-	8.36	0.000725	1.81
SP1(MA0079.1)	CAGGCACGCA	1190	+	8.06	0.0001	0.249
TLX1::NFIC(MA0119.1)	TGGCTGCGTGCCTG	1190	-	8.28	0.0003	0.75
TLX1::NFIC(MA0119.1)	TGGCTGCGTGCCT	1191	-	6.12	0.0007	1.74
TLX1::NFIC(MA0119.1)	TGGCTGCGTGCC	1192	-	6.12	0.0007	1.74
CTCF(MA0139.1)	CAGCCAGCAGAT	1198	+	19.46	0.000175	0.43
Myf(MA0055.1)	AAGTATCTGCTG	1202	-	6.84	0.00085	2.12
NKX3-1(MA0124.1)	ATACTTG	1208	+	8.66	0.000875	2.18
RORA_2(MA0072.1)	CATCTTTAGGTTAT	1219	+	4.35	0.001	2.49
NFIL3(MA0025.1)	TTATGAAACTC	1229	+	7.29	0.000725	1.81
Spz1(MA0111.1)	GGAGTTTCATA	1230	-	7.8	0.000725	1.81
RXRA::VDR(MA0074.1)	AGGCCATGGAGTTTC	1233	-	9.1	0.00015	0.37
RXRA::VDR(MA0074.1)	AGGCCATGGAGTTT	1234	-	6.3	0.0008	1.99
YY1(MA0095.1)	GCCATG	1240	-	9.13	0.000175	0.44
TBP(MA0108.1)	GAATAAAAGGCCATG	1240	-	8.5	0.000525	1.31
TBP(MA0108.2)	GAATAAAAGGCCATG	1240	-	8.45	0.0007	1.74
MYC::MAX(MA0059.1)	TAAAATGTGGT	1271	+	7.27	0.001	2.49
RUNX1(MA0002.1)	AAATGTGGTCC	1273	+	9.43	0.000175	0.44
RUNX1(MA0002.2)	AAATGTGGTCC	1273	+	8.64	0.00025	0.62
En1(MA0027.1)	ATGTGGTCCCC	1275	+	7.58	0.000975	2.43
Myf(MA0055.1)	CAGCAGCACCAG	1290	+	7.95	0.000375	0.93
Hand1::Tcfe2a(MA0092.1)	CACCTGGAAA	1305	+	9.79	0.0004	1
ZEB1(MA0103.1)	CACCTG	1305	+	9.07	0.0005	1.25
STAT1(MA0137.2)	CCTGGAAACT	1307	+	15.86	0.0001	0.249
NFATC2(MA0152.1)	GTTTCCA	1309	-	9.26	0.000125	0.312
Hltf(MA0109.1)	AAACTTGG	1312	+	11.08	0.00065	1.62
INSM1(MA0155.1)	TGTAAGGGGGCC	1339	-	8.67	0.000475	1.18
INSM1(MA0155.1)	TGTAAGGGGGC	1340	-	8.67	0.000475	1.18
STAT1(MA0137.1)	AGAATCAGAAACTA	1350	+	6.01	0.000975	2.42
Tal1::Gata1(MA0140.1)	CTGCTAGTTTCTGAT	1353	-	13.78	0.0004	0.99
SOX10(MA0442.1)	CAGTGT	1365	+	8.22	0.00055	1.37
Tcfcp2l1 (MA0145.1)	TGTTTTAACAAG	1368	+	12.89	0.000975	2.42
Tcfcp2l1 (MA0145.1)	GTTTTAACAAG	1369	+	13.69	0.0005	1.24
CTCF(MA0139.1)	TTACCTGCAGGG	1380	-	19.11	0.000325	0.81
CTCF(MA0139.1)	TTACCTGCAGG	1381	-	18.52	0.00065	1.61
Pou5f1(MA0142.1)	AATTCTGATGCA	1390	+	15.51	0.000575	1.43
HIF1A::ARNT(MA0259.1)	GAACGTGC	1399	-	9.66	0.000475	1.18
Arnt(MA0004.1)	AACGTG	1400	-	9.54	0.0006	1.5
Ar(MA0007.1)	AAACGAACACAGTGTTTCTCAA	1411	-	9.17	0.000275	0.68
Ar(MA0007.1)	TGAGAAACACTGTGTTCGTTTA	1412	+	7.23	0.00085	2.11
SOX10(MA0442.1)	CAGTGT	1418	-	8.22	0.00055	1.37
SOX10(MA0442.1)	CACTGT	1419	+	6.46	0.0007	1.75
Gata1(MA0035.2)	TGAGATAAACG	1428	-	8.51	0.0007	1.74
ESR2(MA0258.1)	TTATCTCAGTTTGCACTG	1431	+	9.82	0.00015	0.37
FOXA1(MA0148.1)	GTTTGCACTG	1439	+	13.93	0	0
FOXA1(MA0148.1)	TTTGCACTG	1440	+	12.57	0.00015	0.37
FOXA1(MA0148.1)	TTGCACTG	1441	+	11.52	0.001	2.49
Prrx2(MA0075.1)	CATTA	1470	+	6.33	0	0
HIF1A::ARNT(MA0259.1)	GGACGTGC	1494	-	10.09	0.0003	0.75
NR4A2(MA0160.1)	ATGTCAC	1502	+	11.12	0.000875	2.18
FOXD1(MA0031.1)	GTCACCAT	1504	+	7.56	0.00065	1.62
Prrx2(MA0075.1)	CATTA	1509	+	6.33	0	0
GABPA(MA0062.1)	ACAGAAAGTT	1516	+	7.89	0.0008	1.99
Myb(MA0100.1)	GAAAGTTG	1519	+	7.57	0.001	2.49
BRCA1(MA0133.1)	TCAACTT	1521	-	6.16	0.0003	0.75
Pax4(MA0068.1)	GAAGGGCTGTGTCTATGGGTTTCCCTCGCC	1535	+	8.03	0.000575	1.42
MZF1_5-13(MA0057.1)	CTATGGGTTT	1547	+	7.91	0.000375	0.93
EBF1(MA0154.1)	CCTTTTGGGG	1580	-	8.26	0.000825	2.06
Ar(MA0007.1)	AAAGGAACGCCAAGTTGAGGCG	1585	+	11.38	5e-05	0.124
BRCA1(MA0133.1)	TCAACTT	1596	-	6.16	0.0003	0.75
NFYA(MA0060.1)	TGTTTCCAATGGGGGT	1622	-	9.2	0.00025	0.62
Ar(MA0007.1)	TTGGAAACATCCTGTCCCTCAA	1629	+	11.13	5e-05	0.124
NFATC2(MA0152.1)	GTTTCCA	1630	-	9.26	0.000125	0.312
FOXO3(MA0157.1)	TGGAAACA	1630	+	8.98	0.0004	1
NR3C1(MA0113.1)	GGAAACATCCTGTCCCTC	1631	+	15.5	0	0
NR3C1(MA0113.1)	GAAACATCCTGTCCCTC	1632	+	11.33	0.000125	0.31
ELF5(MA0136.1)	AACATCCTG	1634	+	10.35	0	0
GABPA(MA0062.1)	ACAGGATGTT	1634	-	7.68	0.000925	2.3
FEV(MA0156.1)	CAGGATGT	1635	-	9.85	0.000225	0.56
ELK4(MA0076.1)	ACAGGATGT	1635	-	8.4	0.0006	1.5
RXRA::VDR(MA0074.1)	GGGTCAGACAGTTCG	1662	-	10.32	0.0001	0.249
RXRA::VDR(MA0074.1)	GGGTCAGACAGTTC	1663	-	7.6	0.00035	0.87
NHLH1(MA0048.1)	CCTCAGATGGGT	1673	-	8.29	0.0005	1.24
SP1(MA0079.2)	CCCATCTGAG	1674	+	5.54	0.0009	2.24
Pax4(MA0068.1)	GGATTTCTGCGGCCACGGGCGCCAGCCTCA	1680	-	7.9	0.000725	1.79
RUNX1(MA0002.1)	TTCTGCGGCCA	1695	-	9.45	0.000175	0.44
INSM1(MA0155.1)	TTTCTGCGGCCA	1695	-	9.78	0.00025	0.62
RUNX1(MA0002.2)	TTCTGCGGCCA	1695	-	8.19	0.000575	1.43
TEAD1(MA0090.1)	CGCATTACTCGC	1723	-	7.18	0.0009	2.24
Prrx2(MA0075.1)	CATTA	1728	-	6.33	0	0
RUNX1(MA0002.1)	TAATGCGGTCG	1728	+	8.92	0.00045	1.12
TBP(MA0108.2)	GTATAAAAGCTGCGC	1738	-	13.12	0	0
TBP(MA0108.1)	GTATAAAAGCTGCGC	1738	-	13.16	0	0
NHLH1(MA0048.1)	TAAAAGCTGCGC	1738	-	8.19	0.0005	1.24
IRF1(MA0050.1)	CAAAGTAAAACC	1776	+	9.74	0.000225	0.56
GABPA(MA0062.1)	ACCGAAAGAT	1785	+	8.56	0.000625	1.56
Hltf(MA0109.1)	AACCTTAG	1800	-	11.47	7.5e-05	0.187
Nr2e3(MA0164.1)	CAACCTT	1802	-	7.71	0.00085	2.12
SPIB(MA0081.1)	TGAGGAA	1814	+	7.77	0.000475	1.18
Fos(MA0099.1)	CTGACTAA	1852	-	8.83	0.000575	1.43
Sox17(MA0078.1)	AACATTGGG	1862	-	8.79	0.00075	1.87
RORA_2(MA0072.1)	AAAATGTGAGTCAA	1871	+	7.5	0.000325	0.81
Fos(MA0099.1)	GTGAGTCA	1876	+	12.61	2.5e-05	0.062
AP1(MA0099.2)	TGACTCA	1877	-	11.48	0	0
SOX10(MA0442.1)	CATTCT	1884	-	6.27	0.000875	2.18
TAL1::TCF3(MA0091.1)	AAAACAGATGGT	1891	+	13	5e-05	0.124
NHLH1(MA0048.1)	AAACAGATGGTT	1892	+	7.34	0.00075	1.87
TAL1::TCF3(MA0091.1)	TAACCATCTGTT	1893	-	14.98	0	0
Myb(MA0100.1)	AACAGATG	1893	+	7.7	0.000975	2.43
TAL1::TCF3(MA0091.1)	TAACCATCTGT	1894	-	8.04	0.0005	1.24
SRY(MA0084.1)	GTTAACAAG	1901	+	8.52	0.0005	1.25
SOX9(MA0077.1)	CCTCAATGG	1927	-	8.03	0.0009	2.24
RXR::RAR_DR5(MA0159.1)	GGGGCACCCGGATTTGA	1935	+	7.86	0.000475	1.18
ETS1(MA0098.1)	AATCCG	1943	-	7.77	0.000925	2.31
REST(MA0138.2)	ATTTGAACCAGGGAC	1946	+	13.91	0.000825	2.05
Tcfcp2l1 (MA0145.1)	TTTGAACCAG	1947	+	15.21	5e-05	0.124
RXRA::VDR(MA0074.1)	AGATCAAGAGGTCCC	1956	-	6.33	0.000775	1.93
ARID3A(MA0151.1)	ATCAAG	1963	-	8.43	0	0
Pou5f1(MA0142.1)	CAGTCAAATGC	1972	+	14.26	0.000975	2.42
SP1(MA0079.1)	CAGGCGCTGT	2013	-	7.4	0.000425	1.06
Zfp423(MA0116.1)	AGCACCCAAGGAGCC	2028	-	8.64	0.000225	0.56
SOX9(MA0077.1)	CAACAATGC	2045	-	8.3	0.00075	1.87
SOX10(MA0442.1)	CATTGT	2046	+	8.8	0.00055	1.37
NHLH1(MA0048.1)	TAGCAGCTGCAA	2051	-	11.42	0.000125	0.311
Spz1(MA0111.1)	AGTGTAGCAGC	2056	-	8.54	0.000475	1.18
SOX10(MA0442.1)	CAGTGT	2062	-	8.22	0.00055	1.37
SOX10(MA0442.1)	CACTGT	2063	+	6.46	0.0007	1.75
HLF(MA0043.1)	TGTTACACCACT	2073	-	10.58	0.000175	0.44
znf143(MA0088.1)	TTTTCTCCAGCATTCCTTTC	2091	-	11.09	0.0002	0.5
RORA_2(MA0072.1)	GAAAAAGGGGTCAA	2106	+	5.44	0.000775	1.93
RORA_1(MA0071.1)	AAAGGGGTCA	2109	+	9.22	0.000325	0.81
ESR1(MA0112.2)	GTTCAGCTTGACCC	2113	-	21.74	2.5e-05	0.062
PBX1(MA0070.1)	GGGTCAAGCTGA	2113	+	9.39	0.000275	0.68
RXR::RAR_DR5(MA0159.1)	GGGTCAAGCTGAACGCA	2113	+	7.1	0.000625	1.55
Nr2e3(MA0164.1)	CAAGCT	2117	+	6.26	0.00085	2.12
SPI1(MA0080.1)	CTGAAC	2121	+	7.19	0.000675	1.68
ELF5(MA0136.1)	CGCATCCGG	2139	+	8.5	0.0005	1.25
ELK4(MA0076.1)	CCCGGATGC	2140	-	8.74	0.0005	1.25
ETS1(MA0098.1)	CATCCG	2141	+	7.87	0.000825	2.06
MZF1_1-4(MA0056.1)	CGGGGA	2145	+	6.51	0	0
NFKB1(MA0105.1)	GGGGAACCCCG	2146	+	10.01	0.000125	0.311
NF-kappaB(MA0061.1)	GGGGAACCCC	2146	+	8.4	0.000525	1.31
RELA(MA0107.1)	CGGGGTTCCC	2147	-	8.75	0.00035	0.87
ZEB1(MA0103.1)	CACCTT	2159	-	7.52	0.000575	1.43
PLAG1(MA0163.1)	GGGTCCAAGAGGGA	2215	+	7.67	0.000375	0.93
SPI1(MA0080.2)	CGGAACC	2235	-	7.96	0.000825	2.06
SPI1(MA0080.1)	CGGAAC	2236	-	7.42	0	0
TEAD1(MA0090.1)	CACATTTGTGGG	2243	-	7.09	0.000925	2.3
RUNX1(MA0002.2)	AAATGTGGGAA	2248	+	8.76	0.00025	0.62
Klf4(MA0039.2)	AGGGTGTG	2259	+	10.69	0.0003	0.75
ELK1(MA0028.1)	GGGCCGGAAG	2266	+	8.89	0.00045	1.12
GABPA(MA0062.1)	GCCGGAAGAG	2268	+	9.56	0.000225	0.56
ELK4(MA0076.1)	GCCGGAAGA	2268	+	7.21	0.000825	2.06
GABPA(MA0062.2)	CCGGAAG	2269	+	12.35	0.000375	0.93
GABPA(MA0062.1)	CCGGAAGAG	2269	+	7.74	0.0009	2.24
SPI1(MA0080.1)	CGGAAG	2270	+	6.48	0.0008	2
SP1(MA0079.1)	GGGGCAGGGT	2286	+	7.09	0.0006	1.49
NFKB1(MA0105.1)	GGGGGTCCCCG	2297	+	7.66	0.00085	2.12
MZF1_1-4(MA0056.1)	CGGGGA	2302	-	6.51	0	0
Gfi(MA0038.1)	TGAATCTGCG	2315	-	10.07	0.000225	0.56
SP1(MA0079.1)	CCGGCATGAA	2321	-	7.29	0.000425	1.06
NF-kappaB(MA0061.1)	GGGACTTTCT	2333	-	11.22	0.00015	0.37
RELA(MA0107.1)	GGGACTTTCT	2333	-	8.04	0.000625	1.56
RELA(MA0107.1)	GGGACTTTC	2334	-	8.04	0.000625	1.56
NF-kappaB(MA0061.1)	GGGACTTTC	2334	-	7.94	0.0008	1.99
znf143(MA0088.1)	AAAGTCCCCGAATGCGGTGA	2335	+	9.16	0.00055	1.36
znf143(MA0088.1)	AAGTCCCCGAATGCGGTGA	2336	+	9.16	0.00055	1.36
MZF1_1-4(MA0056.1)	CGGGGA	2339	-	6.51	0	0
PBX1(MA0070.1)	CGGTGAATCAGT	2349	+	7.32	0.00085	2.12
Fos(MA0099.1)	GTGAATCA	2351	+	9.48	0.00035	0.87
AP1(MA0099.2)	TGAATCA	2352	+	9.87	0.000125	0.312
Fos(MA0099.1)	CTGATTCA	2352	-	9.26	0.000425	1.06
Gfi(MA0038.1)	TGAATCAGTT	2352	+	8.37	0.00095	2.37
NFATC2(MA0152.1)	AGTTCCA	2358	+	8.45	0.000175	0.44
NR2F1(MA0017.1)	TGAACGCTGGAACT	2358	-	8.87	0.0007	1.74
SPI1(MA0080.1)	TGGAAC	2359	-	6.53	0.000725	1.81
SPI1(MA0080.1)	CTGAAC	2367	-	7.19	0.000675	1.68
SP1(MA0079.1)	GAGGCGGGCT	2410	-	6.89	0.00095	2.37
Tal1::Gata1(MA0140.1)	CCGGGCGCCCCAGAT	2427	+	14.59	0.000225	0.56
ESR1(MA0112.1)	CCCGGTGCCCAGGGCCCT	2481	-	7.52	0.0009	2.23
ENSG00000004455|AK2
Name	Sequence	Position(0-based)	Strand	Score	p-value	E-value
EBF1(MA0154.1)	CCTTTAGGGA	1	-	11.94	7.5e-05	0.187
TFAP2A(MA0003.1)	GCCTTTAGG	3	-	9.35	5e-05	0.125
RORA_2(MA0072.1)	GAGCTGTAGGTCAT	19	-	10	0.000125	0.311
NR4A2(MA0160.1)	TAGGTCA	20	-	11.49	0.0003	0.75
RORA_1(MA0071.1)	CTGTAGGTCA	20	-	10.29	0.000175	0.44
RORA_2(MA0072.1)	GAGCTGTAGGTCA	20	-	5.73	0.000725	1.8
SP1(MA0079.1)	AAGGCAGTGA	31	-	8.34	7.5e-05	0.187
Klf4(MA0039.1)	CAAACACAGG	42	+	6.21	0.000875	2.18
NHLH1(MA0048.1)	ACACAGGTGCTC	45	+	9.18	0.000275	0.68
ZEB1(MA0103.1)	CACCTG	48	-	9.07	0.0005	1.25
Pax6(MA0069.1)	TTAAGGCTTCATTG	56	-	9.69	0.0002	0.5
TFAP2A(MA0003.1)	GCCTTAAGC	63	+	10.68	0	0
ESR2(MA0258.1)	CAGTGTCAGTGGGACTAG	71	-	9.17	0.000225	0.56
NFE2L2(MA0150.1)	CTGACACTGCA	80	+	10.83	0.00015	0.37
NFE2L2(MA0150.1)	TGACACTGCA	81	+	8.44	0.00065	1.62
SOX10(MA0442.1)	CAGTGT	83	-	8.22	0.00055	1.37
EBF1(MA0154.1)	TCCATAGGGA	96	-	9.69	0.000375	0.93
Hltf(MA0109.1)	CCATAGGG	97	-	11.38	0.0001	0.249
Hltf(MA0109.1)	GTCCATAG	99	-	11.17	0.00045	1.12
Myb(MA0100.1)	AACAGTTG	106	-	11.24	5e-05	0.125
SOX10(MA0442.1)	CATTGT	114	+	8.8	0.00055	1.37
HNF4A(MA0114.1)	GTGCTAAAGGCCA	124	+	10.62	0	0
TFAP2A(MA0003.1)	GCCTTTAGC	126	-	9.34	7.5e-05	0.187
PPARG::RXRA(MA0065.2)	GCTAAAGGCCA	126	+	13.47	0.000925	2.3
FOXI1(MA0042.1)	ACATGTTTGGCC	132	-	9.04	0.000125	0.311
TP53(MA0106.1)	CCAAACATGTATGAGGCTGT	134	+	7.65	5e-05	0.124
TP53(MA0106.1)	CAAACATGTATGAGGCTGT	135	+	2.71	0.000975	2.42
RUNX1(MA0002.2)	TAATGTGGTCT	159	-	8	0.0007	1.74
RUNX1(MA0002.1)	TAATGTGGTCT	159	-	7.85	0.0009	2.24
NFIL3(MA0025.1)	TTAAGTAATGT	164	-	6.99	0.000875	2.18
Prrx2(MA0075.1)	CATTA	165	+	6.33	0	0
SPIB(MA0081.1)	TCTGGAA	190	-	7.84	0.000475	1.18
PPARG(MA0066.1)	TTGCTTCCCTGGGACTCAGT	198	+	4.53	0.001	2.48
EBF1(MA0154.1)	TTCCCTGGGA	202	+	9.63	0.000425	1.06
EBF1(MA0154.1)	GTCCCAGGGA	203	-	8.39	0.00075	1.87
IRF2(MA0051.1)	TGAAAGGGAAACTGAGTC	210	-	11.26	0	0
IRF2(MA0051.1)	TGAAAGGGAAACTGAGT	211	-	5.97	0.000825	2.05
STAT1(MA0137.1)	TGAAAGGGAAACTG	214	-	9.83	5e-05	0.124
IRF1(MA0050.1)	GAAAGGGAAACT	215	-	8.87	0.000325	0.81
Pax5(MA0014.1)	AAAAAAGTGTTGCATGAAAG	222	-	7.88	0.00095	2.36
Pax6(MA0069.1)	TTCATGCAACACTT	224	+	11.04	5e-05	0.124
Ddit3::Cebpa(MA0019.1)	TCATGCAACACT	225	+	9.08	0.000475	1.18
AP1(MA0099.2)	TTACTCA	240	+	8.54	0.000825	2.06
Fos(MA0099.1)	ATGAGTAA	240	-	9	0.00045	1.12
Zfp423(MA0116.1)	GGCACCAAGTGGGCA	247	-	4.7	0.0009	2.24
Nkx3-2(MA0122.1)	CCAAGTGGG	249	-	8.81	0.000525	1.31
T(MA0009.1)	CTTGGTGCCAA	253	+	8.7	0.00025	0.62
PPARG::RXRA(MA0065.1)	CTTGGTGCCAAACGTTATGC	253	+	4.59	0.0006	1.49
HNF4A(MA0114.1)	GTGCCAAACGTTA	257	+	8.38	0.000575	1.43
NFIC(MA0161.1)	TTGGCA	258	-	9.38	0.00035	0.87
NFE2L1::MafG(MA0089.1)	GATGAC	284	+	9.17	0.000775	1.93
NR3C1(MA0113.1)	ATGACCAAACAGTACTGT	285	+	8	0.0009	2.23
ELK1(MA0028.1)	TGTTCTGAAG	303	+	8.18	0.000875	2.18
Nr2e3(MA0164.1)	CAAGCTC	313	-	6.26	0.00085	2.12
Nr2e3(MA0164.1)	CAAGCT	314	-	6.26	0.00085	2.12
Hand1::Tcfe2a(MA0092.1)	GGTCTGGAAG	320	+	10.76	7.5e-05	0.187
SPIB(MA0081.1)	TCTGGAA	322	+	7.84	0.000475	1.18
SPI1(MA0080.2)	AGGAACC	333	+	7.86	0.001	2.49
EBF1(MA0154.1)	ACTTAAGGGG	338	-	9.52	0.00045	1.12
NKX3-1(MA0124.1)	GTACTTA	343	-	10.75	0	0
NKX3-1(MA0124.1)	GTACTTA	346	+	10.75	0	0
Mafb(MA0117.1)	GCTGAATG	359	-	8.37	0.000575	1.43
Myf(MA0055.1)	AACATCTGCTG	363	-	7.05	0.00075	1.87
NHLH1(MA0048.1)	CAGCAGATGTTA	363	+	7.37	0.0007	1.74
TAL1::TCF3(MA0091.1)	CTAACATCTGCT	364	-	11.99	7.5e-05	0.187
YY1(MA0095.1)	GCCATC	375	-	8.52	0.00075	1.87
ZEB1(MA0103.1)	CACCTT	390	-	7.52	0.000575	1.43
CEBPA(MA0102.2)	AGGTGCAAT	391	+	8.33	0.000775	1.93
Ddit3::Cebpa(MA0019.1)	AGGTGCAATGC	391	+	8.04	0.0007	1.74
Tal1::Gata1(MA0140.1)	TCGCCCCAGGCAGAT	428	-	13.03	0.000925	2.3
GATA2(MA0036.1)	CGATC	440	+	6.82	0.000925	2.31
SPIB(MA0081.1)	TCAGGAA	443	+	8.81	0.0001	0.249
SOX10(MA0442.1)	CAGTGT	455	-	8.22	0.00055	1.37
Pax2(MA0067.1)	AGTCATTC	473	-	8.27	0.00085	2.12
SP1(MA0079.2)	CCCTTTCTAG	479	-	5.58	0.00055	1.37
ELF5(MA0136.1)	AGCATCCTT	512	-	7.95	0.001	2.49
FOXA1(MA0148.1)	TTTGCCCAG	539	-	12.59	0.00015	0.37
SP1(MA0079.1)	AAGGCATGGT	546	+	9.16	0	0
NFYA(MA0060.1)	TGTGCCCAATGATGCT	559	-	6.37	0.00085	2.11
Cebpa(MA0102.1)	TTTCCCAATGAT	579	-	8.41	0.000675	1.68
CEBPA(MA0102.2)	TTTCCCAAT	582	-	8.85	0.000575	1.43
STAT1(MA0137.1)	GGGAAATGCAAATT	585	+	5.87	0.001	2.49
RORA_2(MA0072.1)	GCAAATTGAGTCAT	592	+	4.89	0.000875	2.18
AP1(MA0099.2)	TGACTCA	598	-	11.48	0	0
Fos(MA0099.1)	ATGACTCA	598	-	11.19	0.000125	0.312
Pax2(MA0067.1)	AGTCATTC	600	+	8.27	0.00085	2.12
Fos(MA0099.1)	GTCATTCA	601	+	7.79	0.001	2.49
Mafb(MA0117.1)	GCTGAATG	603	-	8.37	0.000575	1.43
FOXC1(MA0032.1)	CCACAGTA	630	-	7.8	0.00065	1.62
SP1(MA0079.1)	GAGGCAGGGA	661	+	7.91	0.000175	0.44
ARID3A(MA0151.1)	ATCAAG	679	-	8.43	0	0
Pax5(MA0014.1)	TAGGCAGTGGAGAATTGCCA	689	+	8	0.0009	2.23
TLX1::NFIC(MA0119.1)	TGGAGAATTGCCAA	696	+	6.64	0.0005	1.24
NFKB1(MA0105.1)	GGCAATTCTCC	697	-	7.46	0.000975	2.43
Cebpa(MA0102.1)	TTTGGCAATTCT	699	-	8.83	0.00045	1.12
CEBPA(MA0102.2)	TTTGGCAAT	702	-	9.95	0.000225	0.56
NFIC(MA0161.1)	TTGGCA	704	-	9.38	0.00035	0.87
GABPA(MA0062.1)	ACCGGGAGAT	759	+	8.35	0.000625	1.56
NR2F1(MA0017.1)	GGGCCTTTGGAGAG	773	+	10.22	0.00035	0.87
PPARG(MA0066.1)	CTAGTTCAGTCTTCCTCTCT	783	-	5.19	0.000775	1.92
SPI1(MA0080.1)	CTGAAC	794	+	7.19	0.000675	1.68
RORA_1(MA0071.1)	TTCTAGTTCA	795	-	8.03	0.00065	1.62
Pax5(MA0014.1)	AGTGTGCTTATGTGGAACCT	809	-	8.14	0.000775	1.92
NFATC2(MA0152.1)	GGTTCCA	810	+	10.05	0	0
SPI1(MA0080.1)	TGGAAC	811	-	6.53	0.000725	1.81
REST(MA0138.2)	ATAAGCACACTGGA	818	+	14.98	0.000525	1.3
SOX10(MA0442.1)	CAGTGT	824	-	8.22	0.00055	1.37
INSM1(MA0155.1)	TTTAAGGAGGCA	838	+	8.48	0.000525	1.31
PPARG::RXRA(MA0065.2)	GGCAGAATTCA	846	+	13.79	0.00075	1.86
Nr2e3(MA0164.1)	CAAGCTC	859	-	6.26	0.00085	2.12
Nr2e3(MA0164.1)	CAAGCT	860	-	6.26	0.00085	2.12
Pou5f1(MA0142.1)	CTTGGTAATGC	862	+	17.05	0.000225	0.56
HOXA5(MA0158.1)	GGTAATG	865	+	10.84	0.000175	0.44
Prrx2(MA0075.1)	CATTA	867	-	6.33	0	0
NR3C1(MA0113.1)	CGGGGGATTCCTTTCCTG	904	-	8.1	0.000875	2.17
En1(MA0027.1)	AAGGAATCCCC	909	+	7.83	0.0007	1.74
NFKB1(MA0105.1)	GGGGATTCCTT	909	-	8.3	0.000625	1.56
NF-kappaB(MA0061.1)	GGGGATTCCT	910	-	10.08	0.000275	0.69
NFKB1(MA0105.1)	GGGGGATTCCT	910	-	10.49	0.000125	0.311
NF-kappaB(MA0061.1)	GGGGGATTCC	911	-	7.9	0.000825	2.06
REL(MA0101.1)	GGGGGATTCC	911	-	11.37	7.5e-05	0.187
RELA(MA0107.1)	GGGGGATTCC	911	-	10.7	0.000125	0.311
NFKB1(MA0105.1)	GGAATCCCCC	911	+	7.83	0.0008	1.99
RXR::RAR_DR5(MA0159.1)	AGGTCAGAAACGGGGGA	915	-	8.99	0.00025	0.62
REST(MA0138.1)	CAGCCCTCCAAGGTCAGAA	923	-	4.25	0.00075	1.86
NR4A2(MA0160.1)	AGGTCAG	925	-	11.32	0.00065	1.62
NR4A2(MA0160.1)	AAGGTCA	926	-	12.69	0.000175	0.44
RORA_1(MA0071.1)	TCCAAGGTCA	926	-	11.44	0.0001	0.249
Esrrb(MA0141.1)	TCCAAGGTCA	926	-	17.49	7.5e-05	0.187
PPARG::RXRA(MA0065.2)	TCCAAGGTCA	926	-	13.99	0.000675	1.68
Hltf(MA0109.1)	GACCTTGG	927	+	11.8	0	0
Esrrb(MA0141.1)	CCTCCAAGGTC	927	-	14.75	0.00025	0.62
Esrrb(MA0141.1)	CCTCCAAGGT	928	-	13.51	0.000525	1.31
FOXA1(MA0148.1)	TTTACCCAG	939	-	13.32	0	0
NR1H2::RXRA(MA0115.1)	CTGGGTAAAAAGGCAAC	939	+	3.2	5e-05	0.124
NR1H2::RXRA(MA0115.1)	TGGGTAAAAAGGCAAC	940	+	-1.73	0.000775	1.93
INSM1(MA0155.1)	GGTTTGGGGGCA	968	+	8.23	0.0006	1.49
ESR2(MA0258.1)	GGGGCTCAATTTATCCCC	993	-	7.07	0.0008	1.99
En1(MA0027.1)	AAATTGAGCCC	999	+	9.05	0.0001	0.249
Gfi(MA0038.1)	GCAATCCTTG	1025	-	8.44	0.000875	2.18
Ddit3::Cebpa(MA0019.1)	GTACGCAATCCT	1027	-	8.28	0.000675	1.68
HLF(MA0043.1)	TGGTACGCAATC	1029	-	9.25	0.000625	1.56
SRF(MA0083.1)	TACCAAATAAGC	1036	+	5.89	0.000625	1.56
SRF(MA0083.1)	TCGCTTATTTGG	1038	-	8.25	0.000175	0.44
Nkx2-5(MA0063.1)	ATAAGCG	1042	+	7.81	0.000825	2.06
TFAP2A(MA0003.1)	GCCCTAGGG	1065	+	8.11	0.0004	1
EBF1(MA0154.1)	GCCCTAGGGA	1065	+	10.37	0.00025	0.62
SPIB(MA0081.1)	TCAGGAA	1078	-	8.81	0.0001	0.249
NHLH1(MA0048.1)	AGGCAGCTGATC	1087	+	8.99	0.000275	0.68
FOXC1(MA0032.1)	CCCCTGTA	1101	-	8.21	0.00015	0.37
PPARG(MA0066.1)	GTGGGTCCCCGGTCCCCTGT	1102	-	7.87	0.000175	0.43
MZF1_1-4(MA0056.1)	CGGGGA	1111	+	6.51	0	0
En1(MA0027.1)	CCGTGGTGGCC	1141	+	8.22	0.0004	1
PPARG::RXRA(MA0065.2)	TCACAGGCCA	1147	-	13.47	0.000925	2.3
EBF1(MA0154.1)	ACTCTGGGGG	1159	-	8.81	0.000625	1.56
SPI1(MA0080.2)	AGGAACT	1170	-	8.92	0.0008	2
Mafb(MA0117.1)	GCTGAAGG	1174	-	8.43	0.000525	1.31
Myf(MA0055.1)	CGAGACCTGCTG	1178	-	7.5	0.0006	1.49
REST(MA0138.2)	TTCAGTACCCGAGAC	1184	-	17.86	7.5e-05	0.186
REST(MA0138.2)	TTCAGTACCCGAGA	1185	-	16.49	0.0002	0.5
REST(MA0138.2)	TTCAGTACCCGAG	1186	-	13.66	0.00095	2.36
Pou5f1(MA0142.1)	CTTTGTGATGGTG	1208	-	14.73	0.00075	1.86
Pou5f1(MA0142.1)	CTTTGTGATGGT	1209	-	15.66	0.000525	1.31
Pou5f1(MA0142.1)	CTTTGTGATGG	1210	-	17.32	0.0001	0.249
Pou5f1(MA0142.1)	CTTTGTGATG	1211	-	16.74	0.00035	0.87
MIZF(MA0131.1)	CAAAGTCCGA	1216	+	10.57	0.00015	0.37
GATA3(MA0037.1)	CGATTC	1223	+	6.91	0.000975	2.43
YY1(MA0095.1)	GCCATG	1242	+	9.13	0.000175	0.44
Myf(MA0055.1)	CAGGAGGAGCTG	1253	+	7.8	0.00045	1.12
Mafb(MA0117.1)	GCTGACGG	1261	+	9.32	0.00025	0.62
PBX1(MA0070.1)	GGCTCCATCCAG	1270	-	7.22	0.0009	2.24
Tcfcp2l1 (MA0145.1)	GCTCCATCCAG	1270	-	13.78	0.00035	0.87
Myf(MA0055.1)	GAGCCGCTGCTG	1277	+	8.91	0.000225	0.56
Myf(MA0055.1)	AGCCGCTGCTG	1278	+	6.95	0.000775	1.93
Myf(MA0055.1)	CGGCTGCAGCAG	1283	-	7.05	0.00075	1.87
Myf(MA0055.1)	CGGCGGCTGCAG	1286	-	9.19	0.000225	0.56
TFAP2A(MA0003.1)	GCCTTAGAA	1297	+	7.42	0.001	2.49
FOXL1(MA0033.1)	GTTGCATA	1308	-	6.72	0.0005	1.25
SOX10(MA0442.1)	CAGTGT	1316	-	8.22	0.00055	1.37
Zfp423(MA0116.1)	GCCCCCCAGCGGTTC	1343	-	9.49	5e-05	0.124
SP1(MA0079.2)	CCCAGCACAA	1418	+	6.79	2.5e-05	0.062
TP53(MA0106.1)	CAGCACAAGCCCGGGGTTCA	1420	+	5.74	0.000225	0.56
TP53(MA0106.1)	CCAGTGAACCCCGGGCTTGT	1424	-	2.9	0.000875	2.17
FOXA1(MA0148.1)	TTGCCCAG	1440	-	11.54	0.000975	2.43
ETS1(MA0098.1)	AATCCG	1470	-	7.77	0.000925	2.31
Ddit3::Cebpa(MA0019.1)	GTCTGAAATCCG	1470	-	7.88	0.00085	2.12
FOXL1(MA0033.1)	TGGGCATA	1497	-	7.42	0.000125	0.312
NR2F1(MA0017.1)	TGACATTTGGGCAT	1498	-	10.24	0.00035	0.87
NR4A2(MA0160.1)	ATGTCAC	1506	+	11.12	0.000875	2.18
Pax2(MA0067.1)	TGTCACTG	1507	+	8.49	0.00055	1.37
SP1(MA0079.1)	GAGGCAGTGA	1509	-	7.87	0.000225	0.56
AP1(MA0099.2)	TGACTCG	1521	-	8.6	0.00075	1.87
Myb(MA0100.1)	GTCAGTTG	1524	+	8.05	0.000875	2.18
BRCA1(MA0133.1)	GCAACTG	1526	-	6.2	0.0003	0.75
FOXC1(MA0032.1)	CCTCTGTA	1535	+	7.88	0.00045	1.12
FOXA1(MA0148.1)	TTTACAGAG	1536	-	12.07	0.000475	1.18
Hand1::Tcfe2a(MA0092.1)	ATTCTGGATT	1583	+	8.49	0.00085	2.12
ELK1(MA0028.1)	TTTCCTGAAA	1591	-	11.17	0	0
Stat3(MA0144.1)	TTTCAGGAAA	1591	+	10.77	0.0002	0.5
SPIB(MA0081.1)	TCAGGAA	1593	+	8.81	0.0001	0.249
SPI1(MA0080.1)	TGGAAC	1615	+	6.53	0.000725	1.81
NFATC2(MA0152.1)	TGTTCCA	1615	-	9.19	0.000175	0.44
Gfi(MA0038.1)	AAAATCTGAG	1623	+	8.94	0.0005	1.25
Hltf(MA0109.1)	AAACTTGG	1633	+	11.08	0.00065	1.62
SPI1(MA0080.2)	GGGAAGT	1644	+	6.78	0.001	2.49
NF-kappaB(MA0061.1)	GGGAAGTTTC	1644	+	8.18	0.000725	1.81
NFKB1(MA0105.1)	GGGAAGTTTCC	1644	+	9.14	0.000275	0.68
NF-kappaB(MA0061.1)	GGAAACTTCC	1645	-	7.9	0.000825	2.06
REL(MA0101.1)	GGAAGTTTCC	1645	+	8.94	0.0005	1.25
RELA(MA0107.1)	GGAAGTTTCC	1645	+	8.44	0.00045	1.12
GABPA(MA0062.2)	GGAAGTTTC	1645	+	12.05	0.000525	1.31
STAT1(MA0137.2)	CCTGGAAACT	1648	-	15.86	0.0001	0.249
NFATC2(MA0152.1)	GTTTCCA	1649	+	9.26	0.000125	0.312
SP1(MA0079.2)	CCCAGTCTTG	1663	+	6.16	0.000175	0.44
Tcfcp2l1 (MA0145.1)	CCAGTCTTGACCA	1664	+	13.32	0.000625	1.55
ESR1(MA0112.1)	CTAGGTGGGCGTGGTCAA	1670	-	13.87	0	0
ESR1(MA0112.1)	CTAGGTGGGCGTGGTCA	1671	-	9.97	0.000225	0.56
Zfp423(MA0116.1)	CCCACCTAGAGGGTA	1679	+	7.73	0.000275	0.68
CTCF(MA0139.1)	TACCCTCTAGGTGG	1680	-	19.36	0.0002	0.5
CTCF(MA0139.1)	TACCCTCTAGGTG	1681	-	18.73	0.00055	1.37
RUNX1(MA0002.2)	TGATGTGGCCA	1699	-	8	0.0007	1.74
TFAP2A(MA0003.1)	GCCTTGATG	1705	-	7.78	0.0006	1.5
ARID3A(MA0151.1)	ATCAAG	1706	+	8.43	0	0
SP1(MA0079.2)	CTCAGCCTAA	1716	+	8.15	0	0
RXRA::VDR(MA0074.1)	AGGTCAAGCAGTAGA	1754	-	7.3	0.000425	1.06
HNF1B(MA0153.1)	CTACTGCTTGAC	1755	+	9.46	0.0003	0.75
PBX1(MA0070.1)	AGGTCAAGCAGT	1757	-	10.86	0.0001	0.249
NR4A2(MA0160.1)	AGGTCAA	1762	-	11.38	0.0004	1
NR4A2(MA0160.1)	GAGGTCA	1763	-	11.84	0.000175	0.44
RORA_1(MA0071.1)	CCCGAGGTCA	1763	-	8.59	0.000525	1.31
Esrrb(MA0141.1)	CCCGAGGTCA	1763	-	13.96	0.00035	0.87
RXRA::VDR(MA0074.1)	GGGTACCCGAGGTCA	1763	-	5.67	0.000925	2.3
Ar(MA0007.1)	AAAGGGTCAGAGGGTACCCGAG	1767	-	8.78	0.000425	1.05
ESR2(MA0258.1)	AAGGGTCAGAGGGTACCC	1770	-	10.36	0.0001	0.248
PPARG::RXRA(MA0065.1)	GAAAGGGTCAGAGGGTACCC	1770	-	4.93	0.00055	1.36
RXRA::VDR(MA0074.1)	GGGTCAGAGGGTACC	1771	-	11.56	5e-05	0.124
NR1H2::RXRA(MA0115.1)	AAGGGTCAGAGGGTACC	1771	-	3.01	5e-05	0.124
RXRA::VDR(MA0074.1)	GGGTCAGAGGGTAC	1772	-	8.75	0.000175	0.44
HNF4A(MA0114.1)	GGGTCAGAGGGTA	1773	-	8.66	0.000425	1.06
PPARG::RXRA(MA0065.2)	GGTCAGAGGGTA	1773	-	14.19	0.0006	1.49
RORA_1(MA0071.1)	GAAAGGGTCA	1780	-	7.57	0.00075	1.87
RUNX1(MA0002.2)	AACTGCGGCTC	1791	-	8.1	0.000625	1.56
RUNX1(MA0002.1)	AACTGCGGCTC	1791	-	10.96	2.5e-05	0.062
RELA(MA0107.1)	CGCAGTTTCC	1795	+	7.37	0.0009	2.24
Nkx2-5(MA0063.1)	ACAATTG	1806	-	7.82	0.000825	2.06
SOX9(MA0077.1)	TTACAATTG	1806	-	7.89	0.0009	2.24
ZNF354C(MA0130.1)	GTCCAG	1822	-	8.43	0.0002	0.5
PBX1(MA0070.1)	GGATCAGTCCAG	1822	-	7.92	0.000525	1.31
Tcfcp2l1 (MA0145.1)	GATCAGTCCAG	1822	-	12.88	0.001	2.49
TP53(MA0106.1)	CCAGGCACGCCTAGAATTCT	1843	-	4.62	0.000375	0.93
MZF1_5-13(MA0057.1)	CTAGGCGTGC	1849	+	8.44	0.00025	0.62
TP53(MA0106.1)	CTAGGCGTGCCTGGGGACGC	1849	+	3.45	0.00075	1.86
INSM1(MA0155.1)	TGCCTGGGGACG	1856	+	7.46	0.00095	2.36
CREB1(MA0018.2)	GGACGCCA	1863	+	8.38	0.00085	2.12
MYC::MAX(MA0059.1)	CGCCACGCGGT	1866	+	7.4	0.000925	2.3
Mycn(MA0104.2)	ACCGCGTGGC	1867	-	8.24	0.000775	1.93
Arnt(MA0004.1)	CGCGTG	1869	-	6.19	0.0006	1.5
Nr2e3(MA0164.1)	CAAGCTC	1889	+	6.26	0.00085	2.12
REST(MA0138.1)	GTTCTCTCCCAGGAGCTTG	1889	-	9.03	0.0001	0.248
REST(MA0138.1)	GTTCTCTCCCAGGAGCTT	1890	-	5.05	0.000525	1.3
REST(MA0138.1)	GTTCTCTCCCAGGAGCT	1891	-	5.05	0.000525	1.3
EBF1(MA0154.1)	GCTCCTGGGA	1892	+	9.06	0.000525	1.31
GABPA(MA0062.1)	AACGGAAGGC	1905	+	7.51	0.001	2.49
SPI1(MA0080.1)	CGGAAG	1907	+	6.48	0.0008	2
Zfx(MA0146.1)	CCTCGGCCTT	1910	-	16.92	0.00065	1.62
Nkx3-2(MA0122.1)	CCGAGTGAC	1930	+	8.42	0.00075	1.87
Pax2(MA0067.1)	AGTCACTC	1932	-	8.93	0.0003	0.75
T(MA0009.1)	GTAGGAGTCAC	1934	-	6.67	0.000525	1.31
Egr1(MA0162.1)	TCTGTAGGAGT	1937	-	8.08	0.00065	1.62
NR2F1(MA0017.1)	GGACCTCAGCCCTG	1951	-	9.86	0.000375	0.93
HNF4A(MA0114.1)	AGGGCTGAGGTCC	1952	+	7.64	0.0009	2.24
ESR1(MA0112.1)	TGAGGTCCCCCCAACCCC	1957	+	7.75	0.000825	2.05
SP1(MA0079.1)	CAGGCGCGCT	2020	+	7.24	0.000475	1.18
RXRA::VDR(MA0074.1)	AGGTCACCGGCGACC	2039	-	5.89	0.000875	2.18
NR1H2::RXRA(MA0115.1)	CAAGTTTCGAGGTCACC	2046	-	1.84	0.000175	0.43
NR4A2(MA0160.1)	AGGTCAC	2047	-	13.49	0	0
NR4A2(MA0160.1)	GAGGTCA	2048	-	11.84	0.000175	0.44
RORA_1(MA0071.1)	TTCGAGGTCA	2048	-	13.98	5e-05	0.125
Esrrb(MA0141.1)	TTCGAGGTCA	2048	-	14.7	0.000275	0.68
NR2F1(MA0017.1)	TGACCTCGAAACTT	2048	+	8.63	0.0008	1.99
RORA_1(MA0071.1)	TTCGAGGTC	2049	-	7.8	0.000675	1.68
CEBPA(MA0102.2)	TTGCACAAG	2059	-	8.91	0.000575	1.43
CEBPA(MA0102.2)	TTGTGCAAC	2060	+	10.88	0.0001	0.249
Cebpa(MA0102.1)	TTGTGCAACACC	2060	+	11.33	2.5e-05	0.062
Ddit3::Cebpa(MA0019.1)	TTGTGCAACACC	2060	+	11.14	5e-05	0.124
Myb(MA0100.1)	GGCAGTTG	2084	+	10.38	0.0001	0.249
BRCA1(MA0133.1)	GCAACTG	2086	-	6.2	0.0003	0.75
Zfx(MA0146.1)	AGCCGAGGCCTC	2095	+	17.63	0.000425	1.06
Zfx(MA0146.1)	GCCGAGGCCTC	2096	+	18.12	0.0003	0.75
Zfx(MA0146.1)	CCGAGGCCTC	2097	+	18.34	0.00025	0.62
MZF1_5-13(MA0057.1)	CTCTGCTGAC	2104	+	7.59	0.000525	1.31
FOXD1(MA0031.1)	GTCAGCAG	2106	-	6.8	0.00075	1.87
Mafb(MA0117.1)	GCTGACAG	2108	+	9.04	0.000375	0.93
NR4A2(MA0160.1)	CAGGTCA	2137	+	10.74	0.000975	2.43
NR4A2(MA0160.1)	AGGTCAG	2138	+	11.32	0.00065	1.62
RXR::RAR_DR5(MA0159.1)	AGGTCAGCACCAGGGCG	2138	+	9.35	0.000225	0.56
REST(MA0138.2)	GTCAGCACCAGGG	2140	+	20.58	0	0
REST(MA0138.1)	CCCTCCGCCCTGGTGCTGA	2141	-	5.64	0.000425	1.05
Klf4(MA0039.2)	AGGGCGT	2156	+	10.9	0.0003	0.75
MZF1_1-4(MA0056.1)	CGGGGA	2167	-	6.51	0	0
SP1(MA0079.2)	CCCAGGCCAC	2179	+	5.5	0.000925	2.3
SPIB(MA0081.1)	TGCGGAA	2190	-	9.54	2.5e-05	0.062
TFAP2A(MA0003.1)	GCCTTAAAA	2200	+	8.55	0.000225	0.56
HNF4A(MA0114.1)	GGCCCATAGGTCT	2226	+	8.15	0.000625	1.55
Hltf(MA0109.1)	GCCCATAG	2227	+	11.22	0.000375	0.93
SOX9(MA0077.1)	GACCTATGG	2229	-	8.15	0.000825	2.06
EBF1(MA0154.1)	TCCCCAGGGA	2238	+	11.79	7.5e-05	0.187
PPARG(MA0066.1)	GAGGATCCGATTCACTCCCT	2243	-	4.41	0.001	2.48
GATA3(MA0037.1)	CGATTC	2250	-	6.91	0.000975	2.43
ETS1(MA0098.1)	GATCCG	2254	-	8.01	0.0001	0.249
MZF1_1-4(MA0056.1)	CGGGGA	2283	-	6.51	0	0
Zfx(MA0146.1)	CCGCGGCCTG	2299	+	16.84	0.000675	1.68
SP1(MA0079.2)	GCCAGCCCAG	2315	+	5.63	0.000475	1.18
RUNX1(MA0002.2)	GTCTGTGGCTG	2325	-	7.93	0.0008	1.99
SPI1(MA0080.1)	CGGAAG	2349	-	6.48	0.0008	2
TBP(MA0108.2)	TTATATAAGCCAGCG	2360	-	11.29	5e-05	0.124
TBP(MA0108.1)	TTATATAAGCCAGCG	2360	-	11.33	2.5e-05	0.062
NFIL3(MA0025.1)	TTATATAAGCC	2364	-	9.08	0.000225	0.56
NFIL3(MA0025.1)	TTATATAACCC	2367	+	10.89	2.5e-05	0.062
TBP(MA0108.2)	TTATATAACCCCGCC	2367	+	11.4	2.5e-05	0.062
TBP(MA0108.1)	TTATATAACCCCGCC	2367	+	11.41	2.5e-05	0.062
SP1(MA0079.2)	CCCCGCCCAG	2375	+	5.88	0.00025	0.62
REST(MA0138.1)	GCCCCGCCCATAGTGCCGA	2385	+	10.81	2.5e-05	0.062
REST(MA0138.1)	CCCCGCCCATAGTGCCGA	2386	+	5.31	0.000475	1.18
znf143(MA0088.1)	CCCCGCCCATAGTGCCGAGG	2386	+	8.53	0.000675	1.67
Hltf(MA0109.1)	GCCCATAG	2390	+	11.22	0.000375	0.93
REST(MA0138.2)	CTCGGCACTATGGGC	2390	-	14.55	0.000675	1.67
SOX9(MA0077.1)	GCACTATGG	2392	-	8.85	0.0004	1
REST(MA0138.2)	CTCGGCACTATGG	2392	-	15.75	0.0003	0.74
SP1(MA0079.1)	TCGGCACTAT	2394	-	7.83	0.00025	0.62
NFIC(MA0161.1)	CTGGCA	2430	+	8.68	0.0009	2.25
HLF(MA0043.1)	GGTGCCGCCATC	2440	+	10.72	0.000175	0.44
YY1(MA0095.1)	GCCATC	2446	+	8.52	0.00075	1.87
NFYA(MA0060.1)	ATCGACCAATGGGATG	2448	-	15.05	0	0
NFYA(MA0060.1)	ATCGACCAATGGGAT	2449	-	8.05	0.0004	0.99
EBF1(MA0154.1)	ACCAATGGGA	2450	-	8.89	0.0006	1.49
SOX9(MA0077.1)	GACCAATGG	2452	-	10.08	0.000175	0.44
GATA3(MA0037.1)	CGATTC	2460	+	6.91	0.000975	2.43
Mafb(MA0117.1)	GCTGAATG	2476	-	8.37	0.000575	1.43
ENSG00000002549|LAP3
Name	Sequence	Position(0-based)	Strand	Score	p-value	E-value
ZEB1(MA0103.1)	CACCTT	21	-	7.52	0.000575	1.43
RUNX1(MA0002.2)	CACTCTGGCTT	28	-	7.72	0.001	2.49
ZNF354C(MA0130.1)	GTCCAC	36	-	8.61	0.0002	0.5
Nkx3-2(MA0122.1)	CTGAGTGGG	54	-	8.32	0.0008	1.99
TFAP2A(MA0003.1)	GCCTTCAAG	62	+	7.54	0.00085	2.12
EBF1(MA0154.1)	CTTCAAGAGA	64	+	8.58	0.0007	1.74
Gfi(MA0038.1)	CAAATCTCTC	81	+	9.27	0.0004	1
TEAD1(MA0090.1)	GACACTCCAGAG	91	-	9.44	0.00025	0.62
SOX10(MA0442.1)	CATTCT	126	+	6.27	0.000875	2.18
Stat3(MA0144.1)	TTGCAGGAAA	135	-	9.54	0.000375	0.93
BRCA1(MA0133.1)	GCAACTG	141	+	6.2	0.0003	0.75
Esrrb(MA0141.1)	AGCTCAAGGT	148	+	14.98	0.000175	0.44
Esrrb(MA0141.1)	GCTCAAGGTGA	149	+	13.43	0.000525	1.31
Esrrb(MA0141.1)	CTCAAGGTGA	150	+	13.9	0.00035	0.87
Esrrb(MA0141.1)	TCAAGGTGA	151	+	13.6	0.000475	1.18
ZEB1(MA0103.1)	CACCTT	153	-	7.52	0.000575	1.43
HNF4A(MA0114.1)	TGAGCAAAGTCTT	159	-	8.15	0.000625	1.55
Myf(MA0055.1)	CACCAGCTGCAG	172	-	13.87	0	0
NHLH1(MA0048.1)	CACCAGCTGCAG	172	-	8.06	0.000525	1.31
Myf(MA0055.1)	CACCAGCTGCA	173	-	8.31	0.0003	0.75
TAL1::TCF3(MA0091.1)	ACACCAGCTGCA	173	-	9.27	0.00035	0.87
Myf(MA0055.1)	GCAGCTGGTG	174	+	6.65	0.001	2.49
Spz1(MA0111.1)	AGGCTTACACC	180	-	8.33	0.000625	1.56
Mafb(MA0117.1)	GCTTACAC	181	-	7.71	0.000925	2.31
Ddit3::Cebpa(MA0019.1)	AATTGCAATCAG	216	+	8.63	0.00055	1.37
Foxa2(MA0047.1)	CACTGTTGATCT	226	-	8.92	0.00045	1.12
BRCA1(MA0133.1)	TCAACAG	229	+	6.87	2.5e-05	0.062
SOX10(MA0442.1)	CACTGT	232	-	6.46	0.0007	1.75
NR1H2::RXRA(MA0115.1)	TTAGGTCACAGAGCAAG	266	-	3.4	5e-05	0.124
NR1H2::RXRA(MA0115.1)	TTAGGTCACAGAGCAA	267	-	-1.11	0.000625	1.55
NR4A2(MA0160.1)	AGGTCAC	274	-	13.49	0	0
NR4A2(MA0160.1)	TAGGTCA	275	-	11.49	0.0003	0.75
RORA_1(MA0071.1)	GCTTAGGTCA	275	-	7.14	0.000875	2.18
SP1(MA0079.2)	TCCAGCTTAG	279	-	5.68	0.000375	0.93
TEAD1(MA0090.1)	TACACTCCAGCT	282	-	7.47	0.0008	1.99
TFAP2A(MA0003.1)	GCCATAATT	301	-	8.2	0.0004	1
FOXL1(MA0033.1)	GAGCCATA	304	-	7.39	0.000175	0.44
Fos(MA0099.1)	GTGAGCCA	306	-	9.45	0.0004	1
Tcfcp2l1 (MA0145.1)	GCTTGAGCCTG	330	-	13.23	0.000675	1.68
ESR2(MA0258.1)	CAGGCTCAAGCAAACCTC	330	+	10.07	0.00015	0.37
PBX1(MA0070.1)	GGCTCAAGCAAA	332	+	10.42	0.000125	0.311
SP1(MA0079.2)	CTCAGTCTCC	352	+	5.59	0.000525	1.31
Prrx2(MA0075.1)	CATTA	363	+	6.33	0	0
Pdx1(MA0132.1)	CTAATG	363	-	9.49	0.00065	1.62
HOXA5(MA0158.1)	GCTAATG	363	-	11.17	0	0
TFAP2A(MA0003.1)	GCCTGTAGT	373	-	7.65	0.000725	1.81
Hand1::Tcfe2a(MA0092.1)	CATCTGGCTA	385	+	11.1	2.5e-05	0.062
HOXA5(MA0158.1)	GCTAATT	391	+	10.57	0.0007	1.75
Pax4(MA0068.1)	AACTTTTTGTAGAGATGGGTATCTCACTAC	402	+	8.69	0.000325	0.8
REST(MA0138.1)	ACCCTGGGCAAGGTAGTGA	425	-	5.02	0.000525	1.3
FOXA1(MA0148.1)	TTGCCCAG	433	+	11.54	0.000975	2.43
SP1(MA0079.2)	CTCAGCCCAG	456	-	6.71	2.5e-05	0.062
GATA2(MA0036.1)	CGATC	467	+	6.82	0.000925	2.31
Gata1(MA0035.1)	CGATCC	467	+	7.54	0.0002	0.5
Zfx(MA0146.1)	ACCTCGGCCTC	477	+	16.55	0.0009	2.24
Zfx(MA0146.1)	CCTCGGCCTC	478	+	16.79	0.00075	1.87
HNF4A(MA0114.1)	CTCCCAAAGTCCT	485	+	8.41	0.000575	1.43
REST(MA0138.2)	CCCAGGACTTTGG	488	-	14.57	0.000675	1.67
Klf4(MA0039.1)	TAATCCCAGG	495	-	7.92	0	0
Fos(MA0099.1)	ATGAGTCA	510	+	11.08	0.000125	0.312
ESR2(MA0258.1)	ATGAGTCACTGCACCCAG	510	+	7.94	0.00055	1.37
AP1(MA0099.2)	TGACTCA	511	-	11.48	0	0
Fos(MA0099.1)	GTGACTCA	511	-	12.72	2.5e-05	0.062
Pax2(MA0067.1)	AGTCACTG	513	+	9.06	0.00015	0.37
Ddit3::Cebpa(MA0019.1)	GGGTGCAGTGAC	514	-	7.89	0.000825	2.05
NHLH1(MA0048.1)	AGCCAGCTGGGT	522	-	7.92	0.000575	1.43
TAL1::TCF3(MA0091.1)	CAGCCAGCTGGG	523	-	8.34	0.00045	1.12
CREB1(MA0018.2)	TGACACCA	533	-	8.68	0.000675	1.68
IRF1(MA0050.1)	AATAATGACACC	534	-	7.63	0.0007	1.74
Prrx2(MA0075.1)	CATTA	539	+	6.33	0	0
ARID3A(MA0151.1)	ATTAAG	543	+	6.92	0.00085	2.12
Sox5(MA0087.1)	GAACAAT	548	+	9.33	0.0001	0.249
Myc(MA0147.1)	AGCACGAGGA	566	-	8.9	0.0006	1.49
Mycn(MA0104.2)	AGCACGAGGA	566	-	8.85	0.00055	1.37
MYC::MAX(MA0059.1)	AAGCACGAGGA	566	-	7.45	0.0009	2.24
Mycn(MA0104.1)	CTCGTG	568	+	7.14	0.000525	1.31
FOXD1(MA0031.1)	GTAAGCAC	571	-	8.32	0.00035	0.87
MZF1_5-13(MA0057.1)	ATATGGGTAA	575	-	7.37	0.0007	1.74
Ddit3::Cebpa(MA0019.1)	GAATGCAACTCG	589	-	8.7	0.000525	1.31
Mafb(MA0117.1)	GCTGAATG	596	-	8.37	0.000575	1.43
NHLH1(MA0048.1)	ACACAGCTGAAT	597	-	9.26	0.000275	0.68
FOXA1(MA0148.1)	TACACAG	603	-	11.75	0.0006	1.49
Cebpa(MA0102.1)	TTTTACAATGAG	613	+	8.49	0.000625	1.56
SOX10(MA0442.1)	CATTGT	617	-	8.8	0.00055	1.37
Tcfcp2l1 (MA0145.1)	TTAAAACCAG	629	+	14.84	0.0001	0.249
FOXC1(MA0032.1)	CGCCCGTA	656	+	7.86	0.0005	1.25
TEAD1(MA0090.1)	CAAATTGCTGGG	666	-	6.97	0.000975	2.43
Fos(MA0099.1)	GTGATCCA	693	-	7.91	0.000875	2.18
BRCA1(MA0133.1)	TCAAGTG	698	-	6.15	0.0003	0.75
Nkx2-5(MA0063.1)	TCAAGTG	698	-	8.93	0.0001	0.249
RUNX1(MA0002.2)	ACTTGAGGTCA	699	+	9.47	0.00015	0.37
RUNX1(MA0002.1)	ACTTGAGGTCA	699	+	8.41	0.000625	1.56
RORA_1(MA0071.1)	CTTGAGGTCA	700	+	9.44	0.000275	0.69
CREB1(MA0018.2)	TGAGGTCA	702	+	10.69	0.00015	0.37
NR4A2(MA0160.1)	GAGGTCA	703	+	11.84	0.000175	0.44
NR4A2(MA0160.1)	AGGTCAG	704	+	11.32	0.00065	1.62
RXRA::VDR(MA0074.1)	GGGTCTTGAAGTACT	709	-	6.28	0.000825	2.05
RXRA::VDR(MA0074.1)	GGGTCTTGAAGTAC	710	-	6.28	0.000825	2.05
ZEB1(MA0103.1)	CACCTG	723	+	9.07	0.0005	1.25
IRF1(MA0050.1)	CATGGTGAAACT	734	+	8.29	0.000425	1.06
Spz1(MA0111.1)	GGAGTTTCACC	737	-	9.81	0.0002	0.5
CTCF(MA0139.1)	TTTTCAGTAGAG	750	-	18.34	0.000725	1.8
Pax4(MA0068.1)	AAAAATTAGCCAGGCGTGTTGGCGGGCGCC	765	+	9.62	0.000125	0.309
HOXA5(MA0158.1)	GCTAATT	768	-	10.57	0.0007	1.75
FOXC1(MA0032.1)	CGCCTGTA	791	+	7.62	0.001	2.49
Ddit3::Cebpa(MA0019.1)	GCCTGTAATCCC	792	+	8.82	0.000525	1.31
FOXC1(MA0032.1)	CCCAAGTA	807	-	8.35	0.00015	0.37
AP1(MA0099.2)	TGCCTCA	819	-	9.03	0.0005	1.25
Fos(MA0099.1)	CTGCCTCA	819	-	7.95	0.000775	1.93
GATA3(MA0037.1)	CGATTC	829	-	6.91	0.000975	2.43
SPI1(MA0080.1)	TGGAAC	836	+	6.53	0.000725	1.81
NFATC2(MA0152.1)	GGTTCCA	836	-	10.05	0	0
Zfp423(MA0116.1)	CCACCCCTGGGTTCC	837	-	13.29	0	0
Zfp423(MA0116.1)	CCACCCCTGGGTTC	838	-	7.24	0.000325	0.81
Cebpa(MA0102.1)	TATTGCAACCTC	851	-	8.34	0.000725	1.8
Ddit3::Cebpa(MA0019.1)	GGTTGCAATAAG	853	+	9.27	0.000425	1.06
NHLH1(MA0048.1)	TCTCAGCTTATT	859	-	8.14	0.0005	1.24
SP1(MA0079.2)	CTCAGCTTAT	860	-	5.79	0.000275	0.69
NR4A2(MA0160.1)	AGATCAC	868	+	11.24	0.0008	1.99
Ddit3::Cebpa(MA0019.1)	GAGTGCACTGGT	875	-	7.65	0.001	2.49
znf143(MA0088.1)	TGTCACCCAGGCTGGAGTGC	881	-	10.02	0.00035	0.87
NFE2L2(MA0150.1)	GTGACAGAGCA	895	+	12.63	5e-05	0.124
NFE2L2(MA0150.1)	TGACAGAGCA	896	+	7.42	0.00095	2.37
Pax4(MA0068.1)	GAAAGTTTTCAAGTAGTGCTCAATATTTTT	983	-	8.79	0.0003	0.74
En1(MA0027.1)	AAGTAGTGCTC	992	-	10.57	0	0
SOX10(MA0442.1)	CACTGT	1028	+	6.46	0.0007	1.75
BRCA1(MA0133.1)	TCAACAC	1032	-	6.1	0.0007	1.75
FOXD1(MA0031.1)	GTCAACAC	1032	-	8.13	0.000375	0.93
Foxa2(MA0047.2)	TGTTGACA	1033	+	13.88	0.000375	0.93
RXR::RAR_DR5(MA0159.1)	TGTTGACAAAAATTTCA	1033	+	6.9	0.000675	1.68
RXR::RAR_DR5(MA0159.1)	GTTGACAAAAATTTCA	1034	+	6.9	0.000675	1.68
RXR::RAR_DR5(MA0159.1)	ATTTCATGCCAAGTTCT	1044	+	7.31	0.0006	1.49
NFIC(MA0161.1)	TTGGCA	1050	-	9.38	0.00035	0.87
Hltf(MA0109.1)	GAACTTGG	1052	-	11.53	7.5e-05	0.187
Tcfcp2l1 (MA0145.1)	AGTTCTAGGCAG	1055	+	13.05	0.00085	2.11
Stat3(MA0144.1)	TTCTAGGCAG	1057	+	9.76	0.0003	0.75
ARID3A(MA0151.1)	ATTAAG	1080	+	6.92	0.00085	2.12
PBX1(MA0070.1)	GCATTAATCAGG	1085	+	8.86	0.0003	0.75
Prrx2(MA0075.1)	CATTA	1086	+	6.33	0	0
HNF4A(MA0114.1)	GGGCCAAAGTACA	1098	-	11.99	0	0
RORA_2(MA0072.1)	AGGAAGTGGGCCAA	1104	-	5.75	0.000725	1.8
GABPA(MA0062.2)	GGAAGTGGG	1108	-	12.12	0.000375	0.93
SPI1(MA0080.2)	AGGAAGT	1111	-	8.99	5e-05	0.125
FEV(MA0156.1)	AAGGAAGT	1111	-	8.04	0.00085	2.12
REST(MA0138.2)	TTTAGCAACAAGGA	1114	-	15.26	0.000425	1.05
Cebpa(MA0102.1)	TTTAGCAACAAG	1116	-	8.41	0.000675	1.68
PPARG(MA0066.1)	CTAGGTGACTTTTAGCAACA	1118	-	9.01	0.000125	0.31
CEBPA(MA0102.2)	TTTAGCAAC	1119	-	8.82	0.000575	1.43
PPARG(MA0066.1)	GTAGTGCTAGGTGACTTTTA	1124	-	7.09	0.000325	0.81
ESR2(MA0258.1)	AAAAGTCACCTAGCACTA	1125	+	9.15	0.00025	0.62
NFE2L2(MA0150.1)	GTCACCTAGCA	1129	+	7.49	0.0009	2.24
Klf4(MA0039.1)	TAGTGCTAGG	1133	-	6.3	0.00085	2.12
HOXA5(MA0158.1)	GCAAATG	1152	-	10.65	0.00035	0.87
znf143(MA0088.1)	GCATTCCCATTGTTCCTATA	1157	+	9.71	0.00045	1.12
Sox17(MA0078.1)	CCCATTGTT	1162	+	9.02	0.000625	1.56
SOX9(MA0077.1)	GAACAATGG	1163	-	12.42	5e-05	0.125
Sox2(MA0143.1)	CCATTGTT	1163	+	16.87	0.000125	0.311
SOX10(MA0442.1)	CATTGT	1164	+	8.8	0.00055	1.37
Sox5(MA0087.1)	GAACAAT	1165	-	9.33	0.0001	0.249
ELF5(MA0136.1)	GAGATCCTG	1179	-	8.94	0.000375	0.93
NR1H2::RXRA(MA0115.1)	TAATGTCAGAGATCCTG	1179	-	-1.91	0.0009	2.24
Prrx2(MA0075.1)	CATTA	1191	+	6.33	0	0
Pdx1(MA0132.1)	CTAATG	1191	-	9.49	0.00065	1.62
Nr2e3(MA0164.1)	TAAGCTT	1202	+	10.77	0.0001	0.249
Nr2e3(MA0164.1)	AAAGCTT	1203	-	10.49	0.000575	1.43
FOXD1(MA0031.1)	TTAAACAG	1210	-	6.65	0.000825	2.06
Pax6(MA0069.1)	TTTAAGGATCGCTT	1213	+	8.16	0.00065	1.62
Gata1(MA0035.1)	CGATCC	1218	-	7.54	0.0002	0.5
GATA2(MA0036.1)	CGATC	1219	-	6.82	0.000925	2.31
Nkx2-5(MA0063.1)	TTAAGCG	1222	-	8.18	0.000375	0.94
Pax4(MA0068.1)	GATATTTTTCAGACCTTGAATTCCAGCTAC	1229	+	9.46	0.000175	0.43
T(MA0009.1)	CAAGGTCTGAA	1236	-	7.13	0.00045	1.12
RORA_1(MA0071.1)	TTCAAGGTCT	1239	-	8.49	0.000525	1.31
RORA_1(MA0071.1)	TTCAAGGTC	1240	-	8.49	0.000525	1.31
Esrrb(MA0141.1)	AATTCAAGGTC	1240	-	14.97	0.000175	0.44
Esrrb(MA0141.1)	AATTCAAGGT	1241	-	13.74	0.0004	1
TEAD1(MA0090.1)	TGAATTCCAGCT	1245	+	6.95	0.000975	2.43
Hand1::Tcfe2a(MA0092.1)	TAGCTGGAAT	1248	-	8.17	0.001	2.49
NFKB1(MA0105.1)	GGGGATCTTCA	1264	-	9.45	0.000175	0.44
MZF1_5-13(MA0057.1)	CTCTGGGGAT	1269	-	7.13	0.0009	2.24
EBF1(MA0154.1)	TCTCTGGGGA	1270	-	11.05	0.00015	0.37
RORA_2(MA0072.1)	AGGAATGGGGTCAG	1279	+	5.04	0.00085	2.11
RORA_1(MA0071.1)	AATGGGGTCA	1282	+	8.86	0.00045	1.12
SP1(MA0079.2)	GTCAGCTTAA	1288	+	5.8	0.000275	0.69
BRCA1(MA0133.1)	TCAACGC	1311	+	6.13	0.0004	1
Klf4(MA0039.2)	AGGGCGT	1314	-	10.9	0.0003	0.75
REST(MA0138.1)	GCCCTGTCCCATGACTTCA	1316	+	5.03	0.000525	1.3
NR1H2::RXRA(MA0115.1)	TGAAGTCATGGGACAGG	1318	-	-1.81	0.000825	2.05
Pax2(MA0067.1)	AGTCATGG	1324	-	9.48	5e-05	0.125
NFE2L1::MafG(MA0089.1)	CATGAC	1325	+	9.57	0.0003	0.75
RXR::RAR_DR5(MA0159.1)	AGTGCAGGGTGAAGTCA	1327	-	9.37	0.000225	0.56
GATA2(MA0036.1)	CGATC	1354	+	6.82	0.000925	2.31
PPARG::RXRA(MA0065.1)	TTTGGGGTCAAGGTTTTTAA	1386	-	7.46	0.000275	0.68
RXRA::VDR(MA0074.1)	GGGTCAAGGTTTTTA	1387	-	7.93	0.00025	0.62
PPARG::RXRA(MA0065.1)	TTTGGGGTCAAGGTTTTTA	1387	-	2.92	0.000925	2.29
HNF4A(MA0114.1)	GGGTCAAGGTTTT	1389	-	10.02	7.5e-05	0.187
Esrrb(MA0141.1)	GGGTCAAGGT	1392	-	14.64	0.000275	0.68
RORA_1(MA0071.1)	TTTGGGGTCA	1396	-	9.69	0.000225	0.56
TEAD1(MA0090.1)	CAAATTCCTCAG	1402	+	10.2	0.00015	0.37
SPIB(MA0081.1)	TGAGGAA	1406	-	7.77	0.000475	1.18
EBF1(MA0154.1)	TCCTCAGGGA	1407	+	10.75	0.0002	0.5
Spz1(MA0111.1)	ACGATTACACC	1460	+	7.55	0.00085	2.12
Ddit3::Cebpa(MA0019.1)	AGGTGTAATCGT	1460	-	9.85	0.000175	0.44
Ddit3::Cebpa(MA0019.1)	TGCTGCAACCCT	1479	+	8.45	0.000625	1.56
Spz1(MA0111.1)	AGGGTTGCAGC	1480	-	13.12	0	0
Zfp423(MA0116.1)	AGACACCAGGGTTGC	1483	-	10.33	5e-05	0.124
ESR1(MA0112.1)	GCAAGTCAATACGCCCAG	1496	-	7.88	0.000725	1.8
Foxa2(MA0047.1)	GCGTATTGACTT	1500	+	9.3	0.000275	0.68
Hltf(MA0109.1)	GCACATAG	1513	-	10.95	0.000975	2.43
Mycn(MA0104.1)	CTCGTG	1520	-	7.14	0.000525	1.31
AP1(MA0099.2)	TGACTCG	1522	-	8.6	0.00075	1.87
Foxd3(MA0041.1)	GTTCGTTGACTC	1523	-	9.78	0.0001	0.249
Spz1(MA0111.1)	AGTGTTACATC	1540	+	9.24	0.00035	0.87
NFIL3(MA0025.1)	TGATGTAACAC	1541	-	12.33	0	0
HLF(MA0043.1)	TGTTACATCATT	1542	+	11.05	0.000125	0.311
Foxa2(MA0047.1)	CAGTATTTACAC	1562	+	8.45	0.000525	1.31
FOXO3(MA0157.1)	TGTAAATA	1565	-	8.03	0.000925	2.31
FOXA1(MA0148.1)	TATTTACAC	1565	+	12.41	0.00025	0.62
Foxa2(MA0047.2)	TATTTACAC	1565	+	14.36	0.0002	0.5
Myb(MA0100.1)	CACCGTTG	1571	+	9.74	0.000275	0.69
Cebpa(MA0102.1)	AGGTGCAACGGT	1572	-	8.61	0.000525	1.31
Ddit3::Cebpa(MA0019.1)	AGGTGCAACGGT	1572	-	9.37	0.000375	0.93
BRCA1(MA0133.1)	GCAACGG	1573	-	6.03	0.0008	2
CEBPA(MA0102.2)	AGGTGCAAC	1575	-	8.21	0.00095	2.37
ZEB1(MA0103.1)	CACCTG	1579	+	9.07	0.0005	1.25
SPI1(MA0080.1)	TGGAAC	1585	+	6.53	0.000725	1.81
NFATC2(MA0152.1)	TGTTCCA	1585	-	9.19	0.000175	0.44
Myb(MA0100.1)	AACAGATG	1588	+	7.7	0.000975	2.43
NR1H2::RXRA(MA0115.1)	ACAGATGAAAGGACACG	1589	+	-0.76	0.0006	1.49
RUNX1(MA0002.2)	AACTCAGGCCA	1615	+	8.2	0.000575	1.43
SP1(MA0079.2)	CTCAGGCCAG	1617	+	5.41	0.00095	2.37
ZEB1(MA0103.1)	CACCTG	1624	-	9.07	0.0005	1.25
Fos(MA0099.1)	GTGAGCCA	1633	-	9.45	0.0004	1
FOXC1(MA0032.1)	CGCCTGTA	1640	+	7.62	0.001	2.49
Ddit3::Cebpa(MA0019.1)	GCCTGTAATCCC	1641	+	8.82	0.000525	1.31
Nkx3-2(MA0122.1)	CTAAGTGCT	1653	-	9.77	0.0001	0.249
NKX3-1(MA0124.1)	GCACTTA	1654	+	8.2	0.001	2.49
Zfx(MA0146.1)	CCTCGGCCTC	1663	-	16.79	0.00075	1.87
RXR::RAR_DR5(MA0159.1)	AGTGGATCACGAGGTCA	1675	+	10.23	0.0001	0.248
Fos(MA0099.1)	GTGATCCA	1677	-	7.91	0.000875	2.18
MYC::MAX(MA0059.1)	GATCACGAGGT	1679	+	7.5	0.00085	2.12
RORA_2(MA0072.1)	GATCACGAGGTCAG	1679	+	7.6	0.000325	0.81
Mycn(MA0104.2)	ATCACGAGGT	1680	+	8.32	0.0007	1.74
Mycn(MA0104.1)	CTCGTG	1682	-	7.14	0.000525	1.31
RORA_1(MA0071.1)	CACGAGGTCA	1682	+	10.51	0.000175	0.44
RORA_1(MA0071.1)	ACGAGGTCA	1683	+	7.68	0.000725	1.81
NR4A2(MA0160.1)	GAGGTCA	1685	+	11.84	0.000175	0.44
NR4A2(MA0160.1)	AGGTCAG	1686	+	11.32	0.00065	1.62
ZNF354C(MA0130.1)	GTCCAG	1708	-	8.43	0.0002	0.5
MYC::MAX(MA0059.1)	GACAACATGGT	1711	+	9.54	0.000275	0.68
HLF(MA0043.1)	GGTTTCACCATG	1716	-	10.29	0.0002	0.5
IRF1(MA0050.1)	CATGGTGAAACC	1716	+	8.28	0.000425	1.06
Cebpa(MA0102.1)	TGGTGAAACCTC	1718	+	8.4	0.000675	1.68
Pax4(MA0068.1)	AAAGAGTTGCCGGGCACGGTGGCTCACGCC	1747	+	8.52	0.000375	0.93
Stat3(MA0144.1)	TGCCCGGCAA	1753	-	6.16	0.0009	2.24
SP1(MA0079.1)	CGGGCACGGT	1757	+	7.44	0.000375	0.93
Pax4(MA0068.1)	GATTACTTACAGGCGTGAGCCACCGTGCCC	1758	-	8.35	0.000475	1.17
Fos(MA0099.1)	GTGAGCCA	1766	-	9.45	0.0004	1
FOXC1(MA0032.1)	CGCCTGTA	1773	+	7.62	0.001	2.49
REST(MA0138.2)	CCCAGCACTTTGG	1787	+	15.87	0.00025	0.62
REST(MA0138.1)	CAGCCTGCCAAAGTGCTGG	1788	-	9.19	0.0001	0.248
REST(MA0138.1)	CAGCCTGCCAAAGTGCTG	1789	-	5.21	0.000475	1.18
HNF4A(MA0114.1)	CTGCCAAAGTGCT	1790	-	9.15	0.0002	0.5
PPARG::RXRA(MA0065.2)	GCCAAAGTGCT	1790	-	13.41	0.000975	2.42
NFIC(MA0161.1)	TTGGCA	1796	+	9.38	0.00035	0.87
SP1(MA0079.1)	TTGGCAGGCT	1796	+	6.98	0.000825	2.06
NR2F1(MA0017.1)	TGACCTCTGGTGAT	1817	-	10.48	0.00035	0.87
RUNX1(MA0002.2)	ACCAGAGGTCA	1820	+	9.33	0.00015	0.37
PPARG::RXRA(MA0065.2)	ACCAGAGGTCA	1820	+	15.57	0.00015	0.37
PPARG::RXRA(MA0065.2)	CCAGAGGTCA	1821	+	16.31	5e-05	0.124
PPARG::RXRA(MA0065.2)	CAGAGGTCA	1822	+	16.16	7.5e-05	0.186
NR4A2(MA0160.1)	GAGGTCA	1824	+	11.84	0.000175	0.44
NR4A2(MA0160.1)	AGGTCAG	1825	+	11.32	0.00065	1.62
SP1(MA0079.1)	CAGGCTGGCT	1840	-	7.69	0.00025	0.62
YY1(MA0095.1)	GCCATG	1855	-	9.13	0.000175	0.44
Sox17(MA0078.1)	AACACTGTC	1863	+	8.66	0.000825	2.06
SOX10(MA0442.1)	CAGTGT	1864	-	8.22	0.00055	1.37
SOX10(MA0442.1)	CACTGT	1865	+	6.46	0.0007	1.75
Hand1::Tcfe2a(MA0092.1)	CACCTGGCTA	1892	-	8.35	0.000975	2.43
T(MA0009.1)	CCAGGTGTGGT	1895	+	4.91	0.00095	2.37
ZEB1(MA0103.1)	CACCTG	1896	-	9.07	0.0005	1.25
FOXC1(MA0032.1)	CGCCTGTA	1912	+	7.62	0.001	2.49
TFAP2A(MA0003.1)	GCCTGTAGT	1913	+	7.65	0.000725	1.81
FOXC1(MA0032.1)	CCCGAGTA	1928	-	8.18	0.000225	0.56
AP1(MA0099.2)	TGCCTCA	1940	-	9.03	0.0005	1.25
Fos(MA0099.1)	CTGCCTCA	1940	-	7.95	0.000775	1.93
RXRA::VDR(MA0074.1)	GGTTCAACAGATTCT	1949	-	8.59	0.000175	0.44
RXRA::VDR(MA0074.1)	GGTTCAACAGATTC	1950	-	8.59	0.000175	0.44
BRCA1(MA0133.1)	TCAACAG	1954	-	6.87	2.5e-05	0.062
MIZF(MA0131.1)	CAACCTCCGC	1970	-	7.93	0.000775	1.93
ESR1(MA0112.1)	TCGGCTCACTGCAACCTC	1973	-	7.28	0.000975	2.42
ESR2(MA0258.1)	TCGGCTCACTGCAACCTC	1973	-	8.74	0.000325	0.81
TLX1::NFIC(MA0119.1)	TTGCAGTGAGCCGA	1977	+	6.32	0.00065	1.62
MZF1_5-13(MA0057.1)	CTCGGCTCAC	1982	-	7.15	0.0009	2.24
Gfi(MA0038.1)	GCAATCTCGG	1987	-	9.07	0.0005	1.25
Cebpa(MA0102.1)	TGGCGCAATCTC	1989	-	12.89	0	0
Cebpa(MA0102.1)	TGGCGCAATCT	1990	-	8.17	0.000825	2.05
HLF(MA0043.1)	GATTGCGCCACT	1991	+	9.75	0.000325	0.81
CEBPA(MA0102.2)	TGGCGCAAT	1992	-	11.94	5e-05	0.125
Ddit3::Cebpa(MA0019.1)	GAGTGCAGTGGC	1997	-	8.66	0.00055	1.37
REST(MA0138.1)	TAGCTGGGCGTGGTGGCGG	2081	+	4.14	0.00085	2.11
Nkx3-2(MA0122.1)	CCGAGTAGC	2115	-	8.4	0.00075	1.87
FOXC1(MA0032.1)	CCCGAGTA	2117	-	8.18	0.000225	0.56
GATA3(MA0037.1)	CGATTC	2139	-	6.91	0.000975	2.43
Myf(MA0055.1)	AAGCAGCGGGAG	2153	+	7.62	0.0005	1.24
ESR1(MA0112.1)	TCGGCTCACTGCAACCTC	2162	-	7.28	0.000975	2.42
ESR2(MA0258.1)	TCGGCTCACTGCAACCTC	2162	-	8.74	0.000325	0.81
TLX1::NFIC(MA0119.1)	TTGCAGTGAGCCGA	2166	+	6.32	0.00065	1.62
MZF1_5-13(MA0057.1)	CTCGGCTCAC	2171	-	7.15	0.0009	2.24
GATA2(MA0036.1)	CGATC	2180	-	6.82	0.000925	2.31
znf143(MA0088.1)	TGTCACCCAGGTTGGAGTGC	2192	-	7.33	0.000975	2.42
NFE2L2(MA0150.1)	GTGACAGAGCG	2206	+	10.25	0.00015	0.37
Mafb(MA0117.1)	GCTGAATA	2287	-	8.01	0.000725	1.81
REST(MA0138.2)	TTCAGCAACCTTGACA	2289	+	14.62	0.00065	1.61
REST(MA0138.1)	TTGTTGTCAAGGTTGCTGA	2290	-	5.16	0.0005	1.24
Nr2e3(MA0164.1)	CAACCTT	2294	+	7.71	0.00085	2.12
Esrrb(MA0141.1)	TTGTCAAGGT	2296	-	15	0.000175	0.44
Esrrb(MA0141.1)	TTGTCAAGG	2297	-	12.58	0.001	2.49
Nr2e3(MA0164.1)	CAAGCTC	2306	+	6.26	0.00085	2.12
NFIC(MA0161.1)	CTGGCA	2312	+	8.68	0.0009	2.25
Nkx3-2(MA0122.1)	CTGAGTGCC	2314	-	10.88	2.5e-05	0.062
STAT1(MA0137.1)	GGAAATAGAAACTG	2320	-	13.3	0	0
IRF1(MA0050.1)	GAAATAGAAACT	2321	-	6.94	0.001	2.49
HNF1A(MA0046.1)	AGTTTCTATTTCCC	2321	+	7.86	0.000675	1.68
STAT1(MA0137.1)	GGAAATAGAAACT	2321	-	8.48	0.000125	0.311
STAT1(MA0137.2)	TATTTCCCGGGAG	2327	+	14.03	0.0007	1.74
FEV(MA0156.1)	CGGGAAAT	2328	-	9.19	0.000275	0.69
Stat3(MA0144.1)	TCCCGGGAAA	2329	-	9.49	0.000375	0.93
STAT1(MA0137.2)	TTTCCCGGGAGTT	2329	+	13.89	0.0008	1.99
Stat3(MA0144.1)	TTCCCGGGAG	2330	+	7.33	0.00065	1.62
EBF1(MA0154.1)	ACTCCCGGGA	2331	-	8.81	0.0006	1.49
GABPA(MA0062.1)	CCCGGGAGTT	2332	+	9.09	0.000325	0.81
RELA(MA0107.1)	GGGAGTTGCC	2335	+	8.56	0.0004	1
NFKB1(MA0105.1)	GGGCAACTCCC	2335	-	8.23	0.000625	1.56
FOXA1(MA0148.1)	TTGCCCAG	2340	+	11.54	0.000975	2.43
INSM1(MA0155.1)	TGCAAGCGGGCG	2359	-	10.55	0.000125	0.311
NFIL3(MA0025.1)	TGACGTCACAC	2400	-	7.07	0.000875	2.18
HLF(MA0043.1)	GGTGACGTCACA	2401	-	11.11	0.000125	0.311
CREB1(MA0018.2)	TGACGTCA	2403	+	12.96	0	0
CREB1(MA0018.1)	TATGGTGACGTC	2404	-	13.47	2.5e-05	0.062
CREB1(MA0018.1)	TATGGTGACGT	2405	-	8.77	0.000675	1.68
FOXD1(MA0031.1)	GTCACCAT	2407	+	7.56	0.00065	1.62
SRY(MA0084.1)	GTTGACAGT	2451	-	8.18	0.00075	1.87
BRCA1(MA0133.1)	TCAACCG	2455	+	6.57	0.0001	0.249
ELK1(MA0028.1)	CTTCCGGACG	2462	-	10.04	7.5e-05	0.187
SPIB(MA0081.1)	TCCGGAA	2464	+	10.59	0	0
ELK4(MA0076.1)	TCCGGAAGC	2464	+	10.29	7.5e-05	0.187
ELF5(MA0136.1)	GGCTTCCGG	2465	-	8.45	0.0006	1.5
GABPA(MA0062.2)	CCGGAAGC	2465	+	12.56	0.00015	0.37
SPI1(MA0080.1)	CGGAAG	2466	+	6.48	0.0008	2
SPI1(MA0080.2)	CGGAAGC	2466	+	8.03	0.000825	2.06
ENSG00000005893|LAMP2
Name	Sequence	Position(0-based)	Strand	Score	p-value	E-value
ZNF354C(MA0130.1)	GTCCAG	4	+	8.43	0.0002	0.5
Stat3(MA0144.1)	GTCCAGGAAG	4	+	12.01	5e-05	0.125
STAT1(MA0137.2)	TCCAGGAAGTA	5	+	17.46	0	0
STAT1(MA0137.2)	CCAGGAAGTA	6	+	15.36	0.000125	0.311
FEV(MA0156.1)	CAGGAAGT	7	+	11.79	0	0
ELF5(MA0136.1)	TACTTCCTG	7	-	9.53	0.000125	0.311
GABPA(MA0062.2)	CAGGAAGT	7	+	11.57	0.0007	1.74
SPI1(MA0080.2)	AGGAAGT	8	+	8.99	5e-05	0.125
GABPA(MA0062.2)	GGAAGTATT	9	+	11.63	0.000675	1.68
En1(MA0027.1)	GAGTTGAGCCC	35	-	8.85	0.000125	0.311
BRCA1(MA0133.1)	TCAACTC	39	+	6.3	0.000225	0.56
ELK1(MA0028.1)	TTCTCTGAAG	55	+	8.39	0.000675	1.68
EBF1(MA0154.1)	TCTTCAGAGA	56	-	8.26	0.000825	2.06
En1(MA0027.1)	TAGTAGTCTTC	61	-	7.97	0.0006	1.49
FOXL1(MA0033.1)	TGGGCATA	70	-	7.42	0.000125	0.312
NR1H2::RXRA(MA0115.1)	CCAGGACATAGCTCCTG	75	+	-1.95	0.0009	2.24
NFIC(MA0161.1)	TTGGCA	90	-	9.38	0.00035	0.87
YY1(MA0095.1)	GCCATC	104	-	8.52	0.00075	1.87
TFAP2A(MA0003.1)	GCCTTTAGC	126	-	9.34	7.5e-05	0.187
HNF1A(MA0046.1)	TGTTAGTCATTGCC	132	-	11.2	0.0001	0.249
Pax2(MA0067.1)	AGTCATTG	134	-	8.4	0.0008	1.99
Fos(MA0099.1)	ATGACTAA	136	+	9.11	0.000425	1.06
SOX10(MA0442.1)	CAGTGT	143	-	8.22	0.00055	1.37
SOX10(MA0442.1)	CACTGT	144	+	6.46	0.0007	1.75
SOX10(MA0442.1)	CAGTGT	153	+	8.22	0.00055	1.37
Prrx2(MA0075.1)	CATTA	160	+	6.33	0	0
Pdx1(MA0132.1)	CTAATG	160	-	9.49	0.00065	1.62
HOXA5(MA0158.1)	ACTAATG	160	-	10.51	0.000925	2.31
NFE2L2(MA0150.1)	GTGACCCAACA	171	-	8.37	0.00065	1.62
Fos(MA0099.1)	GTGACCCA	174	-	9.55	0.000325	0.81
Nkx2-5(MA0063.1)	ACAAGTG	179	-	8.55	0.000225	0.56
SRY(MA0084.1)	GTGAACAAG	181	-	8.15	0.0008	1.99
IRF2(MA0051.1)	CATAGGTGAAACTAATTT	190	-	7.42	0.000375	0.93
NFYA(MA0060.1)	TTTCACCTATGGTAGT	197	+	7.83	0.000425	1.06
Pax4(MA0068.1)	GAACATTTGTCAATGAATGTTTACTACCAT	205	-	7.98	0.000575	1.42
FOXF2(MA0030.1)	TGGTAGTAAACATT	206	+	10.66	0.000725	1.8
Foxq1(MA0040.1)	GAATGTTTACT	210	-	9.51	0.000275	0.68
Foxa2(MA0047.2)	TGTTTACT	210	-	13.34	0.0006	1.49
FOXD1(MA0031.1)	GTAAACAT	211	+	11.88	0	0
Foxa2(MA0047.2)	TGTTTAC	211	-	12.89	0.00095	2.36
TAL1::TCF3(MA0091.1)	AGAACATTTGTC	224	-	6.85	0.0009	2.24
IRF2(MA0051.1)	TGAAAGTGAGAACATTTG	226	-	8.57	0.000175	0.43
IRF2(MA0051.1)	TGAAAGTGAGAACATTT	227	-	6.27	0.0008	1.99
STAT1(MA0137.2)	TTCCTGAAAGTG	236	-	13.91	0.00075	1.86
Stat3(MA0144.1)	TTCCTGAAAG	238	-	9.76	0.0003	0.75
ELK1(MA0028.1)	ATTCCTGAAA	239	-	10.15	7.5e-05	0.187
Stat3(MA0144.1)	TTTCAGGAAT	239	+	7.56	0.000575	1.43
SPIB(MA0081.1)	TCAGGAA	241	+	8.81	0.0001	0.249
Prrx2(MA0075.1)	CATTA	255	+	6.33	0	0
Foxd3(MA0041.1)	TATTGTTTGCTT	260	-	7.52	0.000925	2.3
SRY(MA0084.1)	GCAAACAAT	262	+	8.4	0.00055	1.37
SOX9(MA0077.1)	AAACAATAG	264	+	9.03	0.00035	0.87
GATA2(MA0036.1)	CGATC	280	-	6.82	0.000925	2.31
ARID3A(MA0151.1)	ATTAAG	291	-	6.92	0.00085	2.12
Klf4(MA0039.1)	TAGGGCAAGG	317	+	6.45	0.00055	1.37
ESR2(MA0258.1)	CTGTGACTCCTTGCCCTA	317	-	7.24	0.000725	1.8
T(MA0009.1)	CAAGGAGTCAC	322	+	5.48	0.0008	1.99
PPARG::RXRA(MA0065.1)	CAAGGAGTCACAGGTCCCAT	322	+	7.35	0.0003	0.74
PPARG::RXRA(MA0065.2)	GTCACAGGTCC	328	+	14.46	0.000475	1.18
NFYA(MA0060.1)	GTTCTCCAATGGGACC	334	-	8.86	0.0003	0.75
EBF1(MA0154.1)	TCCAATGGGA	336	-	8.44	0.00075	1.87
Pax4(MA0068.1)	GAGAACTAGTGAAAACTACAAACTTCCCCA	344	+	9.03	0.0003	0.74
CTCF(MA0139.1)	TTTTCACTAG	349	-	18.08	0.001	2.48
SPI1(MA0080.2)	GGGAAGT	365	-	6.78	0.001	2.49
RXR::RAR_DR5(MA0159.1)	GATTCACCGACACCTCT	414	+	6.6	0.000875	2.17
SP1(MA0079.2)	TCCTGTCTAA	435	+	5.85	0.00025	0.62
FOXO3(MA0157.1)	TCTAAACT	440	+	7.67	0.000975	2.43
Pax6(MA0069.1)	TTTATGTATGAGTT	444	-	9.64	0.0002	0.5
Hand1::Tcfe2a(MA0092.1)	AATCTGGAGT	457	-	9.29	0.000525	1.31
Tcfcp2l1 (MA0145.1)	TTTAATCTGG	460	-	12.96	0.000925	2.3
NR3C1(MA0113.1)	AAAATCATCTAGTCCAGG	474	-	8.88	0.000675	1.68
ZNF354C(MA0130.1)	GTCCAG	475	-	8.43	0.0002	0.5
SOX10(MA0442.1)	CAGTGT	504	+	8.22	0.00055	1.37
Hltf(MA0109.1)	GTCCATGG	525	+	11.05	0.000675	1.68
Hltf(MA0109.1)	GTCCATGG	527	-	11.05	0.000675	1.68
RUNX1(MA0002.2)	TTCTGTGGTCC	531	-	7.79	0.000925	2.3
RUNX1(MA0002.1)	TTCTGTGGTCC	531	-	8.79	0.000525	1.31
Hltf(MA0109.1)	ACTTGGGG	550	+	10.9	0.001	2.49
GABPA(MA0062.2)	GAAGTGAT	569	+	12.39	0.000225	0.56
Fos(MA0099.1)	GTGATTAA	572	+	8.99	0.0005	1.25
RORA_2(MA0072.1)	AAACAGTAGGTCTG	591	-	6.19	0.0007	1.74
ELK1(MA0028.1)	GATTCTGAAA	602	-	8.24	0.0008	1.99
Gfi(MA0038.1)	AGAATCTCTG	606	+	9.83	0.00025	0.62
EBF1(MA0154.1)	TCTCTGGGGA	610	+	11.05	0.00015	0.37
MZF1_5-13(MA0057.1)	CTCTGGGGAA	611	+	8.52	0.00025	0.62
Hand1::Tcfe2a(MA0092.1)	CATCTGGTTT	660	-	9.56	0.000425	1.06
TAL1::TCF3(MA0091.1)	AAACCAGATGGT	660	+	13.37	2.5e-05	0.062
MYC::MAX(MA0059.1)	AACCAGATGGT	661	+	7.37	0.00095	2.37
NHLH1(MA0048.1)	AACCAGATGGTT	661	+	6.95	0.000925	2.3
MYC::MAX(MA0059.1)	AACCATCTGGT	662	-	7.63	0.0008	1.99
TAL1::TCF3(MA0091.1)	GAACCATCTGGT	662	-	15.63	0	0
TAL1::TCF3(MA0091.1)	GAACCATCTGG	663	-	8.7	0.000425	1.06
NFATC2(MA0152.1)	GTTTCCA	677	-	9.26	0.000125	0.312
STAT1(MA0137.1)	GGAAACTAACACTT	678	+	7.44	0.000325	0.81
BRCA1(MA0133.1)	TCAAGTG	687	-	6.15	0.0003	0.75
Nkx2-5(MA0063.1)	TCAAGTG	687	-	8.93	0.0001	0.249
Gfi(MA0038.1)	AGAATCAGTG	693	+	10.13	0.000225	0.56
Spz1(MA0111.1)	ATGCTTTCATC	728	+	7.53	0.000925	2.3
Myb(MA0100.1)	AACAGATG	735	-	7.7	0.000975	2.43
BRCA1(MA0133.1)	TCAACAG	738	-	6.87	2.5e-05	0.062
Pax4(MA0068.1)	GAATATTTTAGGTTTTGTCTGTTCATCTAT	743	+	10.48	0.0001	0.247
PBX1(MA0070.1)	TCATCTATCAAG	765	+	8.95	0.0003	0.75
GATA3(MA0037.1)	TGATAG	769	-	6.65	0.000975	2.43
ARID3A(MA0151.1)	ATCAAG	771	+	8.43	0	0
NKX3-1(MA0124.1)	ATACTTG	773	-	8.66	0.000875	2.18
RXR::RAR_DR5(MA0159.1)	AGTTCATACTAAGCATA	789	-	8.37	0.0004	0.99
Prrx2(MA0075.1)	CATTA	806	+	6.33	0	0
Foxa2(MA0047.1)	GAATATTTGTGT	813	+	8.67	0.000525	1.31
Foxd3(MA0041.1)	GAATATTTGTGT	813	+	8.65	0.00035	0.87
Hand1::Tcfe2a(MA0092.1)	TATCTGGAAG	843	+	10.47	0.000125	0.311
SPIB(MA0081.1)	TCTGGAA	845	+	7.84	0.000475	1.18
ELF5(MA0136.1)	TACTTCCAG	846	-	8.17	0.000825	2.06
TBP(MA0108.2)	GTATATATGTGTGTA	870	+	8.36	0.0008	1.99
TBP(MA0108.1)	GTATATATGTGTGTA	870	+	8.41	0.00065	1.62
FOXA1(MA0148.1)	TTTACACAC	878	-	13.23	0	0
Foxa2(MA0047.2)	TATTTACACAC	878	-	13.12	0.0006	1.49
FOXA1(MA0148.1)	TATTTACACA	879	-	13.09	2.5e-05	0.062
Foxa2(MA0047.2)	TATTTACACA	879	-	15.09	0.0001	0.249
FOXA1(MA0148.1)	TATTTACAC	880	-	12.41	0.00025	0.62
Foxa2(MA0047.2)	TATTTACAC	880	-	14.36	0.0002	0.5
FOXO3(MA0157.1)	TGTAAATA	881	+	8.03	0.000925	2.31
FOXD1(MA0031.1)	GTAAATAT	882	+	7.57	0.0006	1.5
Prrx2(MA0075.1)	CATTA	896	-	6.33	0	0
TAL1::TCF3(MA0091.1)	AGATCATCTGTA	914	-	7.52	0.000575	1.43
SPIB(MA0081.1)	AGCGGAA	932	-	7.76	0.00085	2.12
Klf4(MA0039.1)	TAAACACAGG	974	-	6.96	0.000175	0.44
NHLH1(MA0048.1)	TCTCAGGTGGGG	1016	-	7.65	0.000625	1.56
ZEB1(MA0103.1)	CACCTG	1019	+	9.07	0.0005	1.25
REST(MA0138.2)	TACAGCACCCTG	1029	-	15.22	0.00045	1.12
RORA_2(MA0072.1)	TGTAACTAGGTGAA	1037	+	9.61	0.000125	0.311
TP53(MA0106.1)	CAAGACATGATCTTGAAATT	1049	-	6.58	0.0002	0.5
RORA_1(MA0071.1)	TTCAAGATCA	1052	+	8.07	0.000625	1.56
SPI1(MA0080.1)	CGGAAC	1068	-	7.42	0	0
Pax6(MA0069.1)	GTCACGGACCATCG	1072	-	8.11	0.0007	1.74
Pax2(MA0067.1)	AGTCACGG	1079	-	10.14	0	0
MZF1_5-13(MA0057.1)	CTAGGGGGTA	1093	-	8.24	0.0003	0.75
Zfp423(MA0116.1)	GGAACCTAGGGGGTA	1093	-	17.51	0	0
Zfp423(MA0116.1)	GGAACCTAGGGGGT	1094	-	11.55	0	0
Zfp423(MA0116.1)	GGAACCTAGGGGG	1095	-	5.54	0.00055	1.37
znf143(MA0088.1)	CATCTCACAGCATGAACTGC	1114	+	9.2	0.00055	1.36
SOX10(MA0442.1)	CACTGT	1144	-	6.46	0.0007	1.75
SOX10(MA0442.1)	CAGTGT	1145	+	8.22	0.00055	1.37
Pou5f1(MA0142.1)	GTTTGAGATGC	1188	+	15.94	0.000475	1.18
Myb(MA0100.1)	AACGGTTG	1203	-	9.7	0.000275	0.69
Esrrb(MA0141.1)	TTGTCAAGG	1238	+	12.58	0.001	2.49
TLX1::NFIC(MA0119.1)	TGGCTCCTTGACAA	1238	-	12.98	2.5e-05	0.062
TLX1::NFIC(MA0119.1)	TGTCAAGGAGCCAA	1239	+	11.12	2.5e-05	0.062
ELK4(MA0076.1)	AACGGAAAT	1253	+	6.92	0.00095	2.37
FEV(MA0156.1)	ACGGAAAT	1254	+	8.16	0.000625	1.56
ELF5(MA0136.1)	TATTTCCGT	1254	-	8.72	0.0004	1
SPI1(MA0080.2)	AGGAACT	1286	-	8.92	0.0008	2
TFAP2A(MA0003.1)	GCCTTAGAA	1305	+	7.42	0.001	2.49
MIZF(MA0131.1)	TACCGTCCGC	1316	+	8.7	0.000575	1.43
TFAP2A(MA0003.1)	GCCATAGGC	1324	+	8.31	0.000375	0.93
HNF4A(MA0114.1)	TGGGCAAAGACCT	1334	+	8.71	0.000375	0.93
CREB1(MA0018.2)	TGAGGTCT	1341	-	8.94	0.000525	1.31
TFAP2A(MA0003.1)	GCCATGAGG	1344	-	7.84	0.000525	1.31
YY1(MA0095.1)	GCCATG	1347	-	9.13	0.000175	0.44
GATA3(MA0037.1)	CGATTG	1367	-	7.96	0.000175	0.44
PPARG::RXRA(MA0065.2)	ACAAAAGTCA	1375	+	13.92	0.000675	1.68
PPARG::RXRA(MA0065.2)	CAAAAGTCA	1376	+	14.6	0.000375	0.93
Foxa2(MA0047.1)	CAATTTTGACTT	1379	-	7.92	0.000725	1.8
NFYA(MA0060.1)	ATTGACAAATGGGATC	1387	+	9.48	0.000225	0.56
Myf(MA0055.1)	AAAGAACTTCTG	1409	+	6.92	0.000775	1.93
GABPA(MA0062.2)	GAAGTTCT	1411	-	11.97	0.000575	1.43
HOXA5(MA0158.1)	GCTAATT	1433	-	10.57	0.0007	1.75
Prrx2(MA0075.1)	CATTA	1439	+	6.33	0	0
Pdx1(MA0132.1)	CTAATG	1439	-	9.49	0.00065	1.62
HOXA5(MA0158.1)	GCTAATG	1439	-	11.17	0	0
Arnt::Ahr(MA0006.1)	AGCGTG	1443	+	9.25	0	0
SOX10(MA0442.1)	CATTCT	1463	-	6.27	0.000875	2.18
CEBPA(MA0102.2)	TTTTGCAAT	1478	+	10.14	0.000125	0.311
Cebpa(MA0102.1)	TTTTGCAATCTA	1478	+	9.22	0.0004	1
HNF4A(MA0114.1)	CTGACAAAGGTCT	1495	+	8.17	0.000625	1.55
PPARG::RXRA(MA0065.2)	TGACAAAGGTCT	1496	+	15.06	0.000225	0.56
Sox2(MA0143.1)	CCTTTGTCA	1496	-	17.26	2.5e-05	0.062
PPARG::RXRA(MA0065.2)	GACAAAGGTCT	1497	+	15.99	0.000125	0.311
Sox2(MA0143.1)	CCTTTGTC	1497	-	16.32	0.000175	0.44
PPARG::RXRA(MA0065.2)	ACAAAGGTCT	1498	+	14.8	0.0003	0.75
Hltf(MA0109.1)	GACCTTTG	1499	-	10.99	0.000825	2.06
PPARG::RXRA(MA0065.2)	CAAAGGTCT	1499	+	15.48	0.000175	0.44
NR1H2::RXRA(MA0115.1)	AAAGGTCTAATATCCAG	1500	+	0.84	0.000275	0.68
ELF5(MA0136.1)	AATATCCAG	1508	+	8.48	0.0005	1.25
MIZF(MA0131.1)	TAAGGTCCTT	1524	-	7.78	0.0009	2.24
HNF4A(MA0114.1)	TGTTTAAGGTCCT	1525	-	7.63	0.0009	2.24
Stat3(MA0144.1)	TTCTTGTAAA	1540	-	7.29	0.000675	1.68
TP53(MA0106.1)	AAGGATATGACCAGACACTT	1577	+	4.98	0.000325	0.81
TP53(MA0106.1)	TGAGAAGTGTCTGGTCATAT	1581	-	3.73	0.00055	1.36
FOXL1(MA0033.1)	GCTGCATA	1613	-	7.05	0.00035	0.87
FOXI1(MA0042.1)	TCATGTTTGTTG	1620	-	8.25	0.0005	1.24
Nobox(MA0125.1)	TAATGAGC	1638	-	8.39	0.0008	1.99
Prrx2(MA0075.1)	CATTA	1641	+	6.33	0	0
Prrx2(MA0075.1)	CATTA	1654	+	6.33	0	0
Pdx1(MA0132.1)	CTAATG	1654	-	9.49	0.00065	1.62
RUNX1(MA0002.2)	CATTGTGGTTT	1674	-	9.14	0.000175	0.44
RUNX1(MA0002.1)	CATTGTGGTTT	1674	-	8.9	0.000475	1.18
Sox17(MA0078.1)	CTCATTGTG	1678	-	10.67	0.00015	0.37
SOX10(MA0442.1)	CATTGT	1679	-	8.8	0.00055	1.37
CREB1(MA0018.2)	TCACGCCA	1695	+	8.74	0.000625	1.56
SOX10(MA0442.1)	CATTCT	1706	-	6.27	0.000875	2.18
HNF1A(MA0046.1)	TTTTAATAATCACC	1711	-	8.27	0.000525	1.31
ELK1(MA0028.1)	TTTCCTGATT	1725	-	7.94	0.001	2.49
SPIB(MA0081.1)	TCAGGAA	1727	+	8.81	0.0001	0.249
SRY(MA0084.1)	GGAAACAAT	1730	+	9.46	7.5e-05	0.187
Zfp423(MA0116.1)	AGCATCTATTGTTTC	1731	-	4.69	0.000925	2.3
SOX9(MA0077.1)	AAACAATAG	1732	+	9.03	0.00035	0.87
SP1(MA0079.2)	CTCAGCCTCG	1748	-	5.65	0.000375	0.93
SPIB(MA0081.1)	TGAGGAA	1754	+	7.77	0.000475	1.18
TEAD1(MA0090.1)	AGCATTCCTATT	1762	-	8.22	0.0004	1
FOXA1(MA0148.1)	TTTACACTG	1774	+	13.3	0	0
FOXA1(MA0148.1)	TTACACTG	1775	+	12.25	0.0003	0.75
SOX10(MA0442.1)	CAGTGT	1777	-	8.22	0.00055	1.37
SOX10(MA0442.1)	CACTGT	1778	+	6.46	0.0007	1.75
FOXA1(MA0148.1)	TTTACACTC	1790	-	11.72	0.0008	1.99
RXRA::VDR(MA0074.1)	GTGTAAATTAGTTCA	1792	+	6.09	0.000825	2.05
RORA_2(MA0072.1)	GTAAATTAGTTCAA	1794	+	8.45	0.000225	0.56
Sox17(MA0078.1)	ACTATTGTG	1807	+	9.03	0.000625	1.56
Hand1::Tcfe2a(MA0092.1)	TGTCTGCCAC	1813	-	8.54	0.00085	2.12
Sox17(MA0078.1)	CACACTGTC	1819	-	8.88	0.00065	1.62
SOX10(MA0442.1)	CACTGT	1820	-	6.46	0.0007	1.75
SOX10(MA0442.1)	CAGTGT	1821	+	8.22	0.00055	1.37
Pax5(MA0014.1)	AGATTTTTGAGGAATCGCCA	1826	-	9.95	0.000225	0.56
GATA3(MA0037.1)	CGATTC	1829	+	6.91	0.000975	2.43
SPIB(MA0081.1)	TGAGGAA	1832	-	7.77	0.000475	1.18
ELK4(MA0076.1)	ACCAGAAAT	1849	+	7.16	0.000925	2.31
AP1(MA0099.2)	TGACGCA	1864	+	8.6	0.0006	1.5
Fos(MA0099.1)	ATGCGTCA	1864	-	8.12	0.0007	1.75
TP53(MA0106.1)	ATAAACATACGTGTGCATGC	1868	-	6.89	0.000175	0.43
TP53(MA0106.1)	ATAAACATACGTGTGCATG	1869	-	3.82	0.00055	1.36
HIF1A::ARNT(MA0259.1)	ATACGTGT	1874	-	10.28	0.0001	0.249
FOXD1(MA0031.1)	GTAAATAG	1895	-	6.69	0.0008	1.99
FOXO3(MA0157.1)	TGTAAATA	1896	-	8.03	0.000925	2.31
SOX9(MA0077.1)	TTACAATAG	1899	+	8.2	0.0008	1.99
SPI1(MA0080.1)	TGGAAC	1916	+	6.53	0.000725	1.81
NFATC2(MA0152.1)	GGTTCCA	1916	-	10.05	0	0
TLX1::NFIC(MA0119.1)	TGGAACCAACCCAA	1916	+	8.51	0.000275	0.68
HNF1B(MA0153.1)	TCAATGATAGAC	1937	+	9.49	0.0003	0.75
GATA3(MA0037.1)	TGATAG	1941	+	6.65	0.000975	2.43
Evi1(MA0029.1)	TAGACTAGATAAAG	1944	+	6.41	0.001	2.49
MYC::MAX(MA0059.1)	GAAAACGTGGC	1957	+	9.23	0.000275	0.68
Myc(MA0147.1)	AAAACGTGGC	1958	+	9.07	0.000475	1.18
Arnt(MA0004.1)	AACGTG	1960	+	9.54	0.0006	1.5
TBP(MA0108.2)	GCATATATGTGCCAC	1963	-	8.84	0.000475	1.18
TBP(MA0108.1)	GCATATATGTGCCAC	1963	-	8.88	0.000275	0.68
SRF(MA0083.1)	GCACATATATGC	1966	+	8.73	0.00015	0.37
TBP(MA0108.2)	ACATATATGCCATGG	1968	+	7.96	0.00095	2.36
FOXL1(MA0033.1)	ATGGCATA	1973	-	6.56	0.000925	2.31
YY1(MA0095.1)	GCCATG	1976	+	9.13	0.000175	0.44
FOXL1(MA0033.1)	GCTGCATA	1988	-	7.05	0.00035	0.87
ESR2(MA0258.1)	AAAGGACATGATCTCATT	2004	-	7.87	0.00055	1.37
NR3C1(MA0113.1)	AATGAGATCATGTCCTTT	2004	+	8.94	0.000675	1.68
Tcfcp2l1 (MA0145.1)	CCAGCTTCATCCA	2031	-	14.82	0.0001	0.249
Tcfcp2l1 (MA0145.1)	CCAGCTTCATCC	2032	-	14.28	0.00015	0.37
YY1(MA0095.1)	GCCATC	2046	+	8.52	0.00075	1.87
SOX10(MA0442.1)	CAGTGT	2087	-	8.22	0.00055	1.37
Pax6(MA0069.1)	CTCACTCATAAGTG	2099	+	8.61	0.000475	1.18
BRCA1(MA0133.1)	TCAACTC	2114	-	6.3	0.000225	0.56
NFYA(MA0060.1)	GTTGAACAATGAGAAC	2116	+	6.5	0.0008	1.99
SRY(MA0084.1)	TTGAACAAT	2117	+	8.35	0.000575	1.43
Cebpa(MA0102.1)	TTGAACAATGAG	2117	+	8.08	0.00095	2.36
Sox5(MA0087.1)	GAACAAT	2119	+	9.33	0.0001	0.249
SOX9(MA0077.1)	GAACAATGA	2119	+	8.68	0.000575	1.43
Sox17(MA0078.1)	CTCATTGTT	2120	-	8.28	0.000975	2.43
SOX10(MA0442.1)	CATTGT	2121	-	8.8	0.00055	1.37
TAL1::TCF3(MA0091.1)	AGAACACATGGA	2127	+	8.13	0.0005	1.24
MAX(MA0058.1)	GAACACATGG	2128	+	9.34	0.000375	0.93
MYC::MAX(MA0059.1)	GAACACATGGA	2128	+	9.19	0.000275	0.68
Myc(MA0147.1)	AACACATGGA	2129	+	10.16	0.0003	0.75
Mycn(MA0104.2)	AACACATGGA	2129	+	8.86	0.00055	1.37
USF1(MA0093.1)	CATGTGT	2130	-	8.2	0.000875	2.18
Mycn(MA0104.1)	CACATG	2131	+	8.11	0.000525	1.31
USF1(MA0093.1)	CACATGG	2131	+	7.77	0.001	2.49
RUNX1(MA0002.2)	CCCTGTGTCCA	2135	-	8.04	0.00065	1.62
PLAG1(MA0163.1)	GGGGGCCAAGGGGA	2181	+	10.86	2.5e-05	0.062
Prrx2(MA0075.1)	CATTA	2202	+	6.33	0	0
Pdx1(MA0132.1)	CTAATG	2202	-	9.49	0.00065	1.62
Pdx1(MA0132.1)	CTAATG	2217	+	9.49	0.00065	1.62
Prrx2(MA0075.1)	CATTA	2218	-	6.33	0	0
Myc(MA0147.1)	TGCATGTGGG	2221	+	7.82	0.00095	2.37
Mycn(MA0104.1)	CACATG	2223	-	8.11	0.000525	1.31
USF1(MA0093.1)	CATGTGG	2223	+	8.6	0.0008	2
Spz1(MA0111.1)	AGGTTTTAAGC	2231	-	9.27	0.000325	0.81
T(MA0009.1)	CTAGGTTTTAA	2233	-	9.5	0.000175	0.44
NFE2L1::MafG(MA0089.1)	GATGAC	2243	+	9.17	0.000775	1.93
RXRA::VDR(MA0074.1)	GGGTTGATAGGTGCA	2249	+	7.25	0.00045	1.12
GATA3(MA0037.1)	TGATAG	2253	+	6.65	0.000975	2.43
YY1(MA0095.1)	GCCATG	2273	-	9.13	0.000175	0.44
Myc(MA0147.1)	GGCACATGTA	2276	+	7.79	0.000975	2.43
Mycn(MA0104.1)	CACATG	2278	+	8.11	0.000525	1.31
FOXD1(MA0031.1)	GTATACAT	2281	-	6.62	0.000925	2.31
FOXA1(MA0148.1)	TTACATAG	2289	-	12.1	0.00045	1.12
NFIL3(MA0025.1)	CTATGTAACAA	2289	+	7	0.000875	2.18
NFIL3(MA0025.1)	TATGTAACAA	2290	+	7	0.000875	2.18
SOX10(MA0442.1)	CATTCT	2307	+	6.27	0.000875	2.18
Myc(MA0147.1)	TGCACATGTA	2312	+	8.77	0.00065	1.62
Mycn(MA0104.1)	CACATG	2314	+	8.11	0.000525	1.31
STAT1(MA0137.2)	TCCCAGAACTT	2322	+	14.56	0.000425	1.06
Ar(MA0007.1)	AAAAGAAAATGCCGTCCGCGCA	2374	+	6.91	0.000975	2.42
Tal1::Gata1(MA0140.1)	ATGCTCCTGAGAGATA	2396	-	13.34	0.000575	1.43
REST(MA0138.1)	GCCCTTCCTATGCTCCTGA	2402	-	4.91	0.00055	1.37
TP53(MA0106.1)	GCGACCACGCCCTGGCTTTT	2430	-	7.34	7.5e-05	0.186
Klf4(MA0039.2)	AGGGCGTG	2437	+	11.04	2.5e-05	0.062
SP1(MA0079.2)	CCCCGCCCAC	2449	+	5.56	0.000575	1.43
NFIL3(MA0025.1)	TGATGTAGCGG	2462	-	9.15	0.000175	0.44
NFE2L2(MA0150.1)	GTGATGTAGCG	2463	-	7.82	0.0008	1.99
Nkx2-5(MA0063.1)	TCAAGCG	2491	+	9.14	2.5e-05	0.062
ENSG00000006451|RALA
Name	Sequence	Position(0-based)	Strand	Score	p-value	E-value
Tal1::Gata1(MA0140.1)	CTGTAAAATAGAGATAA	6	-	13.07	0.000875	2.17
RORA_2(MA0072.1)	AGAAACTAGGGCAT	27	+	8.25	0.000325	0.81
RXR::RAR_DR5(MA0159.1)	AGGGCATAGAGAGGTTA	34	+	12.42	2.5e-05	0.062
RXR::RAR_DR5(MA0159.1)	GGGCATAGAGAGGTTA	35	+	6.96	0.000675	1.68
NFIL3(MA0025.1)	TTACTTAACCT	45	-	8.14	0.000475	1.18
Nkx3-2(MA0122.1)	TTAAGTAAC	48	+	8.23	0.0009	2.24
NFIL3(MA0025.1)	TTAAGTAACAT	48	+	8.16	0.000475	1.18
TEAD1(MA0090.1)	AACATTGCTAGG	54	+	8.04	0.000475	1.18
NR2F1(MA0017.1)	TGACCCTAGCAATG	56	-	10.24	0.00035	0.87
MZF1_5-13(MA0057.1)	CTAGGGTCAT	61	+	7.48	0.00055	1.37
Myb(MA0100.1)	GTCAGTTG	79	-	8.05	0.000875	2.18
Nr2e3(MA0164.1)	CAAGCT	99	+	6.26	0.00085	2.12
Nobox(MA0125.1)	TAATTAGC	102	-	10.06	0.000175	0.44
HOXA5(MA0158.1)	GCTAATT	102	+	10.57	0.0007	1.75
ELF5(MA0136.1)	CATTTCCTG	114	+	8.18	0.000825	2.06
FEV(MA0156.1)	CAGGAAAT	115	-	11.68	7.5e-05	0.187
ELK4(MA0076.1)	ACAGGAAAT	115	-	6.92	0.00095	2.37
SPI1(MA0080.1)	CTGAAC	122	-	7.19	0.000675	1.68
SRF(MA0083.1)	TCCATTATATGG	135	+	11.6	2.5e-05	0.062
SRF(MA0083.1)	CCATTATATGG	136	+	7.52	0.0003	0.75
Prrx2(MA0075.1)	CATTA	137	+	6.33	0	0
SRF(MA0083.1)	AACCATATAATG	137	-	6.24	0.000525	1.31
IRF2(MA0051.1)	CGTAAGTGAACGCGTTTC	216	+	13.09	0	0
IRF2(MA0051.1)	GTAAGTGAACGCGTTTC	217	+	8.37	0.000175	0.43
IRF2(MA0051.1)	AAAAAGAGAAACGCGTTC	223	-	5.86	0.00085	2.11
SP1(MA0079.2)	CCCTGTAGAG	261	-	5.4	0.00095	2.37
EBF1(MA0154.1)	TCTACAGGGA	262	+	9.36	0.000475	1.18
RXRA::VDR(MA0074.1)	GGGATATAGAGTTAA	268	+	6.66	0.00065	1.62
HNF1B(MA0153.1)	TTAGTTTTTAAC	278	-	8.57	0.0009	2.24
Nobox(MA0125.1)	TAATTAGT	290	+	8.25	0.000825	2.06
MEF2A(MA0052.1)	TTATTTATAG	320	+	9.79	0.0002	0.5
Spz1(MA0111.1)	ATAGTAAAAGC	331	-	7.7	0.00075	1.87
RUNX1(MA0002.2)	ATTTGTGGTTT	340	+	8.63	0.00025	0.62
RUNX1(MA0002.1)	ATTTGTGGTTT	340	+	8.78	0.000525	1.31
ELK1(MA0028.1)	TTTTCTGAAG	348	+	9.97	7.5e-05	0.187
MZF1_5-13(MA0057.1)	CTCTGCTCAA	358	+	7.68	0.000475	1.18
Klf4(MA0039.1)	TTATGCTAGG	394	+	6.11	0.001	2.49
Spz1(MA0111.1)	AGGTTAGCATA	401	+	7.51	0.000925	2.3
MZF1_5-13(MA0057.1)	CTATGCTAAC	403	-	9.19	5e-05	0.125
Fos(MA0099.1)	GTGAGCCA	415	+	9.45	0.0004	1
Myf(MA0055.1)	AAAAAGCAGCTG	425	+	8.46	0.000275	0.68
NHLH1(MA0048.1)	TCTCAGCTGCTT	428	-	15.11	0	0
NHLH1(MA0048.1)	TCTCAGCTGCT	429	-	8.26	0.0005	1.24
ESR1(MA0112.2)	GTCAGCCTGTCTC	436	-	19.94	0.0002	0.5
NFE2L2(MA0150.1)	ATTAGTCAGCC	442	-	7.37	0.00095	2.37
Mafb(MA0117.1)	GCTGACTA	443	+	8.89	0.0004	1
NR1H2::RXRA(MA0115.1)	CAAATTCATTAGTCAGC	443	-	-0.78	0.0006	1.49
Fos(MA0099.1)	CTGACTAA	444	+	8.83	0.000575	1.43
HOXA5(MA0158.1)	ACTAATG	447	+	10.51	0.000925	2.31
Pdx1(MA0132.1)	CTAATG	448	+	9.49	0.00065	1.62
Prrx2(MA0075.1)	CATTA	449	-	6.33	0	0
Ar(MA0007.1)	ATAGGAACGCAATGAAAGACAA	463	-	7.15	0.00085	2.11
Mafb(MA0117.1)	GCTGACTC	486	+	9.67	2.5e-05	0.062
NFE2L1::MafG(MA0089.1)	GATGAC	502	-	9.17	0.000775	1.93
SP1(MA0079.2)	CTCCTTCTAG	508	+	5.43	0.00095	2.37
REST(MA0138.1)	TAGCTCTCCATTCAGCAGA	515	+	7.48	0.000125	0.31
Mafb(MA0117.1)	GCTGAATG	523	-	8.37	0.000575	1.43
HLF(MA0043.1)	GGTTGCACAAAT	535	-	9.75	0.000325	0.81
CEBPA(MA0102.2)	TTGTGCAAC	537	+	10.88	0.0001	0.249
Cebpa(MA0102.1)	TTGTGCAACCCA	537	+	9.28	0.000375	0.93
SP1(MA0079.2)	CTCAGCCTAT	561	+	6.65	5e-05	0.125
NFYA(MA0060.1)	CTCAGCCTATGGCCAG	561	+	9.37	0.00025	0.62
TFAP2A(MA0003.1)	GCCATAGGC	565	-	8.31	0.000375	0.93
Hltf(MA0109.1)	GGCCATAG	567	-	10.91	0.001	2.49
FOXL1(MA0033.1)	TGGCCATA	568	-	7.11	0.000325	0.81
SP1(MA0079.2)	GCCAGCTTAA	572	+	6.21	0.000175	0.44
Myb(MA0100.1)	AACAGTTA	579	-	9.96	0.00025	0.62
SRY(MA0084.1)	GTTGTCAAT	584	+	8.5	0.00055	1.37
HNF1B(MA0153.1)	TCAATGATTAA	588	+	8.91	0.00065	1.62
TLX1::NFIC(MA0119.1)	TTGCTCCATTCCAA	615	-	7.37	0.00045	1.12
CEBPA(MA0102.2)	TGGAGCAAT	621	+	9.34	0.0004	1
Cebpa(MA0102.1)	TGGAGCAATTCC	621	+	8.54	0.000625	1.56
Sox5(MA0087.1)	GAGCAAT	623	+	9.09	0.0001	0.249
Hltf(MA0109.1)	AAACATAG	672	+	11.29	0.00025	0.62
Foxd3(MA0041.1)	CATCATTAACTC	697	-	8.16	0.0005	1.24
Prrx2(MA0075.1)	CATTA	701	-	6.33	0	0
MEF2A(MA0052.1)	CTATTAATAG	714	+	12.76	5e-05	0.125
HNF1A(MA0046.1)	TATTAATAGTTACC	715	+	7.78	0.000675	1.68
RUNX1(MA0002.2)	AACAGTGGTAA	724	-	10.43	5e-05	0.124
RUNX1(MA0002.1)	AACAGTGGTAA	724	-	10.66	5e-05	0.124
SOX10(MA0442.1)	CACTGT	728	+	6.46	0.0007	1.75
Spz1(MA0111.1)	ACTGTTACATC	729	+	8.46	0.000525	1.31
Tcfcp2l1 (MA0145.1)	CTGTTACATCCAG	730	+	14.17	0.0002	0.5
Tcfcp2l1 (MA0145.1)	TGTTACATCCAG	731	+	13.97	0.0003	0.75
Tcfcp2l1 (MA0145.1)	GTTACATCCAG	732	+	14.77	0.0001	0.249
Tcfcp2l1 (MA0145.1)	TTACATCCAG	733	+	13.23	0.000675	1.68
ELF5(MA0136.1)	TACATCCAG	734	+	8.43	0.0006	1.5
ELK4(MA0076.1)	ACTGGATGT	735	-	8.4	0.0006	1.5
NR4A2(MA0160.1)	AGGTCAG	755	-	11.32	0.00065	1.62
NR4A2(MA0160.1)	AAGGTCA	756	-	12.69	0.000175	0.44
RORA_1(MA0071.1)	CTAAAGGTCA	756	-	10.49	0.000175	0.44
Esrrb(MA0141.1)	CTAAAGGTCA	756	-	15.03	0.000175	0.44
NR2F1(MA0017.1)	TGACCTTTAGGGTC	756	+	9.57	0.0004	0.99
PPARG::RXRA(MA0065.2)	CTAAAGGTCA	756	-	14.64	0.000375	0.93
Zfp423(MA0116.1)	GGACCCTAAAGGTCA	756	-	10.53	5e-05	0.124
Zfp423(MA0116.1)	GGACCCTAAAGGTC	757	-	4.57	0.000925	2.3
Hltf(MA0109.1)	GTCCTTAG	767	+	11.08	0.0006	1.49
Prrx2(MA0075.1)	CATTA	780	+	6.33	0	0
HNF1B(MA0153.1)	CTAATGTTTAAT	781	-	11.25	7.5e-05	0.187
FOXD1(MA0031.1)	TTAAACAT	782	+	7.52	0.00065	1.62
HNF1B(MA0153.1)	CTAATGTTTAA	782	-	9.46	0.000325	0.81
Prrx2(MA0075.1)	CATTA	787	+	6.33	0	0
Pdx1(MA0132.1)	CTAATG	787	-	9.49	0.00065	1.62
Foxa2(MA0047.1)	GAATATTGGTCT	792	+	9.49	0.000275	0.68
Foxd3(MA0041.1)	GAATATTGGTCT	792	+	9.36	0.000175	0.44
SOX9(MA0077.1)	GGTCTATGG	799	+	7.87	0.0009	2.24
SRF(MA0083.1)	AACCCAATATGG	822	-	6.67	0.00045	1.12
Prrx2(MA0075.1)	CATTA	837	-	6.33	0	0
NF-kappaB(MA0061.1)	GGAAAATTAC	852	-	8.08	0.000775	1.93
FOXC1(MA0032.1)	CCCAAGTA	860	+	8.35	0.00015	0.37
Klf4(MA0039.1)	TAAAGGCAGG	866	+	6.91	0.0002	0.5
SP1(MA0079.1)	AAGGCAGGGA	868	+	8.38	7.5e-05	0.187
GABPA(MA0062.2)	GAAGTGGT	885	+	12.46	0.0002	0.5
RUNX1(MA0002.2)	AACTGTGCTCA	898	+	9.19	0.000175	0.44
RXRA::VDR(MA0074.1)	ACGTCATTGAGCACA	901	-	7.67	0.00035	0.87
CREB1(MA0018.1)	CTCAATGACGTA	905	+	12.49	7.5e-05	0.187
CREB1(MA0018.2)	TGACGTAA	910	+	11.2	7.5e-05	0.187
NFIL3(MA0025.1)	TGACGTAAGAC	910	+	11.44	2.5e-05	0.062
Mafb(MA0117.1)	GCTGACTG	923	-	9.26	0.0003	0.75
Nr2e3(MA0164.1)	CAAGCTG	927	-	6.26	0.00085	2.12
Nr2e3(MA0164.1)	CAAGCT	928	-	6.26	0.00085	2.12
PPARG(MA0066.1)	TTAGATGACCATAACCAAGC	929	-	5.36	0.00075	1.86
Pou5f1(MA0142.1)	CTTGGTTATGG	930	+	15.08	0.00065	1.62
PPARG(MA0066.1)	TTAGATGACCATAACCAAG	930	-	5.36	0.00075	1.86
ESR1(MA0112.1)	TTAGATGACCATAACCAA	931	-	12.32	7.5e-05	0.186
ESR1(MA0112.1)	TTAGATGACCATAACCA	932	-	8.42	0.00055	1.37
ESR2(MA0258.1)	TATGGTCATCTAAACCTG	936	+	7.5	0.0007	1.74
ESR1(MA0112.1)	ACAGGTTTAGATGACCAT	937	-	9.25	0.0003	0.74
ESR1(MA0112.2)	GGTCATCTAAACCT	939	+	19.11	0.000575	1.43
NFE2L1::MafG(MA0089.1)	GATGAC	940	-	9.17	0.000775	1.93
RUNX1(MA0002.2)	ACCTGTGGTGT	949	+	7.91	0.0008	1.99
FOXO3(MA0157.1)	TGGAAACA	957	-	8.98	0.0004	1
NFATC2(MA0152.1)	GTTTCCA	958	+	9.26	0.000125	0.312
Mafb(MA0117.1)	GCTGAAGT	965	-	8.44	0.000475	1.18
Myf(MA0055.1)	AGGGAGGAGCTG	974	-	6.86	0.000825	2.05
EBF1(MA0154.1)	GCTCTAGGGA	981	-	10.85	0.000175	0.44
RORA_2(MA0072.1)	GCTATATGGGTCTA	993	-	4.46	0.000975	2.42
Prrx2(MA0075.1)	CATTA	1013	+	6.33	0	0
Pdx1(MA0132.1)	CTAATG	1013	-	9.49	0.00065	1.62
NFE2L2(MA0150.1)	ATTAGACAGCA	1014	+	8.05	0.000725	1.81
Pax6(MA0069.1)	TTCACTCATCAACT	1035	+	10.78	5e-05	0.124
BRCA1(MA0133.1)	TCAACTC	1043	+	6.3	0.000225	0.56
SPI1(MA0080.1)	CTGAAC	1055	+	7.19	0.000675	1.68
SP1(MA0079.2)	CTCATCCTAA	1096	+	6.99	2.5e-05	0.062
Gata1(MA0035.2)	TAAGATAAGGA	1110	-	8.16	0.0008	1.99
Klf4(MA0039.2)	AGGGTGTA	1131	-	10.26	0.0009	2.24
Klf4(MA0039.2)	AGGGTGT	1132	-	10.55	0.000575	1.43
SP1(MA0079.1)	GGGGCAGGAT	1140	-	7.04	0.000725	1.81
Pou5f1(MA0142.1)	CCTTGTTTTGC	1159	-	14.31	0.00095	2.36
SOX10(MA0442.1)	CATTCT	1188	+	6.27	0.000875	2.18
Gata1(MA0035.2)	CCAGATAGGAG	1192	-	8.89	0.00055	1.37
Hand1::Tcfe2a(MA0092.1)	TATCTGGCAG	1196	+	10.75	0.0001	0.249
NFIC(MA0161.1)	CTGGCA	1199	+	8.68	0.0009	2.25
MZF1_5-13(MA0057.1)	CTAGGGGCAG	1206	-	8.02	0.000325	0.81
INSM1(MA0155.1)	TGCTAGGGGCAG	1206	-	8.15	0.0006	1.49
NFYA(MA0060.1)	AGCAACCAATTACCAG	1214	+	9.22	0.00025	0.62
Nobox(MA0125.1)	TAATTGGT	1218	-	9.7	0.0003	0.75
Hand1::Tcfe2a(MA0092.1)	CAACTGGTAA	1223	-	8.27	0.001	2.49
CTCF(MA0139.1)	TTACCAGTTGAT	1223	+	18.1	0.001	2.48
BRCA1(MA0133.1)	TCAACTG	1227	-	7.07	0	0
INSM1(MA0155.1)	TTCAAGAGGCCA	1236	-	7.24	0.001	2.49
Pax4(MA0068.1)	GAATATTTTAGGAATCCATCTCCTTTGGAT	1245	+	8.02	0.000575	1.42
REST(MA0138.2)	TTAAGGACCCTG	1292	-	15.21	0.00045	1.12
RXRA::VDR(MA0074.1)	GGGTCCTTAAGTTTT	1294	+	5.97	0.000875	2.18
Hand1::Tcfe2a(MA0092.1)	CTTCTGCAAT	1319	+	8.42	0.0009	2.24
CEBPA(MA0102.2)	TTCTGCAAT	1320	+	8.16	0.00095	2.37
Cebpa(MA0102.1)	TTCTGCAATGGC	1320	+	9.26	0.000375	0.93
Ddit3::Cebpa(MA0019.1)	TTCTGCAATGGC	1320	+	9.3	0.000425	1.06
Zfp423(MA0116.1)	GGCCCCCTTGTGGGC	1329	+	5.99	0.000525	1.31
Zfp423(MA0116.1)	AGCCCACAAGGGGGC	1330	-	7.63	0.000275	0.68
Hltf(MA0109.1)	ACTTGGGG	1381	-	10.9	0.001	2.49
Gata1(MA0035.2)	ACAGATAACTT	1385	-	9.1	0.000525	1.31
ZNF354C(MA0130.1)	GTCCAC	1432	+	8.61	0.0002	0.5
NFYA(MA0060.1)	GTGAGGCAATGAGTGG	1434	-	6.47	0.000825	2.05
Cebpa(MA0102.1)	TGAGGCAATGAG	1437	-	8.74	0.0005	1.24
HLF(MA0043.1)	GGTGAGGCAATG	1439	-	10.12	0.00025	0.62
CEBPA(MA0102.2)	TGAGGCAAT	1440	-	8.72	0.0006	1.5
AP1(MA0099.2)	TGCCTCA	1442	+	9.03	0.0005	1.25
FOXL1(MA0033.1)	AAGGCATA	1451	+	6.52	0.000975	2.43
GATA3(MA0037.1)	CGATTC	1461	+	6.91	0.000975	2.43
NFE2L2(MA0150.1)	GTGATTTGGCT	1467	+	8.43	0.00065	1.62
Mafb(MA0117.1)	GCTGAAGA	1503	-	8.07	0.000725	1.81
Zfp423(MA0116.1)	GCAACCTAAGTTTGA	1509	+	13.56	0	0
Zfp423(MA0116.1)	CAACCTAAGTTTGA	1510	+	7.53	0.000275	0.68
Hltf(MA0109.1)	AAACTTAG	1514	-	11.2	0.0004	1
T(MA0009.1)	CTAAGTTTGAA	1514	+	5.09	0.00085	2.12
RXRA::VDR(MA0074.1)	AGGTCTTGAAGTTCA	1521	-	13.55	0	0
RXRA::VDR(MA0074.1)	AGGTCTTGAAGTTC	1522	-	8.51	0.000175	0.44
AP1(MA0099.2)	TTACTCA	1543	+	8.54	0.000825	2.06
Fos(MA0099.1)	ATGAGTAA	1543	-	9	0.00045	1.12
SOX10(MA0442.1)	CATTCT	1548	+	6.27	0.000875	2.18
Foxd3(MA0041.1)	AATTATTTGTCC	1562	+	7.96	0.00065	1.62
MZF1_1-4(MA0056.1)	CGGGGA	1571	-	6.51	0	0
ETS1(MA0098.1)	GATCCG	1597	-	8.01	0.0001	0.249
ELF5(MA0136.1)	CGGATCCGG	1597	+	8.3	0.00075	1.87
ETS1(MA0098.1)	GATCCG	1599	+	8.01	0.0001	0.249
SPIB(MA0081.1)	TCCGGAT	1600	-	8.66	0.0004	1
SPIB(MA0081.1)	TCCGGAT	1601	+	8.66	0.0004	1
ETS1(MA0098.1)	AATCCG	1603	-	7.77	0.000925	2.31
Ddit3::Cebpa(MA0019.1)	ATTTGCCATCCC	1606	+	7.96	0.000725	1.8
YY1(MA0095.1)	GCCATC	1610	+	8.52	0.00075	1.87
FOXI1(MA0042.1)	GCCTATTTATCT	1642	+	11.8	0	0
HNF4A(MA0114.1)	AGGTTAGAGTTTT	1656	-	8.33	0.000575	1.43
SOX10(MA0442.1)	CATTCT	1686	+	6.27	0.000875	2.18
Arnt::Ahr(MA0006.1)	AGCGTG	1693	-	9.25	0	0
ARID3A(MA0151.1)	ATCAAG	1705	-	8.43	0	0
Gata1(MA0035.2)	CTTGATAAACC	1705	+	8.93	0.00055	1.37
znf143(MA0088.1)	GATAAACCATACTTCCAATA	1708	+	7.68	0.00085	2.11
Gfi(MA0038.1)	CAAATCATTG	1729	-	10.19	0.0002	0.5
CTCF(MA0139.1)	TGCCCACTAGA	1753	+	19.23	0.0003	0.74
TP53(MA0106.1)	CAAGGAATGTCCAGTCTAGT	1758	-	6.36	0.0002	0.5
SP1(MA0079.2)	TCCAGTCTAG	1759	-	6.79	2.5e-05	0.062
ZNF354C(MA0130.1)	GTCCAG	1764	-	8.43	0.0002	0.5
REL(MA0101.1)	TGGACATTCC	1765	+	11.64	0	0
RELA(MA0107.1)	TGGACATTCC	1765	+	10.82	0.000125	0.311
RELA(MA0107.1)	GGACATTCC	1766	+	7.38	0.000875	2.18
En1(MA0027.1)	AAGGAATGTCC	1766	-	7.89	0.0006	1.49
Stat3(MA0144.1)	TTCAAGGAAT	1770	-	5.88	0.00095	2.37
Fos(MA0099.1)	ATGAGCCA	1780	-	7.91	0.0008	1.99
Tcfcp2l1 (MA0145.1)	GGCTCATACCAG	1781	+	12.97	0.000925	2.3
Tcfcp2l1 (MA0145.1)	GCTCATACCAG	1782	+	13.25	0.00065	1.62
Stat3(MA0144.1)	TACCAGGAAT	1787	+	7.26	0.000675	1.68
TEAD1(MA0090.1)	TATATTCCTGGT	1788	-	8.91	0.000325	0.81
Nkx3-2(MA0122.1)	TTGAGTACC	1803	-	8.88	0.000425	1.06
Pax4(MA0068.1)	GACATTTATTCGCTTATCTCTCTTTGCTCC	1819	-	7.79	0.000775	1.92
Gata1(MA0035.2)	AGAGATAAGCG	1828	+	10.26	0.00015	0.37
Nkx2-5(MA0063.1)	ATAAGCG	1832	+	7.81	0.000825	2.06
ETS1(MA0098.1)	AATCCG	1885	-	7.77	0.000925	2.31
Nr2e3(MA0164.1)	CAAGCT	1909	+	6.26	0.00085	2.12
ESR2(MA0258.1)	CCAAATCACAGTGCCATG	1916	+	9.65	0.000175	0.43
Gfi(MA0038.1)	CAAATCACAG	1917	+	10.98	0.0001	0.249
ESR2(MA0258.1)	CCATGGCACTGTGATTTG	1917	-	9.23	0.000225	0.56
ESR1(MA0112.2)	ATGGCACTGTGATTT	1918	-	18.52	0.000975	2.42
SOX10(MA0442.1)	CACTGT	1923	-	6.46	0.0007	1.75
SP1(MA0079.1)	ATGGCACTGT	1923	-	7.16	0.000525	1.31
YY1(MA0095.1)	GCCATG	1928	+	9.13	0.000175	0.44
Hltf(MA0109.1)	CCATGGGG	1929	+	11.26	0.000375	0.93
Nkx3-2(MA0122.1)	CTCAGTGCC	1949	+	9.74	0.0001	0.249
Myf(MA0055.1)	CGACACCTGCAG	1962	+	9.28	0.000225	0.56
ZEB1(MA0103.1)	CACCTG	1965	+	9.07	0.0005	1.25
NFE2L2(MA0150.1)	GCGACTCTGCA	1969	-	8.52	0.00065	1.62
STAT1(MA0137.2)	TCCGAGAAAGC	2019	+	14.7	0.00035	0.87
NFKB1(MA0105.1)	GCGAATTCTCC	2028	+	7.46	0.000975	2.43
EBF1(MA0154.1)	TCTCCAGGGG	2034	+	9.56	0.000425	1.06
EBF1(MA0154.1)	CTCCAGGGGA	2035	+	9.05	0.000525	1.31
Spz1(MA0111.1)	AGGGGATCAGC	2039	+	11.22	7.5e-05	0.187
REST(MA0138.1)	GGCCTCATCTAACTGCTGA	2045	-	3.98	0.00095	2.36
Myb(MA0100.1)	AGCAGTTA	2047	+	8.59	0.00065	1.62
RXR::RAR_DR5(MA0159.1)	AGATGAGGCCCAGGGCA	2054	+	6.65	0.000775	1.93
Zfx(MA0146.1)	CCTGGGCCTC	2058	-	16.5	0.0009	2.24
Mycn(MA0104.1)	CTCGTG	2073	-	7.14	0.000525	1.31
EBF1(MA0154.1)	CCTCCTGGGA	2109	+	11.19	0.000125	0.311
Gfi(MA0038.1)	CAAATCCCAG	2113	-	9.38	0.000325	0.81
INSM1(MA0155.1)	TGTCACGGGCCA	2121	-	9.42	0.000325	0.81
Pax2(MA0067.1)	TGTCACGG	2125	-	9.57	5e-05	0.125
REL(MA0101.1)	GGGGTATTCA	2155	-	8.5	0.00075	1.87
Mycn(MA0104.1)	CTCGTG	2176	-	7.14	0.000525	1.31
RORA_1(MA0071.1)	TAGAGGGTCA	2217	-	9.28	0.0003	0.75
YY1(MA0095.1)	GCCATC	2234	-	8.52	0.00075	1.87
INSM1(MA0155.1)	TTCTTGGGGGAA	2259	-	8.33	0.00055	1.37
EBF1(MA0154.1)	CTTTTGGGGA	2282	-	8.75	0.000625	1.56
EBF1(MA0154.1)	TCTTTTGGGG	2283	-	8.34	0.000775	1.93
RUNX1(MA0002.1)	CACCGCGGCAA	2303	+	9.41	0.000175	0.44
ELF5(MA0136.1)	GAGATCCGG	2321	+	9.76	0.0001	0.249
ELK4(MA0076.1)	CCCGGATCT	2322	-	7.86	0.00065	1.62
ETS1(MA0098.1)	GATCCG	2323	+	8.01	0.0001	0.249
Stat3(MA0144.1)	ATCCGGGAAC	2324	+	6.57	0.0008	1.99
STAT1(MA0137.2)	TCCGGGAACCT	2325	+	14.2	0.000625	1.55
NF-kappaB(MA0061.1)	GGGAACCTCC	2328	+	7.58	0.000875	2.18
RELA(MA0107.1)	CGGAGGTTCC	2329	-	7.48	0.000775	1.93
MIZF(MA0131.1)	GAACCTCCGC	2330	+	8.32	0.000675	1.68
NFE2L1::MafG(MA0089.1)	GATGAC	2371	+	9.17	0.000775	1.93
ELK1(MA0028.1)	CCGTCGGAAA	2412	+	7.98	0.00095	2.37
Nr2e3(MA0164.1)	CAAGCTG	2440	-	6.26	0.00085	2.12
Nr2e3(MA0164.1)	CAAGCT	2441	-	6.26	0.00085	2.12
INSM1(MA0155.1)	TTGCAGGGGGCG	2444	+	10.15	0.00015	0.37
RUNX1(MA0002.2)	AACAGTGGCTC	2480	-	7.97	0.00075	1.87
SOX9(MA0077.1)	GAACAGTGG	2483	-	7.72	0.001	2.49
SOX10(MA0442.1)	CACTGT	2484	+	6.46	0.0007	1.75
RUNX1(MA0002.1)	TTCTGCGGCCC	2489	+	7.85	0.0009	2.24
ENSG00000005156|LIG3
Name	Sequence	Position(0-based)	Strand	Score	p-value	E-value
FOXI1(MA0042.1)	ACATATTTATAA	11	-	9.95	5e-05	0.124
RXR::RAR_DR5(MA0159.1)	AGTTCAAAACCAGCCTA	27	-	6.58	0.0009	2.24
Tcfcp2l1 (MA0145.1)	TCAAAACCAG	31	-	12.85	0.001	2.49
Fos(MA0099.1)	CTGCCTCA	48	+	7.95	0.000775	1.93
AP1(MA0099.2)	TGCCTCA	49	+	9.03	0.0005	1.25
REST(MA0138.1)	CAGCCTCCCAAAGTGCTAG	54	+	3.86	0.000975	2.42
Fos(MA0099.1)	GTGAGCCA	83	+	9.45	0.0004	1
ESR2(MA0258.1)	GTGAGCCACTGTGCCCAG	83	+	8.24	0.000475	1.18
SOX10(MA0442.1)	CACTGT	89	+	6.46	0.0007	1.75
RUNX1(MA0002.2)	CACTGTGCCCA	89	+	8.56	0.000275	0.68
NFYA(MA0060.1)	CCCAGCCAATATTTTT	96	+	6.61	0.00075	1.86
Foxa2(MA0047.1)	AAATATTGGCTG	98	-	8.76	0.000475	1.18
Foxa2(MA0047.1)	AAATATTGGCT	99	-	8.76	0.000475	1.18
ELF5(MA0136.1)	TATATCCTT	116	+	8.15	0.0009	2.24
Nr2e3(MA0164.1)	TAAGCTT	131	+	10.77	0.0001	0.249
Nr2e3(MA0164.1)	AAAGCTT	132	-	10.49	0.000575	1.43
IRF2(MA0051.1)	TAAAAGTAAAAGGAATTT	152	-	7.62	0.000325	0.81
SRY(MA0084.1)	GTTAACAAG	180	+	8.52	0.0005	1.25
Prrx2(MA0075.1)	CATTA	202	+	6.33	0	0
Pdx1(MA0132.1)	CTAATG	202	-	9.49	0.00065	1.62
HOXA5(MA0158.1)	GCTAATG	202	-	11.17	0	0
MZF1_5-13(MA0057.1)	CTAGGCTAAT	203	-	7.38	0.0007	1.74
MZF1_5-13(MA0057.1)	GTAGGCTTAC	212	-	7.45	0.000575	1.43
RORA_2(MA0072.1)	CTACAGAGGGTCAG	218	+	5.49	0.000725	1.8
FOXC1(MA0032.1)	CCTCTGTA	219	-	7.88	0.00045	1.12
RORA_1(MA0071.1)	CAGAGGGTCA	221	+	7.12	0.000875	2.18
ESR2(MA0258.1)	GAGGGTCAGGATCATCAA	223	+	10.24	0.0001	0.248
PPARG(MA0066.1)	GAGGGTCAGGATCATCAATA	223	+	8.28	0.000125	0.31
ESR1(MA0112.2)	GATGATCCTGACCC	225	-	20.26	0.0001	0.248
RXRA::VDR(MA0074.1)	GGATCATCAATATCA	231	+	6.46	0.0007	1.74
Ar(MA0007.1)	AGTAGGACAAGATGTAGAGGTG	254	-	7.08	0.0009	2.23
CTCF(MA0139.1)	CTTCCAGTAGG	270	-	19.41	0.000175	0.43
Stat3(MA0144.1)	CTACTGGAAG	271	+	7	0.0007	1.74
CTCF(MA0139.1)	CTTCCAGTAG	271	-	18.65	0.0006	1.49
Klf4(MA0039.1)	TACTGGAAGG	272	+	7.24	0.000125	0.311
STAT1(MA0137.2)	TACTGGAAGGC	272	+	13.85	0.00085	2.11
PLAG1(MA0163.1)	AAGGCCTTCAGGGG	278	+	7.72	0.000375	0.93
PLAG1(MA0163.1)	AGGCCTTCAGGGG	279	+	7.72	0.000375	0.93
TFAP2A(MA0003.1)	GCCTTCAGG	281	+	8.48	0.00025	0.62
EBF1(MA0154.1)	CCTTCAGGGG	282	+	8.44	0.00075	1.87
ESR2(MA0258.1)	CAGGGGCAATGTCACACG	286	+	9.91	0.00015	0.37
CEBPA(MA0102.2)	AGGGGCAAT	287	+	8.14	0.00095	2.37
Cebpa(MA0102.1)	AGGGGCAATGTC	287	+	9.41	0.0003	0.75
Sox5(MA0087.1)	GGGCAAT	289	+	8.91	0.0001	0.249
NFE2L2(MA0150.1)	GTGACATTGCC	290	-	10.39	0.00015	0.37
NR4A2(MA0160.1)	ATGTCAC	294	+	11.12	0.000875	2.18
T(MA0009.1)	CCACGTGTGAC	296	-	7.14	0.00045	1.12
MAX(MA0058.1)	TCACACGTGG	297	+	9.91	0.00025	0.62
MYC::MAX(MA0059.1)	TCACACGTGGA	297	+	8.61	0.00035	0.87
Myc(MA0147.1)	CACACGTGGA	298	+	12.16	5e-05	0.125
Mycn(MA0104.2)	CACACGTGGA	298	+	10.59	0.00025	0.62
USF1(MA0093.1)	CACGTGT	299	-	11.11	0.000325	0.81
HIF1A::ARNT(MA0259.1)	CCACGTGT	299	-	9.08	0.0007	1.75
Arnt(MA0004.1)	CACGTG	300	+	10.86	0	0
Mycn(MA0104.1)	CACGTG	300	+	10.89	0	0
ZEB1(MA0103.1)	CACGTG	300	+	7.73	0.0005	1.25
USF1(MA0093.1)	CACGTGG	300	+	11.51	0.000325	0.81
NFE2L1::MafG(MA0089.1)	GATGAC	311	-	9.17	0.000775	1.93
Tal1::Gata1(MA0140.1)	TCTCCTCTGATAAC	315	+	13.66	0.000425	1.06
Tal1::Gata1(MA0140.1)	CTCCTCTGATAAC	316	+	13.28	0.000675	1.68
Gata1(MA0035.2)	TCTGATAACAA	320	+	10.53	0.0001	0.249
SRY(MA0084.1)	GATAACAAT	323	+	8.57	0.000375	0.93
Sox2(MA0143.1)	GCATTGTTAT	324	-	16.5	0.000175	0.44
Sox5(MA0087.1)	TAACAAT	325	+	8.09	0.000975	2.43
SOX9(MA0077.1)	TAACAATGC	325	+	9.05	0.000325	0.81
Sox2(MA0143.1)	GCATTGTTA	325	-	15.85	0.00055	1.37
SOX10(MA0442.1)	CATTGT	327	-	8.8	0.00055	1.37
SP1(MA0079.1)	AAGGCATTGT	327	-	9.12	0	0
Hand1::Tcfe2a(MA0092.1)	CTTCTGGAAT	337	+	10.83	5e-05	0.125
SPIB(MA0081.1)	TCTGGAA	339	+	7.84	0.000475	1.18
ELK1(MA0028.1)	CTACCTGATG	361	+	8.32	0.000725	1.81
Myf(MA0055.1)	AAACAGCATCAG	365	-	6.65	0.001	2.49
Myb(MA0100.1)	TACAGTTA	377	+	8.39	0.000675	1.68
Sox5(MA0087.1)	TAACAAT	423	+	8.09	0.000975	2.43
SP1(MA0079.2)	CCCAGCCTTA	429	-	6.48	7.5e-05	0.187
FOXL1(MA0033.1)	TGGGCATA	435	+	7.42	0.000125	0.312
SP1(MA0079.1)	CAGGCATGAA	447	-	8.37	7.5e-05	0.187
NFE2L1::MafG(MA0089.1)	GATGAC	456	-	9.17	0.000775	1.93
znf143(MA0088.1)	GGCCTCCCAAAGTGCTGAGA	460	-	10.16	0.000325	0.81
REST(MA0138.2)	CTCAGCACTTTGG	461	+	19.12	2.5e-05	0.062
REST(MA0138.1)	CGGCCTCCCAAAGTGCTGA	462	-	5.5	0.000475	1.18
Zfx(MA0146.1)	CCTCGGCCTC	474	-	16.79	0.00075	1.87
ETS1(MA0098.1)	GATCCG	488	-	8.01	0.0001	0.249
BRCA1(MA0133.1)	TCAAGTG	493	-	6.15	0.0003	0.75
Nkx2-5(MA0063.1)	TCAAGTG	493	-	8.93	0.0001	0.249
RUNX1(MA0002.2)	ACTTGAGGTCA	494	+	9.47	0.00015	0.37
RUNX1(MA0002.1)	ACTTGAGGTCA	494	+	8.41	0.000625	1.56
RORA_1(MA0071.1)	CTTGAGGTCA	495	+	9.44	0.000275	0.69
CREB1(MA0018.2)	TGAGGTCA	497	+	10.69	0.00015	0.37
NR4A2(MA0160.1)	GAGGTCA	498	+	11.84	0.000175	0.44
NR4A2(MA0160.1)	AGGTCAA	499	+	11.38	0.0004	1
RXRA::VDR(MA0074.1)	AGGTCAAGAGTTTGA	499	+	7.83	0.00025	0.62
NR3C1(MA0113.1)	GAGACCAGCCTGGCCAAC	512	+	7.95	0.00095	2.36
HLF(MA0043.1)	GGTTTCACGATG	529	-	8.39	0.000925	2.3
IRF1(MA0050.1)	CATCGTGAAACC	529	+	8.28	0.000425	1.06
Ddit3::Cebpa(MA0019.1)	TCGTGAAACCCC	531	+	8.18	0.0007	1.74
Spz1(MA0111.1)	GGGGTTTCACG	532	-	8.48	0.0005	1.25
NF-kappaB(MA0061.1)	GGGGTTTCAC	533	-	8.2	0.0007	1.74
Pax4(MA0068.1)	AAAAATTAGCCAGGCGTGGTGGCGGGTGCC	560	+	8.64	0.000325	0.8
HOXA5(MA0158.1)	GCTAATT	563	-	10.57	0.0007	1.75
SP1(MA0079.1)	CAGGCGTGGT	570	+	7.61	0.00025	0.62
REL(MA0101.1)	TGGAATTACA	590	-	8.29	0.0009	2.24
Hand1::Tcfe2a(MA0092.1)	TAGCTGGAAT	594	-	8.17	0.001	2.49
Nkx3-2(MA0122.1)	CTGAGTAGC	600	-	9.06	0.00035	0.87
FOXC1(MA0032.1)	CCTGAGTA	602	-	7.84	0.000625	1.56
PBX1(MA0070.1)	GGTTCAAGCAAT	626	-	8.54	0.000375	0.93
ESR1(MA0112.1)	AGAGGTTGCAGTGAGCCA	646	+	7.73	0.000825	2.05
ESR1(MA0112.1)	TTGGCTCACTGCAACCTC	647	-	7.14	0.001	2.48
ESR2(MA0258.1)	TTGGCTCACTGCAACCTC	647	-	10.04	0.00015	0.37
TLX1::NFIC(MA0119.1)	TTGCAGTGAGCCAA	651	+	12.27	2.5e-05	0.062
Fos(MA0099.1)	GTGAGCCA	656	+	9.45	0.0004	1
ELF5(MA0136.1)	AAAATCCTG	663	+	8.13	0.00095	2.37
Ddit3::Cebpa(MA0019.1)	GAGTGCAGTGGC	671	-	8.66	0.00055	1.37
Foxd3(MA0041.1)	AATTATTAGCCC	731	+	8.09	0.00055	1.37
Pax4(MA0068.1)	AATTATTAGCCCATTGTGGTGGCAAGGGCC	731	+	8.81	0.0003	0.74
Sox17(MA0078.1)	CCCATTGTG	740	+	11.41	7.5e-05	0.187
SOX9(MA0077.1)	CCACAATGG	741	-	8.94	0.000375	0.93
Sox2(MA0143.1)	CCATTGTG	741	+	16.1	0.00045	1.12
SOX10(MA0442.1)	CATTGT	742	+	8.8	0.00055	1.37
CTCF(MA0139.1)	TTGCCACCA	747	-	19.59	0.00015	0.37
HNF4A(MA0114.1)	GTGGCAAGGGCCT	749	+	7.74	0.000775	1.93
Ddit3::Cebpa(MA0019.1)	GCCTGTAATCCC	758	+	8.82	0.000525	1.31
Nkx3-2(MA0122.1)	CCAAGTAGC	771	-	9.55	0.0001	0.249
FOXC1(MA0032.1)	CCCAAGTA	773	-	8.35	0.00015	0.37
AP1(MA0099.2)	TGCCTCA	785	-	9.03	0.0005	1.25
Fos(MA0099.1)	CTGCCTCA	785	-	7.95	0.000775	1.93
En1(MA0027.1)	AAGTGATTCTC	793	-	8.57	0.000225	0.56
ESR2(MA0258.1)	GAGAATCACTTGAACCTG	793	+	7.55	0.00065	1.61
MAX(MA0058.1)	AATCACTTGA	796	+	7.97	0.000925	2.3
BRCA1(MA0133.1)	TCAAGTG	799	-	6.15	0.0003	0.75
Nkx2-5(MA0063.1)	TCAAGTG	799	-	8.93	0.0001	0.249
ESR1(MA0112.1)	AGAGGTTGCAGTGAGCCA	817	+	7.73	0.000825	2.05
ESR1(MA0112.1)	TTGGCTCACTGCAACCTC	818	-	7.14	0.001	2.48
ESR2(MA0258.1)	TTGGCTCACTGCAACCTC	818	-	10.04	0.00015	0.37
TLX1::NFIC(MA0119.1)	TTGCAGTGAGCCAA	822	+	12.27	2.5e-05	0.062
Fos(MA0099.1)	GTGAGCCA	827	+	9.45	0.0004	1
GATA2(MA0036.1)	CGATC	836	-	6.82	0.000925	2.31
NFE2L2(MA0150.1)	GTGGCACTGCA	840	+	7.69	0.00085	2.12
Ddit3::Cebpa(MA0019.1)	GAGTGCAGTGCC	842	-	9.66	0.000325	0.81
Lhx3(MA0135.1)	AAATTAATTAATT	895	+	9.12	0.000725	1.8
Lhx3(MA0135.1)	AAATTAATTAATT	896	-	9.12	0.000725	1.8
Prrx2(MA0075.1)	CATTA	913	-	6.33	0	0
Sox5(MA0087.1)	TGACAAT	916	+	7.91	0.001	2.49
Sox17(MA0078.1)	TTTATTGTC	917	-	8.1	0.001	2.49
SRF(MA0083.1)	GACAATAAAAGG	917	+	7.45	0.000325	0.81
TBP(MA0108.2)	ATATATAAACCAGCA	942	+	8.94	0.000475	1.18
TBP(MA0108.1)	ATATATAAACCAGCA	942	+	8.95	0.000275	0.68
Tcfcp2l1 (MA0145.1)	TATAAACCAG	945	+	13.03	0.00085	2.11
Prrx2(MA0075.1)	CATTA	974	+	6.33	0	0
TBP(MA0108.2)	GTATAAAAGCATAGC	1011	-	10.65	0.0001	0.249
TBP(MA0108.1)	GTATAAAAGCATAGC	1011	-	10.68	5e-05	0.124
MZF1_5-13(MA0057.1)	CTATGCTTTT	1012	+	7.03	0.001	2.49
Hand1::Tcfe2a(MA0092.1)	CAACTGGCAA	1025	+	10.4	0.000225	0.56
NFIC(MA0161.1)	CTGGCA	1028	+	8.68	0.0009	2.25
Pax4(MA0068.1)	GAGTAGGTTCGTTTCCACCAGCATCTCCAC	1037	+	7.64	0.0009	2.22
PPARG(MA0066.1)	CTGGTGGAAACGAACCTACT	1038	-	5.8	0.000625	1.55
NFATC2(MA0152.1)	GTTTCCA	1047	+	9.26	0.000125	0.312
CTCF(MA0139.1)	TTTCCACCAG	1048	+	20.73	2.5e-05	0.062
MAX(MA0058.1)	AAACACATGA	1067	+	9.88	0.00025	0.62
USF1(MA0093.1)	CATGTGT	1069	-	8.2	0.000875	2.18
Mycn(MA0104.1)	CACATG	1070	+	8.11	0.000525	1.31
USF1(MA0093.1)	CACATGA	1070	+	8.01	0.00095	2.37
Fos(MA0099.1)	ATGAGTAA	1073	+	9	0.00045	1.12
TEAD1(MA0090.1)	CACATTACTCAT	1073	-	7.27	0.000875	2.18
AP1(MA0099.2)	TTACTCA	1074	-	8.54	0.000825	2.06
Prrx2(MA0075.1)	CATTA	1078	-	6.33	0	0
GATA3(MA0037.1)	TGATAG	1096	+	6.65	0.000975	2.43
NF-kappaB(MA0061.1)	GGGATTTTTC	1101	+	9.32	0.0004	1
REL(MA0101.1)	GGGATTTTTC	1101	+	8.35	0.000875	2.18
Mafb(MA0117.1)	GCTGAAAA	1106	-	7.79	0.000875	2.18
Prrx2(MA0075.1)	CATTA	1116	+	6.33	0	0
Evi1(MA0029.1)	CCCATAAGATTATA	1119	-	7.59	0.000525	1.31
Pax4(MA0068.1)	AAATATATGAGGGTGGTCCCATAAGATTAT	1120	-	9.4	0.000175	0.43
EBF1(MA0154.1)	TCTTATGGGA	1124	+	10.78	0.0002	0.5
SOX9(MA0077.1)	CAACAATGG	1153	-	10.59	7.5e-05	0.187
Sox2(MA0143.1)	CCATTGTT	1153	+	16.87	0.000125	0.311
SOX10(MA0442.1)	CATTGT	1154	+	8.8	0.00055	1.37
Foxa2(MA0047.1)	CATTGTTGGCCT	1154	+	10.47	0.000125	0.311
Foxd3(MA0041.1)	CATTGTTGGCCT	1154	+	8.87	0.00035	0.87
TFAP2A(MA0003.1)	GCCTAAATG	1162	+	7.89	0.0005	1.25
Prrx2(MA0075.1)	CATTA	1172	+	6.33	0	0
RUNX1(MA0002.1)	TTATGTGGTAC	1174	+	7.9	0.0009	2.24
Prrx2(MA0075.1)	CATTA	1192	-	6.33	0	0
PBX1(MA0070.1)	GCAACATTCAAG	1269	+	8.02	0.000425	1.06
TEAD1(MA0090.1)	AACATTCAAGTG	1271	+	9.52	0.00025	0.62
TEAD1(MA0090.1)	ACATTCAAGTG	1272	+	6.98	0.000975	2.43
BRCA1(MA0133.1)	TCAAGTG	1276	+	6.15	0.0003	0.75
Nkx2-5(MA0063.1)	TCAAGTG	1276	+	8.93	0.0001	0.249
Nkx3-2(MA0122.1)	TCAAGTGCT	1276	+	8.36	0.0008	1.99
SOX9(MA0077.1)	GCTCAATAG	1282	+	8.02	0.0009	2.24
Pax2(MA0067.1)	AGTCACGT	1289	+	9.52	5e-05	0.125
MAX(MA0058.1)	AGTCACGTGT	1289	+	12.22	7.5e-05	0.187
Mycn(MA0104.2)	CACACGTGAC	1290	-	9.01	0.000525	1.31
USF1(MA0093.1)	CACGTGA	1291	-	11.75	0.000175	0.44
HIF1A::ARNT(MA0259.1)	ACACGTGA	1291	-	10.15	0.00015	0.37
Arnt(MA0004.1)	CACGTG	1292	+	10.86	0	0
Mycn(MA0104.1)	CACGTG	1292	+	10.89	0	0
ZEB1(MA0103.1)	CACGTG	1292	+	7.73	0.0005	1.25
USF1(MA0093.1)	CACGTGT	1292	+	11.11	0.000325	0.81
RUNX1(MA0002.2)	ACGTGTGGCTA	1293	+	8.99	0.000225	0.56
HNF1A(MA0046.1)	GGCTAGTGATTACA	1299	+	8	0.000575	1.43
Cebpa(MA0102.1)	TTTTCCAATGCT	1312	-	8.64	0.000525	1.31
NFATC2(MA0152.1)	TTTTCCA	1317	-	8.4	0.000225	0.56
Myb(MA0100.1)	TACGGTTG	1331	+	8.12	0.000875	2.18
BRCA1(MA0133.1)	TCAACCG	1333	-	6.57	0.0001	0.249
SPIB(MA0081.1)	TGAGGAA	1337	+	7.77	0.000475	1.18
HOXA5(MA0158.1)	GCAAATG	1359	+	10.65	0.00035	0.87
HIF1A::ARNT(MA0259.1)	AGACGTGC	1375	+	10.55	5e-05	0.125
NR4A2(MA0160.1)	AGATCAC	1386	+	11.24	0.0008	1.99
PBX1(MA0070.1)	AGATCACTCAAT	1386	+	8.28	0.000425	1.06
Fos(MA0099.1)	ATCACTCA	1388	+	7.91	0.00085	2.12
HIF1A::ARNT(MA0259.1)	GGACGTGA	1409	+	9.27	0.000625	1.56
Fos(MA0099.1)	GTGAGTCT	1413	+	9.04	0.00045	1.12
Nobox(MA0125.1)	CAATTGCC	1433	+	8.98	0.000475	1.18
Tcfcp2l1 (MA0145.1)	CAGAATGAACCAG	1457	-	13.29	0.000625	1.55
SOX10(MA0442.1)	CATTCT	1463	+	6.27	0.000875	2.18
Pou5f1(MA0142.1)	CATTCTGCTGC	1463	+	15.16	0.0006	1.49
SP1(MA0079.2)	CGCAGCAGAA	1465	-	5.82	0.000275	0.69
TBP(MA0108.2)	CTTTTAATGCGCAGC	1469	-	8.46	0.0007	1.74
TBP(MA0108.1)	CTTTTAATGCGCAGC	1469	-	8.5	0.000525	1.31
TBP(MA0108.2)	GCATTAAAAGCAGGC	1474	+	7.99	0.000925	2.3
TBP(MA0108.1)	GCATTAAAAGCAGGC	1474	+	8.04	0.00095	2.36
Prrx2(MA0075.1)	CATTA	1475	+	6.33	0	0
GATA3(MA0037.1)	CGATTC	1510	-	6.91	0.000975	2.43
Hltf(MA0109.1)	AAACTTAG	1521	+	11.2	0.0004	1
ARID3A(MA0151.1)	ATTAAG	1538	-	6.92	0.00085	2.12
Prrx2(MA0075.1)	CATTA	1540	-	6.33	0	0
BRCA1(MA0133.1)	TCAACTG	1607	-	7.07	0	0
Spz1(MA0111.1)	ATGGTACCATC	1612	-	7.95	0.000675	1.68
Prrx2(MA0075.1)	CATTA	1620	+	6.33	0	0
RXR::RAR_DR5(MA0159.1)	AGATCATTTAGAATTTA	1690	-	7.89	0.000475	1.18
ESR1(MA0112.1)	TAAATTCTAAATGATCTT	1690	+	7.18	0.001	2.48
NFE2L2(MA0150.1)	ATGATTCAGCT	1738	-	11.62	7.5e-05	0.187
Mafb(MA0117.1)	GCTGAATC	1739	+	8.78	0.000425	1.06
NFE2L2(MA0150.1)	ATGATTCAGC	1739	-	8.95	0.000475	1.18
AP1(MA0099.2)	TGAATCA	1741	+	9.87	0.000125	0.312
Fos(MA0099.1)	ATGATTCA	1741	-	9.54	0.00035	0.87
USF1(MA0093.1)	CATGTGG	1752	-	8.6	0.0008	2
Mycn(MA0104.1)	CACATG	1753	+	8.11	0.000525	1.31
USF1(MA0093.1)	CACATGG	1753	+	7.77	0.001	2.49
RORA_1(MA0071.1)	ACATGGGTCA	1754	+	7.95	0.00065	1.62
Fos(MA0099.1)	GTGACCCA	1757	-	9.55	0.000325	0.81
SP1(MA0079.1)	AAGGCTCTCA	1767	-	7.25	0.000475	1.18
NFYA(MA0060.1)	GGGAACAAATCAGAAG	1774	-	8.06	0.0004	0.99
Pax4(MA0068.1)	TGATTTGTTCCCTTGCCTCAGTCTCTCCCC	1778	+	8.99	0.0003	0.74
Klf4(MA0039.1)	TGAGGCAAGG	1788	-	6.11	0.001	2.49
RUNX1(MA0002.2)	GACTGAGGCAA	1790	-	9.86	0.0001	0.249
RUNX1(MA0002.1)	GACTGAGGCAA	1790	-	7.56	0.000975	2.43
AP1(MA0099.2)	TGCCTCA	1791	+	9.03	0.0005	1.25
SP1(MA0079.2)	CCCAGCTTCA	1809	+	5.78	0.0003	0.75
Mafb(MA0117.1)	GCTGAAGC	1813	-	8.84	0.000425	1.06
EBF1(MA0154.1)	GTCTTAGGGA	1826	-	8.16	0.000875	2.18
YY1(MA0095.1)	GCCATG	1840	-	9.13	0.000175	0.44
FOXA1(MA0148.1)	TTTACTCTG	1859	-	12.2	0.00035	0.87
NFE2L2(MA0150.1)	ATCACACAGCA	1881	+	9.24	0.000325	0.81
NR3C1(MA0113.1)	GAGAGAATTCTGTGCTGT	1886	-	11.57	0.0001	0.248
EBF1(MA0154.1)	TCTCTCGGGA	1898	+	9.16	0.0005	1.25
FOXD1(MA0031.1)	GTAAGCAA	1917	-	8.24	0.00035	0.87
Foxa2(MA0047.1)	AGTTGTTTGCTC	1937	+	8.54	0.000525	1.31
FOXA1(MA0148.1)	TGTTTGCTC	1940	+	13.06	2.5e-05	0.062
Stat3(MA0144.1)	GTCTAGGAAG	1948	-	8.88	0.000375	0.93
RORA_1(MA0071.1)	GAAGAGGTCA	1961	+	8.79	0.000475	1.18
PPARG(MA0066.1)	CTGAGGGTAAGTGACCTCTT	1962	-	5.24	0.000775	1.92
NR4A2(MA0160.1)	GAGGTCA	1964	+	11.84	0.000175	0.44
NR4A2(MA0160.1)	AGGTCAC	1965	+	13.49	0	0
RUNX1(MA0002.2)	GCCTGAGGGTA	1973	-	8.44	0.000325	0.81
TFAP2A(MA0003.1)	GCCTGAGGG	1975	-	7.83	0.000525	1.31
YY1(MA0095.1)	GCCATC	2003	+	8.52	0.00075	1.87
TAL1::TCF3(MA0091.1)	CAAAGAGCTGGC	2017	+	6.99	0.000825	2.05
REST(MA0138.1)	GAGCTGGCTTCAGATTTGA	2021	+	4.89	0.00055	1.37
Tal1::Gata1(MA0140.1)	CTTCAGATTTGAGATAA	2028	+	13.04	0.000925	2.3
PBX1(MA0070.1)	ATATCATTCAAA	2050	-	7.9	0.00055	1.37
Pax4(MA0068.1)	GAATGATATACAATCAAGGAGTTTCTCCTC	2053	+	11.28	2.5e-05	0.062
ARID3A(MA0151.1)	ATCAAG	2065	+	8.43	0	0
FOXD1(MA0031.1)	CTAAACAG	2113	-	6.97	0.0007	1.75
Nkx3-2(MA0122.1)	TTTAGTGCC	2116	+	9.4	0.0002	0.5
SP1(MA0079.1)	GAGGCACTAA	2117	-	7.85	0.00025	0.62
STAT1(MA0137.2)	TTCCATGAAAGC	2134	+	13.9	0.0008	1.99
FOXD1(MA0031.1)	GTAAATAG	2159	-	6.69	0.0008	1.99
Pax4(MA0068.1)	AATAGATTGACGCGATCTTTGCCTTCCCCG	2209	+	8.52	0.000375	0.93
PBX1(MA0070.1)	GCGTCAATCTAT	2210	-	10.86	0.0001	0.249
CREB1(MA0018.1)	TAGATTGACGCG	2211	+	8.4	0.000825	2.05
CREB1(MA0018.2)	TGACGCGA	2216	+	8.8	0.00055	1.37
GATA2(MA0036.1)	CGATC	2221	+	6.82	0.000925	2.31
MZF1_1-4(MA0056.1)	CGGGGA	2233	-	6.51	0	0
SP1(MA0079.2)	CTCATTACAA	2241	+	5.47	0.00095	2.37
Prrx2(MA0075.1)	CATTA	2243	+	6.33	0	0
ARID3A(MA0151.1)	ATCAAG	2306	+	8.43	0	0
GABPA(MA0062.1)	CTCGGAAGTT	2318	+	8.92	0.000425	1.06
FEV(MA0156.1)	TCGGAAGT	2319	+	8.7	0.000325	0.81
ELF5(MA0136.1)	AACTTCCGA	2319	-	8.73	0.0004	1
MIZF(MA0131.1)	GAACTTCCGA	2319	-	9.26	0.0004	1
SPI1(MA0080.1)	CGGAAG	2320	+	6.48	0.0008	2
SPI1(MA0080.2)	CGGAAGT	2320	+	9.09	0	0
GABPA(MA0062.2)	CGGAAGTTCA	2320	+	13.28	2.5e-05	0.062
GABPA(MA0062.2)	GGAAGTTCA	2321	+	12.27	0.000375	0.93
Tcfcp2l1 (MA0145.1)	AGTTCAGGCCAG	2324	+	15.46	5e-05	0.124
SPI1(MA0080.1)	CTGAAC	2325	-	7.19	0.000675	1.68
Tcfcp2l1 (MA0145.1)	GTTCAGGCCAG	2325	+	14.41	0.000125	0.311
Tcfcp2l1 (MA0145.1)	TTCAGGCCAG	2326	+	12.88	0.001	2.49
SPI1(MA0080.1)	CGGAAC	2341	-	7.42	0	0
STAT1(MA0137.2)	CCGGGAAGCG	2372	-	14.59	0.0004	0.99
Ddit3::Cebpa(MA0019.1)	ACCTGCAATCGC	2385	-	11.19	2.5e-05	0.062
GATA3(MA0037.1)	CGATTG	2386	+	7.96	0.000175	0.44
Tcfcp2l1 (MA0145.1)	TTTCAACCTG	2392	-	13.17	0.0007	1.74
En1(MA0027.1)	GAGTAGTTTTC	2398	-	8.05	0.00055	1.37
TP53(MA0106.1)	CCAAACATCACAGGGCAGGC	2409	+	2.58	0.000975	2.42
PPARG::RXRA(MA0065.2)	TCACAGGGCA	2416	+	13.54	0.000925	2.3
RXR::RAR_DR5(MA0159.1)	AGGGCAGGCAGAATGCA	2420	+	6.85	0.000675	1.68
SOX10(MA0442.1)	CATTCT	2429	-	6.27	0.000875	2.18
Ddit3::Cebpa(MA0019.1)	GAATGCAACTAC	2430	+	7.87	0.00085	2.12
MAX(MA0058.1)	ACCCACGTGG	2443	+	10.22	0.0002	0.5
MYC::MAX(MA0059.1)	ACCCACGTGGC	2443	+	11.48	0.0001	0.249
Myc(MA0147.1)	CCCACGTGGC	2444	+	12.21	5e-05	0.125
Mycn(MA0104.2)	CCCACGTGGC	2444	+	12.68	0.000125	0.311
MYC::MAX(MA0059.1)	TGCCACGTGGG	2444	-	7.93	0.00065	1.62
USF1(MA0093.1)	CACGTGG	2445	-	11.51	0.000325	0.81
MAX(MA0058.1)	TGCCACGTGG	2445	-	12.28	7.5e-05	0.187
MYC::MAX(MA0059.1)	TGCCACGTGG	2445	-	7.93	0.00065	1.62
Arnt(MA0004.1)	CACGTG	2446	+	10.86	0	0
Mycn(MA0104.1)	CACGTG	2446	+	10.89	0	0
ZEB1(MA0103.1)	CACGTG	2446	+	7.73	0.0005	1.25
USF1(MA0093.1)	CACGTGG	2446	+	11.51	0.000325	0.81
MAX(MA0058.1)	TGCCACGTG	2446	-	8.11	0.000875	2.18
Hand1::Tcfe2a(MA0092.1)	CGTCTGCCAC	2449	-	9.42	0.0005	1.25
MZF1_1-4(MA0056.1)	CGGGGA	2463	+	6.51	0	0
Arnt(MA0004.1)	CGCGTG	2474	+	6.19	0.0006	1.5
ENSG00000004478|FKBP4
Name	Sequence	Position(0-based)	Strand	Score	p-value	E-value
GATA2(MA0036.1)	CGATC	1395	-	6.82	0.000925	2.31
GATA2(MA0036.1)	CGATC	2180	-	6.82	0.000925	2.31
GATA2(MA0036.1)	CGATC	2184	-	6.82	0.000925	2.31
GATA2(MA0036.1)	CGATC	2183	+	6.82	0.000925	2.31
Prrx2(MA0075.1)	CATTA	47	-	6.33	0	0
Prrx2(MA0075.1)	CATTA	659	-	6.33	0	0
Prrx2(MA0075.1)	CATTA	1081	+	6.33	0	0
Prrx2(MA0075.1)	CATTA	1136	-	6.33	0	0
Prrx2(MA0075.1)	CATTA	979	+	6.33	0	0
Prrx2(MA0075.1)	CATTA	486	+	6.33	0	0
Arnt(MA0004.1)	CACGTG	776	+	10.86	0	0
Arnt(MA0004.1)	CACGTG	111	+	10.86	0	0
ETS1(MA0098.1)	GATCCG	1269	-	8.01	0.0001	0.249
ETS1(MA0098.1)	GATCCG	1923	-	8.01	0.0001	0.249
ETS1(MA0098.1)	AATCCG	1239	+	7.77	0.000925	2.31
ETS1(MA0098.1)	AATCCG	2204	+	7.77	0.000925	2.31
Gata1(MA0035.1)	CGATGC	1898	-	7.99	0.0002	0.5
GATA3(MA0037.1)	CGATTG	2488	-	7.96	0.000175	0.44
GATA3(MA0037.1)	CGATTG	1146	-	7.96	0.000175	0.44
GATA3(MA0037.1)	TGATAG	390	-	6.65	0.000975	2.43
Mycn(MA0104.1)	CACGTG	111	+	10.89	0	0
Mycn(MA0104.1)	CACGTG	776	+	10.89	0	0
Mycn(MA0104.1)	CACATG	623	+	8.11	0.000525	1.31
Mycn(MA0104.1)	CACATG	590	+	8.11	0.000525	1.31
MZF1_1-4(MA0056.1)	CGGGGA	2228	+	6.51	0	0
MZF1_1-4(MA0056.1)	CGGGGA	1949	-	6.51	0	0
MZF1_1-4(MA0056.1)	CGGGGA	1988	-	6.51	0	0
MZF1_1-4(MA0056.1)	CGGGGA	2268	+	6.51	0	0
MZF1_1-4(MA0056.1)	CGGGGA	1995	-	6.51	0	0
MZF1_1-4(MA0056.1)	CGGGGA	2091	+	6.51	0	0
NFIC(MA0161.1)	TTGGCA	1856	-	9.38	0.00035	0.87
NFIC(MA0161.1)	CTGGCA	878	+	8.68	0.0009	2.25
Pdx1(MA0132.1)	CTAATG	1135	+	9.49	0.00065	1.62
SOX10(MA0442.1)	CAGTGT	728	-	8.22	0.00055	1.37
SOX10(MA0442.1)	CACTGT	882	+	6.46	0.0007	1.75
SOX10(MA0442.1)	CACTGT	729	+	6.46	0.0007	1.75
SOX10(MA0442.1)	CACTGT	1153	-	6.46	0.0007	1.75
SOX10(MA0442.1)	CACTGT	283	+	6.46	0.0007	1.75
SPI1(MA0080.1)	CGGAAC	1049	-	7.42	0	0
SPI1(MA0080.1)	CGGAAC	1831	-	7.42	0	0
SPI1(MA0080.1)	CGGAAG	738	-	6.48	0.0008	2
SPI1(MA0080.1)	CGGAAG	831	+	6.48	0.0008	2
YY1(MA0095.1)	GCCATG	1310	-	9.13	0.000175	0.44
YY1(MA0095.1)	GCCATG	1847	+	9.13	0.000175	0.44
YY1(MA0095.1)	GCCATC	2112	+	8.52	0.00075	1.87
YY1(MA0095.1)	GCCATC	1598	-	8.52	0.00075	1.87
ZEB1(MA0103.1)	CACCTG	1641	+	9.07	0.0005	1.25
ZEB1(MA0103.1)	CACGTG	111	+	7.73	0.0005	1.25
ZEB1(MA0103.1)	CACGTG	776	+	7.73	0.0005	1.25
ZNF354C(MA0130.1)	GTCCAC	1978	+	8.61	0.0002	0.5
BRCA1(MA0133.1)	TCAACTC	988	+	6.3	0.000225	0.56
NFATC2(MA0152.1)	TTTTCCA	1482	-	8.4	0.000225	0.56
Nr2e3(MA0164.1)	AAAGCTT	1109	+	10.49	0.000575	1.43
Nr2e3(MA0164.1)	AAAGCTT	1110	-	10.49	0.000575	1.43
SPI1(MA0080.2)	CGGAACT	1830	-	9.02	2.5e-05	0.062
SPI1(MA0080.2)	CGGAACT	1048	-	9.02	2.5e-05	0.062
SPI1(MA0080.2)	AGGAACT	199	-	8.92	0.0008	2
SPI1(MA0080.2)	CGGAAGC	737	-	8.03	0.000825	2.06
SPI1(MA0080.2)	CGGAAGC	831	+	8.03	0.000825	2.06
SPI1(MA0080.2)	GGGAAGT	1172	+	6.78	0.001	2.49
SPIB(MA0081.1)	TTCGGAA	2362	-	8.03	0.00045	1.12
SPIB(MA0081.1)	TCTGGAA	2196	+	7.84	0.000475	1.18
USF1(MA0093.1)	CACGTGG	776	+	11.51	0.000325	0.81
USF1(MA0093.1)	CACGTGT	110	-	11.11	0.000325	0.81
USF1(MA0093.1)	CACGTGT	775	-	11.11	0.000325	0.81
USF1(MA0093.1)	CACGTGC	111	+	9.14	0.00035	0.87
USF1(MA0093.1)	CATGTGT	589	-	8.2	0.000875	2.18
[truncated: 164,100 more rows]

## Sheet: LASAGNA-APE1_PPI_Top10_pval
Top10 results sorted by pvalue & score												Top10 results summary
ENSG00000002834|LASP1								ENSG00000002834|LASP1				TF	Counts
Name	Sequence	Position(0-based)	Strand	Score	p-value	E-value		Name				STAT1	156
PPARG::RXRA(MA0065.2)	GGTCAAAGGGCA	1056	-	17.76	0	0		AP1				FOXA1	154
NR3C1(MA0113.1)	GGAAACATCCTGTCCCTC	1631	+	15.5	0	0		FOXA1				Ddit3::Cebpa	152
TAL1::TCF3(MA0091.1)	TAACCATCTGTT	1893	-	14.98	0	0		HNF4A				RUNX1	152
NR1H2::RXRA(MA0115.1)	CTGGGTCAAAGGGCAGC	1054	-	14.34	0	0		NR1H2::RXRA				HNF4A	145
FOXA1(MA0148.1)	GTTTGCACTG	1439	+	13.93	0	0		NR3C1				AP1	124
TBP(MA0108.1)	GTATAAAAGCTGCGC	1738	-	13.16	0	0		PPARG::RXRA				ARID3A	122
HNF4A(MA0114.1)	GGGTCAAAGGGCA	1056	-	13.14	0	0		TAL1::TCF3				NR4A2	122
TBP(MA0108.2)	GTATAAAAGCTGCGC	1738	-	13.12	0	0		TBP				HIF1A	119
AP1(MA0099.2)	TGACTCA	400	-	11.48	0	0						SP1	110
AP1(MA0099.2)	TGACTCA	814	+	11.48	0	0						TEAD1	101
												REST	96
ENSG00000004455|AK2								ENSG00000004455|AK2				NFKB1	96
Name	Sequence	Position(0-based)	Strand	Score	p-value	E-value		Name				Spz1	91
REST(MA0138.2)	GTCAGCACCAGGG	2140	+	20.58	0	0		AP1				Mycn	90
NFYA(MA0060.1)	ATCGACCAATGGGATG	2448	-	15.05	0	0		ELK1				Nr2e3	90
ESR1(MA0112.1)	CTAGGTGGGCGTGGTCAA	1670	-	13.87	0	0		ESR1				Hltf	88
NR4A2(MA0160.1)	AGGTCAC	2047	-	13.49	0	0		FOXA1				GABPA	86
FOXA1(MA0148.1)	TTTACCCAG	939	-	13.32	0	0		Hltf				ESR1	85
Hltf(MA0109.1)	GACCTTGG	927	+	11.8	0	0		IRF2				NFYA	81
AP1(MA0099.2)	TGACTCA	598	-	11.48	0	0		NFYA				FEV	76
IRF2(MA0051.1)	TGAAAGGGAAACTGAGTC	210	-	11.26	0	0		NKX3-1				HOXA5	76
ELK1(MA0028.1)	TTTCCTGAAA	1591	-	11.17	0	0		NR4A2				MZF1_1-4	74
NKX3-1(MA0124.1)	GTACTTA	343	-	10.75	0	0		REST				Prrx2	74
												NFATC2	63
ENSG00000002549|LAP3								ENSG00000002549|LAP3				IRF2	62
Name	Sequence	Position(0-based)	Strand	Score	p-value	E-value		Name				Pax4	61
Myf(MA0055.1)	CACCAGCTGCAG	172	-	13.87	0	0		AP1				NKX3-1	49
NR4A2(MA0160.1)	AGGTCAC	274	-	13.49	0	0		Cebpa				SPI1	49
STAT1(MA0137.1)	GGAAATAGAAACTG	2320	-	13.3	0	0		CREB1				Cebpa	46
Zfp423(MA0116.1)	CCACCCCTGGGTTCC	837	-	13.29	0	0		HNF4A				ELK1	43
Spz1(MA0111.1)	AGGGTTGCAGC	1480	-	13.12	0	0		Myf				Pou5f1	43
CREB1(MA0018.2)	TGACGTCA	2403	+	12.96	0	0		NFIL3				Arnt	42
Cebpa(MA0102.1)	TGGCGCAATCTC	1989	-	12.89	0	0		NR4A2				CTCF	41
NFIL3(MA0025.1)	TGATGTAACAC	1541	-	12.33	0	0		Spz1				FOXD1	41
HNF4A(MA0114.1)	GGGCCAAAGTACA	1098	-	11.99	0	0		STAT1				EBF1	40
AP1(MA0099.2)	TGACTCA	511	-	11.48	0	0		Zfp423				Zfp423	39
												Foxq1	38
ENSG00000005893|LAMP2								ENSG00000005893|LAMP2				znf143	38
Name	Sequence	Position(0-based)	Strand	Score	p-value	E-value		Name				Foxa2	36
Zfp423(MA0116.1)	GGAACCTAGGGGGTA	1093	-	17.51	0	0		FEV				Hand1::Tcfe2a	35
STAT1(MA0137.2)	TCCAGGAAGTA	5	+	17.46	0	0		FOXA1				FOXI1	32
TAL1::TCF3(MA0091.1)	GAACCATCTGGT	662	-	15.63	0	0		FOXD1				NHLH1	32
FOXA1(MA0148.1)	TTTACACTG	1774	+	13.3	0	0		HOXA5				CREB1	32
FOXA1(MA0148.1)	TTTACACAC	878	-	13.23	0	0		Pax2				NR1H2::RXRA	31
FOXD1(MA0031.1)	GTAAACAT	211	+	11.88	0	0		STAT1				TFAP2A	30
FEV(MA0156.1)	CAGGAAGT	7	+	11.79	0	0		TAL1::TCF3				GATA3	29
Zfp423(MA0116.1)	GGAACCTAGGGGGT	1094	-	11.55	0	0		Zfp423				SRF	29
HOXA5(MA0158.1)	GCTAATG	1439	-	11.17	0	0						FOXO3	28
Pax2(MA0067.1)	AGTCACGG	1079	-	10.14	0	0						Myf	28
												RXRA::VDR	28
ENSG00000006451|RALA								ENSG00000006451|RALA				Tcfcp2l1	28
Name	Sequence	Position(0-based)	Strand	Score	p-value	E-value		Name				TBP	27
NHLH1(MA0048.1)	TCTCAGCTGCTT	428	-	15.11	0	0		ARID3A				BRCA1	26
Zfp423(MA0116.1)	GCAACCTAAGTTTGA	1509	+	13.56	0	0		Arnt::Ahr				PPARG::RXRA	26
RXRA::VDR(MA0074.1)	AGGTCTTGAAGTTCA	1521	-	13.55	0	0		BRCA1				Tcfcp2l1	26
IRF2(MA0051.1)	CGTAAGTGAACGCGTTTC	216	+	13.09	0	0		FOXI1				IRF1	25
FOXI1(MA0042.1)	GCCTATTTATCT	1642	+	11.8	0	0		IRF2				SPIB	25
REL(MA0101.1)	TGGACATTCC	1765	+	11.64	0	0		MZF1_1-4				Nkx3-2	24
Arnt::Ahr(MA0006.1)	AGCGTG	1693	-	9.25	0	0		NHLH1				ELF5	22
ARID3A(MA0151.1)	ATCAAG	1705	-	8.43	0	0		REL				Gata1	22
BRCA1(MA0133.1)	TCAACTG	1227	-	7.07	0	0		RXRA::VDR				Nobox	21
MZF1_1-4(MA0056.1)	CGGGGA	1571	-	6.51	0	0		Zfp423				Sox2	21
												NFE2L2	20
ENSG00000005156|LIG3								ENSG00000005156|LIG3				NFIL3	20
Name	Sequence	Position(0-based)	Strand	Score	p-value	E-value		Name				NR3C1	20
NR4A2(MA0160.1)	AGGTCAC	1965	+	13.49	0	0		Arnt				Pax2	20
HOXA5(MA0158.1)	GCTAATG	202	-	11.17	0	0		HOXA5				TAL1::TCF3	19
Mycn(MA0104.1)	CACGTG	300	+	10.89	0	0		Mycn				FOXC1	17
Mycn(MA0104.1)	CACGTG	1292	+	10.89	0	0		NR4A2				Egr1	16
Mycn(MA0104.1)	CACGTG	2446	+	10.89	0	0		SP1				MAX	16
Arnt(MA0004.1)	CACGTG	300	+	10.86	0	0		SPI1				Pax6	16
Arnt(MA0004.1)	CACGTG	1292	+	10.86	0	0						Stat3	16
Arnt(MA0004.1)	CACGTG	2446	+	10.86	0	0						PPARG	15
SP1(MA0079.1)	AAGGCATTGT	327	-	9.12	0	0						TLX1::NFIC	15
SPI1(MA0080.2)	CGGAAGT	2320	+	9.09	0	0						EWSR1-FLI1	13
												Foxd3	13
ENSG00000004478|FKBP4								ENSG00000004478|FKBP4				FOXF2	13
Name	Sequence	Position(0-based)	Strand	Score	p-value	E-value		Name				Klf4	13
TAL1::TCF3(MA0091.1)	CGAACATCTGGT	1282	-	17.29	0	0		Arnt				Myb	13
INSM1(MA0155.1)	TGCCAGGGGTCA	872	-	15.81	0	0		Foxa2				TP53	13
Pax4(MA0068.1)	GAAAGTGTGCACGTGTTTTAGTCTCTTTCC	96	-	14.39	0	0		Hltf				En1	12
Foxa2(MA0047.1)	CAATGTTTGCTT	1679	-	13.09	0	0		INSM1				INSM1	11
Hltf(MA0109.1)	GACCATAG	1618	+	12.01	0	0		IRF2				SRY	11
IRF2(MA0051.1)	CTAAATTGAAAGCTTTTT	1107	-	11.13	0	0		Mycn				Gfi	10
Mycn(MA0104.1)	CACGTG	111	+	10.89	0	0		Pax4				MZF1_5-13	10
Mycn(MA0104.1)	CACGTG	776	+	10.89	0	0		TAL1::TCF3				PLAG1	9
Arnt(MA0004.1)	CACGTG	776	+	10.86	0	0						Evi1	8
Arnt(MA0004.1)	CACGTG	111	+	10.86	0	0						Ar	7
												ELK4	7
ENSG00000007080|CCDC124								ENSG00000007080|CCDC124				ESR2	7
Name	Sequence	Position(0-based)	Strand	Score	p-value	E-value		Name				Esrrb	7
RELA(MA0107.1)	GGGAAATTCC	1363	+	15.14	0	0		CREB1				MYC::MAX	7
NF-kappaB(MA0061.1)	GGGAAATTCC	1363	+	15.07	0	0		Ddit3::Cebpa				RXR::RAR_DR5	7
CREB1(MA0018.1)	CATGATGACGTC	2485	+	14.83	0	0		NF-kappaB				E2F1	6
znf143(MA0088.1)	TGTCACCCAGGCTGCAGTGC	423	+	14.83	0	0		NFKB1				FOXL1	6
REL(MA0101.1)	GGGAAATTCC	1363	+	13.95	0	0		Nr2e3				HNF1B	6
NFKB1(MA0105.1)	GGGGAACTCCC	1375	+	13.56	0	0		REL				MIZF	6
Spz1(MA0111.1)	AGGGTTTCACC	873	+	13.44	0	0		RELA				RREB1	6
Ddit3::Cebpa(MA0019.1)	GAGTGCAATGGC	733	+	13.08	0	0		Spz1				Tal1::Gata1	6
CREB1(MA0018.2)	TGACGTCA	2490	+	12.96	0	0		znf143				MEF2A	5
Nr2e3(MA0164.1)	CAAGCTT	250	+	12.47	0	0						Zfx	5
												HLF	4
ENSG00000011304|PTBP1								ENSG00000011304|PTBP1				PBX1	4
Name	Sequence	Position(0-based)	Strand	Score	p-value	E-value		Name				RORA_2	4
FOXA1(MA0148.1)	TTTGCACAG	1740	-	14.08	0	0		Cebpa				Sox17	4
Ddit3::Cebpa(MA0019.1)	GGGTGCAATGGC	352	-	13.89	0	0		Ddit3::Cebpa				HNF1A	2
Ddit3::Cebpa(MA0019.1)	GAGTGCAATGGC	117	+	13.08	0	0		FOXA1				Nkx2-5	2
HNF4A(MA0114.1)	TGTGCAAAGTCCA	1741	+	13.01	0	0		HNF4A				NR2F1	2
Cebpa(MA0102.1)	TGGCGCAATCTC	125	+	12.89	0	0		REL				Pax5	2
RUNX1(MA0002.2)	ATCTGTGGCCA	2263	+	12.28	0	0		RUNX1				Mafb	1
REL(MA0101.1)	CGGACATTCC	735	+	12.22	0	0		TEAD1				Myc	1
TEAD1(MA0090.1)	GACATTCCTGAT	737	+	11.98	0	0						T	1
HNF4A(MA0114.1)	AGGTCAGAGTTCG	288	-	11.9	0	0
RUNX1(MA0002.2)	ACCTGAGGTCA	295	-	11.69	0	0
ENSG00000026025|VIM								ENSG00000026025|VIM
Name	Sequence	Position(0-based)	Strand	Score	p-value	E-value		Name
ESR1(MA0112.2)	GGTCACCTTAACCT	1957	-	24.13	0	0		AP1
TEAD1(MA0090.1)	AGCATTCCTGGG	1445	-	14.61	0	0		Ddit3::Cebpa
NFIL3(MA0025.1)	TTATGTAACAC	2179	-	14.2	0	0		ESR1
FOXA1(MA0148.1)	TTTACATAG	1856	+	13.15	0	0		FOXA1
Ddit3::Cebpa(MA0019.1)	CGGTGCAATCGT	2465	+	12.63	0	0		Hltf
Nobox(MA0125.1)	TAATTGCC	2187	+	11.86	0	0		MZF1_5-13
Hltf(MA0109.1)	GACCTTGG	2042	-	11.8	0	0		NFIL3
AP1(MA0099.2)	TGACTCA	1228	-	11.48	0	0		NKX3-1
NKX3-1(MA0124.1)	GTACTTA	1889	-	10.75	0	0		Nobox
MZF1_5-13(MA0057.1)	CTATGGGCAC	1166	+	10.41	0	0		TEAD1
ENSG00000007168|PAFAH1B1								ENSG00000007168|PAFAH1B1
Name	Sequence	Position(0-based)	Strand	Score	p-value	E-value		Name
Pou5f1(MA0142.1)	CATGGTCATGC	432	-	19.02	0	0		Ddit3::Cebpa
Evi1(MA0029.1)	ATGATAAGATAATC	1544	+	15	0	0		Evi1
FOXA1(MA0148.1)	TTTACACAG	1253	+	14.81	0	0		FOXA1
FOXA1(MA0148.1)	TTACACAG	1254	+	13.76	0	0		FOXD1
IRF1(MA0050.1)	CATAGTGAAACC	1022	-	13.51	0	0		FOXO3
FOXA1(MA0148.1)	TGTTTACAT	1210	+	13.23	0	0		IRF1
Ddit3::Cebpa(MA0019.1)	TGGTGCAATCTC	1871	-	12.71	0	0		Pou5f1
Ddit3::Cebpa(MA0019.1)	GCCTGCAATCCC	820	-	12.44	0	0
FOXD1(MA0031.1)	GTAAACAT	1209	-	11.88	0	0
FOXO3(MA0157.1)	TGTAAACA	1210	-	11.73	0	0
ENSG00000023318|ERP44								ENSG00000023318|ERP44
Name	Sequence	Position(0-based)	Strand	Score	p-value	E-value		Name
STAT1(MA0137.2)	CAATTCCCAGAAG	2293	-	17.27	0	0		AP1
NR4A2(MA0160.1)	AGGTCAC	1050	+	13.49	0	0		Foxa2
TEAD1(MA0090.1)	AGCATTCCAGAG	1571	+	13.42	0	0		HNF4A
HNF4A(MA0114.1)	GGATCAAAGTTTA	1087	+	12.67	0	0		NR4A2
REST(MA0138.1)	TTACTGTGCTAAGTGCTAA	990	-	12.44	0	0		REST
RXRA::VDR(MA0074.1)	AGGTCTTAGAGTTTA	329	-	11.9	0	0		RXRA::VDR
HNF4A(MA0114.1)	AGTGCTAAGTCCA	1063	+	11.63	0	0		SP1
Foxa2(MA0047.1)	GAGTATTGGCTC	1234	+	11.62	0	0		STAT1
AP1(MA0099.2)	TGACTCA	1919	+	11.48	0	0		TEAD1
SP1(MA0079.1)	TAGGCACTGT	317	+	8.97	0	0
ENSG00000010256|UQCRC1								ENSG00000010256|UQCRC1
Name	Sequence	Position(0-based)	Strand	Score	p-value	E-value		Name
NR4A2(MA0160.1)	AGGTCAC	2462	-	13.49	0	0		ARID3A
Hand1::Tcfe2a(MA0092.1)	CATCTGGCAT	2226	+	13.41	0	0		Ddit3::Cebpa
Ddit3::Cebpa(MA0019.1)	TGGTGAAATCCC	76	+	12.18	0	0		Hand1::Tcfe2a
RUNX1(MA0002.2)	GCCTGTGGTCA	2212	+	12.14	0	0		NFATC2
NKX3-1(MA0124.1)	GTACTTA	2420	+	10.75	0	0		NKX3-1
NFATC2(MA0152.1)	GGTTCCA	1117	-	10.05	0	0		NR4A2
SP1(MA0079.1)	CAGGCATGAT	1782	-	8.95	0	0		Prrx2
ARID3A(MA0151.1)	ATCAAG	1402	-	8.43	0	0		RUNX1
Prrx2(MA0075.1)	CATTA	856	+	6.33	0	0		SP1
Prrx2(MA0075.1)	CATTA	2154	-	6.33	0	0
ENSG00000013275|PSMC4								ENSG00000013275|PSMC4
Name	Sequence	Position(0-based)	Strand	Score	p-value	E-value		Name
NFYA(MA0060.1)	CCCAACCAATCAGGTA	79	+	13.86	0	0		Arnt
NR4A2(MA0160.1)	AGGTCAC	71	+	13.49	0	0		Hltf
Spz1(MA0111.1)	AGGGTTTCACC	1528	-	13.44	0	0		Mycn
REST(MA0138.1)	CAGCCTTCCAAAGTGCTGG	961	-	12.57	0	0		NFATC2
Nkx3-2(MA0122.1)	CTAAGTGCC	504	+	12.03	0	0		NFYA
Hltf(MA0109.1)	GACCTTAG	2031	-	11.92	0	0		Nkx3-2
Nkx3-2(MA0122.1)	CTAAGTGGC	64	-	11.46	0	0		NR4A2
Mycn(MA0104.1)	CACGTG	2241	+	10.89	0	0		REST
Arnt(MA0004.1)	CACGTG	2241	+	10.86	0	0		Spz1
NFATC2(MA0152.1)	GGTTCCA	2282	-	10.05	0	0
ENSG00000065135|GNAI3								ENSG00000065135|GNAI3
Name	Sequence	Position(0-based)	Strand	Score	p-value	E-value		Name
CTCF(MA0139.1)	TTGCCAGCAGGTGGC	326	+	24.17	0	0		CTCF
CTCF(MA0139.1)	TTACCAGCAGAT	2145	+	22.18	0	0		ELK4
CTCF(MA0139.1)	CTACCACTAGAT	112	+	22.11	0	0		FOXA1
GABPA(MA0062.2)	CCGGAAGTG	2451	+	15.52	0	0		GABPA
TLX1::NFIC(MA0119.1)	TGGCCTTTTGCCAA	1840	+	15.23	0	0		TBP
FOXA1(MA0148.1)	GTTTGCCCAG	60	-	13.95	0	0		TLX1::NFIC
FOXA1(MA0148.1)	TGTTTGCCCA	61	-	13.35	0	0
ELK4(MA0076.1)	ACCGGATAT	2473	-	12.83	0	0
TBP(MA0108.1)	GTATATATAGGGAGG	175	+	12.18	0	0
TBP(MA0108.1)	CTATATAAACCTCTC	1344	+	12.13	0	0
ENSG00000035687|ADSS								ENSG00000035687|ADSS
Name	Sequence	Position(0-based)	Strand	Score	p-value	E-value		Name
REST(MA0138.2)	GGCAGCACCTAGGATA	835	+	20.26	0	0		EBF1
znf143(MA0088.1)	CAAATCCCAGCATGCAACGC	2349	-	15.77	0	0		FEV
GABPA(MA0062.2)	CCGGAAGT	2174	-	15.35	0	0		FOXA1
SRF(MA0083.1)	TACCTTATATGG	1944	+	14.9	0	0		GABPA
GABPA(MA0062.2)	CCGGAAGTA	2173	-	14.14	0	0		REST
SRF(MA0083.1)	AACCATATAAGG	1946	-	13.8	0	0		SRF
EBF1(MA0154.1)	ACTCTAGGGA	1622	+	13.52	0	0		znf143
FOXA1(MA0148.1)	TTTACATAG	2057	-	13.15	0	0
FEV(MA0156.1)	CCGGAAGT	2174	-	12.01	0	0
FEV(MA0156.1)	CCGGAAAT	41	-	11.91	0	0
ENSG00000054118|THRAP3								ENSG00000054118|THRAP3
Name	Sequence	Position(0-based)	Strand	Score	p-value	E-value		Name
Esrrb(MA0141.1)	CTCAAGGTCA	2089	+	18.51	0	0		Esrrb
znf143(MA0088.1)	CATTTCCCAGGAGGCAGCGG	2452	+	16.4	0	0		FOXA1
Spz1(MA0111.1)	AGGGTTTCATC	85	+	14.22	0	0		FOXD1
FOXA1(MA0148.1)	TTTGCACAG	1682	-	14.08	0	0		FOXO3
NR4A2(MA0160.1)	AGGTCAC	2093	+	13.49	0	0		NR4A2
NR4A2(MA0160.1)	AGGTCAC	1903	+	13.49	0	0		Spz1
FOXA1(MA0148.1)	TTTACACTG	871	+	13.3	0	0		znf143
FOXA1(MA0148.1)	TGTTTACAT	365	-	13.23	0	0
FOXD1(MA0031.1)	GTAAACAT	367	+	11.88	0	0
FOXO3(MA0157.1)	TGTAAACA	366	+	11.73	0	0
ENSG00000063660|GPC1								ENSG00000063660|GPC1
Name	Sequence	Position(0-based)	Strand	Score	p-value	E-value		Name
Zfp423(MA0116.1)	GCCACCCAGGGGTCA	595	+	15.58	0	0		AP1
FOXA1(MA0148.1)	TGTTTGCAC	451	-	14.16	0	0		Arnt
AP1(MA0099.2)	TGACTCA	1062	+	11.48	0	0		FOXA1
AP1(MA0099.2)	TGACTCA	969	-	11.48	0	0		GATA3
Mycn(MA0104.1)	CACGTG	239	+	10.89	0	0		Mycn
Arnt(MA0004.1)	CACGTG	239	+	10.86	0	0		MZF1_1-4
NFATC2(MA0152.1)	GGTTCCA	1630	+	10.05	0	0		NFATC2
GATA3(MA0037.1)	CGATAG	2287	+	8.59	0	0		SP1
SP1(MA0079.2)	CCCAGCCGAA	2079	-	8.13	0	0		Zfp423
MZF1_1-4(MA0056.1)	CGGGGA	2280	+	6.51	0	0
ENSG00000063176|SPHK2								ENSG00000063176|SPHK2
Name	Sequence	Position(0-based)	Strand	Score	p-value	E-value		Name
FOXA1(MA0148.1)	TGTTTACAT	72	+	13.23	0	0		CREB1
FOXA1(MA0148.1)	GTTTACAAAG	2109	-	13.17	0	0		ELF5
FOXA1(MA0148.1)	GTTTACAAAG	1263	+	13.17	0	0		FEV
CREB1(MA0018.2)	TGACGTCA	2437	+	12.96	0	0		FOXA1
FEV(MA0156.1)	CAGGAAGT	2100	-	11.79	0	0		FOXD1
FOXO3(MA0157.1)	TGTAAACA	72	-	11.73	0	0		FOXO3
FOXO3(MA0157.1)	TGTAAACA	1262	-	11.73	0	0		IRF2
IRF2(MA0051.1)	TGAAAACGAATCCTTATT	1441	+	11.68	0	0
FOXD1(MA0031.1)	GTAAACAG	1261	-	11.01	0	0
ELF5(MA0136.1)	AAGATCCGG	28	-	10.97	0	0
ENSG00000063046|EIF4B								ENSG00000063046|EIF4B
Name	Sequence	Position(0-based)	Strand	Score	p-value	E-value		Name
ESR1(MA0112.2)	AGGTCACAAAGACCT	706	-	24.65	0	0		ESR1
ESR1(MA0112.2)	AAGGTCTTTGTGACCT	705	+	23.4	0	0		ESR2
ESR1(MA0112.2)	GGTCTTTGTGACCT	707	+	22.97	0	0		Pax6
ESR1(MA0112.2)	CAAGGTCTTTGTGACCT	704	+	22.4	0	0		PPARG
REST(MA0138.2)	TCCAGCACTTTGG	2123	+	19.33	0	0		REST
ESR2(MA0258.1)	CAAGGTCTTTGTGACCTA	704	+	16.56	0	0		Tcfcp2l1
ESR1(MA0112.1)	ATAGGTCACAAAGACCTT	705	-	16.54	0	0
PPARG(MA0066.1)	CAAGGTCTTTGTGACCTATA	704	+	16.25	0	0
Tcfcp2l1 (MA0145.1)	GTTTGAACCGG	834	-	15.72	0	0
Pax6(MA0069.1)	TTAACGCGTGACTT	900	+	13.89	0	0
ENSG00000062485|CS								ENSG00000062485|CS
Name	Sequence	Position(0-based)	Strand	Score	p-value	E-value		Name
CTCF(MA0139.1)	TTGCCACTAGGGGG	338	+	24.5	0	0		CTCF
HNF1A(MA0046.1)	GGTTAATTATCCAC	844	-	15.15	0	0		EBF1
ESR1(MA0112.1)	CAAGGTCACAACAACCTA	387	+	14.64	0	0		ESR1
Foxa2(MA0047.1)	CAATATTTGCTC	925	-	13.57	0	0		Foxa2
NR4A2(MA0160.1)	AGGTCAC	389	+	13.49	0	0		Hltf
EBF1(MA0154.1)	TCTCAAGGGA	2469	-	12.8	0	0		HNF1A
Pax4(MA0068.1)	CAATAATTGTCCCTTTGGTAGTCTCATCCT	772	+	12.39	0	0		NR4A2
RUNX1(MA0002.2)	ATCTGTGGCTA	1770	+	12.28	0	0		Pax4
Hltf(MA0109.1)	GACCTTAG	2417	-	11.92	0	0		RUNX1
Hltf(MA0109.1)	GACCTTGG	386	-	11.8	0	0
ENSG00000065154|OAT								ENSG00000065154|OAT
Name	Sequence	Position(0-based)	Strand	Score	p-value	E-value		Name
REST(MA0138.2)	AGCAGGACCATGGAGA	635	+	22.45	0	0		NFYA
STAT1(MA0137.2)	TTCCTGGAAGTT	687	-	18.87	0	0		NHLH1
STAT1(MA0137.2)	TTCCAGGAAGTT	690	+	18.56	0	0		REST
STAT1(MA0137.2)	CTTCCAGGAAGTT	689	+	17.84	0	0		STAT1
STAT1(MA0137.2)	ACTTCCAGGAAGTT	688	+	17.45	0	0		Stat3
STAT1(MA0137.2)	TCCAGGAAGTT	691	+	17.45	0	0
Stat3(MA0144.1)	TTCCAGGAAG	690	+	17.07	0	0
Stat3(MA0144.1)	TTCCTGGAAG	689	-	16.22	0	0
NFYA(MA0060.1)	CCCAGCCAATGAGCGG	2474	+	15.6	0	0
NHLH1(MA0048.1)	TCGCAGCTGCTG	2011	-	14.51	0	0
ENSG00000049541|RFC2								ENSG00000049541|RFC2
Name	Sequence	Position(0-based)	Strand	Score	p-value	E-value		Name
STAT1(MA0137.2)	TTCCAGGAAAAT	1938	-	17.67	0	0		Foxq1
STAT1(MA0137.1)	GGAAACTGAAACCG	1979	-	16.25	0	0		GABPA
Stat3(MA0144.1)	TTCCAGGAAA	1940	-	16.12	0	0		IRF1
IRF1(MA0050.1)	GAAACTGAAACC	1980	-	14.24	0	0		IRF2
GABPA(MA0062.2)	CGGAAGTTAC	2478	-	13.91	0	0		MIZF
NR4A2(MA0160.1)	AGGTCAC	371	+	13.49	0	0		NR4A2
IRF2(MA0051.1)	GGAAACTGAAACCGTCCT	1975	-	13.41	0	0		REL
MIZF(MA0131.1)	AAACGTCCGT	2307	+	12.95	0	0		STAT1
Foxq1(MA0040.1)	CACAGTTTAGA	570	-	12.57	0	0		Stat3
REL(MA0101.1)	TGGGAATTCC	2017	-	12.51	0	0
ENSG00000049449|RCN1								ENSG00000049449|RCN1
Name	Sequence	Position(0-based)	Strand	Score	p-value	E-value		Name
ESR1(MA0112.2)	GTCATGCTGACTT	839	+	22.09	0	0		Ddit3::Cebpa
TLX1::NFIC(MA0119.1)	TGGCAGGAAGCCAA	102	+	18.62	0	0		ESR1
STAT1(MA0137.2)	TTTCCCGGAACTG	2340	+	18.17	0	0		REL
STAT1(MA0137.2)	TTCCCGGAACTG	2341	+	17.93	0	0		RUNX1
STAT1(MA0137.2)	GTTTTCCCGGAAC	2338	+	17.45	0	0		STAT1
TAL1::TCF3(MA0091.1)	TGAACATCTGTT	934	+	16.12	0	0		Stat3
Stat3(MA0144.1)	TTCCGGGAAA	2340	-	14.92	0	0		TAL1::TCF3
Ddit3::Cebpa(MA0019.1)	AAGTGCAATGGC	1308	+	12.84	0	0		TLX1::NFIC
REL(MA0101.1)	GGGAATTACC	38	-	12.11	0	0
RUNX1(MA0002.2)	GCCTGTGGCCA	180	+	11.92	0	0
ENSG00000063978|RNF4								ENSG00000063978|RNF4
Name	Sequence	Position(0-based)	Strand	Score	p-value	E-value		Name
ESR1(MA0112.2)	AGGCCAGCCTGACCC	1519	-	25.16	0	0		Cebpa
ESR1(MA0112.2)	GGTCAGGCTGGCCT	1520	+	23.25	0	0		ESR1
Tcfcp2l1 (MA0145.1)	TTTAAACCAG	1354	+	15.92	0	0		GABPA
INSM1(MA0155.1)	TGCCAGGGGCCA	1469	-	14.79	0	0		INSM1
TP53(MA0106.1)	GGGGACATGCCTGCCCATGT	1491	-	14.11	0	0		RUNX1
TP53(MA0106.1)	TCAGACATGGGCAGGCATGT	1487	+	14	0	0		Spz1
GABPA(MA0062.2)	GGAAGTGAT	1831	-	13.86	0	0		Tcfcp2l1
Spz1(MA0111.1)	AGGGTTTCACC	1208	+	13.44	0	0		TP53
Cebpa(MA0102.1)	TGGCGCAATCTC	1087	+	12.89	0	0
RUNX1(MA0002.2)	CACTGTGGCAA	87	-	12.17	0	0
ENSG00000072756|TRNT1								ENSG00000072756|TRNT1
Name	Sequence	Position(0-based)	Strand	Score	p-value	E-value		Name
Foxa2(MA0047.2)	TGTTTACACAG	807	+	17.57	0	0		FOXA1
FOXA1(MA0148.1)	GTTTACACAG	808	+	16.17	0	0		Foxa2
REST(MA0138.1)	CACCTCTTCAAGGTGTTGA	1325	-	16.17	0	0		FOXO3
FOXA1(MA0148.1)	TGTTTACACAG	807	+	15.88	0	0		REL
FOXA1(MA0148.1)	TTTACACAG	809	+	14.81	0	0		REST
TP53(MA0106.1)	AGAAAAATGCTTGTGCATGT	1453	-	13.96	0	0		RREB1
FOXA1(MA0148.1)	TTACACAG	810	+	13.76	0	0		TP53
RREB1(MA0073.1)	CTCCAAATCACCACCTATGA	1089	-	12.37	0	0
REL(MA0101.1)	GGGGCTTTCC	1205	+	11.91	0	0
FOXO3(MA0157.1)	TGTAAACA	807	-	11.73	0	0
ENSG00000071127|WDR1								ENSG00000071127|WDR1
Name	Sequence	Position(0-based)	Strand	Score	p-value	E-value		Name
GABPA(MA0062.2)	CCGGAAGTG	2414	-	15.52	0	0		GABPA
GABPA(MA0062.2)	CCGGAAGT	2415	-	15.35	0	0		Nr2e3
GABPA(MA0062.2)	CCGGAAGTGAC	2412	-	15.16	0	0		Pax6
GABPA(MA0062.2)	CCGGAAGTGA	2413	-	15.08	0	0		Zfp423
Pax6(MA0069.1)	TTTATGCACGAGTG	37	+	12.82	0	0
Nr2e3(MA0164.1)	CAAGCTT	1382	-	12.47	0	0
Nr2e3(MA0164.1)	CAAGCTT	1015	-	12.47	0	0
Nr2e3(MA0164.1)	CAAGCTT	1789	-	12.47	0	0
GABPA(MA0062.1)	CCCGGAAGTG	2414	-	12.46	0	0
Zfp423(MA0116.1)	AGAACGTAAGGGTTA	1605	-	12.14	0	0
ENSG00000070756|PABPC1								ENSG00000070756|PABPC1
Name	Sequence	Position(0-based)	Strand	Score	p-value	E-value		Name
CTCF(MA0139.1)	TGACCACCAGGT	443	-	22.95	0	0		CTCF
CTCF(MA0139.1)	TGACCACCAGG	444	-	21.47	0	0		E2F1
REST(MA0138.2)	TCCAGCACTTTGG	1595	-	19.33	0	0		ELK1
Tcfcp2l1 (MA0145.1)	TTTAAACCAG	1689	-	15.92	0	0		FOXD1
IRF2(MA0051.1)	GAAAAGTGAATGTTTTTC	2161	-	14.58	0	0		FOXF2
FOXF2(MA0030.1)	CTCGCGTAAACAT	1899	-	13.03	0	0		IRF2
Nr2e3(MA0164.1)	CAAGCTT	726	-	12.47	0	0		Nr2e3
FOXD1(MA0031.1)	GTAAACAT	1899	-	11.88	0	0		REST
ELK1(MA0028.1)	TTTCCTGAAA	2155	-	11.17	0	0		Tcfcp2l1
E2F1(MA0024.1)	TTTGGCGC	319	+	10.81	0	0
ENSG00000070501|POLB								ENSG00000070501|POLB
Name	Sequence	Position(0-based)	Strand	Score	p-value	E-value		Name
Pou5f1(MA0142.1)	CTTTGAGATGC	268	+	19.73	0	0		CREB1
RXRA::VDR(MA0074.1)	AGGTCATCCAGTTCA	61	+	17.53	0	0		Ddit3::Cebpa
Tcfcp2l1 (MA0145.1)	AGTTTGATCTAG	27	+	15.84	0	0		EBF1
RXRA::VDR(MA0074.1)	GGTCATCCAGTTCA	62	+	13.66	0	0		IRF2
EBF1(MA0154.1)	ACTCAAGGGA	329	+	13.26	0	0		Pou5f1
Ddit3::Cebpa(MA0019.1)	GAGTGCAATGGC	964	-	13.08	0	0		RXRA::VDR
SRF(MA0083.1)	GCCCTTTTATGG	1352	-	12.98	0	0		SRF
CREB1(MA0018.2)	TGACGTCA	2492	+	12.96	0	0		Tcfcp2l1
IRF2(MA0051.1)	CAAGAGTGAAACTCTGTC	988	+	12.21	0	0
CREB1(MA0018.2)	TGACGCCA	2137	+	11.54	0	0
ENSG00000073050|XRCC1								ENSG00000073050|XRCC1
Name	Sequence	Position(0-based)	Strand	Score	p-value	E-value		Name
STAT1(MA0137.2)	TCCCGGAAGGA	2371	-	17.24	0	0		Ddit3::Cebpa
NR3C1(MA0113.1)	AGGAAGATAATGTAGTGT	938	-	13.57	0	0		FEV
Spz1(MA0111.1)	AGGGTTTCACC	499	-	13.44	0	0		HNF4A
Ddit3::Cebpa(MA0019.1)	GAGTGCAATGGC	1934	+	13.08	0	0		Mycn
Ddit3::Cebpa(MA0019.1)	TAGTGCAATGCC	35	-	13.07	0	0		NR3C1
Pax4(MA0068.1)	GAAAGAAAGAAGGCAGGGCCTTCCCTCTCT	752	+	11.9	0	0		Pax4
FEV(MA0156.1)	CAGGAAGT	1863	-	11.79	0	0		RUNX1
RUNX1(MA0002.2)	ACCTGAGGTCA	2081	-	11.69	0	0		Spz1
HNF4A(MA0114.1)	GGTCCAAACTTCT	1215	-	11.6	0	0		STAT1
Mycn(MA0104.1)	CACGTG	1277	+	10.89	0	0
ENSG00000075415|SLC25A3								ENSG00000075415|SLC25A3
Name	Sequence	Position(0-based)	Strand	Score	p-value	E-value		Name
Sox2(MA0143.1)	CCTTTGTCATG	552	-	19.13	0	0		ARID3A
Sox2(MA0143.1)	CCTTTGTCAT	553	-	17.92	0	0		Arnt::Ahr
TAL1::TCF3(MA0091.1)	GGAACAGCTGGT	434	-	15.7	0	0		FOXA1
FOXA1(MA0148.1)	GTTTGCACTG	1293	-	13.93	0	0		Hltf
NR4A2(MA0160.1)	AGGTCAC	311	+	13.49	0	0		NR4A2
Hltf(MA0109.1)	GACCATGG	109	+	11.89	0	0		Prrx2
Arnt::Ahr(MA0006.1)	AGCGTG	1310	+	9.25	0	0		Sox2
ARID3A(MA0151.1)	ATCAAG	2207	+	8.43	0	0		SPI1
SPI1(MA0080.1)	CGGAAC	2373	+	7.42	0	0		TAL1::TCF3
Prrx2(MA0075.1)	CATTA	298	+	6.33	0	0
ENSG00000078140|UBE2K								ENSG00000078140|UBE2K
Name	Sequence	Position(0-based)	Strand	Score	p-value	E-value		Name
NFYA(MA0060.1)	CCTAGCCAATCAGTAA	674	-	13.96	0	0		AP1
EBF1(MA0154.1)	ACTCTAGGGA	1877	+	13.52	0	0		ARID3A
Cebpa(MA0102.1)	TGGCGCAATCTC	1034	+	12.89	0	0		Cebpa
NR1H2::RXRA(MA0115.1)	ATAGGTCAAAGAGCAAC	1985	+	12.3	0	0		EBF1
AP1(MA0099.2)	TGACTCA	2266	-	11.48	0	0		HNF4A
HNF4A(MA0114.1)	CGGTCAGAGGCCA	2330	+	11.16	0	0		NFYA
HNF4A(MA0114.1)	AGGTCAAAGAGCA	1987	+	10.83	0	0		NR1H2::RXRA
ARID3A(MA0151.1)	ATCAAG	1197	-	8.43	0	0		SP1
SP1(MA0079.2)	CCCAGCCGAG	2490	+	7.56	0	0		SPI1
SPI1(MA0080.1)	CGGAAC	1809	+	7.42	0	0
ENSG00000075624|ACTB								ENSG00000075624|ACTB
Name	Sequence	Position(0-based)	Strand	Score	p-value	E-value		Name
STAT1(MA0137.2)	TTTCCAGGAAACT	858	+	19.02	0	0		Ddit3::Cebpa
STAT1(MA0137.2)	TTCCAGGAAACT	859	+	18.78	0	0		EWSR1-FLI1
STAT1(MA0137.2)	TTTCCTGGAAAGA	856	-	18.57	0	0		Spz1
STAT1(MA0137.2)	CTTTCCAGGAAACT	857	+	17.77	0	0		STAT1
STAT1(MA0137.2)	TCCAGGAAACT	860	+	17.66	0	0		Stat3
Stat3(MA0144.1)	TTCCAGGAAA	859	+	16.12	0	0
Stat3(MA0144.1)	TTCCTGGAAA	858	-	15.27	0	0
EWSR1-FLI1(MA0149.1)	GGAAGGAAGGAAGGTAGA	1100	-	13.58	0	0
Spz1(MA0111.1)	AGGGTTTCACC	2027	+	13.44	0	0
Ddit3::Cebpa(MA0019.1)	GAGTGCAATGGC	2400	-	13.08	0	0
ENSG00000072506|HSD17B10								ENSG00000072506|HSD17B10
Name	Sequence	Position(0-based)	Strand	Score	p-value	E-value		Name
STAT1(MA0137.2)	TCCTGGAAGGC	2081	+	17.96	0	0		Hltf
MEF2A(MA0052.1)	CTATTTATAG	854	+	15.05	0	0		HNF4A
NFYA(MA0060.1)	CTCGGCCAATCAACGA	2467	+	13.74	0	0		HOXA5
RUNX1(MA0002.2)	CACTGTGGCTA	1308	+	12.79	0	0		MEF2A
Pax4(MA0068.1)	AAAAATTAGCCAGGCGTGGTGGCCCATGCC	183	+	11.99	0	0		NFYA
Hltf(MA0109.1)	GACCTTGG	1574	+	11.8	0	0		Pax4
RUNX1(MA0002.2)	ACCTGAGGTCA	117	+	11.69	0	0		RUNX1
HOXA5(MA0158.1)	GCTAATG	1279	+	11.17	0	0		SP1
HNF4A(MA0114.1)	AGGGCACAGTCCA	2069	-	10.66	0	0		STAT1
SP1(MA0079.2)	CCCAGTTGAA	2322	+	7.52	0	0
ENSG00000065427|KARS								ENSG00000065427|KARS
Name	Sequence	Position(0-based)	Strand	Score	p-value	E-value		Name
Tcfcp2l1 (MA0145.1)	AGTTCAGACCAG	2365	+	16.02	0	0		Arnt::Ahr
CREB1(MA0018.1)	CTTGGTGACGTA	1267	-	14.39	0	0		BRCA1
ESR1(MA0112.1)	TTAGGTAACAGAGACCCA	2378	+	13.94	0	0		CREB1
RXRA::VDR(MA0074.1)	ACGTCACCAAGTACA	1268	+	12.92	0	0		ESR1
Nr2e3(MA0164.1)	CAAGCTT	1858	-	12.47	0	0		GATA3
Nr2e3(MA0164.1)	CAAGCTT	1857	+	12.47	0	0		Nr2e3
Arnt::Ahr(MA0006.1)	AGCGTG	1624	-	9.25	0	0		Prrx2
GATA3(MA0037.1)	CGATAG	1240	-	8.59	0	0		RXRA::VDR
BRCA1(MA0133.1)	TCAACTG	1334	+	7.07	0	0		Tcfcp2l1
Prrx2(MA0075.1)	CATTA	1341	+	6.33	0	0
ENSG00000070087|PFN2								ENSG00000070087|PFN2
Name	Sequence	Position(0-based)	Strand	Score	p-value	E-value		Name
CTCF(MA0139.1)	TTGCCACCAGG	438	-	21.77	0	0		ARID3A
HOXA5(MA0158.1)	GCTAATG	1507	-	11.17	0	0		CTCF
SRY(MA0084.1)	GTTAACAAT	751	-	10.37	0	0		HOXA5
ARID3A(MA0151.1)	ATCAAG	553	+	8.43	0	0		MZF1_1-4
ARID3A(MA0151.1)	ATCAAG	2400	-	8.43	0	0		Prrx2
ARID3A(MA0151.1)	ATCAAG	168	-	8.43	0	0		SRY
MZF1_1-4(MA0056.1)	CGGGGA	2459	-	6.51	0	0
Prrx2(MA0075.1)	CATTA	1414	+	6.33	0	0
Prrx2(MA0075.1)	CATTA	1018	-	6.33	0	0
Prrx2(MA0075.1)	CATTA	674	+	6.33	0	0
ENSG00000075188|NUP37								ENSG00000075188|NUP37
Name	Sequence	Position(0-based)	Strand	Score	p-value	E-value		Name
GABPA(MA0062.2)	CGGAAGTTGC	984	+	13.98	0	0		Arnt
GABPA(MA0062.2)	GGAAGTGAT	1745	-	13.86	0	0		FOXD1
MAX(MA0058.1)	AACCACGTGT	1479	-	13.52	0	0		GABPA
Spz1(MA0111.1)	AGGGTTTCACC	881	-	13.44	0	0		HOXA5
TBP(MA0108.1)	CTATATAAGGCATCC	1	+	12.45	0	0		MAX
FOXD1(MA0031.1)	GTAAACAT	200	-	11.88	0	0		Mycn
HOXA5(MA0158.1)	GCTAATG	725	-	11.17	0	0		NKX3-1
Mycn(MA0104.1)	CACGTG	1480	+	10.89	0	0		Spz1
Arnt(MA0004.1)	CACGTG	1480	+	10.86	0	0		TBP
NKX3-1(MA0124.1)	GTACTTA	127	+	10.75	0	0
ENSG00000072210|ALDH3A2								ENSG00000072210|ALDH3A2
Name	Sequence	Position(0-based)	Strand	Score	p-value	E-value		Name
ESR1(MA0112.2)	AGGTGGCCCTGACCT	1564	-	24.43	0	0		CTCF
CTCF(MA0139.1)	CTGCCAGTAGGGGGC	438	-	22.2	0	0		ESR1
CTCF(MA0139.1)	CTGCCAGTAGGGGGCA	437	-	22.03	0	0		PPARG::RXRA
CTCF(MA0139.1)	CTGCCAGTAGGGGGCACT	435	-	21.95	0	0
CTCF(MA0139.1)	CTGCCAGTAGGGGG	439	-	21.73	0	0
CTCF(MA0139.1)	CTGCCAGTAGGGGGCACTA	434	-	21.58	0	0
CTCF(MA0139.1)	CTGCCAGTAGGGGGCAC	436	-	21.58	0	0
PPARG::RXRA(MA0065.2)	GTCAAAGGTCA	1559	+	19.45	0	0
PPARG::RXRA(MA0065.2)	TGTCAAAGGTCA	1558	+	18.53	0	0
PPARG::RXRA(MA0065.2)	TCAAAGGTCA	1560	+	18.27	0	0
ENSG00000075239|ACAT1								ENSG00000075239|ACAT1
Name	Sequence	Position(0-based)	Strand	Score	p-value	E-value		Name
Zfx(MA0146.1)	CTTAGGCCTA	2233	-	20.28	0	0		AP1
TEAD1(MA0090.1)	GACATTCCAAGG	777	+	13.61	0	0		Arnt::Ahr
NFYA(MA0060.1)	GCCGGCCAATCGCCGC	2449	+	13.6	0	0		NFYA
RXRA::VDR(MA0074.1)	GGGTCAACGAGCACC	2340	-	12.46	0	0		RUNX1
RUNX1(MA0002.2)	AGCTGTGGTCA	2130	+	12.01	0	0		RXRA::VDR
AP1(MA0099.2)	TGACTCA	578	-	11.48	0	0		SP1
AP1(MA0099.2)	TGACTCA	1133	-	11.48	0	0		TEAD1
Arnt::Ahr(MA0006.1)	AGCGTG	1069	+	9.25	0	0		Zfx
Arnt::Ahr(MA0006.1)	AGCGTG	2331	+	9.25	0	0
SP1(MA0079.2)	CCCAGCCTAA	480	+	8.57	0	0
ENSG00000069849|ATP1B3								ENSG00000069849|ATP1B3
Name	Sequence	Position(0-based)	Strand	Score	p-value	E-value		Name
FOXA1(MA0148.1)	TTTGCACAG	1961	-	14.08	0	0		Arnt::Ahr
RELA(MA0107.1)	CGGAATTCCC	2303	+	13.19	0	0		FOXA1
REL(MA0101.1)	TGGGAATTCC	2304	-	12.51	0	0		HIF1A::ARNT
RUNX1(MA0002.2)	ACCTGAGGTCA	560	+	11.69	0	0		HOXA5
TEAD1(MA0090.1)	TGCATTCCAGTC	1518	+	11.65	0	0		REL
HIF1A::ARNT(MA0259.1)	ATACGTGC	2226	-	11.55	0	0		RELA
HOXA5(MA0158.1)	GCTAATG	1609	-	11.17	0	0		RUNX1
Arnt::Ahr(MA0006.1)	AGCGTG	1676	+	9.25	0	0		SP1
Arnt::Ahr(MA0006.1)	AGCGTG	959	-	9.25	0	0		TEAD1
SP1(MA0079.1)	TAGGCATTCT	108	+	8.93	0	0
ENSG00000067560|RHOA								ENSG00000067560|RHOA
Name	Sequence	Position(0-based)	Strand	Score	p-value	E-value		Name
Ddit3::Cebpa(MA0019.1)	GGGTGCAATGGC	996	+	13.89	0	0		Arnt
MAX(MA0058.1)	TATCACGTGA	1972	+	13.85	0	0		Ddit3::Cebpa
MAX(MA0058.1)	TATCACGTGA	1974	-	13.85	0	0		Hltf
NR4A2(MA0160.1)	AGGTCAC	786	+	13.49	0	0		MAX
TEAD1(MA0090.1)	GGCATTCCAAGG	2341	-	12.71	0	0		Mycn
Nr2e3(MA0164.1)	CAAGCTT	2264	-	12.47	0	0		Nr2e3
Hltf(MA0109.1)	GACCTTGG	2215	+	11.8	0	0		NR4A2
Mycn(MA0104.1)	CACGTG	1975	+	10.89	0	0		TEAD1
Arnt(MA0004.1)	CACGTG	1975	+	10.86	0	0		TFAP2A
TFAP2A(MA0003.1)	GCCTTAAGG	409	-	10.7	0	0
ENSG00000074695|LMAN1								ENSG00000074695|LMAN1
Name	Sequence	Position(0-based)	Strand	Score	p-value	E-value		Name
RORA_2(MA0072.1)	TGTATCTGGGTCAA	81	+	16.1	0	0		FOXA1
RELA(MA0107.1)	GGGAAATTCC	611	-	15.14	0	0		Foxa2
NF-kappaB(MA0061.1)	GGGAAATTCC	611	-	15.07	0	0		Hltf
NFE2L2(MA0150.1)	ATGACCCAGCA	1137	+	14.48	0	0		NFE2L2
REL(MA0101.1)	GGGAAATTCC	611	-	13.95	0	0		NF-kappaB
Pax6(MA0069.1)	ATTACGCATGATTT	1527	-	13.68	0	0		Pax6
FOXA1(MA0148.1)	TTTACACTG	1091	-	13.3	0	0		REL
Hltf(MA0109.1)	GACCATGG	23	+	11.89	0	0		RELA
Foxa2(MA0047.1)	AAATATTTACTT	1480	+	11.75	0	0		REST
REST(MA0138.1)	GGACTCTCCATGGTTTTCA	1937	-	11.71	0	0		RORA_2
ENSG00000065978|YBX1								ENSG00000065978|YBX1
Name	Sequence	Position(0-based)	Strand	Score	p-value	E-value		Name
TAL1::TCF3(MA0091.1)	CGACCATATGGT	910	-	16.16	0	0		AP1
PPARG(MA0066.1)	GTAGGCCATCATCACCAATT	986	-	15.69	0	0		Arnt
MAX(MA0058.1)	TATCACGTGG	1651	+	13.46	0	0		ELF5
Nr2e3(MA0164.1)	CAAGCTT	924	+	12.47	0	0		FOXD1
FOXD1(MA0031.1)	GTAAACAT	326	-	11.88	0	0		HOXA5
AP1(MA0099.2)	TGACTCA	1061	+	11.48	0	0		MAX
HOXA5(MA0158.1)	GCTAATG	1131	-	11.17	0	0		Mycn
Mycn(MA0104.1)	CACGTG	1654	+	10.89	0	0		Nr2e3
Arnt(MA0004.1)	CACGTG	1654	+	10.86	0	0		PPARG
ELF5(MA0136.1)	TAGTTCCGG	2280	+	10.15	0	0		TAL1::TCF3
ENSG00000072110|ACTN1								ENSG00000072110|ACTN1
Name	Sequence	Position(0-based)	Strand	Score	p-value	E-value		Name
STAT1(MA0137.2)	TCCCGGAATTC	1888	-	17.27	0	0		BRCA1
RELA(MA0107.1)	CGGAATTCCC	1886	-	13.19	0	0		CREB1
Foxq1(MA0040.1)	CACAGTTTAGA	459	+	12.57	0	0		Foxq1
CREB1(MA0018.2)	TGACGCCA	2386	-	11.54	0	0		HOXA5
STAT1(MA0137.1)	AGGACAGGAAACTG	66	-	11.38	0	0		RELA
HOXA5(MA0158.1)	GCTAATG	1497	-	11.17	0	0		SPI1
HOXA5(MA0158.1)	GCTAATG	84	-	11.17	0	0		STAT1
STAT1(MA0137.1)	AGGAGGTGAAACTT	166	-	10.46	0	0
SPI1(MA0080.1)	CGGAAC	1440	+	7.42	0	0
BRCA1(MA0133.1)	TCAACTG	853	-	7.07	0	0
ENSG00000071539|TRIP13								ENSG00000071539|TRIP13
Name	Sequence	Position(0-based)	Strand	Score	p-value	E-value		Name
Pou5f1(MA0142.1)	CACTGACATGCA	547	+	18.47	0	0		FOXA1
STAT1(MA0137.2)	TCCTAGAAACC	2028	+	17.31	0	0		NFKB1
RELA(MA0107.1)	TGGAATTTCC	382	-	15.11	0	0		Pou5f1
FOXA1(MA0148.1)	TGTTTGCAC	611	-	14.16	0	0		REL
NFKB1(MA0105.1)	GGGGGTTTCCC	1245	-	13.51	0	0		RELA
RELA(MA0107.1)	TGGAAATTCC	381	+	13.42	0	0		STAT1
FOXA1(MA0148.1)	TGTTTGCACT	610	-	13.33	0	0
REL(MA0101.1)	TGGAAATTCC	381	+	12.92	0	0
REL(MA0101.1)	TGGAATTTCC	382	-	12.58	0	0
REL(MA0101.1)	GGGAATTACC	529	+	12.11	0	0
ENSG00000077312|SNRPA								ENSG00000077312|SNRPA
Name	Sequence	Position(0-based)	Strand	Score	p-value	E-value		Name
PPARG::RXRA(MA0065.2)	TCAAAGGTCA	2144	-	18.27	0	0		EBF1
PPARG::RXRA(MA0065.2)	GTCAGAGGTCA	2154	+	18.15	0	0		FEV
GABPA(MA0062.2)	GGAAGTGGT	424	-	13.93	0	0		GABPA
MAX(MA0058.1)	TACCACGTGA	2380	-	13.92	0	0		MAX
MAX(MA0058.1)	GATCACGTGA	2419	+	13.62	0	0		Nr2e3
MAX(MA0058.1)	TATCACGTGG	2378	+	13.46	0	0		PPARG::RXRA
EBF1(MA0154.1)	ACTCCAGGGA	1526	+	12.72	0	0		RUNX1
Nr2e3(MA0164.1)	CAAGCTT	260	-	12.47	0	0
FEV(MA0156.1)	CAGGAAGT	2316	+	11.79	0	0
RUNX1(MA0002.2)	ACCTGAGGTCA	1081	-	11.69	0	0
ENSG00000066044|ELAVL1								ENSG00000066044|ELAVL1
Name	Sequence	Position(0-based)	Strand	Score	p-value	E-value		Name
NFYA(MA0060.1)	GTCGGCCAATGGGCTC	2459	+	15.95	0	0		CREB1
GABPA(MA0062.2)	CCGGAAGT	2380	+	15.35	0	0		Ddit3::Cebpa
ELK4(MA0076.1)	ACCGGAAGT	2379	+	14.99	0	0		ELK4
NFYA(MA0060.1)	GCCGGCCAATGAGCAG	2428	+	14.64	0	0		FEV
GABPA(MA0062.1)	ACCGGAAGTC	2379	+	13.82	0	0		Foxd3
NR4A2(MA0160.1)	AGGTCAC	405	-	13.49	0	0		GABPA
CREB1(MA0018.2)	TGACGTCA	2094	+	12.96	0	0		NFYA
Foxd3(MA0041.1)	GAATGTTAGCCC	1878	+	12.86	0	0		NR4A2
FEV(MA0156.1)	CCGGAAGT	2380	+	12.01	0	0
Ddit3::Cebpa(MA0019.1)	AGGTGCAATCAT	607	-	11.89	0	0
ENSG00000090447|TFAP4								ENSG00000090447|TFAP4
Name	Sequence	Position(0-based)	Strand	Score	p-value	E-value		Name
TEAD1(MA0090.1)	GACATTCCAAGG	1431	+	13.61	0	0		Arnt::Ahr
FOXA1(MA0148.1)	TGTTTACAT	2472	+	13.23	0	0		Ddit3::Cebpa
Ddit3::Cebpa(MA0019.1)	ACATGCAATTCC	2477	+	12.4	0	0		FOXA1
Pax4(MA0068.1)	AAAAACTTTCGGCTGGGCGCGTTGGCTCAC	1125	-	12.07	0	0		FOXO3
RUNX1(MA0002.2)	AGCTGTGGTTA	505	-	12	0	0		MZF1_1-4
FOXO3(MA0157.1)	TGTAAACA	2472	-	11.73	0	0		Pax4
Arnt::Ahr(MA0006.1)	AGCGTG	1275	+	9.25	0	0		RUNX1
SP1(MA0079.2)	CCCAGCCGAA	1138	+	8.13	0	0		SP1
SPI1(MA0080.1)	CGGAAC	1400	+	7.42	0	0		SPI1
MZF1_1-4(MA0056.1)	CGGGGA	1549	-	6.51	0	0		TEAD1
ENSG00000087258|GNAO1								ENSG00000087258|GNAO1
Name	Sequence	Position(0-based)	Strand	Score	p-value	E-value		Name
ESR1(MA0112.2)	GGGCACCCTGGCCT	1775	+	23.89	0	0		ESR1
RELA(MA0107.1)	GGGAGTTTCC	1736	-	14.3	0	0		FOXA1
Foxq1(MA0040.1)	CACTGTTTAGG	95	-	13.24	0	0		Foxq1
FOXA1(MA0148.1)	TTTACATAG	983	-	13.15	0	0		GATA3
REL(MA0101.1)	GGGAAATACC	1075	+	12.45	0	0		Hltf
Hltf(MA0109.1)	GACCTTAG	511	-	11.92	0	0		HNF4A
HNF4A(MA0114.1)	TGTTCAAAATTCA	1601	+	11.02	0	0		IRF2
IRF2(MA0051.1)	GGAAAAAGAAAGCAGTTT	1132	-	10.97	0	0		REL
GATA3(MA0037.1)	CGATAG	1207	-	8.59	0	0		RELA
SP1(MA0079.2)	CCCAGCATAA	1167	-	7.67	0	0		SP1
ENSG00000096063|SRPK1								ENSG00000096063|SRPK1
Name	Sequence	Position(0-based)	Strand	Score	p-value	E-value		Name
REST(MA0138.2)	TCCAGCACCTTGG	1529	+	22.54	0	0		AP1
REST(MA0138.1)	GCTCTCTGCATGCTGCTGA	2453	-	16.93	0	0		ARID3A
TAL1::TCF3(MA0091.1)	TAACCATCTGTT	174	-	14.98	0	0		Ddit3::Cebpa
NFE2L2(MA0150.1)	CTGACTCAGCA	2448	+	14.55	0	0		HNF4A
Ddit3::Cebpa(MA0019.1)	TGGTGCAATCTC	435	+	12.71	0	0		NFATC2
Nkx3-2(MA0122.1)	CTAAGTGCC	712	+	12.03	0	0		NFE2L2
HNF4A(MA0114.1)	AGAGCAAAGGTCT	1383	+	11.87	0	0		Nkx3-2
AP1(MA0099.2)	TGACTCA	2449	+	11.48	0	0		REST
NFATC2(MA0152.1)	GGTTCCA	1034	+	10.05	0	0		TAL1::TCF3
ARID3A(MA0151.1)	ATCAAG	747	+	8.43	0	0
ENSG00000083720|OXCT1								ENSG00000083720|OXCT1
Name	Sequence	Position(0-based)	Strand	Score	p-value	E-value		Name
ESR1(MA0112.1)	TCAGGTCACAGAGGTCCA	1989	+	15.8	0	0		Ddit3::Cebpa
NR4A2(MA0160.1)	AGGTCAC	1991	+	13.49	0	0		ESR1
RXRA::VDR(MA0074.1)	AGGTCACAGAGGTCC	1991	+	12.82	0	0		FOXC1
Nr2e3(MA0164.1)	CAAGCTT	2236	+	12.47	0	0		Foxq1
Nr2e3(MA0164.1)	CAAGCTT	2237	-	12.47	0	0		HNF4A
Ddit3::Cebpa(MA0019.1)	GCCTGCAATCCC	268	-	12.44	0	0		Nr2e3
HNF4A(MA0114.1)	AGTTCAAAGTTTG	1409	-	12.08	0	0		NR4A2
Foxq1(MA0040.1)	CAAAGTTTATG	1752	-	10.9	0	0		RXRA::VDR
SP1(MA0079.1)	TAGGCATTAT	1715	-	9.08	0	0		SP1
FOXC1(MA0032.1)	CCCCAGTA	118	+	8.71	0	0
ENSG00000084207|GSTP1								ENSG00000084207|GSTP1
Name	Sequence	Position(0-based)	Strand	Score	p-value	E-value		Name
RELA(MA0107.1)	GGGAATTTCC	2397	+	16.83	0	0		FOXA1
NF-kappaB(MA0061.1)	GGGAATTTCC	2397	+	16.39	0	0		GABPA
RXRA::VDR(MA0074.1)	GGGTCACAGAGATCA	679	-	15.54	0	0		NF-kappaB
NFKB1(MA0105.1)	GGGAATTTCCC	2397	+	15.5	0	0		NFKB1
RELA(MA0107.1)	GGGAAATTCC	2398	-	15.14	0	0		REL
RELA(MA0107.1)	TGGAATTTCC	530	-	15.11	0	0		RELA
NF-kappaB(MA0061.1)	GGGAAATTCC	2398	-	15.07	0	0		RXRA::VDR
REL(MA0101.1)	GGGAAATTCC	2398	-	13.95	0	0
GABPA(MA0062.2)	GGAAGTGAT	51	-	13.86	0	0
FOXA1(MA0148.1)	TGTTTACTC	2471	+	13.79	0	0
ENSG00000092621|PHGDH								ENSG00000092621|PHGDH
Name	Sequence	Position(0-based)	Strand	Score	p-value	E-value		Name
ESR1(MA0112.2)	AGGGCAGCCTGACTT	297	+	26.39	0	0		ESR1
ESR1(MA0112.2)	AAGGGCAGCCTGACTT	296	+	25.35	0	0		Foxa2
ESR1(MA0112.2)	GGGCAGCCTGACTT	298	+	24.92	0	0		GABPA
ESR1(MA0112.2)	AAAGGGCAGCCTGACTT	295	+	23.62	0	0		NR4A2
ESR1(MA0112.2)	GGCAGCCTGACTT	299	+	22.42	0	0		REL
RELA(MA0107.1)	GGGACTTTCC	1218	-	14.23	0	0		RELA
GABPA(MA0062.2)	GGAAGTGGT	1231	+	13.93	0	0
NR4A2(MA0160.1)	AGGTCAC	169	+	13.49	0	0
REL(MA0101.1)	GGGACTTTCC	1218	-	12.32	0	0
Foxa2(MA0047.1)	ACATGTTGGCTT	784	+	12.1	0	0
ENSG00000092199|HNRNPC								ENSG00000092199|HNRNPC
Name	Sequence	Position(0-based)	Strand	Score	p-value	E-value		Name
STAT1(MA0137.2)	TCCAGGAAGGG	721	+	17.46	0	0		Cebpa
Cebpa(MA0102.1)	TTGTGCAATGTG	2047	-	12.75	0	0		Ddit3::Cebpa
Ddit3::Cebpa(MA0019.1)	CCGTGCAATAGC	2311	+	12.49	0	0		FEV
HNF4A(MA0114.1)	GGGCCAGAGGCCA	1783	+	12.35	0	0		GATA3
FEV(MA0156.1)	CCGGAAAT	2166	+	11.91	0	0		HNF4A
RUNX1(MA0002.2)	ACCTGTGGTCT	420	+	11.63	0	0		MZF1_1-4
Nkx3-2(MA0122.1)	TTAAGTGCC	1758	-	11.28	0	0		Nkx3-2
GATA3(MA0037.1)	CGATAG	2217	+	8.59	0	0		Prrx2
MZF1_1-4(MA0056.1)	CGGGGA	2149	-	6.51	0	0		RUNX1
Prrx2(MA0075.1)	CATTA	625	-	6.33	0	0		STAT1
ENSG00000080819|CPOX								ENSG00000080819|CPOX
Name	Sequence	Position(0-based)	Strand	Score	p-value	E-value		Name
CTCF(MA0139.1)	TTGCCAGTAGGG	623	+	22.06	0	0		AP1
Foxa2(MA0047.2)	TGTTTACTCAG	2358	-	16.59	0	0		CTCF
FOXA1(MA0148.1)	GTTTACTCAG	2358	-	15.07	0	0		FOXA1
NR3C1(MA0113.1)	CAAAACAGTCTGTTCTTA	765	+	14.6	0	0		Foxa2
FOXA1(MA0148.1)	TGTTTACTCA	2359	-	14.48	0	0		Foxd3
HNF1B(MA0153.1)	CTACTGGTTAAC	1645	+	13.97	0	0		HNF1B
FOXA1(MA0148.1)	TGTTTACTC	2360	-	13.79	0	0		NR3C1
Spz1(MA0111.1)	AGGGTTTCACC	1925	+	13.44	0	0		Spz1
Foxd3(MA0041.1)	GAACATTTGCCC	754	-	12.24	0	0
AP1(MA0099.2)	TGACTCA	1216	+	11.48	0	0
ENSG00000082153|BZW1								ENSG00000082153|BZW1
Name	Sequence	Position(0-based)	Strand	Score	p-value	E-value		Name
Tcfcp2l1 (MA0145.1)	GTTAAATCCAG	2386	-	16.09	0	0		ARID3A
Hand1::Tcfe2a(MA0092.1)	TATCTGGCAT	2193	-	12.53	0	0		Foxa2
Foxa2(MA0047.1)	AAATATTTGCTT	2397	+	12.38	0	0		FOXC1
NFATC2(MA0152.1)	GGTTCCA	1203	-	10.05	0	0		Hand1::Tcfe2a
TFAP2A(MA0003.1)	GCCTTAGGT	913	-	9.61	0	0		NFATC2
NR1H2::RXRA(MA0115.1)	AGAGTTCCAAGATCATC	2421	-	8.84	0	0		NR1H2::RXRA
FOXC1(MA0032.1)	CCCCAGTA	1704	-	8.71	0	0		Tcfcp2l1
ARID3A(MA0151.1)	ATCAAG	1694	+	8.43	0	0		TFAP2A
ARID3A(MA0151.1)	ATCAAG	207	-	8.43	0	0
ARID3A(MA0151.1)	ATCAAG	604	-	8.43	0	0
ENSG00000091140|DLD								ENSG00000091140|DLD
Name	Sequence	Position(0-based)	Strand	Score	p-value	E-value		Name
ESR1(MA0112.2)	GGTCTCACTGACTT	975	-	23.05	0	0		ESR1
SRF(MA0083.1)	TCCCTTATATGG	2193	+	17.02	0	0		NFYA
NFYA(MA0060.1)	ATGGACCAATCAGCTC	488	+	15.32	0	0		SRF
NFYA(MA0060.1)	ATGGACCAATCAGCAG	536	+	15.02	0	0		TEAD1
TEAD1(MA0090.1)	GGCATTCCTCGG	2394	-	14.51	0	0
SRF(MA0083.1)	TGCCATATAAGG	2195	-	13.08	0	0
NFYA(MA0060.1)	ATGCACCAATCAGCAC	344	+	13.02	0	0
SRF(MA0083.1)	CCCTTATATGG	2194	+	12.95	0	0
NFYA(MA0060.1)	ATGCACCAATCGGCAC	184	+	12.85	0	0
NFYA(MA0060.1)	ATGCACCAATCGGCAC	106	+	12.85	0	0
ENSG00000092841|MYL6								ENSG00000092841|MYL6
Name	Sequence	Position(0-based)	Strand	Score	p-value	E-value		Name
Pax5(MA0014.1)	AGTGCAGTGGAGCGGAGCGA	1676	-	13.97	0	0		Arnt::Ahr
EBF1(MA0154.1)	CCTCAAGGGA	305	-	12.72	0	0		EBF1
Zfp423(MA0116.1)	GCCACCTATTGTTTC	2280	+	11.98	0	0		FOXO3
FOXO3(MA0157.1)	TGTAAACA	1429	-	11.73	0	0		NFATC2
RUNX1(MA0002.2)	ACCTGAGGTCA	1514	+	11.69	0	0		Pax5
NFATC2(MA0152.1)	GGTTCCA	562	-	10.05	0	0		RUNX1
Arnt::Ahr(MA0006.1)	AGCGTG	353	+	9.25	0	0		SP1
Arnt::Ahr(MA0006.1)	AGCGTG	1261	-	9.25	0	0		Zfp423
Arnt::Ahr(MA0006.1)	AGCGTG	1745	+	9.25	0	0
SP1(MA0079.1)	CAGGCATGAT	800	+	8.95	0	0
ENSG00000089280|FUS								ENSG00000089280|FUS
Name	Sequence	Position(0-based)	Strand	Score	p-value	E-value		Name
FOXA1(MA0148.1)	GTTTACTCAG	581	+	15.07	0	0		Egr1
GABPA(MA0062.2)	CGGAAGTTGC	758	-	13.98	0	0		FEV
FOXA1(MA0148.1)	TTTACTCAG	582	+	13.71	0	0		FOXA1
HNF4A(MA0114.1)	AGGTCAAACGTCA	1936	+	12.56	0	0		GABPA
Egr1(MA0162.1)	TGCGTAGGCGG	2481	+	12.06	0	0		HNF4A
STAT1(MA0137.1)	GGAAAGTGAGACTC	1600	-	12	0	0		HOXA5
FEV(MA0156.1)	CAGGAAGT	1464	+	11.79	0	0		NFATC2
HOXA5(MA0158.1)	GCTAATG	46	+	11.17	0	0		STAT1
HOXA5(MA0158.1)	GCTAATG	363	-	11.17	0	0
NFATC2(MA0152.1)	GGTTCCA	2169	+	10.05	0	0
ENSG00000089157|RPLP0								ENSG00000089157|RPLP0
Name	Sequence	Position(0-based)	Strand	Score	p-value	E-value		Name
STAT1(MA0137.2)	CTCTTCCTAGAAA	1344	-	17.36	0	0		Cebpa
STAT1(MA0137.2)	TTCCTAGAAAAC	1342	-	17.32	0	0		Ddit3::Cebpa
Ddit3::Cebpa(MA0019.1)	GAGTGCAATGGC	401	-	13.08	0	0		HOXA5
Cebpa(MA0102.1)	TGGCGCAATCTC	582	+	12.89	0	0		Prrx2
RUNX1(MA0002.2)	ACCTGAGGTCA	1814	-	11.69	0	0		RUNX1
RUNX1(MA0002.2)	ACCTGAGGTCA	225	+	11.69	0	0		STAT1
HOXA5(MA0158.1)	GCTAATG	1363	+	11.17	0	0		Stat3
STAT1(MA0137.1)	GGAAACGGAAAGTT	1533	+	11.09	0	0
Prrx2(MA0075.1)	CATTA	1365	-	6.33	0	0
Stat3(MA0144.1)	TTCTAGGAAG	1345	+	13.95	2.5e-05	0.062
ENSG00000094796|KRT31								ENSG00000094796|KRT31
Name	Sequence	Position(0-based)	Strand	Score	p-value	E-value		Name
REST(MA0138.2)	TTCAGAACTTTGG	529	+	19.91	0	0		EBF1
REST(MA0138.1)	GAGGTAGCCAAAGTTCTGA	530	-	13.72	0	0		Foxa2
IRF1(MA0050.1)	CATAGTGAAACC	1637	-	13.51	0	0		HNF4A
EBF1(MA0154.1)	CCTCTAGGGA	2464	-	12.98	0	0		IRF1
Foxa2(MA0047.1)	CCATGTTGGCTT	1210	-	12.87	0	0		Prrx2
HNF4A(MA0114.1)	AGTTTAAAGATCA	1255	+	11.03	0	0		REST
TFAP2A(MA0003.1)	GCCTTAAGG	1984	-	10.7	0	0		TFAP2A
TFAP2A(MA0003.1)	GCCTTAAAT	1741	+	9.8	0	0
Prrx2(MA0075.1)	CATTA	2204	-	6.33	0	0
Prrx2(MA0075.1)	CATTA	351	-	6.33	0	0
ENSG00000091483|FH								ENSG00000091483|FH
Name	Sequence	Position(0-based)	Strand	Score	p-value	E-value		Name
Foxd3(MA0041.1)	GAATATTTGCTC	48	+	13.1	0	0		AP1
Foxa2(MA0047.1)	GAATATTTGCTC	48	+	12.63	0	0		Foxa2
HNF4A(MA0114.1)	AGTCCAAAGTTAA	415	+	11.99	0	0		Foxd3
RUNX1(MA0002.1)	AACTGTGGTTC	1735	+	11.9	0	0		FOXI1
AP1(MA0099.2)	TGACTCA	1626	+	11.48	0	0		HNF4A
FOXI1(MA0042.1)	ACATATTTATTT	721	-	10.92	0	0		NFATC2
NFATC2(MA0152.1)	GGTTCCA	1704	+	10.05	0	0		Prrx2
SPI1(MA0080.1)	CGGAAC	2463	+	7.42	0	0		RUNX1
Prrx2(MA0075.1)	CATTA	2142	-	6.33	0	0		SPI1
Prrx2(MA0075.1)	CATTA	2051	+	6.33	0	0
ENSG00000097021|ACOT7								ENSG00000097021|ACOT7
Name	Sequence	Position(0-based)	Strand	Score	p-value	E-value		Name
Myf(MA0055.1)	CAGCAGCTGCTG	924	+	17.78	0	0		Cebpa
Spz1(MA0111.1)	AGGGTTTCACC	582	-	13.44	0	0		Ddit3::Cebpa
NHLH1(MA0048.1)	CAGCAGCTGCTG	924	+	13.42	0	0		FOXO3
REST(MA0138.1)	CTGCTGACCCAGGTGCTAA	911	-	13.41	0	0		Hltf
Ddit3::Cebpa(MA0019.1)	TGGTGCAATCTC	2229	-	12.71	0	0		Myf
NFYA(MA0060.1)	CTCTACCAATCAGCAG	1495	+	12.7	0	0		NFYA
Cebpa(MA0102.1)	TTGGGCAATGTG	111	+	12.34	0	0		NHLH1
Hltf(MA0109.1)	GACCATAG	1862	-	12.01	0	0		REST
FOXO3(MA0157.1)	TGTAAACA	1452	+	11.73	0	0		Spz1
FOXO3(MA0157.1)	TGTAAACA	1285	+	11.73	0	0
ENSG00000084733|RAB10								ENSG00000084733|RAB10
Name	Sequence	Position(0-based)	Strand	Score	p-value	E-value		Name
RXRA::VDR(MA0074.1)	AGCTCACCAGGTTCA	959	+	15.12	0	0		ARID3A
Ddit3::Cebpa(MA0019.1)	GAGTGCAATGGC	1382	-	13.08	0	0		Ddit3::Cebpa
Pax4(MA0068.1)	AAAAATTAGCCAGGCTTGGTGGCACACGCC	488	+	11.91	0	0		ELK1
FOXD1(MA0031.1)	GTAAACAG	1086	+	11.01	0	0		FOXD1
ELK1(MA0028.1)	TTGCCTGAAA	804	+	10.35	0	0		MZF1_1-4
ELK1(MA0028.1)	ATTCCTGAAG	1675	+	10.27	0	0		Pax4
ARID3A(MA0151.1)	ATCAAG	188	+	8.43	0	0		RXRA::VDR
SP1(MA0079.2)	CCCAGCTTAA	106	+	7.71	0	0		SP1
MZF1_1-4(MA0056.1)	CGGGGA	2166	+	6.51	0	0
MZF1_1-4(MA0056.1)	CGGGGA	2159	+	6.51	0	0
ENSG00000092010|PSME1								ENSG00000092010|PSME1
Name	Sequence	Position(0-based)	Strand	Score	p-value	E-value		Name
PPARG::RXRA(MA0065.2)	TCAAAGGTCA	1865	+	18.27	0	0		AP1
Tcfcp2l1 (MA0145.1)	TTTAAACCAG	1492	-	15.92	0	0		Ddit3::Cebpa
Spz1(MA0111.1)	AGGGTTTCACC	827	+	13.44	0	0		EBF1
EBF1(MA0154.1)	TCTCTAGGGA	2104	+	13.07	0	0		Foxa2
Ddit3::Cebpa(MA0019.1)	GCCTGCAATCCC	1184	+	12.44	0	0		HNF4A
Foxa2(MA0047.1)	AAATATTTACTC	1129	+	12.17	0	0		PPARG::RXRA
HNF4A(MA0114.1)	GGGCCAAAGTTTG	326	-	12.07	0	0		Spz1
HNF4A(MA0114.1)	AGGGCAAAGGCCC	1721	+	12.04	0	0		Tcfcp2l1
Ddit3::Cebpa(MA0019.1)	GAGTGCAATTCT	696	+	11.78	0	0
AP1(MA0099.2)	TGACTCA	919	-	11.48	0	0
ENSG00000095261|PSMD5								ENSG00000095261|PSMD5
Name	Sequence	Position(0-based)	Strand	Score	p-value	E-value		Name
STAT1(MA0137.2)	TCCAGGAAAGG	425	+	17.6	0	0		AP1
Myf(MA0055.1)	AAGCAACTGGAG	1313	-	14.13	0	0		CREB1
FOXA1(MA0148.1)	TGTTTACAT	1584	+	13.23	0	0		FOXA1
Nr2e3(MA0164.1)	CAAGCTT	673	+	12.47	0	0		FOXD1
FOXD1(MA0031.1)	GTAAACAT	1583	-	11.88	0	0		FOXO3
TEAD1(MA0090.1)	TACATTACAGGG	1588	+	11.81	0	0		HOXA5
FOXO3(MA0157.1)	TGTAAACA	1584	-	11.73	0	0		Myf
CREB1(MA0018.2)	TGACGCCA	2389	+	11.54	0	0		Nr2e3
AP1(MA0099.2)	TGACTCA	30	-	11.48	0	0		STAT1
HOXA5(MA0158.1)	GCTAATG	621	-	11.17	0	0		TEAD1
ENSG00000078369|GNB1								ENSG00000078369|GNB1
Name	Sequence	Position(0-based)	Strand	Score	p-value	E-value		Name
ESR1(MA0112.2)	GGGACCCTGACCT	2031	+	22.52	0	0		Arnt
TAL1::TCF3(MA0091.1)	AGAACAGCTGGT	30	-	16.01	0	0		ESR1
MYC::MAX(MA0059.1)	AAACACGTGGT	856	+	15.22	0	0		FOXA1
TAL1::TCF3(MA0091.1)	ACACCAGCTGTT	28	+	14.74	0	0		HNF4A
FOXA1(MA0148.1)	TGTTTACTC	852	-	13.79	0	0		MYC::MAX
FOXA1(MA0148.1)	TTACACAG	756	+	13.76	0	0		Mycn
FOXA1(MA0148.1)	GTTTACTCTG	850	-	13.56	0	0		TAL1::TCF3
HNF4A(MA0114.1)	AGGTCAGAGGCCA	687	+	12.47	0	0
Mycn(MA0104.1)	CACGTG	859	+	10.89	0	0
Arnt(MA0004.1)	CACGTG	859	+	10.86	0	0
ENSG00000084623|EIF3I								ENSG00000084623|EIF3I
Name	Sequence	Position(0-based)	Strand	Score	p-value	E-value		Name
STAT1(MA0137.2)	TCCAGGAAGCC	2023	+	18.42	0	0		AP1
znf143(MA0088.1)	TAGTTCCCATCCTGCAAGGC	1982	+	14.42	0	0		Hltf
REST(MA0138.1)	TTGCTGTGCCAAGTGCTGG	1428	-	14.03	0	0		NFIL3
Spz1(MA0111.1)	GGGGTTTCAGC	938	+	13.28	0	0		NR1H2::RXRA
Pax6(MA0069.1)	GTCACACATGACTG	1473	+	12.58	0	0		Pax6
NFIL3(MA0025.1)	TTATGTAACTG	2137	+	12.04	0	0		REST
Hltf(MA0109.1)	GACCTTAG	294	-	11.92	0	0		SP1
AP1(MA0099.2)	TGACTCA	1030	-	11.48	0	0		Spz1
NR1H2::RXRA(MA0115.1)	TGAGGTCAAGGCTCACT	25	+	8.59	0	0		STAT1
SP1(MA0079.2)	CCCAGTCGAG	1042	+	7.81	0	0		znf143
ENSG00000089248|ERP29								ENSG00000089248|ERP29
Name	Sequence	Position(0-based)	Strand	Score	p-value	E-value		Name
Myf(MA0055.1)	CAACAGCTGCTG	1243	-	16.79	0	0		Ddit3::Cebpa
Tcfcp2l1 (MA0145.1)	AGTTTTAACTAG	1139	-	16.14	0	0		FOXA1
NFYA(MA0060.1)	ATGGACCAATCGGCAT	27	-	15.25	0	0		Foxq1
Myf(MA0055.1)	CGGCAGCAGCTG	1240	+	15.02	0	0		Myf
Foxq1(MA0040.1)	CACTGTTTAGA	1791	+	13.64	0	0		NFYA
FOXA1(MA0148.1)	TTTACCCAG	2427	+	13.32	0	0		Tcfcp2l1
FOXA1(MA0148.1)	TTTACATAG	1267	+	13.15	0	0		TP53
TP53(MA0106.1)	CCCAACATGCCTGTGCATAA	1294	+	13.09	0	0
Ddit3::Cebpa(MA0019.1)	AAGTGCAATGGC	1520	+	12.84	0	0
Ddit3::Cebpa(MA0019.1)	TACTGCAATCCC	284	-	11.92	0	0
ENSG00000087460|GNAS								ENSG00000087460|GNAS
Name	Sequence	Position(0-based)	Strand	Score	p-value	E-value		Name
ESR1(MA0112.2)	GTCACCCTGAACT	1769	+	22.4	0	0		AP1
ESR1(MA0112.2)	TGTCACCCTGAACT	1768	+	22.08	0	0		ARID3A
HNF4A(MA0114.1)	AGTGCAGAGTTCA	645	-	12.91	0	0		Arnt::Ahr
Foxa2(MA0047.1)	CACTATTTACTC	1101	+	12.11	0	0		ESR1
HIF1A::ARNT(MA0259.1)	ATACGTGC	1998	-	11.55	0	0		Foxa2
AP1(MA0099.2)	TGACTCA	829	+	11.48	0	0		HIF1A::ARNT
Zfp423(MA0116.1)	GGCCCCCACGGTTGA	1939	-	11.2	0	0		HNF4A
HNF4A(MA0114.1)	AGTCCAAAGGCGA	937	-	10.8	0	0		Zfp423
Arnt::Ahr(MA0006.1)	AGCGTG	367	+	9.25	0	0
ARID3A(MA0151.1)	ATCAAG	889	-	8.43	0	0
ENSG00000090273|NUDC								ENSG00000090273|NUDC
Name	Sequence	Position(0-based)	Strand	Score	p-value	E-value		Name
Myf(MA0055.1)	CAGCAGCAGGTG	2394	+	14.53	0	0		AP1
HLF(MA0043.1)	GGTTACGCCATG	771	+	14.42	0	0		Arnt::Ahr
REST(MA0138.1)	TCTCTATCCAAGGGGTTGA	2001	-	14.36	0	0		Ddit3::Cebpa
Spz1(MA0111.1)	AGGGTTTCACC	1116	+	13.44	0	0		FOXD1
Ddit3::Cebpa(MA0019.1)	TGGTGCAATCTC	637	+	12.71	0	0		HLF
FOXD1(MA0031.1)	GTAAACAT	85	+	11.88	0	0		HOXA5
AP1(MA0099.2)	TGACTCA	997	+	11.48	0	0		IRF2
HOXA5(MA0158.1)	GCTAATG	426	-	11.17	0	0		Myf
IRF2(MA0051.1)	GGATAGAGAAAGGGTCTC	2011	+	11.11	0	0		REST
Arnt::Ahr(MA0006.1)	AGCGTG	134	-	9.25	0	0		Spz1
ENSG00000090520|DNAJB11								ENSG00000090520|DNAJB11
Name	Sequence	Position(0-based)	Strand	Score	p-value	E-value		Name
RXRA::VDR(MA0074.1)	AGGTCAGGGAGTTCA	1356	-	16.08	0	0		Ddit3::Cebpa
Ddit3::Cebpa(MA0019.1)	GAGTGCAATAGC	1184	+	14.06	0	0		Egr1
Spz1(MA0111.1)	AGGGTTTCACC	1326	+	13.44	0	0		ELK1
Nr2e3(MA0164.1)	CAAGCTT	921	-	12.47	0	0		Foxq1
Egr1(MA0162.1)	AGCGTGAGCGT	2238	-	11.98	0	0		HOXA5
RUNX1(MA0002.2)	ACCTGAGGTCA	1365	-	11.69	0	0		Nr2e3
HOXA5(MA0158.1)	GCTAATG	2366	+	11.17	0	0		RUNX1
HOXA5(MA0158.1)	GCTAATG	1015	-	11.17	0	0		RXRA::VDR
Foxq1(MA0040.1)	CCCAGTTTATG	2065	-	10.99	0	0		Spz1
ELK1(MA0028.1)	GTTCCTGAAG	2224	-	10.78	0	0
ENSG00000091513|TF								ENSG00000091513|TF
Name	Sequence	Position(0-based)	Strand	Score	p-value	E-value		Name
CTCF(MA0139.1)	TGGCCAGTAGGT	709	+	22.64	0	0		CTCF
CTCF(MA0139.1)	TGTCCACTAGG	1749	+	21.87	0	0		Esrrb
Esrrb(MA0141.1)	CTCAAGGTCA	2456	-	18.51	0	0		FEV
TAL1::TCF3(MA0091.1)	TGACCATCTGGT	1802	+	16.86	0	0		FOXD1
Tcfcp2l1 (MA0145.1)	AGTTAAAGCCAG	1620	-	16.86	0	0		FOXO3
Nr2e3(MA0164.1)	CAAGCTT	930	+	12.47	0	0		Nr2e3
Nr2e3(MA0164.1)	CAAGCTT	2306	-	12.47	0	0		TAL1::TCF3
FEV(MA0156.1)	CAGGAAGT	905	-	11.79	0	0		Tcfcp2l1
FOXO3(MA0157.1)	TGTAAACA	1258	+	11.73	0	0
FOXD1(MA0031.1)	GTAAACAG	1259	+	11.01	0	0
ENSG00000087302|RTRAF								ENSG00000087302|RTRAF
Name	Sequence	Position(0-based)	Strand	Score	p-value	E-value		Name
Sox2(MA0143.1)	CCATTGTCA	431	-	18.03	0	0		ARID3A
NR4A2(MA0160.1)	AGGTCAC	2024	-	13.49	0	0		ELK1
Gata1(MA0035.2)	GCTGATAAGAC	1459	-	12.25	0	0		FEV
FOXD1(MA0031.1)	GTAAACAT	2136	-	11.88	0	0		FOXD1
FEV(MA0156.1)	CAGGAAGT	1272	-	11.79	0	0		Gata1
HOXA5(MA0158.1)	GCTAATG	1647	-	11.17	0	0		HOXA5
NKX3-1(MA0124.1)	GTACTTA	89	+	10.75	0	0		NKX3-1
ELK1(MA0028.1)	CTTCCTGAAA	1273	+	10.68	0	0		NR4A2
ARID3A(MA0151.1)	ATCAAG	761	-	8.43	0	0		Prrx2
Prrx2(MA0075.1)	CATTA	666	+	6.33	0	0		Sox2
ENSG00000096717|SIRT1								ENSG00000096717|SIRT1
Name	Sequence	Position(0-based)	Strand	Score	p-value	E-value		Name
PPARG::RXRA(MA0065.2)	GTCAAAGGTCT	1833	+	17.47	0	0		HNF1B
STAT1(MA0137.2)	TCCTAGAAGCC	1114	-	17.18	0	0		NF-kappaB
RELA(MA0107.1)	GGGAATTTCC	2162	-	16.83	0	0		NFKB1
NF-kappaB(MA0061.1)	GGGAATTTCC	2162	-	16.39	0	0		PPARG::RXRA
HNF1B(MA0153.1)	CTAGTGGTTGAC	488	-	14.19	0	0		REL
REL(MA0101.1)	GGGAATTTCC	2162	-	13.6	0	0		RELA
NFKB1(MA0105.1)	GGGAATTTCCA	2161	-	13.54	0	0		RXRA::VDR
RELA(MA0107.1)	TGGAAATTCC	2161	+	13.42	0	0		STAT1
REL(MA0101.1)	TGGAAATTCC	2161	+	12.92	0	0
RXRA::VDR(MA0074.1)	AGTTCATAAACTTCA	255	+	12.31	0	0
ENSG00000082898|XPO1								ENSG00000082898|XPO1
Name	Sequence	Position(0-based)	Strand	Score	p-value	E-value		Name
Tcfcp2l1 (MA0145.1)	CAGTTTCAACCAG	1245	-	17.38	0	0		AP1
NFYA(MA0060.1)	CCCAGCCAATGAGCGG	2361	+	15.6	0	0		Arnt
MAX(MA0058.1)	AACCACGTGA	1664	+	13.82	0	0		ELK1
FOXA1(MA0148.1)	TTTACATAG	1165	-	13.15	0	0		FOXA1
Foxq1(MA0040.1)	CAATGTTTAGA	1419	-	12.44	0	0		Foxq1
AP1(MA0099.2)	TGACTCA	208	-	11.48	0	0		HNF4A
ELK1(MA0028.1)	TTTCCTGAAA	1866	-	11.17	0	0		MAX
Mycn(MA0104.1)	CACGTG	1667	+	10.89	0	0		Mycn
Arnt(MA0004.1)	CACGTG	1667	+	10.86	0	0		NFYA
HNF4A(MA0114.1)	CTTCCAGAGTTCA	2133	+	10.5	0	0		Tcfcp2l1
ENSG00000086061|DNAJA1								ENSG00000086061|DNAJA1
Name	Sequence	Position(0-based)	Strand	Score	p-value	E-value		Name
Spz1(MA0111.1)	AGGGTTTCACC	702	+	13.44	0	0		Ddit3::Cebpa
EBF1(MA0154.1)	ACTCAAGGGA	348	+	13.26	0	0		EBF1
PLAG1(MA0163.1)	GGGGCTTAATGGGA	1672	-	12.8	0	0		FOXD1
Ddit3::Cebpa(MA0019.1)	TGGTGCAATCAC	188	+	12.69	0	0		FOXO3
FOXO3(MA0157.1)	TGTAAACA	17	+	11.73	0	0		HNF4A
TEAD1(MA0090.1)	TGCATTCCAGTC	1023	-	11.65	0	0		PLAG1
HNF4A(MA0114.1)	AGGATAAAGTTCA	1090	+	11.34	0	0		Spz1
STAT1(MA0137.1)	GGAAATTGCAACTA	1209	-	11.11	0	0		STAT1
HNF4A(MA0114.1)	AGTTCAAAATTCT	1097	+	11.1	0	0		TEAD1
FOXD1(MA0031.1)	GTAAACAG	18	+	11.01	0	0
ENSG00000091164|TXNL1								ENSG00000091164|TXNL1
Name	Sequence	Position(0-based)	Strand	Score	p-value	E-value		Name
PPARG::RXRA(MA0065.1)	TCAGGGGTCAAAGGTCACAA	2433	-	25.69	0	0		HNF4A
REST(MA0138.2)	GTCAGTACCTTGGGCA	2095	+	23.26	0	0		NR1H2::RXRA
PPARG::RXRA(MA0065.1)	TCAGGGGTCAAAGGTCACA	2434	-	21.16	0	0		NR2F1
PPARG::RXRA(MA0065.2)	GGTCAAAGGTCA	2436	-	20.05	0	0		NR3C1
NR2F1(MA0017.1)	TGACCTTTGACCCC	2436	+	17.52	0	0		PPARG::RXRA
Tcfcp2l1 (MA0145.1)	AGTTCCATCCAG	1490	-	16.35	0	0		REST
NR1H2::RXRA(MA0115.1)	AGGGGTCAAAGGTCACA	2434	-	15.89	0	0		Tcfcp2l1
NR1H2::RXRA(MA0115.1)	AGGGGTCAAAGGTCAC	2435	-	15.89	0	0
HNF4A(MA0114.1)	GGGTCAAAGGTCA	2436	-	15.61	0	0
NR3C1(MA0113.1)	AGGAACATCCCGCCCTGT	2472	+	14.43	0	0
ENSG00000079246|XRCC5								ENSG00000079246|XRCC5
Name	Sequence	Position(0-based)	Strand	Score	p-value	E-value		Name
STAT1(MA0137.2)	TTCCAAGAAACA	889	+	17.24	0	0		ARID3A
NHLH1(MA0048.1)	TCTCAGCTGTTT	840	-	13.43	0	0		EBF1
NFIL3(MA0025.1)	TTATGTAACAA	1502	-	12.77	0	0		ELK1
EBF1(MA0154.1)	TCCCTAGGGA	1814	+	12.59	0	0		NFIL3
TBP(MA0108.1)	CTATAAAAACAGCTG	834	+	12.29	0	0		NHLH1
Pax4(MA0068.1)	GACATTTTGCCATTCCCCCTTTCCTATCCC	431	+	12.2	0	0		Pax4
RUNX1(MA0002.2)	ACCTGAGGTCA	1225	+	11.69	0	0		RUNX1
ELK1(MA0028.1)	TTTCCTGAAG	1679	-	11.29	0	0		STAT1
ARID3A(MA0151.1)	ATCAAG	2436	-	8.43	0	0		TBP
ARID3A(MA0151.1)	ATCAAG	727	-	8.43	0	0
ENSG00000095139|ARCN1								ENSG00000095139|ARCN1
Name	Sequence	Position(0-based)	Strand	Score	p-value	E-value		Name
PPARG::RXRA(MA0065.1)	CCAGGGGTTAAAGGTCAGCC	1061	-	18.02	0	0		Ddit3::Cebpa
NR1H2::RXRA(MA0115.1)	AGGGGTTAAAGGTCAGC	1062	-	15.42	0	0		EWSR1-FLI1
FOXA1(MA0148.1)	TTTGCACAG	1053	+	14.08	0	0		FOXA1
EWSR1-FLI1(MA0149.1)	GGAATTAAGCCAGGCATG	1140	-	13.99	0	0		HNF4A
HNF4A(MA0114.1)	GGGTTAAAGGTCA	1064	-	13.46	0	0		NFATC2
Ddit3::Cebpa(MA0019.1)	GAGTGCAATGGC	2157	-	13.08	0	0		NR1H2::RXRA
HNF4A(MA0114.1)	AGGTCAAAGGGCG	2469	-	11.16	0	0		PPARG::RXRA
SPIB(MA0081.1)	TCCGGAA	2229	-	10.59	0	0		SPIB
NFATC2(MA0152.1)	GGTTCCA	813	+	10.05	0	0
NFATC2(MA0152.1)	GGTTCCA	2364	+	10.05	0	0
ENSG00000091831|ESR1								ENSG00000091831|ESR1
Name	Sequence	Position(0-based)	Strand	Score	p-value	E-value		Name
Zfx(MA0146.1)	CCTAGGCCTA	1751	-	20.74	0	0		FOXA1
Pou5f1(MA0142.1)	CCTTCTTATGCA	1711	-	18.34	0	0		FOXD1
MEF2A(MA0052.1)	CTATTTATAG	1079	-	15.05	0	0		FOXI1
FOXA1(MA0148.1)	TTACACAG	2410	-	13.76	0	0		Hand1::Tcfe2a
NR4A2(MA0160.1)	AGGTCAC	1983	-	13.49	0	0		MEF2A
Hand1::Tcfe2a(MA0092.1)	AATCTGGAAT	863	-	12.51	0	0		NR4A2
FOXD1(MA0031.1)	GTAAACAT	1999	-	11.88	0	0		Pou5f1
STAT1(MA0137.1)	GTGAATTGAAACTT	1314	-	11.19	0	0		STAT1
STAT1(MA0137.1)	AAGAAATGAAACTA	1435	+	11.05	0	0		Zfx
FOXI1(MA0042.1)	ACCTATTTATAG	1079	-	10.92	0	0
ENSG00000087191|PSMC5								ENSG00000087191|PSMC5
Name	Sequence	Position(0-based)	Strand	Score	p-value	E-value		Name
Sox2(MA0143.1)	CCTTTGTGATG	713	+	18.15	0	0		EBF1
INSM1(MA0155.1)	TGTCAGGGGCCA	494	+	14.98	0	0		FOXA1
Myf(MA0055.1)	GAACAGCTGCTG	660	+	13.75	0	0		HIF1A::ARNT
FOXA1(MA0148.1)	GTTGGCACAG	56	-	13.57	0	0		INSM1
EBF1(MA0154.1)	ACTCTAGGGA	348	-	13.52	0	0		Myf
NR4A2(MA0160.1)	AGGTCAC	252	+	13.49	0	0		Nr2e3
RXRA::VDR(MA0074.1)	GGGTCAAAGAATTTA	469	+	13.12	0	0		NR4A2
Nr2e3(MA0164.1)	CAAGCTT	297	-	12.47	0	0		RXRA::VDR
HIF1A::ARNT(MA0259.1)	ATACGTGC	1759	-	11.55	0	0		Sox2
SPIB(MA0081.1)	TCCGGAA	2309	-	10.59	0	0		SPIB
ENSG00000085662|AKR1B1								ENSG00000085662|AKR1B1
Name	Sequence	Position(0-based)	Strand	Score	p-value	E-value		Name
IRF2(MA0051.1)	GGAAAGTGAGACTCTATC	1922	-	16.62	0	0		IRF2
FOXA1(MA0148.1)	GTTTGCCCAG	2160	-	13.95	0	0		FOXA1
IRF2(MA0051.1)	GGAAAGCGAATGCTTTAG	2419	-	13.58	0	0		IRF2
STAT1(MA0137.1)	GGAAAGTGAGACTC	1926	-	12	0	0		STAT1
AP1(MA0099.2)	TGACTCA	1568	-	11.48	0	0		AP1
IRF2(MA0051.1)	GGAAAGTGAGACTCTAT	1923	-	11.33	0	0		IRF2
IRF2(MA0051.1)	GGAAAGCGAATGCTTTA	2420	-	11.27	0	0		IRF2
SP1(MA0079.1)	AAGGCATTCT	2342	+	8.92	0	0		SP1
ARID3A(MA0151.1)	ATCAAG	2013	+	8.43	0	0		ARID3A
ARID3A(MA0151.1)	ATCAAG	2022	+	8.43	0	0		ARID3A
ENSG00000100380|ST13								ENSG00000100380|ST13
Name	Sequence	Position(0-based)	Strand	Score	p-value	E-value		Name
STAT1(MA0137.2)	TCCTGGAAAGG	2114	-	17.9	0	0		ARID3A
MIZF(MA0131.1)	AAACGTCCGC	2287	-	13.69	0	0		Hltf
Pax4(MA0068.1)	AAAAATTAGCCAGGCGTGGTGGCACACGCC	1244	+	12.36	0	0		MIZF
Hltf(MA0109.1)	GACCATGG	393	-	11.89	0	0		MZF1_1-4
Nobox(MA0125.1)	TAATTGCC	1986	+	11.86	0	0		Nobox
ARID3A(MA0151.1)	ATCAAG	1953	-	8.43	0	0		NR1H2::RXRA
ARID3A(MA0151.1)	ATCAAG	289	-	8.43	0	0		Pax4
SPI1(MA0080.1)	CGGAAC	433	+	7.42	0	0		SPI1
NR1H2::RXRA(MA0115.1)	AGGGGTCCATGGTCAAA	387	+	6.82	0	0		STAT1
MZF1_1-4(MA0056.1)	CGGGGA	2383	+	6.51	0	0
ENSG00000103642|LACTB								ENSG00000103642|LACTB
Name	Sequence	Position(0-based)	Strand	Score	p-value	E-value		Name
REST(MA0138.2)	TTTGGCACCAGGGACAG	455	+	23.29	0	0		Foxa2
STAT1(MA0137.2)	TTCCCAGAAGCC	42	+	18.45	0	0		REST
STAT1(MA0137.2)	CACTTCCCAGAAG	39	+	18.4	0	0		STAT1
STAT1(MA0137.2)	CTTCCCAGAAGCC	41	+	17.73	0	0		Tcfcp2l1
STAT1(MA0137.2)	ACTTCCCAGAAGCC	40	+	17.34	0	0
STAT1(MA0137.2)	TCCCAGAAGCC	43	+	17.33	0	0
STAT1(MA0137.2)	TCCCAGAAGCC	2311	-	17.33	0	0
Foxa2(MA0047.2)	TGTTTACTCAG	1417	+	16.59	0	0
STAT1(MA0137.1)	AGAAACTGAAACTT	362	+	16.56	0	0
Tcfcp2l1 (MA0145.1)	AGTTACATCCAG	1906	-	15.81	0	0
ENSG00000106348|IMPDH1								ENSG00000106348|IMPDH1
Name	Sequence	Position(0-based)	Strand	Score	p-value	E-value		Name
Pou5f1(MA0142.1)	TATTCTCATGC	826	+	18.06	0	0		FOXA1
FOXA1(MA0148.1)	GTTTGCACTG	795	-	13.93	0	0		FOXD1
FOXD1(MA0031.1)	GTAAACAT	458	-	11.88	0	0		FOXO3
FOXO3(MA0157.1)	TGTAAACA	459	-	11.73	0	0		HNF4A
RUNX1(MA0002.2)	ACCTGAGGTCA	1246	-	11.69	0	0		MZF1_1-4
HNF4A(MA0114.1)	AGGATAAAGTCCA	1400	+	10.52	0	0		Pou5f1
SP1(MA0079.2)	CCCAGCCTAA	1176	+	8.57	0	0		Prrx2
MZF1_1-4(MA0056.1)	CGGGGA	2314	-	6.51	0	0		RUNX1
Prrx2(MA0075.1)	CATTA	367	-	6.33	0	0		SP1
TAL1::TCF3(MA0091.1)	GGACCATCTGTA	1973	+	13.83	2.5e-05	0.062		TAL1::TCF3
ENSG00000112079|STK38								ENSG00000112079|STK38
Name	Sequence	Position(0-based)	Strand	Score	p-value	E-value		Name
REST(MA0138.2)	TCCAGCACTTTGG	1542	-	19.33	0	0		Arnt
STAT1(MA0137.2)	TCCTGGAAACT	1725	-	17.97	0	0		Arnt::Ahr
Pax4(MA0068.1)	GAAATGTTGTCACCTGTATAGTTCCCACCC	2013	-	11.97	0	0		HNF4A
Mycn(MA0104.1)	CACGTG	681	+	10.89	0	0		Mycn
Arnt(MA0004.1)	CACGTG	681	+	10.86	0	0		Pax4
HNF4A(MA0114.1)	TTGTCAAAGTCCT	1210	-	10.71	0	0		Prrx2
Arnt::Ahr(MA0006.1)	AGCGTG	486	+	9.25	0	0		REST
SP1(MA0079.2)	CCCAGCCTAC	2348	+	7.68	0	0		SP1
SPI1(MA0080.1)	CGGAAC	2457	-	7.42	0	0		SPI1
Prrx2(MA0075.1)	CATTA	2115	-	6.33	0	0		STAT1
ENSG00000107949|BCCIP								ENSG00000107949|BCCIP
Name	Sequence	Position(0-based)	Strand	Score	p-value	E-value		Name
STAT1(MA0137.2)	TTCCTAGAAAGC	1095	+	17.66	0	0		FOXD1
INSM1(MA0155.1)	TGTAAGGGGTCA	2356	+	14.91	0	0		FOXF2
FOXF2(MA0030.1)	TGTCGGTAAACATT	191	-	14.23	0	0		FOXI1
Spz1(MA0111.1)	AGGGTAACATC	972	-	14.17	0	0		HNF4A
STAT1(MA0137.1)	CAAAATTGAAACTG	449	-	12.16	0	0		INSM1
FOXD1(MA0031.1)	GTAAACAT	192	-	11.88	0	0		RUNX1
RUNX1(MA0002.1)	ATCTGCGGTTC	1080	-	11.84	0	0		SPIB
HNF4A(MA0114.1)	AGGCCAGAGGTTA	2238	+	11.14	0	0		Spz1
FOXI1(MA0042.1)	GCCTATTTGGAG	1222	-	10.85	0	0		STAT1
SPIB(MA0081.1)	TCCGGAA	2461	+	10.59	0	0
ENSG00000106554|CHCHD3								ENSG00000106554|CHCHD3
Name	Sequence	Position(0-based)	Strand	Score	p-value	E-value		Name
znf143(MA0088.1)	CAACTCCCAGAATGCCGTGC	2237	+	19.39	0	0		FOXA1
Pou5f1(MA0142.1)	CACTGTTATGCA	893	-	18.49	0	0		NR3C1
znf143(MA0088.1)	AACTCCCAGAATGCCGTGC	2238	+	16.2	0	0		Pou5f1
FOXA1(MA0148.1)	TGTTTGCACA	1958	+	14.84	0	0		RXRA::VDR
znf143(MA0088.1)	TTGCTCCCAGGCTGCAAAGA	1868	-	14.37	0	0		znf143
NR3C1(MA0113.1)	GGGGAGAGAATGTCCCAT	2278	+	14.23	0	0
FOXA1(MA0148.1)	TGTTTACATA	1790	+	13.91	0	0
RXRA::VDR(MA0074.1)	AGGCCACTAAGTTCA	2159	-	13.67	0	0
FOXA1(MA0148.1)	GTTTGCACAA	1959	+	13.42	0	0
FOXA1(MA0148.1)	TTTACACTG	1761	+	13.3	0	0
ENSG00000100345|MYH9								ENSG00000100345|MYH9
Name	Sequence	Position(0-based)	Strand	Score	p-value	E-value		Name
ESR1(MA0112.2)	AGGGCAGCCTGACCA	1224	-	24.8	0	0		ARID3A
ESR1(MA0112.2)	GGTCAGGCTGCCCT	1225	+	24.59	0	0		ESR1
ESR1(MA0112.2)	GTCAGGCTGCCCT	1226	+	22.09	0	0		Foxq1
SRF(MA0083.1)	TCCCATATATGG	2057	+	18.14	0	0		NKX3-1
SRF(MA0083.1)	TACCATATATGG	2059	-	16.02	0	0		Nkx3-2
SRF(MA0083.1)	CCCATATATGG	2058	+	14.06	0	0		SRF
Foxq1(MA0040.1)	CATTGTTTATA	398	-	12.32	0	0
Nkx3-2(MA0122.1)	CTAAGTGGC	256	-	11.46	0	0
NKX3-1(MA0124.1)	GTACTTA	2068	+	10.75	0	0
ARID3A(MA0151.1)	ATCAAG	24	+	8.43	0	0
ENSG00000104823|ECH1								ENSG00000104823|ECH1
Name	Sequence	Position(0-based)	Strand	Score	p-value	E-value		Name
FOXA1(MA0148.1)	GTTTACTCAG	2197	-	15.07	0	0		FOXA1
RUNX1(MA0002.2)	ACCTGAGGTCA	1934	-	11.69	0	0		FOXC1
Foxq1(MA0040.1)	GACTGTTTATA	1124	-	11.24	0	0		Foxq1
FOXC1(MA0032.1)	CCCCAGTA	1442	+	8.71	0	0		Prrx2
SP1(MA0079.2)	CCCAGCCCAG	1000	+	7.13	0	0		RUNX1
Prrx2(MA0075.1)	CATTA	2165	-	6.33	0	0		SP1
Prrx2(MA0075.1)	CATTA	1216	+	6.33	0	0
Prrx2(MA0075.1)	CATTA	136	-	6.33	0	0
Prrx2(MA0075.1)	CATTA	2321	+	6.33	0	0
Prrx2(MA0075.1)	CATTA	1152	-	6.33	0	0
ENSG00000101138|CSTF1								ENSG00000101138|CSTF1
Name	Sequence	Position(0-based)	Strand	Score	p-value	E-value		Name
Tcfcp2l1 (MA0145.1)	CAGTTCAAACCAG	1242	+	18.16	0	0		Cebpa
Tcfcp2l1 (MA0145.1)	AGTTCAAACCAG	1243	+	17.96	0	0		Ddit3::Cebpa
Tcfcp2l1 (MA0145.1)	GTTCAAACCAG	1244	+	16.91	0	0		EBF1
NFYA(MA0060.1)	GTCAACCAATCACAAG	2420	-	13.37	0	0		Hltf
EBF1(MA0154.1)	ACTCAAGGGA	54	-	13.26	0	0		MZF1_1-4
Ddit3::Cebpa(MA0019.1)	GAGTGCAATGGC	485	+	13.08	0	0		NFYA
NFYA(MA0060.1)	GCAGGCCAATCGGCTT	2388	-	12.95	0	0		Tcfcp2l1
Cebpa(MA0102.1)	TGGCGCAATCTC	493	+	12.89	0	0
Hltf(MA0109.1)	GACCTTGG	1727	-	11.8	0	0
MZF1_1-4(MA0056.1)	CGGGGA	760	-	6.51	0	0
ENSG00000105323|HNRNPUL1								ENSG00000105323|HNRNPUL1
Name	Sequence	Position(0-based)	Strand	Score	p-value	E-value		Name
REST(MA0138.2)	TCTAGGACCATGG	1365	+	19.34	0	0		Ddit3::Cebpa
Tcfcp2l1 (MA0145.1)	CAGTTCAATCCGG	2462	+	16.85	0	0		FOXA1
Tcfcp2l1 (MA0145.1)	AGTTCAATCCGG	2463	+	16.64	0	0		NR4A2
Tcfcp2l1 (MA0145.1)	GTTAGAACCAG	664	-	15.66	0	0		REST
REST(MA0138.1)	GAACTGTCCCCGGTTCTCA	2449	-	15.17	0	0		Spz1
FOXA1(MA0148.1)	TTACACAG	2129	+	13.76	0	0		Tcfcp2l1
NR4A2(MA0160.1)	AGGTCAC	1742	+	13.49	0	0		TP53
Spz1(MA0111.1)	AGGGTTTCACC	505	+	13.44	0	0
TP53(MA0106.1)	ACAAACATGCTCAGGCAGAT	2151	+	13.18	0	0
Ddit3::Cebpa(MA0019.1)	TGGTGCAATCTC	373	+	12.71	0	0
ENSG00000109534|GAR1								ENSG00000109534|GAR1
Name	Sequence	Position(0-based)	Strand	Score	p-value	E-value		Name
CTCF(MA0139.1)	TGTCCAGTAGAT	2186	-	22.27	0	0		Cebpa
STAT1(MA0137.2)	TCCCGGAAGTG	2470	-	18.61	0	0		CTCF
GABPA(MA0062.2)	CCGGAAGTGCT	2468	-	15.71	0	0		GABPA
GABPA(MA0062.2)	CCGGAAGTG	2470	-	15.52	0	0		NR4A2
GABPA(MA0062.2)	CCGGAAGT	2471	-	15.35	0	0		RUNX1
GABPA(MA0062.2)	CCGGAAGTGC	2469	-	15.15	0	0		Spz1
NR4A2(MA0160.1)	AGGTCAC	76	+	13.49	0	0		STAT1
Spz1(MA0111.1)	AGGGTTTCACC	864	+	13.44	0	0
RUNX1(MA0002.2)	ACCTGTGGTCA	902	-	13.28	0	0
Cebpa(MA0102.1)	TGGCGCAATCTT	732	+	12.5	0	0
ENSG00000115053|NCL								ENSG00000115053|NCL
Name	Sequence	Position(0-based)	Strand	Score	p-value	E-value		Name
Sox2(MA0143.1)	CCATTGTCA	2391	-	18.03	0	0		CREB1
Tcfcp2l1 (MA0145.1)	CAGTTCAAACCTG	1338	+	16.73	0	0		FOXD1
Tcfcp2l1 (MA0145.1)	AGTTCAAACCTG	1339	+	16.53	0	0		FOXF2
NR4A2(MA0160.1)	AGGTCAC	480	+	13.49	0	0		NR4A2
FOXF2(MA0030.1)	ATCGTAAACATT	1655	+	13.09	0	0		RUNX1
FOXF2(MA0030.1)	AATCGTAAACATT	1654	+	13.09	0	0		Sox2
FOXD1(MA0031.1)	GTAAACAT	1658	+	11.88	0	0		Tcfcp2l1
RUNX1(MA0002.2)	ACCTGAGGTCA	942	+	11.69	0	0
RUNX1(MA0002.2)	ACCTGAGGTCA	1552	-	11.69	0	0
CREB1(MA0018.2)	TGACGCCA	2164	-	11.54	0	0
ENSG00000100220|RTCB								ENSG00000100220|RTCB
Name	Sequence	Position(0-based)	Strand	Score	p-value	E-value		Name
Spz1(MA0111.1)	AGGGTTTCACC	42	-	13.44	0	0		FEV
NHLH1(MA0048.1)	TCTCAGCTGCTG	2188	+	13.44	0	0		Gata1
NHLH1(MA0048.1)	TCCCAGCTGCTT	105	+	13.4	0	0		NHLH1
NHLH1(MA0048.1)	TCCCAGCTGCTT	1130	+	13.4	0	0		Nr2e3
TP53(MA0106.1)	TTGGGCATGTCTGGGTTTGT	274	-	13.26	0	0		Spz1
Zfp423(MA0116.1)	GCAACCTTAGGTCTC	1287	-	12.72	0	0		STAT1
Gata1(MA0035.2)	CCTGATAAGCA	413	+	12.6	0	0		TP53
Nr2e3(MA0164.1)	CAAGCTT	1403	+	12.47	0	0		Zfp423
FEV(MA0156.1)	CAGGAAGT	474	+	11.79	0	0
STAT1(MA0137.1)	CGAACTGGAAACTG	1858	+	10.83	0	0
ENSG00000111737|RAB35								ENSG00000111737|RAB35
Name	Sequence	Position(0-based)	Strand	Score	p-value	E-value		Name
Esrrb(MA0141.1)	CTCAAGGTCA	1133	-	18.51	0	0		ESR2
ESR2(MA0258.1)	CAAGGTCATTTTGCACTG	1123	-	17.46	0	0		Esrrb
NF-kappaB(MA0061.1)	GGGAATTCCC	303	+	15.97	0	0		FOXA1
NFKB1(MA0105.1)	GGGGAATTCCC	303	-	15.86	0	0		NFE2L2
FOXA1(MA0148.1)	TGTTTGCACA	53	-	14.84	0	0		NF-kappaB
NFE2L2(MA0150.1)	CTGACTCAGCA	1456	-	14.55	0	0		NFKB1
RELA(MA0107.1)	GGGAATTCCC	303	+	14.26	0	0		NR4A2
FOXA1(MA0148.1)	TGTTTGCAC	54	-	14.16	0	0		REL
REL(MA0101.1)	GGGGAATTCC	304	-	13.54	0	0		RELA
NR4A2(MA0160.1)	AGGTCAC	147	+	13.49	0	0
ENSG00000105486|LIG1								ENSG00000105486|LIG1
Name	Sequence	Position(0-based)	Strand	Score	p-value	E-value		Name
znf143(MA0088.1)	CACCTCCCACAATGCCCCGC	2411	+	14.27	0	0		Arnt
Ddit3::Cebpa(MA0019.1)	GAGTGCAATGGC	529	-	13.08	0	0		Arnt::Ahr
Spz1(MA0111.1)	GGGGTTACAGC	1770	-	13.06	0	0		Ddit3::Cebpa
RUNX1(MA0002.2)	ACCTGAGGTCA	350	+	11.69	0	0		Mycn
Mycn(MA0104.1)	CACGTG	129	+	10.89	0	0		Pax2
Arnt(MA0004.1)	CACGTG	129	+	10.86	0	0		RUNX1
Pax2(MA0067.1)	AGTCACGG	211	-	10.14	0	0		SPI1
Arnt::Ahr(MA0006.1)	AGCGTG	2007	-	9.25	0	0		Spz1
Arnt::Ahr(MA0006.1)	AGCGTG	1101	+	9.25	0	0		znf143
SPI1(MA0080.2)	CGGAAGT	2053	+	9.09	0	0
ENSG00000111732|AICDA								ENSG00000111732|AICDA
Name	Sequence	Position(0-based)	Strand	Score	p-value	E-value		Name
Pax4(MA0068.1)	GAATATTTAAGGTCATGTCACTCCCCTGTC	716	-	13.72	0	0		AP1
FOXA1(MA0148.1)	GTTTACTTAG	337	+	13.42	0	0		ARID3A
Ddit3::Cebpa(MA0019.1)	GGATGCAATGCT	1605	-	13.11	0	0		Ddit3::Cebpa
AP1(MA0099.2)	TGACTCA	1425	-	11.48	0	0		FOXA1
HOXA5(MA0158.1)	GCTAATG	915	+	11.17	0	0		HOXA5
ARID3A(MA0151.1)	ATCAAG	1539	+	8.43	0	0		Pax4
Prrx2(MA0075.1)	CATTA	2328	+	6.33	0	0		Prrx2
Prrx2(MA0075.1)	CATTA	1961	-	6.33	0	0
Prrx2(MA0075.1)	CATTA	1637	+	6.33	0	0
Prrx2(MA0075.1)	CATTA	917	-	6.33	0	0
ENSG00000109814|UGDH								ENSG00000109814|UGDH
Name	Sequence	Position(0-based)	Strand	Score	p-value	E-value		Name
FOXA1(MA0148.1)	TGTTTACATA	1349	+	13.91	0	0		Arnt
FOXI1(MA0042.1)	GCCTGTTTATCT	138	-	11.78	0	0		Arnt::Ahr
FOXO3(MA0157.1)	TGTAAACA	1349	-	11.73	0	0		FOXA1
RUNX1(MA0002.2)	ACCTGAGGTCA	1867	+	11.69	0	0		FOXI1
RUNX1(MA0002.2)	ACCTGAGGTCA	1604	-	11.69	0	0		FOXO3
TEAD1(MA0090.1)	TGCATTCCAGCC	391	+	11.66	0	0		Mycn
Mycn(MA0104.1)	CACGTG	2123	+	10.89	0	0		RUNX1
Arnt(MA0004.1)	CACGTG	2123	+	10.86	0	0		SP1
Arnt::Ahr(MA0006.1)	AGCGTG	282	+	9.25	0	0		TEAD1
SP1(MA0079.1)	CAGGCATGAT	150	+	8.95	0	0
ENSG00000102054|RBBP7								ENSG00000102054|RBBP7
Name	Sequence	Position(0-based)	Strand	Score	p-value	E-value		Name
NFE2L2(MA0150.1)	ATGACTCAGCA	1720	+	17.14	0	0		AP1
FOXA1(MA0148.1)	TTTACACTG	1847	-	13.3	0	0		ARID3A
FEV(MA0156.1)	CAGGAAGT	2419	-	11.79	0	0		Arnt::Ahr
AP1(MA0099.2)	TGACTCA	1721	+	11.48	0	0		FEV
Nkx3-2(MA0122.1)	CCAAGTGCC	1384	-	11.37	0	0		FOXA1
FOXD1(MA0031.1)	GTAAACAG	605	+	11.01	0	0		FOXD1
TFAP2A(MA0003.1)	GCCTTAGGC	1182	+	9.56	0	0		NFE2L2
Arnt::Ahr(MA0006.1)	AGCGTG	2433	-	9.25	0	0		Nkx3-2
ARID3A(MA0151.1)	ATCAAG	614	+	8.43	0	0		TFAP2A
ARID3A(MA0151.1)	ATCAAG	1399	+	8.43	0	0
ENSG00000110700|RPS13								ENSG00000110700|RPS13
Name	Sequence	Position(0-based)	Strand	Score	p-value	E-value		Name
FOXA1(MA0148.1)	TTTACACAG	186	+	14.81	0	0		AP1
GABPA(MA0062.2)	GGAAGTGGT	1658	+	13.93	0	0		CREB1
FOXA1(MA0148.1)	TTACACAG	187	+	13.76	0	0		Ddit3::Cebpa
FOXA1(MA0148.1)	TGTTTGCTCA	2267	-	13.75	0	0		FOXA1
FOXA1(MA0148.1)	TGTTTGCTCA	452	-	13.75	0	0		GABPA
TEAD1(MA0090.1)	TACATTCTTGTG	377	+	13.11	0	0		Nr2e3
Ddit3::Cebpa(MA0019.1)	GAGTGCAATGGC	1758	-	13.08	0	0		TEAD1
Nr2e3(MA0164.1)	CAAGCTT	1138	-	12.47	0	0
CREB1(MA0018.2)	TGACGCCA	2382	-	11.54	0	0
AP1(MA0099.2)	TGACTCA	1262	-	11.48	0	0
ENSG00000103152|MPG								ENSG00000103152|MPG
Name	Sequence	Position(0-based)	Strand	Score	p-value	E-value		Name
Myf(MA0055.1)	AAACAGCTGGTG	2365	+	15.36	0	0		Cebpa
TAL1::TCF3(MA0091.1)	CCACCAGCTGTT	2366	-	14.95	0	0		FEV
TAL1::TCF3(MA0091.1)	CAAACAGCTGGT	2364	+	14.71	0	0		Gata1
Zfp423(MA0116.1)	GGCACCCTGGGGTCA	1406	+	14.58	0	0		HLF
HLF(MA0043.1)	GGTTGCGCAATC	1886	-	14.19	0	0		Myf
Cebpa(MA0102.1)	TTGCGCAATCTC	1884	-	13.58	0	0		TAL1::TCF3
Cebpa(MA0102.1)	TTGCGCAACCCC	1888	+	13.02	0	0		TBP
TBP(MA0108.1)	CTATAAAACGGTCCC	382	+	12.36	0	0		Zfp423
Gata1(MA0035.2)	GCAGATAAGCA	2262	+	12.23	0	0
FEV(MA0156.1)	CAGGAAGT	1858	+	11.79	0	0
ENSG00000104695|PPP2CB								ENSG00000104695|PPP2CB
Name	Sequence	Position(0-based)	Strand	Score	p-value	E-value		Name
Pou5f1(MA0142.1)	TATTCTTATGCA	69	+	18.11	0	0		FOXD1
NHLH1(MA0048.1)	TAGCAGCTGCTC	2457	+	14.61	0	0		Foxq1
GABPA(MA0062.2)	CGGAAGTTGC	1577	-	13.98	0	0		GABPA
Spz1(MA0111.1)	AGGGTTTCACC	1681	+	13.44	0	0		Hltf
Nr2e3(MA0164.1)	CAAGCTT	2089	+	12.47	0	0		IRF2
Nr2e3(MA0164.1)	CAAGCTT	1476	+	12.47	0	0		NHLH1
IRF2(MA0051.1)	TGGAAATGAAAGTATTTC	145	+	12.39	0	0		Nr2e3
Foxq1(MA0040.1)	CAATGTTTATA	315	+	12.37	0	0		Pou5f1
Hltf(MA0109.1)	GACCATAG	1008	+	12.01	0	0		Spz1
FOXD1(MA0031.1)	GTAAACAG	435	+	11.01	0	0
ENSG00000101911|PRPS2								ENSG00000101911|PRPS2
Name	Sequence	Position(0-based)	Strand	Score	p-value	E-value		Name
Tcfcp2l1 (MA0145.1)	GTTTGATCCAG	1682	+	16.45	0	0		AP1
Tcfcp2l1 (MA0145.1)	GGTTTGATCCAG	1681	+	16.18	0	0		EBF1
RXRA::VDR(MA0074.1)	GGGTCATCAAGTTTG	1795	+	15.56	0	0		FOXA1
FOXA1(MA0148.1)	TGTTTACAT	500	+	13.23	0	0		FOXO3
EBF1(MA0154.1)	ACTCCAGGGA	1534	+	12.72	0	0		Foxq1
RUNX1(MA0002.1)	AACCGCGGTTA	2283	-	12.62	0	0		HOXA5
FOXO3(MA0157.1)	TGTAAACA	500	-	11.73	0	0		RUNX1
AP1(MA0099.2)	TGACTCA	433	+	11.48	0	0		RXRA::VDR
Foxq1(MA0040.1)	CCTTGTTTACA	497	+	11.25	0	0		Tcfcp2l1
HOXA5(MA0158.1)	GCTAATG	900	-	11.17	0	0
ENSG00000105568|PPP2R1A								ENSG00000105568|PPP2R1A
Name	Sequence	Position(0-based)	Strand	Score	p-value	E-value		Name
RXR::RAR_DR5(MA0159.1)	AGATCACCCTGAGGTCA	795	+	16.56	0	0		ELF5
NFYA(MA0060.1)	TCTAGCCAATGAGGGG	2200	-	15.1	0	0		GABPA
NFYA(MA0060.1)	CGCGGCCAATGGCCGT	2417	+	13.61	0	0		Hltf
GABPA(MA0062.1)	AGCGGAAGTT	2287	-	12.2	0	0		HNF4A
Hltf(MA0109.1)	GACCTTGG	320	+	11.8	0	0		NFYA
RUNX1(MA0002.2)	ACCTGAGGTCA	508	+	11.69	0	0		RUNX1
HNF4A(MA0114.1)	ACTTCAAAGGCCA	237	+	10.74	0	0		RXR::RAR_DR5
ELF5(MA0136.1)	AAGATCCTG	1851	+	10.14	0	0		SPI1
SPI1(MA0080.2)	CGGAAGT	2357	+	9.09	0	0
SPI1(MA0080.2)	CGGAAGT	2288	-	9.09	0	0
ENSG00000099810|MTAP								ENSG00000099810|MTAP
Name	Sequence	Position(0-based)	Strand	Score	p-value	E-value		Name
Foxa2(MA0047.2)	TGTTGACATAG	476	+	16.06	0	0		ARID3A
RORA_2(MA0072.1)	AAGAACTAGGTCAC	349	-	15.61	0	0		Ddit3::Cebpa
TBP(MA0108.2)	CTATAAATCCCCCTC	401	-	13.56	0	0		Foxa2
TBP(MA0108.1)	CTATAAATCCCCCTC	401	-	13.56	0	0		FOXC1
NR4A2(MA0160.1)	AGGTCAC	349	-	13.49	0	0		NR4A2
SRF(MA0083.1)	AACCTTATAAGG	2303	-	12.68	0	0		RORA_2
Ddit3::Cebpa(MA0019.1)	AAATGCAATGGC	1333	-	12.63	0	0		SRF
FOXC1(MA0032.1)	CCCCAGTA	1707	+	8.71	0	0		TBP
ARID3A(MA0151.1)	ATCAAG	360	-	8.43	0	0
ARID3A(MA0151.1)	ATCAAG	1683	+	8.43	0	0
ENSG00000102119|EMD								ENSG00000102119|EMD
Name	Sequence	Position(0-based)	Strand	Score	p-value	E-value		Name
RXR::RAR_DR5(MA0159.1)	GGGTCACAGACCAGTCA	661	-	14.85	0	0		ARID3A
SRF(MA0083.1)	GACCTCATAAGG	216	+	12.08	0	0		Arnt::Ahr
Zfp423(MA0116.1)	AGAGCCTAGGGTTCC	1814	-	11.47	0	0		BRCA1
HNF4A(MA0114.1)	AGCCCAGAGTCCA	392	+	10.68	0	0		HNF4A
Arnt::Ahr(MA0006.1)	AGCGTG	1306	-	9.25	0	0		MZF1_1-4
SP1(MA0079.1)	CAGGCATGGT	1026	+	9.01	0	0		RXR::RAR_DR5
ARID3A(MA0151.1)	ATCAAG	1247	+	8.43	0	0		SP1
BRCA1(MA0133.1)	TCAACTG	746	+	7.07	0	0		SRF
MZF1_1-4(MA0056.1)	CGGGGA	1660	+	6.51	0	0		Zfp423
MZF1_1-4(MA0056.1)	CGGGGA	2378	-	6.51	0	0
ENSG00000100591|AHSA1								ENSG00000100591|AHSA1
Name	Sequence	Position(0-based)	Strand	Score	p-value	E-value		Name
STAT1(MA0137.2)	TCCAGGAAGCC	1837	+	18.42	0	0		ARID3A
znf143(MA0088.1)	CGACTTCCAGCATGCCCTGC	2269	-	14.53	0	0		ESR1
Nr2e3(MA0164.1)	CAAGCTT	303	-	12.47	0	0		FEV
FEV(MA0156.1)	CAGGAAGT	374	-	11.79	0	0		Nr2e3
REL(MA0101.1)	GGGAGATTCC	1124	+	11.78	0	0		Prrx2
SP1(MA0079.1)	AAGGCAGGGT	1611	+	8.96	0	0		REL
ARID3A(MA0151.1)	ATCAAG	248	+	8.43	0	0		SP1
ARID3A(MA0151.1)	ATCAAG	2061	+	8.43	0	0		STAT1
Prrx2(MA0075.1)	CATTA	1478	-	6.33	0	0		znf143
ESR1(MA0112.2)	GGACACCCTCACCT	2113	+	21.65	2.5e-05	0.062
ENSG00000101444|AHCY								ENSG00000101444|AHCY
Name	Sequence	Position(0-based)	Strand	Score	p-value	E-value		Name
Pou5f1(MA0142.1)	CATGCTCATGCA	439	-	18.69	0	0		FOXA1
STAT1(MA0137.2)	TCCTGGAAGTA	2150	+	17.77	0	0		Foxa2
Foxa2(MA0047.2)	TGTTTACAC	521	-	15.99	0	0		FOXD1
FOXA1(MA0148.1)	TGTTTACAC	521	-	14.88	0	0		FOXO3
znf143(MA0088.1)	TGTGTACCAGCATGCCCCGC	256	+	14.45	0	0		Hltf
FOXA1(MA0148.1)	GTTTGCACTG	1422	+	13.93	0	0		HNF4A
HNF4A(MA0114.1)	AGTCCAAAGACCA	1269	+	12.3	0	0		Pou5f1
Hltf(MA0109.1)	GACCTTAG	1811	-	11.92	0	0		STAT1
FOXD1(MA0031.1)	GTAAACAT	523	+	11.88	0	0		znf143
FOXO3(MA0157.1)	TGTAAACA	522	+	11.73	0	0
ENSG00000105447|GRWD1								ENSG00000105447|GRWD1
Name	Sequence	Position(0-based)	Strand	Score	p-value	E-value		Name
znf143(MA0088.1)	CAACTCCCAGAAGGCCTTGC	2479	+	18.57	0	0		Arnt::Ahr
znf143(MA0088.1)	AACTCCCAGAAGGCCTTGC	2480	+	15.38	0	0		FOXC1
NFE2L2(MA0150.1)	ATGACCCAGCA	1488	+	14.48	0	0		FOXL1
NHLH1(MA0048.1)	TCTCAGCTGCTC	235	+	13.97	0	0		Hltf
Hltf(MA0109.1)	GACCTTGG	1123	+	11.8	0	0		HNF4A
HNF4A(MA0114.1)	ATGTCAAGGGTCA	1258	-	10.94	0	0		NFE2L2
HNF4A(MA0114.1)	GGGTCAGGGGTCA	1203	-	10.45	0	0		NHLH1
Arnt::Ahr(MA0006.1)	AGCGTG	530	-	9.25	0	0		znf143
FOXC1(MA0032.1)	CCCCAGTA	1848	-	8.71	0	0
FOXL1(MA0033.1)	TCGGCATA	74	-	8.07	0	0
ENSG00000100393|EP300								ENSG00000100393|EP300
Name	Sequence	Position(0-based)	Strand	Score	p-value	E-value		Name
PLAG1(MA0163.1)	GTGGCCAAATGGGA	2034	-	13.17	0	0		Arnt
Ddit3::Cebpa(MA0019.1)	GAGTGCAATGGC	999	+	13.08	0	0		Arnt::Ahr
RUNX1(MA0002.1)	AAATGTGGTAA	1493	-	11.95	0	0		Ddit3::Cebpa
FEV(MA0156.1)	CCGGAAAT	2429	-	11.91	0	0		FEV
RUNX1(MA0002.2)	ACCTGAGGTCA	1177	-	11.69	0	0		Foxq1
HNF4A(MA0114.1)	AGGCCAGAGTGCA	157	+	11.43	0	0		HNF4A
Foxq1(MA0040.1)	CCATGTTTAGG	1628	+	10.93	0	0		Mycn
Mycn(MA0104.1)	CACGTG	1694	+	10.89	0	0		PLAG1
Arnt(MA0004.1)	CACGTG	1694	+	10.86	0	0		RUNX1
Arnt::Ahr(MA0006.1)	AGCGTG	690	+	9.25	0	0
ENSG00000114021|NIT2								ENSG00000114021|NIT2
Name	Sequence	Position(0-based)	Strand	Score	p-value	E-value		Name
REST(MA0138.2)	TCTAGTACCATGAACAG	1218	+	20.27	0	0		Foxa2
REST(MA0138.2)	AGTACCATGAACAGCTGT	1221	+	19.74	0	0		MZF1_5-13
REST(MA0138.2)	TCCAGCACTTTGG	1676	+	19.33	0	0		REL
RUNX1(MA0002.2)	ACCTGTGGTCA	1026	-	13.28	0	0		REST
REST(MA0138.1)	CAGCTGTTCATGGTACTAG	1219	-	12.59	0	0		RUNX1
REL(MA0101.1)	GGGGCATTCC	1522	+	12.26	0	0		SPIB
Foxa2(MA0047.1)	CCATATTTGCTT	1272	+	11.88	0	0
RUNX1(MA0002.2)	CTCTGTGGCCA	2202	-	11.87	0	0
MZF1_5-13(MA0057.1)	CTATGGGTAC	189	-	10.97	0	0
SPIB(MA0081.1)	TCCGGAA	2374	-	10.59	0	0
ENSG00000104980|TIMM44								ENSG00000104980|TIMM44
Name	Sequence	Position(0-based)	Strand	Score	p-value	E-value		Name
CTCF(MA0139.1)	CCGCCACCAGGTGGC	2037	-	21.91	0	0		AP1
CTCF(MA0139.1)	CCGCCACCAGGTGGCG	2036	-	21.51	0	0		CTCF
Pou5f1(MA0142.1)	CTTTGACATGC	1075	+	20.82	0	0		Ddit3::Cebpa
Sox2(MA0143.1)	CCATTGTCA	2281	+	18.03	0	0		Pou5f1
Sox2(MA0143.1)	CCTTTGTCAT	2089	-	17.92	0	0		Sox2
Spz1(MA0111.1)	AGGGTTTCACC	561	-	13.44	0	0		Spz1
Ddit3::Cebpa(MA0019.1)	GAGTGCAATGGC	408	-	13.08	0	0		TEAD1
TEAD1(MA0090.1)	TGCATTCCTGGC	1688	-	12.71	0	0
Ddit3::Cebpa(MA0019.1)	CCATGCAATCCG	2010	-	11.95	0	0
AP1(MA0099.2)	TGACTCA	1812	+	11.48	0	0
ENSG00000108946|PRKAR1A								ENSG00000108946|PRKAR1A
Name	Sequence	Position(0-based)	Strand	Score	p-value	E-value		Name
ESR1(MA0112.2)	GTCACTCTGACTT	758	+	24.37	0	0		ESR1
ESR1(MA0112.2)	TGTCACTCTGACTT	757	+	24.04	0	0		FOXA1
ESR1(MA0112.2)	GTGTCACTCTGACTT	756	+	23.43	0	0		Hand1::Tcfe2a
ESR1(MA0112.2)	AGTGTCACTCTGACTT	755	+	22.38	0	0		HNF4A
STAT1(MA0137.2)	TCCAGGAAACC	2424	-	18.56	0	0		Myb
FOXA1(MA0148.1)	TTACACAG	1673	-	13.76	0	0		NR1H2::RXRA
NR1H2::RXRA(MA0115.1)	AAGGGCCAATGGTCAAC	1439	+	13.03	0	0		STAT1
Hand1::Tcfe2a(MA0092.1)	AATCTGGAAT	1775	+	12.51	0	0
HNF4A(MA0114.1)	GGGCCAATGGTCA	1441	+	11.84	0	0
Myb(MA0100.1)	GACAGTTG	487	-	11.75	0	0
ENSG00000103275|UBE2I								ENSG00000103275|UBE2I
Name	Sequence	Position(0-based)	Strand	Score	p-value	E-value		Name
ESR1(MA0112.2)	GGACACCGTGACCT	2367	+	25.34	0	0		ESR1
ESR1(MA0112.2)	GACACCGTGACCT	2368	+	22.84	0	0		Hltf
ESR1(MA0112.2)	CGGACACCGTGACCT	2366	+	22.65	0	0		MZF1_1-4
Pax6(MA0069.1)	TTAATGCATGAGTG	1159	+	14.58	0	0		NFATC2
NR4A2(MA0160.1)	AGGTCAC	2374	-	13.49	0	0		NR4A2
Pax4(MA0068.1)	GAATGAATGTGGTCACTCCCCGCGGTCCCC	2329	+	12.12	0	0		Pax4
Hltf(MA0109.1)	GACCTTGG	2376	+	11.8	0	0		Pax6
NFATC2(MA0152.1)	GGTTCCA	412	-	10.05	0	0		SP1
SP1(MA0079.2)	CCCAGCTGAA	494	-	7.27	0	0
MZF1_1-4(MA0056.1)	CGGGGA	2345	-	6.51	0	0
ENSG00000110367|DDX6								ENSG00000110367|DDX6
Name	Sequence	Position(0-based)	Strand	Score	p-value	E-value		Name
NFYA(MA0060.1)	CTGGGCCAATCAGAGA	739	-	15.78	0	0		ARID3A
TEAD1(MA0090.1)	CACATTCCTCTG	247	+	15.37	0	0		Arnt::Ahr
FOXA1(MA0148.1)	TTTACTCAG	525	+	13.71	0	0		FOXA1
NR4A2(MA0160.1)	AGGTCAC	29	-	13.49	0	0		MZF1_1-4
TEAD1(MA0090.1)	ACATTCCTCTG	248	+	11.28	0	0		NFYA
TFAP2A(MA0003.1)	GCCTTAAGC	1083	+	10.68	0	0		NR4A2
Arnt::Ahr(MA0006.1)	AGCGTG	1505	-	9.25	0	0		SPI1
ARID3A(MA0151.1)	ATCAAG	563	-	8.43	0	0		TEAD1
SPI1(MA0080.1)	CGGAAC	1935	-	7.42	0	0		TFAP2A
MZF1_1-4(MA0056.1)	CGGGGA	2006	-	6.51	0	0
ENSG00000100632|ERH								ENSG00000100632|ERH
Name	Sequence	Position(0-based)	Strand	Score	p-value	E-value		Name
REST(MA0138.2)	TGCAGTACCATGGGCAG	2352	-	23.05	0	0		AP1
GABPA(MA0062.2)	CCGGAAGTG	2444	-	15.52	0	0		FEV
REST(MA0138.1)	CATCTGTTCAAGGTGCCAA	763	+	15.38	0	0		GABPA
GABPA(MA0062.2)	CCGGAAGTGCC	2481	-	15.22	0	0		Hand1::Tcfe2a
Hand1::Tcfe2a(MA0092.1)	AATCTGGAAT	1317	+	12.51	0	0		Hltf
FEV(MA0156.1)	CCGGAAGT	2445	-	12.01	0	0		REST
FEV(MA0156.1)	CCGGAAGT	2484	-	12.01	0	0
Hltf(MA0109.1)	GACCTTAG	1981	-	11.92	0	0
REST(MA0138.1)	AAGCTTTCTCTGGTGCTAA	1954	-	11.88	0	0
AP1(MA0099.2)	TGACTCA	2135	+	11.48	0	0
ENSG00000101365|IDH3B								ENSG00000101365|IDH3B
Name	Sequence	Position(0-based)	Strand	Score	p-value	E-value		Name
GABPA(MA0062.2)	CCGGAAGT	2463	+	15.35	0	0		AP1
Spz1(MA0111.1)	AGGGTTTCACC	550	-	13.44	0	0		Arnt::Ahr
FOXA1(MA0148.1)	TTTACCCAG	885	+	13.32	0	0		FEV
Pax6(MA0069.1)	TACACGCTTGAACT	1926	+	13.27	0	0		FOXA1
NFIL3(MA0025.1)	TGACGTAACAG	409	+	12.16	0	0		GABPA
FEV(MA0156.1)	CCGGAAGT	2463	+	12.01	0	0		NFIL3
RUNX1(MA0002.2)	ACCTGAGGTCA	512	+	11.69	0	0		Nkx3-2
AP1(MA0099.2)	TGACTCA	1207	+	11.48	0	0		Pax6
Nkx3-2(MA0122.1)	CTAAGTGGC	240	-	11.46	0	0		RUNX1
Arnt::Ahr(MA0006.1)	AGCGTG	1928	-	9.25	0	0		Spz1
ENSG00000104687|GSR								ENSG00000104687|GSR
Name	Sequence	Position(0-based)	Strand	Score	p-value	E-value		Name
CTCF(MA0139.1)	TAGCCACCAGGG	1748	+	21.42	0	0		AP1
Zfp423(MA0116.1)	AGCCCCTTAGGGGGC	1355	-	14.26	0	0		CTCF
SRF(MA0083.1)	GCCCTTAAAAGG	1551	-	13.88	0	0		Hltf
NFKB1(MA0105.1)	GGGGAACTCCC	1316	-	13.56	0	0		Myf
Myf(MA0055.1)	GAGCAACTGGTG	69	+	13.55	0	0		NFKB1
NR4A2(MA0160.1)	AGGTCAC	1903	-	13.49	0	0		NR4A2
RUNX1(MA0002.1)	CACTGTGGTAA	610	+	12.53	0	0		Pax4
Pax4(MA0068.1)	GAAAAAGTGCGTGTGTGCCCTTTTTACCCA	929	-	11.88	0	0		RUNX1
Hltf(MA0109.1)	GACCTTGG	1773	-	11.8	0	0		SRF
AP1(MA0099.2)	TGACTCA	1430	-	11.48	0	0		Zfp423
ENSG00000100097|LGALS1								ENSG00000100097|LGALS1
Name	Sequence	Position(0-based)	Strand	Score	p-value	E-value		Name
NFYA(MA0060.1)	GGTGACCAATCAGAGT	2367	-	15.92	0	0		AP1
Ddit3::Cebpa(MA0019.1)	GGGTGCAACCCC	208	+	13.59	0	0		Ddit3::Cebpa
Nr2e3(MA0164.1)	CAAGCTT	1805	-	12.47	0	0		Hltf
RUNX1(MA0002.2)	GCCTGTGGTTA	2022	+	12.14	0	0		HNF4A
RUNX1(MA0002.2)	GCCTGTGGCCA	2182	-	11.92	0	0		Klf4
Hltf(MA0109.1)	GACCATGG	667	-	11.89	0	0		NFYA
RUNX1(MA0002.2)	AACTGAGGTCA	1481	+	11.84	0	0		Nr2e3
HNF4A(MA0114.1)	CGGCCAGAGTCCA	2320	-	11.76	0	0		RUNX1
Klf4(MA0039.2)	AGGGCGTGGC	2069	-	11.61	0	0
AP1(MA0099.2)	TGACTCA	349	-	11.48	0	0
ENSG00000111275|ALDH2								ENSG00000111275|ALDH2
Name	Sequence	Position(0-based)	Strand	Score	p-value	E-value		Name
ESR1(MA0112.2)	GGCGACCCTGACCT	2237	-	23.45	0	0		ESR1
REST(MA0138.2)	ATAAGTACCATGGTCAG	2108	-	21.68	0	0		Hltf
REST(MA0138.2)	ATAAGTACCATGGTCA	2109	-	20.76	0	0		HNF4A
REST(MA0138.2)	ATAAGTACCATGGTCAGG	2107	-	19.42	0	0		NR3C1
PPARG::RXRA(MA0065.2)	GGGCAAAGGCCA	2055	-	17.31	0	0		Pax4
NR3C1(MA0113.1)	CAAATCATCCTGTTCTAA	1918	+	14.58	0	0		PPARG::RXRA
HNF4A(MA0114.1)	AGGGCAAAGGCCA	2055	-	13.93	0	0		REST
Pax4(MA0068.1)	GAATGGTAGAGGCAGCCCCGCCCCCGGCCC	2456	+	12.3	0	0
Hltf(MA0109.1)	GACCTTAG	1063	-	11.92	0	0
Hltf(MA0109.1)	GACCATGG	2110	+	11.89	0	0
ENSG00000100129|EIF3L								ENSG00000100129|EIF3L
Name	Sequence	Position(0-based)	Strand	Score	p-value	E-value		Name
CTCF(MA0139.1)	TTTCCACTAGGTG	1762	+	24.49	0	0		AP1
Tcfcp2l1 (MA0145.1)	GTTCGAGCCAG	1149	+	15.63	0	0		Arnt::Ahr
IRF1(MA0050.1)	CATAGTGAAACC	985	-	13.51	0	0		CTCF
SRF(MA0083.1)	GTCCATATATGA	452	-	12.94	0	0		EBF1
EBF1(MA0154.1)	CCTCAAGGGA	167	+	12.72	0	0		IRF1
Nr2e3(MA0164.1)	CAAGCTT	33	+	12.47	0	0		NFATC2
RUNX1(MA0002.2)	ACCTGAGGTCA	1021	-	11.69	0	0		Nr2e3
AP1(MA0099.2)	TGACTCA	1812	+	11.48	0	0		RUNX1
NFATC2(MA0152.1)	GGTTCCA	2122	+	10.05	0	0		SRF
Arnt::Ahr(MA0006.1)	AGCGTG	1659	+	9.25	0	0		Tcfcp2l1
ENSG00000104131|EIF3J								ENSG00000104131|EIF3J
Name	Sequence	Position(0-based)	Strand	Score	p-value	E-value		Name
CTCF(MA0139.1)	TAGCCAGTAGATGG	1394	-	23.38	0	0		CTCF
CTCF(MA0139.1)	TAGCCAGTAGATG	1395	-	22.76	0	0		HNF1B
CTCF(MA0139.1)	TTACCACTAGA	952	+	22.4	0	0		STAT1
CTCF(MA0139.1)	TAGCCAGTAGAT	1396	-	21.94	0	0		Tcfcp2l1
CTCF(MA0139.1)	TAGCCAGTAGATGGA	1393	-	21.38	0	0
STAT1(MA0137.2)	TCCCGGAAGCC	2018	+	18.88	0	0
Tcfcp2l1 (MA0145.1)	CAGTTTCAACCAG	1589	+	17.38	0	0
Tcfcp2l1 (MA0145.1)	AGTTTCAACCAG	1590	+	17.18	0	0
Tcfcp2l1 (MA0145.1)	GTTTCAACCAG	1591	+	16.14	0	0
HNF1B(MA0153.1)	CTAGTGTTTGAC	225	+	14.09	0	0
ENSG00000101160|CTSZ								ENSG00000101160|CTSZ
Name	Sequence	Position(0-based)	Strand	Score	p-value	E-value		Name
STAT1(MA0137.2)	TTCCCGGAAGCG	1538	-	19.8	0	0		Foxa2
STAT1(MA0137.2)	CCATTCCCGGAAG	1540	-	17.96	0	0		Foxd3
Zfp423(MA0116.1)	GGCACCCAAGGTGTA	845	-	17.46	0	0		Nr2e3
STAT1(MA0137.2)	CCATTCCCGGAAGC	1539	-	17.32	0	0		STAT1
TEAD1(MA0090.1)	TGCATTCCTGGG	2171	-	15.99	0	0		TEAD1
Foxd3(MA0041.1)	GAATGTTTATTC	481	+	12.89	0	0		Zfp423
Nr2e3(MA0164.1)	CAAGCTT	1290	-	12.47	0	0
Nr2e3(MA0164.1)	CAAGCTT	1289	+	12.47	0	0
Foxa2(MA0047.1)	CAATATCGGCTC	146	-	12.47	0	0
TEAD1(MA0090.1)	CACATTCTACAG	959	-	12.46	0	0
ENSG00000110880|CORO1C								ENSG00000110880|CORO1C
Name	Sequence	Position(0-based)	Strand	Score	p-value	E-value		Name
Sox2(MA0143.1)	CCATTGTCA	1840	-	18.03	0	0		EBF1
GABPA(MA0062.2)	CCGGAAGTG	2451	+	15.52	0	0		FEV
STAT1(MA0137.1)	GGGAATGGAAACTT	1737	-	14.02	0	0		Foxd3
NR4A2(MA0160.1)	AGGTCAC	1619	+	13.49	0	0		GABPA
EBF1(MA0154.1)	CCTCAAGGGA	1880	+	12.72	0	0		Nr2e3
Nr2e3(MA0164.1)	CAAGCTT	1363	-	12.47	0	0		NR4A2
Nr2e3(MA0164.1)	CAAGCTT	1362	+	12.47	0	0		Sox2
Foxd3(MA0041.1)	GAACATTAGCTC	2172	-	12.14	0	0		STAT1
FEV(MA0156.1)	CCGGAAGT	2451	+	12.01	0	0		TEAD1
TEAD1(MA0090.1)	CACATTCCTAGT	1830	-	11.71	0	0
ENSG00000109919|MTCH2								ENSG00000109919|MTCH2
Name	Sequence	Position(0-based)	Strand	Score	p-value	E-value		Name
Ddit3::Cebpa(MA0019.1)	GAGTGCAATGGC	956	+	13.08	0	0		AP1
Ddit3::Cebpa(MA0019.1)	TGGTGCAATCTC	755	-	12.71	0	0		Arnt
Cebpa(MA0102.1)	TGGCGCAATCTT	964	+	12.5	0	0		Cebpa
AP1(MA0099.2)	TGACTCA	539	+	11.48	0	0		Ddit3::Cebpa
Mycn(MA0104.1)	CACGTG	1451	+	10.89	0	0		ELK1
Arnt(MA0004.1)	CACGTG	1451	+	10.86	0	0		Mycn
SPIB(MA0081.1)	TCCGGAA	2341	-	10.59	0	0		SP1
ELK1(MA0028.1)	TTTCCGGACA	2340	+	10.42	0	0		SPI1
SP1(MA0079.1)	AAGGCATTGT	1479	-	9.12	0	0		SPIB
SPI1(MA0080.2)	CGGAAGT	130	-	9.09	0	0
ENSG00000101474|APMAP								ENSG00000101474|APMAP
Name	Sequence	Position(0-based)	Strand	Score	p-value	E-value		Name
Tcfcp2l1 (MA0145.1)	CAGCTCAAACCAG	192	-	16.63	0	0		Arnt
FOXA1(MA0148.1)	TTTGCACAG	1564	+	14.08	0	0		Arnt::Ahr
Foxq1(MA0040.1)	CGCTGTTTATT	2349	-	11.5	0	0		FOXA1
Mycn(MA0104.1)	CACGTG	291	+	10.89	0	0		Foxq1
Arnt(MA0004.1)	CACGTG	291	+	10.86	0	0		GATA3
Pax2(MA0067.1)	AGTCACGG	717	-	10.14	0	0		Mycn
Arnt::Ahr(MA0006.1)	AGCGTG	706	+	9.25	0	0		MZF1_1-4
GATA3(MA0037.1)	CGATAG	934	-	8.59	0	0		Pax2
SPI1(MA0080.1)	CGGAAC	304	-	7.42	0	0		SPI1
MZF1_1-4(MA0056.1)	CGGGGA	2426	-	6.51	0	0		Tcfcp2l1
ENSG00000108825|PTGES3L-AARSD1								ENSG00000108825|PTGES3L-AARSD1
Name	Sequence	Position(0-based)	Strand	Score	p-value	E-value		Name
STAT1(MA0137.2)	TTCCCGGAAACA	2453	+	19.25	0	0		Ddit3::Cebpa
STAT1(MA0137.2)	CTTCCCGGAAACA	2452	+	18.53	0	0		ELK1
STAT1(MA0137.2)	TCCCGGAAACA	2454	+	18.14	0	0		HNF4A
Stat3(MA0144.1)	TTCCGGGAAG	2452	-	15.86	0	0		IRF2
Ddit3::Cebpa(MA0019.1)	CAGTGCAATCCT	606	-	12.83	0	0		Nr2e3
Nr2e3(MA0164.1)	CAAGCTT	1101	-	12.47	0	0		STAT1
IRF2(MA0051.1)	CAAGAGTGAAACTCTGTC	42	-	12.21	0	0		Stat3
Zfp423(MA0116.1)	GGAACCTGAGGGTGA	1757	-	11.97	0	0		Zfp423
ELK1(MA0028.1)	TTTCCTGAAA	1489	-	11.17	0	0
HNF4A(MA0114.1)	GGGCCAAAGGCGA	2388	-	10.85	0	0
ENSG00000115233|PSMD14								ENSG00000115233|PSMD14
Name	Sequence	Position(0-based)	Strand	Score	p-value	E-value		Name
CTCF(MA0139.1)	TGTCCAGTAGAT	2053	+	22.27	0	0		AP1
Esrrb(MA0141.1)	CTCAAGGTCA	1039	+	18.51	0	0		CTCF
RXR::RAR_DR5(MA0159.1)	AGGTCACCCAGAGGTTA	1043	+	18.49	0	0		EBF1
GABPA(MA0062.2)	GGAAGTGGT	1731	+	13.93	0	0		Esrrb
NR4A2(MA0160.1)	AGGTCAC	1043	+	13.49	0	0		Foxq1
EBF1(MA0154.1)	ACTCAAGGGA	666	+	13.26	0	0		GABPA
Nr2e3(MA0164.1)	CAAGCTT	563	+	12.47	0	0		Mycn
Foxq1(MA0040.1)	CATTGTTTATT	758	+	11.74	0	0		Nr2e3
AP1(MA0099.2)	TGACTCA	664	+	11.48	0	0		NR4A2
Mycn(MA0104.1)	CACGTG	711	+	10.89	0	0		RXR::RAR_DR5
ENSG00000113088|GZMK								ENSG00000113088|GZMK
Name	Sequence	Position(0-based)	Strand	Score	p-value	E-value		Name
Pou5f1(MA0142.1)	CATTCTGATGC	1449	+	19.52	0	0		CREB1
T(MA0009.1)	CTAGGTGTGAA	2424	+	18.75	0	0		FEV
NHLH1(MA0048.1)	TCTCAGCTGCTT	527	-	15.11	0	0		FOXA1
SRF(MA0083.1)	GCCCAAATTTGG	1767	-	14.03	0	0		GABPA
GABPA(MA0062.2)	GGAAGTGGT	445	-	13.93	0	0		NHLH1
GABPA(MA0062.2)	GGAAGTGAT	1437	+	13.86	0	0		Nr2e3
FOXA1(MA0148.1)	TTACACAG	17	+	13.76	0	0		Pou5f1
Nr2e3(MA0164.1)	CAAGCTT	834	-	12.47	0	0		SRF
FEV(MA0156.1)	CAGGAAGT	887	+	11.79	0	0		T
CREB1(MA0018.2)	TGACGCCA	702	+	11.54	0	0
ENSG00000102172|SMS								ENSG00000102172|SMS
Name	Sequence	Position(0-based)	Strand	Score	p-value	E-value		Name
NR4A2(MA0160.1)	AGGTCAC	2412	-	13.49	0	0		FEV
NR4A2(MA0160.1)	AGGTCAC	1416	-	13.49	0	0		FOXI1
Zfp423(MA0116.1)	GTCACCTTAGGTTTA	2402	-	13.14	0	0		MZF1_1-4
FEV(MA0156.1)	CCGGAAAT	2380	+	11.91	0	0		NFATC2
FOXI1(MA0042.1)	ACCTATTTGGAT	520	-	11.3	0	0		NR4A2
NFATC2(MA0152.1)	GGTTCCA	650	+	10.05	0	0		Prrx2
MZF1_1-4(MA0056.1)	CGGGGA	2481	+	6.51	0	0		Zfp423
Prrx2(MA0075.1)	CATTA	1601	-	6.33	0	0
Prrx2(MA0075.1)	CATTA	629	-	6.33	0	0
Prrx2(MA0075.1)	CATTA	1817	+	6.33	0	0
ENSG00000105669|COPE								ENSG00000105669|COPE
Name	Sequence	Position(0-based)	Strand	Score	p-value	E-value		Name
Ddit3::Cebpa(MA0019.1)	GAGTGCAATGGC	788	+	13.08	0	0		Arnt
Mycn(MA0104.1)	CACGTG	1101	+	10.89	0	0		Arnt::Ahr
Mycn(MA0104.1)	CACGTG	11	+	10.89	0	0		Ddit3::Cebpa
Mycn(MA0104.1)	CACGTG	1488	+	10.89	0	0		Mycn
Arnt(MA0004.1)	CACGTG	11	+	10.86	0	0		NFATC2
Arnt(MA0004.1)	CACGTG	1101	+	10.86	0	0		SPIB
Arnt(MA0004.1)	CACGTG	1488	+	10.86	0	0
SPIB(MA0081.1)	TCCGGAA	1904	+	10.59	0	0
NFATC2(MA0152.1)	GGTTCCA	1418	-	10.05	0	0
Arnt::Ahr(MA0006.1)	AGCGTG	2481	+	9.25	0	0
ENSG00000114491|UMPS								ENSG00000114491|UMPS
Name	Sequence	Position(0-based)	Strand	Score	p-value	E-value		Name
STAT1(MA0137.2)	TCCAGGAAGCA	2030	+	17.55	0	0		ARID3A
FOXA1(MA0148.1)	TTTACCCAG	327	+	13.32	0	0		FOXA1
Nr2e3(MA0164.1)	CAAGCTT	887	+	12.47	0	0		Gata1
Gata1(MA0035.2)	ACAGATAAGGC	1254	-	12.19	0	0		HNF4A
HNF4A(MA0114.1)	GGTTCAAAGCCCA	2374	-	11.43	0	0		Nr2e3
Zfp423(MA0116.1)	GCACCCGTGGGTTTC	2470	-	11.31	0	0		SP1
HNF4A(MA0114.1)	GGCTCAAGGGTCA	2453	-	10.44	0	0		STAT1
SP1(MA0079.2)	CCCAGCCTAA	331	+	8.57	0	0		Zfp423
ARID3A(MA0151.1)	ATCAAG	734	+	8.43	0	0
ARID3A(MA0151.1)	ATCAAG	1028	-	8.43	0	0
ENSG00000114302|PRKAR2A								ENSG00000114302|PRKAR2A
Name	Sequence	Position(0-based)	Strand	Score	p-value	E-value		Name
Ddit3::Cebpa(MA0019.1)	GAGTGCAATGGC	657	-	13.08	0	0		ARID3A
Ddit3::Cebpa(MA0019.1)	GAGTGCAATGGC	953	-	13.08	0	0		Ddit3::Cebpa
FOXI1(MA0042.1)	GCCTGTTTGTTT	104	-	11.72	0	0		FOXI1
HNF4A(MA0114.1)	AGAGCAAAGGCCT	2020	-	11.05	0	0		HNF4A
SP1(MA0079.1)	CAGGCATTGT	1669	-	8.97	0	0		MZF1_1-4
ARID3A(MA0151.1)	ATCAAG	1695	+	8.43	0	0		NR1H2::RXRA
NR1H2::RXRA(MA0115.1)	CTGGGCCCTAGGTCAAC	1705	-	8.02	0	0		PPARG::RXRA
MZF1_1-4(MA0056.1)	CGGGGA	2440	+	6.51	0	0		Prrx2
Prrx2(MA0075.1)	CATTA	2315	+	6.33	0	0		SP1
PPARG::RXRA(MA0065.2)	GCAGAGGTCA	942	+	16.58	2.5e-05	0.062
ENSG00000104738|MCM4								ENSG00000104738|MCM4
Name	Sequence	Position(0-based)	Strand	Score	p-value	E-value		Name
Tcfcp2l1 (MA0145.1)	CAGTTTAAACTAG	1362	-	17.05	0	0		AP1
GABPA(MA0062.2)	GGAAGTGCT	883	+	13.93	0	0		FEV
Nr2e3(MA0164.1)	CAAGCTT	784	-	12.47	0	0		GABPA
GABPA(MA0062.1)	ACAGGAAGTT	461	+	12.11	0	0		Nr2e3
FEV(MA0156.1)	CCGGAAAT	2486	+	11.91	0	0		REL
TEAD1(MA0090.1)	CGCATTCCTGCC	2315	+	11.88	0	0		RUNX1
FEV(MA0156.1)	CAGGAAGT	462	+	11.79	0	0		Tcfcp2l1
REL(MA0101.1)	GGGAGATTCC	479	+	11.78	0	0		TEAD1
RUNX1(MA0002.2)	ACCTGAGGTCA	1278	-	11.69	0	0
AP1(MA0099.2)	TGACTCA	717	+	11.48	0	0
ENSG00000105379|ETFB								ENSG00000105379|ETFB
Name	Sequence	Position(0-based)	Strand	Score	p-value	E-value		Name
NR4A2(MA0160.1)	AGGTCAC	728	-	13.49	0	0		ARID3A
RUNX1(MA0002.1)	ACCTGCGGTTA	711	-	13.31	0	0		Arnt::Ahr
GABPA(MA0062.1)	ACCGGAAGCT	819	-	11.99	0	0		GABPA
TEAD1(MA0090.1)	TGCATTCCTGCC	465	-	11.7	0	0		GATA3
Arnt::Ahr(MA0006.1)	AGCGTG	893	-	9.25	0	0		MZF1_1-4
SP1(MA0079.1)	CAGGCAGGGT	170	+	8.81	0	0		NR4A2
GATA3(MA0037.1)	CGATAG	1238	+	8.59	0	0		RUNX1
ARID3A(MA0151.1)	ATCAAG	1361	-	8.43	0	0		SP1
MZF1_1-4(MA0056.1)	CGGGGA	2370	-	6.51	0	0		TEAD1
MZF1_1-4(MA0056.1)	CGGGGA	1549	+	6.51	0	0
ENSG00000100644|HIF1A								ENSG00000100644|HIF1A
Name	Sequence	Position(0-based)	Strand	Score	p-value	E-value		Name
ESR1(MA0112.2)	GGTGACATTGACCC	1857	+	22.86	0	0		Ddit3::Cebpa
ESR1(MA0112.2)	GGGTGACATTGACCC	1856	+	22.24	0	0		ESR1
PPARG(MA0066.1)	GTGGGTGACATTGACCCATG	1854	+	17.06	0	0		Evi1
NFYA(MA0060.1)	CTCAGCCAATCAGGAG	2276	-	15.94	0	0		Foxd3
PPARG(MA0066.1)	ATGGGTCAATGTCACCCACC	1853	-	15.52	0	0		Hltf
znf143(MA0088.1)	CATTTCCCATGGTTCTTTTC	1064	+	14.47	0	0		NFYA
Evi1(MA0029.1)	CTGACAAGACAACA	1317	-	12.87	0	0		PPARG
Foxd3(MA0041.1)	AAATGTTAGCTC	741	-	12.37	0	0		znf143
Ddit3::Cebpa(MA0019.1)	ATGTGCAATGCT	1485	+	12.05	0	0
Hltf(MA0109.1)	GACCTTAG	1246	-	11.92	0	0
ENSG00000101266|CSNK2A1								ENSG00000101266|CSNK2A1
Name	Sequence	Position(0-based)	Strand	Score	p-value	E-value		Name
STAT1(MA0137.2)	CATTTCCTGGAAG	905	+	20.75	0	0		ELK1
STAT1(MA0137.2)	TTCCAGGAATTG	1649	+	17.73	0	0		FOXA1
STAT1(MA0137.2)	TTCCCAGAAACT	923	+	17.69	0	0		Hltf
Stat3(MA0144.1)	TTCCTGGAAG	908	+	16.22	0	0		Myf
Spz1(MA0111.1)	AGGGTTTCAGC	2103	-	15.13	0	0		Spz1
znf143(MA0088.1)	CAGCTCCCAGAATGCTTGGC	2148	+	14.46	0	0		STAT1
Myf(MA0055.1)	GAGCAACTGGTG	738	+	13.55	0	0		Stat3
FOXA1(MA0148.1)	TTTACACTG	1617	-	13.3	0	0		znf143
Hltf(MA0109.1)	GACCATAG	1818	+	12.01	0	0
ELK1(MA0028.1)	ATTCCGGAAG	1683	-	11	0	0
ENSG00000105401|CDC37								ENSG00000105401|CDC37
Name	Sequence	Position(0-based)	Strand	Score	p-value	E-value		Name
Foxa2(MA0047.2)	TGTTTACAC	388	-	15.99	0	0		Egr1
FOXA1(MA0148.1)	TGTTTACAC	388	-	14.88	0	0		ESR1
ESR1(MA0112.1)	CAGGGTGACTGTGGCCTC	530	-	14.88	0	0		FOXA1
FOXA1(MA0148.1)	TGTTTACACT	387	-	14.06	0	0		Foxa2
NHLH1(MA0048.1)	GCTCAGCTGCGC	1912	+	13.99	0	0		FOXO3
REST(MA0138.1)	TCACTGTCCTAGGAGCAGA	478	+	12.61	0	0		NHLH1
Sox17(MA0078.1)	CACATTGTC	443	+	12.33	0	0		REST
RUNX1(MA0002.2)	AGCTGTGGCTA	733	-	11.78	0	0		RUNX1
FOXO3(MA0157.1)	TGTAAACA	389	+	11.73	0	0		Sox17
Egr1(MA0162.1)	TGCGTGGGCGG	2249	-	11.15	0	0
ENSG00000115306|SPTBN1								ENSG00000115306|SPTBN1
Name	Sequence	Position(0-based)	Strand	Score	p-value	E-value		Name
Tcfcp2l1 (MA0145.1)	TTTAATCCAG	1260	+	15.64	0	0		Ar
Ar(MA0007.1)	TAGAGAACTCAGTGTACCAACG	410	-	15.37	0	0		ARID3A
Ar(MA0007.1)	GTTGGTACACTGAGTTCTCTAG	411	+	14.04	0	0		Ddit3::Cebpa
Ddit3::Cebpa(MA0019.1)	ATATGCAATCAC	146	+	12.23	0	0		FOXC1
Nkx3-2(MA0122.1)	CTAAGTGCC	923	+	12.03	0	0		FOXD1
FOXD1(MA0031.1)	GTAAACAT	1056	+	11.88	0	0		Nkx3-2
Zfp423(MA0116.1)	AGCGCCCAAGGTTTC	1834	+	11.62	0	0		STAT1
STAT1(MA0137.1)	GAAACGGAAACTG	1561	-	10.62	0	0		Tcfcp2l1
FOXC1(MA0032.1)	CCCCAGTA	529	-	8.71	0	0		Zfp423
ARID3A(MA0151.1)	ATCAAG	1988	+	8.43	0	0
ENSG00000113456|RAD1								ENSG00000113456|RAD1
Name	Sequence	Position(0-based)	Strand	Score	p-value	E-value		Name
NR3C1(MA0113.1)	AGAAGGATTATGTCCCAT	1363	-	14.26	0	0		Foxq1
Spz1(MA0111.1)	AGGGTTTCACC	2410	+	13.44	0	0		IRF2
IRF2(MA0051.1)	TGAAAATGTAACCTATTC	1158	+	13.21	0	0		NKX3-1
Foxq1(MA0040.1)	CACAGTTTAGT	1436	-	11.99	0	0		NR3C1
RREB1(MA0073.1)	AACCAAATCACCAGAAATGA	113	-	11.41	0	0		Prrx2
NKX3-1(MA0124.1)	GTACTTA	6	+	10.75	0	0		RREB1
Prrx2(MA0075.1)	CATTA	34	-	6.33	0	0		Spz1
Prrx2(MA0075.1)	CATTA	317	+	6.33	0	0
Prrx2(MA0075.1)	CATTA	1269	-	6.33	0	0
Prrx2(MA0075.1)	CATTA	937	-	6.33	0	0
ENSG00000105939|ZC3HAV1								ENSG00000105939|ZC3HAV1
Name	Sequence	Position(0-based)	Strand	Score	p-value	E-value		Name
STAT1(MA0137.2)	TTCCCGGAAAGA	2392	-	18.49	0	0		HOXA5
STAT1(MA0137.2)	CCATTCCCGGAAA	2394	-	18.09	0	0		IRF2
IRF2(MA0051.1)	GGAAAGTGAAAGGAAAAA	13	-	13.91	0	0		NR3C1
NR3C1(MA0113.1)	GAAGACAGACTGTCCCAT	1742	-	13.77	0	0		STAT1
TP53(MA0106.1)	TGGGATATGTCTTAGCATGT	1984	+	13.58	0	0		TBP
TBP(MA0108.1)	GTATATAAACCCTCT	1013	-	12.25	0	0		TP53
STAT1(MA0137.1)	GGAAAGTGAAAATG	197	-	11.23	0	0
HOXA5(MA0158.1)	GCTAATG	1732	+	11.17	0	0
IRF2(MA0051.1)	GGAAAGTGAAAGGAAAA	14	-	11.01	0	0
IRF2(MA0051.1)	GGAAAGGGAAAGGGAAAC	241	-	10.8	0	0
ENSG00000101210|EEF1A2								ENSG00000101210|EEF1A2
Name	Sequence	Position(0-based)	Strand	Score	p-value	E-value		Name
ESR1(MA0112.2)	GGCATCCTGACCC	1856	+	22.26	0	0		Arnt
NHLH1(MA0048.1)	TCGCAGCTGCTG	1507	+	14.51	0	0		ESR1
GABPA(MA0062.2)	CGGAAGTGCC	1260	+	14.46	0	0		FEV
TEAD1(MA0090.1)	CACATTCCACTC	913	+	12.06	0	0		FOXD1
FEV(MA0156.1)	CAGGAAGT	395	+	11.79	0	0		GABPA
FOXD1(MA0031.1)	GTAAACAG	363	+	11.01	0	0		Mycn
Mycn(MA0104.1)	CACGTG	2146	+	10.89	0	0		NHLH1
Mycn(MA0104.1)	CACGTG	128	+	10.89	0	0		TEAD1
Arnt(MA0004.1)	CACGTG	128	+	10.86	0	0
Arnt(MA0004.1)	CACGTG	2146	+	10.86	0	0
ENSG00000101558|VAPA								ENSG00000101558|VAPA
Name	Sequence	Position(0-based)	Strand	Score	p-value	E-value		Name
NFYA(MA0060.1)	ATGGACCAATCAGCAG	949	-	15.02	0	0		GATA3
NFYA(MA0060.1)	ATGGACCAATCAGCAC	973	-	14.92	0	0		HNF4A
TEAD1(MA0090.1)	CACATTCCTCGT	1196	+	13.47	0	0		MZF1_1-4
TP53(MA0106.1)	GGGGGCATGCCGGGAGTTGT	2137	+	13.43	0	0		NFYA
NFYA(MA0060.1)	ATGCACCAATCAGCAC	1082	-	13.02	0	0		SPI1
NFYA(MA0060.1)	ATGCACCAATCAGTGC	1040	-	12.93	0	0		TEAD1
HNF4A(MA0114.1)	GGGGCAAAGGTCC	2321	-	12.79	0	0		TP53
GATA3(MA0037.1)	CGATAG	1572	-	8.59	0	0
SPI1(MA0080.1)	CGGAAC	2248	-	7.42	0	0
MZF1_1-4(MA0056.1)	CGGGGA	1818	+	6.51	0	0
ENSG00000100504|PYGL								ENSG00000100504|PYGL
Name	Sequence	Position(0-based)	Strand	Score	p-value	E-value		Name
Ar(MA0007.1)	CAAAGATCAGCCTGTACCGCAC	1893	+	15.12	0	0		Ar
Spz1(MA0111.1)	AGGGTTTCACC	1489	-	13.44	0	0		HNF4A
HNF4A(MA0114.1)	AGTCCAAACTTCA	830	+	13.05	0	0		IRF2
HNF4A(MA0114.1)	GGACCAAAGTTCG	2166	-	12.66	0	0		NFATC2
Nr2e3(MA0164.1)	CAAGCTT	315	-	12.47	0	0		NR1H2::RXRA
HNF4A(MA0114.1)	AGTTCAAAGCTCA	885	-	12.32	0	0		Nr2e3
HNF4A(MA0114.1)	GGTGCAAAGATCA	1889	+	12.18	0	0		Spz1
IRF2(MA0051.1)	GGAAAATGAAGGGATTAC	1965	-	11.09	0	0
NFATC2(MA0152.1)	GGTTCCA	45	+	10.05	0	0
NR1H2::RXRA(MA0115.1)	AAAGTTCAAAGCTCAT	884	-	9.48	0	0
ENSG00000100347|SAMM50								ENSG00000100347|SAMM50
Name	Sequence	Position(0-based)	Strand	Score	p-value	E-value		Name
STAT1(MA0137.2)	TCCCAGAAACC	1592	-	17.47	0	0		Ddit3::Cebpa
TAL1::TCF3(MA0091.1)	AGACCAGCTGTT	2253	-	16	0	0		FOXA1
TAL1::TCF3(MA0091.1)	CCAACAGCTGGT	2251	+	14.96	0	0		FOXD1
Ddit3::Cebpa(MA0019.1)	AGATGCAATCCT	564	+	14.26	0	0		NFYA
NFYA(MA0060.1)	CTTGTCCAATCAGAAG	206	-	13.58	0	0		STAT1
FOXA1(MA0148.1)	GTTTACAGAG	1347	+	13.43	0	0		TAL1::TCF3
FOXA1(MA0148.1)	GTTTACAAAG	229	-	13.17	0	0
FOXA1(MA0148.1)	TGTTTACAGAG	1346	+	13.15	0	0
Ddit3::Cebpa(MA0019.1)	GAGTGCAATGGC	144	-	13.08	0	0
FOXD1(MA0031.1)	GTAAACAT	1345	-	11.88	0	0
ENSG00000104408|EIF3E								ENSG00000104408|EIF3E
Name	Sequence	Position(0-based)	Strand	Score	p-value	E-value		Name
REST(MA0138.2)	GTCAGCACCATGG	318	+	24.31	0	0		Ddit3::Cebpa
FOXA1(MA0148.1)	TTTACACAG	1187	-	14.81	0	0		FOXA1
Pax4(MA0068.1)	GAAAAATTTTATCAACTGAAATCACCCCCC	701	-	14.36	0	0		Hltf
FOXA1(MA0148.1)	TTACACAG	1613	-	13.76	0	0		NFIL3
NFIL3(MA0025.1)	TTATGTAACAT	464	+	13.39	0	0		Pax4
FOXA1(MA0148.1)	TTTACCCAG	2288	+	13.32	0	0		REL
REL(MA0101.1)	GGGGAATACC	1795	+	12.04	0	0		REST
Ddit3::Cebpa(MA0019.1)	GGGTGCACTACC	1973	+	12.02	0	0		TEAD1
Hltf(MA0109.1)	GACCTTAG	918	-	11.92	0	0
TEAD1(MA0090.1)	TACATTCCTCTC	1079	+	11.92	0	0
ENSG00000110107|PRPF19								ENSG00000110107|PRPF19
Name	Sequence	Position(0-based)	Strand	Score	p-value	E-value		Name
znf143(MA0088.1)	CATTTCCCATGACGCAGTGA	2350	-	15.43	0	0		ELK1
Nr2e3(MA0164.1)	CAAGCTT	1140	+	12.47	0	0		FEV
HNF4A(MA0114.1)	GGGACAAAGTTCT	149	-	12.05	0	0		HNF4A
Zfp423(MA0116.1)	GCACGCCAAGGTTTC	2259	+	12.05	0	0		IRF2
Nkx3-2(MA0122.1)	CTAAGTGCC	509	+	12.03	0	0		Nkx3-2
FEV(MA0156.1)	CCGGAAAT	2441	+	11.91	0	0		Nr2e3
TEAD1(MA0090.1)	CAGATTCCTCGG	2216	-	11.36	0	0		SPIB
IRF2(MA0051.1)	GGAGAACGAAAGGCATTC	1171	-	11.34	0	0		TEAD1
ELK1(MA0028.1)	ATTCCGGAAG	1165	-	11	0	0		Zfp423
SPIB(MA0081.1)	TCCGGAA	2440	+	10.59	0	0		znf143
ENSG00000108829|LRRC59								ENSG00000108829|LRRC59
Name	Sequence	Position(0-based)	Strand	Score	p-value	E-value		Name
STAT1(MA0137.2)	TCCTGGAAATC	1921	+	18.78	0	0		Arnt::Ahr
PBX1(MA0070.1)	TGATCAATCAGG	440	+	14.8	0	0		ELK1
TEAD1(MA0090.1)	CGCATTCCAAGG	926	-	13.7	0	0		NKX3-1
Zfp423(MA0116.1)	ACCCCCTTTGGGTCC	589	+	13.29	0	0		Nkx3-2
Nkx3-2(MA0122.1)	CTAAGTGCC	854	+	12.03	0	0		PBX1
Nkx3-2(MA0122.1)	CTAAGTGCC	1530	+	12.03	0	0		STAT1
ELK1(MA0028.1)	TTTCCTGAAG	1832	+	11.29	0	0		TEAD1
NKX3-1(MA0124.1)	GTACTTA	1523	+	10.75	0	0		Zfp423
Arnt::Ahr(MA0006.1)	AGCGTG	1962	+	9.25	0	0
Arnt::Ahr(MA0006.1)	AGCGTG	2473	-	9.25	0	0
ENSG00000105854|PON2								ENSG00000105854|PON2
Name	Sequence	Position(0-based)	Strand	Score	p-value	E-value		Name
STAT1(MA0137.2)	TTCCTGGAATTT	1177	-	17.34	0	0		EBF1
EBF1(MA0154.1)	ACTCAAGGGA	2262	-	13.26	0	0		ELF5
Nobox(MA0125.1)	TAATTGCC	1805	-	11.86	0	0		Foxq1
Hltf(MA0109.1)	GACCTTGG	635	+	11.8	0	0		Hltf
Myb(MA0100.1)	GACAGTTG	1238	-	11.75	0	0		HNF4A
Foxq1(MA0040.1)	GACTGTTTAGA	561	-	11.31	0	0		Myb
HNF4A(MA0114.1)	ATGTCAGAGTTCT	585	+	10.61	0	0		NFATC2
ELF5(MA0136.1)	AACATCCTG	2377	-	10.35	0	0		Nobox
NFATC2(MA0152.1)	GGTTCCA	24	-	10.05	0	0		Pax2
Pax2(MA0067.1)	AGTCACGC	1265	-	10.01	0	0		STAT1
ENSG00000100316|RPL3								ENSG00000100316|RPL3
Name	Sequence	Position(0-based)	Strand	Score	p-value	E-value		Name
NFYA(MA0060.1)	GGTGACCAATCAGGAT	1158	-	14.72	0	0		Arnt::Ahr
FOXA1(MA0148.1)	GTTTGCCCAG	130	+	13.95	0	0		Cebpa
FOXA1(MA0148.1)	TTTACATAG	447	-	13.15	0	0		FOXA1
Cebpa(MA0102.1)	TGGCGCAATCTC	1782	+	12.89	0	0		GATA3
HNF4A(MA0114.1)	GGAGCAAAGGCCA	2051	+	12.36	0	0		HNF4A
RUNX1(MA0002.2)	ACCTGAGGTCA	1952	-	11.69	0	0		NFYA
Arnt::Ahr(MA0006.1)	AGCGTG	2118	+	9.25	0	0		RUNX1
SP1(MA0079.1)	CAGGCATGGT	2418	+	9.01	0	0		SP1
SP1(MA0079.1)	CAGGCACGGT	1416	-	8.84	0	0
GATA3(MA0037.1)	CGATAG	737	+	8.59	0	0
ENSG00000108828|VAT1								ENSG00000108828|VAT1
Name	Sequence	Position(0-based)	Strand	Score	p-value	E-value		Name
ESR1(MA0112.2)	GGTCACCCTGACTT	1545	-	27.83	0	0		ELK1
REST(MA0138.2)	GTCAGGACCATGG	270	+	23.01	0	0		ESR1
Zfp423(MA0116.1)	AGACCCTTAGGTTCC	1497	-	16.64	0	0		Hltf
NR4A2(MA0160.1)	AGGTCAC	623	+	13.49	0	0		HOXA5
Hltf(MA0109.1)	GACCATGG	275	+	11.89	0	0		Mycn
Hltf(MA0109.1)	GACCATGG	2272	-	11.89	0	0		NR4A2
RUNX1(MA0002.2)	ACCTGAGGTCA	1183	-	11.69	0	0		REST
HOXA5(MA0158.1)	GCTAATG	364	+	11.17	0	0		RUNX1
ELK1(MA0028.1)	TTTCCTGAAA	144	-	11.17	0	0		Zfp423
Mycn(MA0104.1)	CACGTG	1100	+	10.89	0	0
ENSG00000115091|ACTR3								ENSG00000115091|ACTR3
Name	Sequence	Position(0-based)	Strand	Score	p-value	E-value		Name
STAT1(MA0137.2)	TCCTGGAAAAC	2340	+	17.75	0	0		FOXI1
TAL1::TCF3(MA0091.1)	TGACCAGCTGGT	1028	-	15.79	0	0		MIZF
MIZF(MA0131.1)	AAACGTCCGC	2151	-	13.69	0	0		Nr2e3
Nr2e3(MA0164.1)	CAAGCTT	948	-	12.47	0	0		SPIB
Nr2e3(MA0164.1)	CAAGCTT	947	+	12.47	0	0		STAT1
FOXI1(MA0042.1)	GCCTATTTGTAT	1880	+	12.42	0	0		TAL1::TCF3
TEAD1(MA0090.1)	TATATTCCTGGG	1904	+	11.84	0	0		TEAD1
STAT1(MA0137.1)	AGTAACTGAAACTA	2245	+	10.76	0	0		TFAP2A
SPIB(MA0081.1)	TCCGGAA	649	+	10.59	0	0
TFAP2A(MA0003.1)	GCCTTAAAG	1596	-	9.77	0	0
ENSG00000099783|HNRNPM								ENSG00000099783|HNRNPM
Name	Sequence	Position(0-based)	Strand	Score	p-value	E-value		Name
STAT1(MA0137.2)	TTCCTGGAAGTT	2362	-	18.87	0	0		AP1
Stat3(MA0144.1)	TTCCTGGAAG	2364	-	16.22	0	0		Ddit3::Cebpa
Spz1(MA0111.1)	AGGGTTTCATC	1568	+	14.22	0	0		Nr2e3
znf143(MA0088.1)	TATCTCCCAGGCTGCGGTGC	1851	+	14	0	0		Pax4
Ddit3::Cebpa(MA0019.1)	GAGTGCAATGGC	1093	-	13.08	0	0		RUNX1
Nr2e3(MA0164.1)	CAAGCTT	2348	+	12.47	0	0		Spz1
Pax4(MA0068.1)	AAAAATTAATGGCTGGGCGCGGCAGCTCAC	1656	-	12.01	0	0		STAT1
RUNX1(MA0002.2)	ACCTGAGGTCA	594	+	11.69	0	0		Stat3
RUNX1(MA0002.2)	ACCTGAGGTCA	2043	-	11.69	0	0		znf143
AP1(MA0099.2)	TGACTCA	544	+	11.48	0	0
ENSG00000113643|RARS								ENSG00000113643|RARS
Name	Sequence	Position(0-based)	Strand	Score	p-value	E-value		Name
STAT1(MA0137.2)	TCCCGGAAGCG	2489	-	18.69	0	0		ELK1
STAT1(MA0137.2)	TTCCCAGAAGTT	667	+	17.47	0	0		FOXA1
FOXA1(MA0148.1)	TTTACCCAG	431	-	13.32	0	0		HOXA5
Nr2e3(MA0164.1)	CAAGCTT	484	-	12.47	0	0		IRF2
HOXA5(MA0158.1)	GCTAATG	871	+	11.17	0	0		MZF1_1-4
HOXA5(MA0158.1)	GCTAATG	1322	-	11.17	0	0		Nr2e3
ELK1(MA0028.1)	GTTCCTGAAA	16	-	10.66	0	0		SP1
IRF2(MA0051.1)	CGGAAGCGAAAACGTTTA	1071	+	10.52	0	0		STAT1
SP1(MA0079.1)	CAGGCATGGT	861	-	9.01	0	0
MZF1_1-4(MA0056.1)	CGGGGA	2390	-	6.51	0	0
ENSG00000107796|ACTA2								ENSG00000107796|ACTA2
Name	Sequence	Position(0-based)	Strand	Score	p-value	E-value		Name
REST(MA0138.2)	TTTAGGACATTGGCCAG	321	-	20.05	0	0		FOXA1
STAT1(MA0137.2)	TTCCCGGAAGGG	2229	+	19.04	0	0		FOXF2
STAT1(MA0137.2)	GAATTCCCGGAAG	2226	+	18.17	0	0		NFYA
STAT1(MA0137.2)	TCCCGGAAGGG	2230	+	17.92	0	0		RELA
STAT1(MA0137.2)	ATTCCCGGAAGGG	2228	+	17.2	0	0		REST
RELA(MA0107.1)	GGGACTTTCC	464	+	14.23	0	0		STAT1
FOXA1(MA0148.1)	TTACACAG	1040	-	13.76	0	0
FOXF2(MA0030.1)	AACGTAAACAAT	1099	+	13.26	0	0
FOXF2(MA0030.1)	AAACGTAAACAAT	1098	+	13.26	0	0
NFYA(MA0060.1)	CTTGGCCAATAACAGG	494	+	12.85	0	0
ENSG00000105355|PLIN3								ENSG00000105355|PLIN3
Name	Sequence	Position(0-based)	Strand	Score	p-value	E-value		Name
znf143(MA0088.1)	GGTCTCCCATAGGGCACTGC	1436	+	15.3	0	0		Ddit3::Cebpa
MYC::MAX(MA0059.1)	AGCCACGTGGT	1116	+	14.62	0	0		FEV
NFKB1(MA0105.1)	GGGGAATCCCA	2278	+	14.04	0	0		GABPA
MAX(MA0058.1)	TACCACGTGA	535	+	13.92	0	0		Hltf
Ddit3::Cebpa(MA0019.1)	GAGTGCAATGGC	1028	-	13.08	0	0		Klf4
GABPA(MA0062.1)	ACAGGAAGTT	1405	-	12.11	0	0		MAX
Hltf(MA0109.1)	GACCTTGG	2057	-	11.8	0	0		MYC::MAX
Hltf(MA0109.1)	GACCTTGG	1539	+	11.8	0	0		NFKB1
FEV(MA0156.1)	CAGGAAGT	1406	-	11.79	0	0		znf143
Klf4(MA0039.2)	AGGGCGTGGC	2184	+	11.61	0	0
ENSG00000105281|SLC1A5								ENSG00000105281|SLC1A5
Name	Sequence	Position(0-based)	Strand	Score	p-value	E-value		Name
CTCF(MA0139.1)	TAGCCACTAGA	857	-	21.45	0	0		Arnt
NFYA(MA0060.1)	TGCAGCCAATCGGCGC	2411	+	15.8	0	0		CTCF
EBF1(MA0154.1)	CCTCAAGGGA	911	+	12.72	0	0		EBF1
TEAD1(MA0090.1)	CAAATTCCTGGG	116	+	12.02	0	0		Mycn
Mycn(MA0104.1)	CACGTG	1847	+	10.89	0	0		NFYA
Mycn(MA0104.1)	CACGTG	1742	+	10.89	0	0		SP1
Arnt(MA0004.1)	CACGTG	1742	+	10.86	0	0		SRY
Arnt(MA0004.1)	CACGTG	1847	+	10.86	0	0		TEAD1
SRY(MA0084.1)	GTTAACAAT	1657	-	10.37	0	0
SP1(MA0079.1)	CAGGCATGGT	794	-	9.01	0	0
ENSG00000101367|MAPRE1								ENSG00000101367|MAPRE1
Name	Sequence	Position(0-based)	Strand	Score	p-value	E-value		Name
STAT1(MA0137.2)	TTCCCAGAAATG	406	-	18.3	0	0		AP1
NFYA(MA0060.1)	CGCAGCCAATGAGGTC	2346	-	14.48	0	0		IRF1
TBP(MA0108.1)	CTATAAAAGGAGCCG	2469	+	14.08	0	0		Mycn
TBP(MA0108.2)	CTATAAAAGGAGCCG	2469	+	14.03	0	0		NFYA
IRF1(MA0050.1)	CATAGTGAAACC	1933	-	13.51	0	0		RUNX1
RUNX1(MA0002.2)	ACCTGAGGTCA	1969	-	11.69	0	0		STAT1
RUNX1(MA0002.2)	ACCTGAGGTCA	1301	-	11.69	0	0		TBP
AP1(MA0099.2)	TGACTCA	1062	-	11.48	0	0
AP1(MA0099.2)	TGACTCA	2323	-	11.48	0	0
Mycn(MA0104.1)	CACGTG	2368	+	10.89	0	0
ENSG00000111144|LTA4H								ENSG00000111144|LTA4H
Name	Sequence	Position(0-based)	Strand	Score	p-value	E-value		Name
STAT1(MA0137.2)	TCCTAGAAGCC	132	-	17.18	0	0		STAT1
Tcfcp2l1 (MA0145.1)	AGTTGGAGCCAG	217	-	15.73	0	0		Tcfcp2l1
Zfp423(MA0116.1)	CCACCCCATGGTTGA	356	-	14.49	0	0		Zfp423
NR4A2(MA0160.1)	AGGTCAC	1320	-	13.49	0	0		NR4A2
Hand1::Tcfe2a(MA0092.1)	CATCTGGAAA	1626	-	12.54	0	0		Hand1::Tcfe2a
REL(MA0101.1)	GGGGCTTTCC	331	+	11.91	0	0		REL
FEV(MA0156.1)	CAGGAAGT	1275	+	11.79	0	0		FEV
AP1(MA0099.2)	TGACTCA	1570	-	11.48	0	0		AP1
FOXI1(MA0042.1)	GCCTATTTGGTT	244	+	11.34	0	0		FOXI1
HNF4A(MA0114.1)	GGGGCAGAGTCCT	1068	+	10.76	0	0		HNF4A
ENSG00000104824|HNRNPL								ENSG00000104824|HNRNPL
Name	Sequence	Position(0-based)	Strand	Score	p-value	E-value		Name
Hltf(MA0109.1)	GACCTTAG	1841	-	11.92	0	0		ARID3A
Hltf(MA0109.1)	GACCTTGG	2322	-	11.8	0	0		FOXC1
TEAD1(MA0090.1)	TGCATTCCTCAT	1863	+	11.24	0	0		Hltf
NFATC2(MA0152.1)	GGTTCCA	1972	-	10.05	0	0		NFATC2
Pax2(MA0067.1)	AGTCACGC	2248	-	10.01	0	0		Pax2
TFAP2A(MA0003.1)	GCCTTAAAG	2464	-	9.77	0	0		SP1
FOXC1(MA0032.1)	CCCCAGTA	913	+	8.71	0	0		TEAD1
FOXC1(MA0032.1)	CCCCAGTA	1501	+	8.71	0	0		TFAP2A
ARID3A(MA0151.1)	ATCAAG	1023	-	8.43	0	0
SP1(MA0079.2)	GCCAGCCTAA	1266	+	7.08	0	0
ENSG00000114026|OGG1								ENSG00000114026|OGG1
Name	Sequence	Position(0-based)	Strand	Score	p-value	E-value		Name
Myf(MA0055.1)	AGGCAGCAGCTG	1981	+	14.7	0	0		CTCF
ESR1(MA0112.1)	AAAGGTGAGAATGGCCCA	1724	+	14.17	0	0		ESR1
NFYA(MA0060.1)	GGTAGCCAATCCGAGG	2456	-	12.86	0	0		GATA3
Nr2e3(MA0164.1)	CAAGCTT	2075	+	12.47	0	0		Myf
MZF1_5-13(MA0057.1)	CTATGGGAAA	477	-	10.13	0	0		MZF1_5-13
NFATC2(MA0152.1)	GGTTCCA	897	-	10.05	0	0		NFATC2
GATA3(MA0037.1)	CGATAG	965	-	8.59	0	0		NFYA
CTCF(MA0139.1)	CTACCTCTAGGTG	2467	+	20.75	2.5e-05	0.062		Nr2e3
TLX1::NFIC(MA0119.1)	TGGCACTGAGACAA	1257	+	12.92	2.5e-05	0.062		TLX1::NFIC
Myf(MA0055.1)	CCACAGCTGCTG	1984	-	11.77	2.5e-05	0.062
ENSG00000105953|OGDH								ENSG00000105953|OGDH
Name	Sequence	Position(0-based)	Strand	Score	p-value	E-value		Name
Ddit3::Cebpa(MA0019.1)	GAGTGCAATGGC	1692	+	13.08	0	0		ARID3A
CREB1(MA0018.2)	TGACGTCA	2429	+	12.96	0	0		Arnt::Ahr
Myb(MA0100.1)	GACAGTTG	2078	-	11.75	0	0		CREB1
Arnt::Ahr(MA0006.1)	AGCGTG	1455	+	9.25	0	0		Ddit3::Cebpa
Arnt::Ahr(MA0006.1)	AGCGTG	709	+	9.25	0	0		Myb
SP1(MA0079.1)	CAGGCATGGT	697	+	9.01	0	0		MZF1_1-4
ARID3A(MA0151.1)	ATCAAG	2250	-	8.43	0	0		Prrx2
ARID3A(MA0151.1)	ATCAAG	1347	-	8.43	0	0		SP1
MZF1_1-4(MA0056.1)	CGGGGA	2096	+	6.51	0	0
Prrx2(MA0075.1)	CATTA	1057	-	6.33	0	0
ENSG00000100664|EIF5								ENSG00000100664|EIF5
Name	Sequence	Position(0-based)	Strand	Score	p-value	E-value		Name
NFE2L2(MA0150.1)	ATGACTTAGCA	1234	-	16.2	0	0		ARID3A
NR3C1(MA0113.1)	CAGACCAGCCTGTCCAAT	226	+	13.57	0	0		ELK1
ELK1(MA0028.1)	TTTTCGGAAG	2425	-	10.7	0	0		NFATC2
NFATC2(MA0152.1)	GGTTCCA	2047	+	10.05	0	0		NFE2L2
SP1(MA0079.1)	AAGGCACTGT	1320	+	8.95	0	0		NR3C1
ARID3A(MA0151.1)	ATCAAG	293	-	8.43	0	0		Prrx2
SP1(MA0079.2)	CCCAGCCTAT	145	-	7.07	0	0		SP1
Prrx2(MA0075.1)	CATTA	484	-	6.33	0	0
Prrx2(MA0075.1)	CATTA	871	+	6.33	0	0
Prrx2(MA0075.1)	CATTA	1106	+	6.33	0	0
ENSG00000115310|RTN4								ENSG00000115310|RTN4
Name	Sequence	Position(0-based)	Strand	Score	p-value	E-value		Name
NR4A2(MA0160.1)	AGGTCAC	1517	+	13.49	0	0		AP1
NR4A2(MA0160.1)	AGGTCAC	2002	+	13.49	0	0		Arnt::Ahr
RUNX1(MA0002.2)	AACTGTGGTTT	1794	-	11.78	0	0		HNF4A
AP1(MA0099.2)	TGACTCA	805	+	11.48	0	0		NFATC2
HNF4A(MA0114.1)	GCTCCAAAGTCCA	736	-	11.28	0	0		NR4A2
RREB1(MA0073.1)	CCAAAAACCACCAGCACTGG	2028	-	10.83	0	0		RREB1
NFATC2(MA0152.1)	GGTTCCA	2491	+	10.05	0	0		RUNX1
Arnt::Ahr(MA0006.1)	AGCGTG	2463	+	9.25	0	0
Arnt::Ahr(MA0006.1)	AGCGTG	559	-	9.25	0	0
[truncated: 4,203 more rows]
