# Supplementary material for: Architecture of The Human Ape1 Interactome Defines Novel Cancers Signatures
Source: Sci Rep. 2020 Jan 8;10:28. doi: 10.1038/s41598-019-56981-z (PMC6949240; doi:10.1038/s41598-019-56981-z)
Supplement: Supplementary file 8 — Supplementary Table S8. [file 41598_2019_56981_MOESM8_ESM.xlsx]

## Sheet: Master Regulators
ID	Gene description	Gene symbol	Transpath ID	Master molecule name	Maximal radius	Reached from set	Reachable total	Score	FDR	Z-Score	Ranks sum	Hits	Hit names
ENSG00000130725	ubiquitin conjugating enzyme E2 M	UBE2M	MO000019453	Ubc12(h)	9.9	55	154813	0.519443	0.003	2.3126	33	["MO000006707","MO000006710","MO000013123","MO000019431","MO000019548","MO000019622","MO000020561","MO000021389","MO000022601","MO000023365","MO000023575","MO000024660","MO000025800","MO000026358","MO000026821","MO000026822","MO000027184","MO000030929","MO000031061","MO000031220","MO000033700","MO000034794","MO000037758","MO000043844","MO000045070","MO000056366","MO000056595","MO000056623","MO000…	["AP-4(h)","ASH-2(h)","Abeta42(h)","DDB1(h)","ER-alpha(h)","ER-alpha-L(h)","Ebp1(h)","FBP(h)","FBP-isoform1(h)","HDAC1(h)","HIF-1alpha(h)","HIF-1alpha-isoform1(h)","HMGB1(h)","HMGI-C(h)","HMGIY(h)","HMGIY-isoform1(h)","HMGIY-isoform2(h)","HNRPL(h)","Hp1-gamma(h)","Ku70(h)","Ku70-isoform1(h)","Ku80(h)","NF90(h)","PSF(h)","PSF-isoform1(h)","PTB1(h)","PTB1-isoform1(h)","PTB1-xbb1(h)","RNF96(h)","RNF…
ENSG00000074590	NUAK family kinase 1	NUAK1	MO000041874	nuak1(h)	9.66	50	143725	0.444874	0.01	2.35613	35	["MO000006707","MO000006710","MO000013123","MO000019431","MO000019548","MO000019622","MO000020561","MO000021389","MO000023365","MO000023575","MO000024660","MO000025800","MO000026358","MO000026821","MO000026822","MO000027184","MO000030929","MO000031061","MO000031220","MO000033700","MO000034794","MO000037758","MO000043844","MO000045070","MO000056366","MO000056595","MO000056623","MO000056654","MO000…	["AP-4(h)","ASH-2(h)","Abeta42(h)","DDB1(h)","ER-alpha(h)","ER-alpha-L(h)","Ebp1(h)","FBP(h)","FBP-isoform1(h)","HDAC1(h)","HIF-1alpha(h)","HIF-1alpha-isoform1(h)","HMGB1(h)","HMGI-C(h)","HMGIY(h)","HMGIY-isoform1(h)","HMGIY-isoform2(h)","HNRPL(h)","Hp1-gamma(h)","Ku70(h)","Ku70-isoform1(h)","Ku80(h)","NF90(h)","PSF(h)","PSF-isoform1(h)","PTB1(h)","RNF96(h)","RNF96-isoform1(h)","Rad9a(h)","SIRT1(…
ENSG00000126457	protein arginine methyltransferase 1	PRMT1	MO000085603	HRMT1L2(h)	9.9	46	119287	0.364044	0.023	2.94035	53	["MO000006707","MO000006710","MO000013123","MO000019431","MO000019548","MO000019622","MO000020561","MO000022601","MO000023365","MO000023575","MO000024660","MO000025800","MO000026358","MO000026821","MO000026822","MO000030929","MO000031061","MO000031220","MO000033700","MO000034794","MO000037758","MO000045070","MO000056366","MO000056595","MO000056623","MO000056654","MO000058923","MO000059736","MO000…	["AP-4(h)","ASH-2(h)","Abeta42(h)","ER-alpha(h)","ER-alpha-L(h)","Ebp1(h)","FBP(h)","FBP-isoform1(h)","HDAC1(h)","HIF-1alpha(h)","HIF-1alpha-isoform1(h)","HMGI-C(h)","HMGIY(h)","HMGIY-isoform1(h)","HMGIY-isoform2(h)","HNRPL(h)","Ku70(h)","Ku70-isoform1(h)","Ku80(h)","NF90(h)","PSF(h)","PSF-isoform1(h)","PTB1(h)","RNF96(h)","RNF96-isoform1(h)","Rad9a(h)","SIRT1(h)","STAT3(h)","TFII-I(h)","TLS(h)",…
ENSG00000167986	damage specific DNA binding protein 1	DDB1	MO000027184	DDB1(h)	9.86	55	146408	0.44161	0.032	2.25885	56	["MO000006707","MO000006710","MO000013123","MO000019431","MO000019548","MO000019622","MO000020561","MO000021389","MO000022601","MO000023365","MO000023575","MO000024660","MO000025800","MO000026358","MO000026821","MO000026822","MO000027184","MO000030929","MO000031061","MO000031220","MO000033700","MO000034794","MO000037758","MO000043844","MO000045070","MO000056366","MO000056595","MO000056623","MO000…	["AP-4(h)","ASH-2(h)","Abeta42(h)","DDB1(h)","ER-alpha(h)","ER-alpha-L(h)","Ebp1(h)","FBP(h)","FBP-isoform1(h)","HDAC1(h)","HIF-1alpha(h)","HIF-1alpha-isoform1(h)","HMGB1(h)","HMGI-C(h)","HMGIY(h)","HMGIY-isoform1(h)","HMGIY-isoform2(h)","HNRPL(h)","Hp1-gamma(h)","Ku70(h)","Ku70-isoform1(h)","Ku80(h)","NF90(h)","PSF(h)","PSF-isoform1(h)","PTB1(h)","PTB1-isoform1(h)","PTB1-xbb1(h)","RNF96(h)","RNF…
ENSG00000004487	lysine demethylase 1A	KDM1A	MO000084915	LSD1(h)	10	47	126210	0.378752	0.025	2.64348	56	["MO000006707","MO000006710","MO000013123","MO000019431","MO000019548","MO000019622","MO000020561","MO000021389","MO000023365","MO000023575","MO000024660","MO000025800","MO000026358","MO000026821","MO000026822","MO000030929","MO000031061","MO000031220","MO000033700","MO000034669","MO000034794","MO000037758","MO000043844","MO000045070","MO000056366","MO000056595","MO000056623","MO000056654","MO000…	["AP-4(h)","ASH-2(h)","Abeta42(h)","ER-alpha(h)","ER-alpha-L(h)","Ebp1(h)","FBP(h)","FBP-isoform1(h)","FKBP52(h)","HDAC1(h)","HIF-1alpha(h)","HIF-1alpha-isoform1(h)","HMGB1(h)","HMGI-C(h)","HMGIY(h)","HMGIY-isoform1(h)","HMGIY-isoform2(h)","HNRPL(h)","Ku70(h)","Ku70-isoform1(h)","Ku80(h)","NF90(h)","PSF(h)","PSF-isoform1(h)","PTB1(h)","RNF96(h)","RNF96-isoform1(h)","Rad9a(h)","SIRT1(h)","STAT3(h)…
ENSG00000100387	ring-box 1	RBX1	MO000044971	Roc1:CUL-5:elongin C:elongin B:E4orf6:E1B55K	9.86	52	144600	0.4084	0.004	2.4093	57	["MO000006707","MO000006710","MO000013123","MO000019431","MO000019548","MO000019622","MO000020561","MO000021389","MO000023365","MO000023575","MO000024660","MO000025800","MO000026358","MO000026821","MO000026822","MO000027184","MO000030929","MO000031061","MO000031220","MO000033700","MO000034794","MO000037758","MO000043844","MO000045070","MO000056366","MO000056595","MO000056623","MO000056654","MO000…	["AP-4(h)","ASH-2(h)","Abeta42(h)","DDB1(h)","ER-alpha(h)","ER-alpha-L(h)","Ebp1(h)","FBP(h)","FBP-isoform1(h)","HDAC1(h)","HIF-1alpha(h)","HIF-1alpha-isoform1(h)","HMGB1(h)","HMGI-C(h)","HMGIY(h)","HMGIY-isoform1(h)","HMGIY-isoform2(h)","HNRPL(h)","Hp1-gamma(h)","Ku70(h)","Ku70-isoform1(h)","Ku80(h)","NF90(h)","PSF(h)","PSF-isoform1(h)","PTB1(h)","PTB1-isoform1(h)","PTB1-xbb1(h)","RNF96(h)","RNF…
ENSG00000088325	TPX2, microtubule nucleation factor	TPX2	MO000046121	Aurora-A{pT288}:tpx2{pS}	9.73	52	148707	0.428622	0.003	2.29819	60	["MO000006707","MO000006710","MO000013123","MO000019431","MO000019548","MO000019622","MO000020561","MO000021389","MO000023365","MO000023575","MO000024660","MO000025800","MO000026358","MO000026821","MO000026822","MO000027184","MO000030929","MO000031061","MO000031220","MO000033700","MO000034794","MO000037758","MO000043844","MO000045070","MO000056366","MO000056595","MO000056623","MO000056654","MO000…	["AP-4(h)","ASH-2(h)","Abeta42(h)","DDB1(h)","ER-alpha(h)","ER-alpha-L(h)","Ebp1(h)","FBP(h)","FBP-isoform1(h)","HDAC1(h)","HIF-1alpha(h)","HIF-1alpha-isoform1(h)","HMGB1(h)","HMGI-C(h)","HMGIY(h)","HMGIY-isoform1(h)","HMGIY-isoform2(h)","HNRPL(h)","Hp1-gamma(h)","Ku70(h)","Ku70-isoform1(h)","Ku80(h)","NF90(h)","PSF(h)","PSF-isoform1(h)","PTB1(h)","PTB1-isoform1(h)","PTB1-xbb1(h)","RNF96(h)","RNF…
ENSG00000068308	OTU deubiquitinase 5	OTUD5	MO000189885	OTUD5(h)	9.76	53	148390	0.443175	0.02	2.18949	60	["MO000006707","MO000006710","MO000013123","MO000019431","MO000019548","MO000019622","MO000020561","MO000021389","MO000023365","MO000023575","MO000024660","MO000025800","MO000026358","MO000026821","MO000026822","MO000027184","MO000030929","MO000031061","MO000031220","MO000033700","MO000034794","MO000037758","MO000043844","MO000045070","MO000056366","MO000056595","MO000056623","MO000056654","MO000…	["AP-4(h)","ASH-2(h)","Abeta42(h)","DDB1(h)","ER-alpha(h)","ER-alpha-L(h)","Ebp1(h)","FBP(h)","FBP-isoform1(h)","HDAC1(h)","HIF-1alpha(h)","HIF-1alpha-isoform1(h)","HMGB1(h)","HMGI-C(h)","HMGIY(h)","HMGIY-isoform1(h)","HMGIY-isoform2(h)","HNRPL(h)","Hp1-gamma(h)","Ku70(h)","Ku70-isoform1(h)","Ku80(h)","NF90(h)","PSF(h)","PSF-isoform1(h)","PTB1(h)","PTB1-isoform1(h)","PTB1-xbb1(h)","RNF96(h)","RNF…
ENSG00000184489	protein tyrosine phosphatase type IVA, member 3	PTP4A3	MO000129933	PRL3(h)	9.7	53	147575	0.383864	0.024	2.45504	61	["MO000006707","MO000006710","MO000013123","MO000019431","MO000019548","MO000019622","MO000020561","MO000021389","MO000023365","MO000023575","MO000024660","MO000025800","MO000026358","MO000026821","MO000026822","MO000027184","MO000030929","MO000031061","MO000031220","MO000033700","MO000034669","MO000034794","MO000037758","MO000043844","MO000045070","MO000056366","MO000056595","MO000056623","MO000…	["AP-4(h)","ASH-2(h)","Abeta42(h)","DDB1(h)","ER-alpha(h)","ER-alpha-L(h)","Ebp1(h)","FBP(h)","FBP-isoform1(h)","FKBP52(h)","HDAC1(h)","HIF-1alpha(h)","HIF-1alpha-isoform1(h)","HMGB1(h)","HMGI-C(h)","HMGIY(h)","HMGIY-isoform1(h)","HMGIY-isoform2(h)","HNRPL(h)","Hp1-gamma(h)","Ku70(h)","Ku70-isoform1(h)","Ku80(h)","NF90(h)","PSF(h)","PSF-isoform1(h)","PTB1(h)","PTB1-isoform1(h)","PTB1-xbb1(h)","RN…
ENSG00000072401	ubiquitin conjugating enzyme E2 D1	UBE2D1	MO000044258	Ubc5A	9.6	54	151742	0.436421	0.008	2.18406	63	["MO000006707","MO000006710","MO000013123","MO000019431","MO000019548","MO000019622","MO000020561","MO000021389","MO000022601","MO000023365","MO000023575","MO000024660","MO000025800","MO000026358","MO000026821","MO000026822","MO000027184","MO000030929","MO000031061","MO000031220","MO000033700","MO000034794","MO000037758","MO000043844","MO000045070","MO000056366","MO000056595","MO000056623","MO000…	["AP-4(h)","ASH-2(h)","Abeta42(h)","DDB1(h)","ER-alpha(h)","ER-alpha-L(h)","Ebp1(h)","FBP(h)","FBP-isoform1(h)","HDAC1(h)","HIF-1alpha(h)","HIF-1alpha-isoform1(h)","HMGB1(h)","HMGI-C(h)","HMGIY(h)","HMGIY-isoform1(h)","HMGIY-isoform2(h)","HNRPL(h)","Hp1-gamma(h)","Ku70(h)","Ku70-isoform1(h)","Ku80(h)","NF90(h)","PSF(h)","PSF-isoform1(h)","PTB1(h)","PTB1-isoform1(h)","PTB1-xbb1(h)","RNF96(h)","RNF…
